# Supplementary material for: In situ observations of an active MoS2 model hydrodesulfurization catalyst
Source: Nat Commun. 2019 Jun 11;10:2546. doi: 10.1038/s41467-019-10526-0 (PMC6560102; doi:10.1038/s41467-019-10526-0)
Supplement: Supplementary file 10 — Supplementary Data 7 [file 41467_2019_10526_MOESM10_ESM.xlsx]

## Sheet: Sheet1
	Data for phase diagram of Mo edge on MoS2 without Au support
		Total energy (kcal/mol)	Formation energy (eV)					Transitions from one structure to another (eV dmuH or dmuS)
	SvacSS	-7975.68	0					37S vs 50S	-0.508748	S
	3S-H	-8058.31	-0.207956					50S vs 67S	-0.0608198	S
	SSHSHS	-8259.51	-1.24772					67S vs 100S	-0.0123136	S
	50S	-8086.81	-0.508748					63-H vs 75-H	0.481591	S
	50S-4H	-8414.6	-1.22221					50-2H vs 67-2H	-0.569598	S
	67.5S	-8187.61	-0.569568					67-2H vs 75-2H	0.322129	S
	67.5SHH	-8372.03	-1.81732					37 vs 37-H	-0.207956	H
	63S-H	-8286.43	-1.48031					50 vs 50-2H	-0.369485	H
	75S	-8281.05	-0.310491					50-2H vs 50-4H	0.0127537	H
	75S-H	-8374.75	-0.998722					63 vs 63-H	-0.910745	H
	75S-2H	-8464.02	-1.49519					63-H vs 63-2H	-0.337004	H
	87.5S	-8378.7	-0.234078					75 vs 75-H	-0.688231	H
	87S-H		-0.652454					75-H vs 75-2H	-0.496466	H
	87S-2H		-0.915454
	87S-4H		-1.281
	100S	-8486.69	-0.606509
	100S-2H	-8645.02	-0.721622
	100S-4H		-0.745459	(small unit cell)
	100S-8H		-0.754109	(small unit cell)
	Gas	kcal/mol
	H2	-155.684
	MS	-632.816
	CH4	-553.19
	H2S	-255.091
				kJ/mol	eV	kcal/mol
	PH2	0.9	dMuH2	-68803.8	-0.714088	-16.4445		dMuH	-0.357044
	PH2S	1e-05	dMH2S	-157637	-1.63605	-37.6761		dMuS	-0.921962
	T	523
	Tabulated gas phase entropies (kJ/mol)
	SH2	130.68
	SMS	255.14
	SCH4	186.37
	SH2S	205.69
	Data for phase diagram of Mo edge on MoS2 with Au support
		Total energy (kcal/mol)	Formation energy (eV)
	37.5S				S transitions (eV dmuS)			H transitions (eV dmuH)
	SvacSS	-8153.63	0		37Svs50S	-0.655027		37vs37H	-0.248197
	3S-H	-8237.19	-0.248197		50Svs63S	-0.234047		50vs50-2H	-0.298602
	50S				63Svs100S	-0.197012		50-2Hvs50-4H	-0.0381242
	SSHSHS	-8437.56	-1.25223		37S-Hvs67S-H	-0.738774		63vs63H	-0.836672
	50S	-8268.12	-0.655027		67S-Hvs75S-H	0.0465463		63Hvs63-2H	-0.468496
	50S-4H	-8595	-1.32848		50S-2Hvs63S-2H	-0.942012
	63S				63S-2Hvs75S-2H	0.232128
	67.5S	-8372.92	-0.889074		50S-4Hvs87S-4H	-0.0473106
	67.5SHH	-8558.66	-2.19424
	63S-H	-8470.03	-1.72575
	75S
	75S		0.0483962	(small unit cell)
	75S-H	-8568.37	-1.6792
	75S-2H	-8652.72	-1.96211
	87.5S	-8575.2	-1.03939
	87S-4H	-8896.49	-1.47041
	100S
	100S	-8684.75	-1.48011
	100S-8H		-1.51311	(small unit cell)
	25S
	25S		1.66497	(small unit cell)
	Data for CH3SH adsorption
		without Au	with Au		Eads without Au (eV, referenced to 37S)
	met MS	-8636.74	-8823.77		-1.22619
	37S	-7975.68	-8153.63
	6350H	-8372.03	-8558.66		Eads with Au (eV, referenced to 63S-2H)
					-1.62043
	Gas	kcal/mol
	H2	-155.684
	MS	-632.816
	CH4	-553.19
	H2S	-255.091
