# Supplementary material for: In situ observations of an active MoS2 model hydrodesulfurization catalyst
Source: Nat Commun. 2019 Jun 11;10:2546. doi: 10.1038/s41467-019-10526-0 (PMC6560102; doi:10.1038/s41467-019-10526-0)
Supplement: Supplementary file 11 — Supplementary Data 8 [file 41467_2019_10526_MOESM11_ESM.txt]

CUBE FILE
generated from Au100_0.asc
 112  -13.368278  -17.661254  -11.299592
  54    0.500000    0.000000    0.000000
  77    0.000000    0.500000    0.000000
  44    0.000000    0.000000    0.500000
  42    0.000000    4.345408    5.577118   -5.186735
  42    0.000000   10.313864    5.585158   -5.190970
  42    0.000000   -7.554473    5.594915   -5.186872
  42    0.000000   -1.573892    5.582937   -5.184260
  42    0.000000    1.391166    0.633548   -5.171172
  42    0.000000    7.324460    0.635050   -5.193468
  42    0.000000  -10.507420    0.643679   -5.193312
  42    0.000000   -4.581700    0.643509   -5.172225
  42    0.000000    4.355834   -4.559110   -5.180265
  42    0.000000   10.309111   -4.595933   -5.240151
  42    0.000000   -7.545931   -4.544696   -5.180126
  42    0.000000   -1.594093   -4.599634   -5.120038
  42    0.000000    1.520965   -9.703788   -4.862825
  42    0.000000    7.189032   -9.705253   -5.481405
  42    0.000000  -10.376907   -9.697882   -5.469791
  42    0.000000   -4.716726   -9.699469   -4.873658
  16    0.000000    4.325552    9.779919   -7.099845
  16    0.000000   10.324124    9.789594   -7.101811
  16    0.000000   -7.578519    9.793787   -7.100654
  16    0.000000   -1.539225    9.782552   -7.104498
  16    0.000000    4.323542    9.784673   -3.283426
  16    0.000000   10.324401    9.791311   -3.284751
  16    0.000000   -7.578341    9.798627   -3.280707
  16    0.000000   -1.541578    9.794187   -3.287786
  16    0.000000    1.387149    4.088292   -2.097457
  16    0.000000    7.335055    4.091992   -2.119045
  16    0.000000  -10.522355    4.095265   -2.110466
  16    0.000000   -4.570043    4.116564   -2.111891
  16    0.000000    1.381387    4.071216   -8.262996
  16    0.000000    7.328855    4.097862   -8.260804
  16    0.000000  -10.516230    4.099023   -8.269004
  16    0.000000   -4.563955    4.101006   -8.249664
  16    0.000000    4.379815   -1.115067   -2.176693
  16    0.000000   10.310203   -1.145776   -2.222303
  16    0.000000   -7.564137   -1.102646   -2.173544
  16    0.000000   -1.598376   -1.084656   -2.171468
  16    0.000000    4.337182   -1.118733   -8.186229
  16    0.000000   10.310002   -1.086280   -8.194450
  16    0.000000   -7.523522   -1.106392   -8.188451
  16    0.000000   -1.598628   -1.153716   -8.137736
  16    0.000000    1.401450   -6.168843   -2.047678
  16    0.000000    7.376630   -6.441746   -2.278254
  16    0.000000  -10.560957   -6.427778   -2.270032
  16    0.000000   -4.592399   -6.166607   -2.055412
  16    0.000000    1.337107   -6.452443   -8.079815
  16    0.000000    7.311665   -6.177793   -8.306324
  16    0.000000  -10.497803   -6.176123   -8.301700
  16    0.000000   -4.530701   -6.438082   -8.081663
  16    0.000000    4.452955  -11.470681   -2.183848
  16    0.000000   10.303056  -12.896008   -4.098332
  16    0.000000   -7.647707  -11.459909   -2.180052
  16    0.000000   -1.607878  -12.094552   -2.364974
  16    0.000000    4.256663  -11.492002   -8.146672
  16    0.000000   10.318717  -12.116371   -7.959068
  16    0.000000   -7.449188  -11.479403   -8.151504
  16    0.000000   -1.593378  -12.909534   -6.218161
  79    0.000000  -10.520548   -9.701598    3.178625
  79    0.000000   -4.569944   -9.701598    3.178625
  79    0.000000    1.380661   -9.701598    3.178625
  79    0.000000    7.331266   -9.701598    3.178625
  79    0.000000   -7.543929   -4.574843    3.173497
  79    0.000000   -1.593324   -4.574843    3.173497
  79    0.000000    4.357281   -4.574843    3.173497
  79    0.000000   10.307886   -4.574843    3.173497
  79    0.000000  -10.520548    0.638947    3.168283
  79    0.000000   -4.569944    0.638947    3.168283
  79    0.000000    1.380661    0.638947    3.168283
  79    0.000000    7.331266    0.638947    3.168283
  79    0.000000   -7.543929    5.585032    3.163336
  79    0.000000   -1.593324    5.585032    3.163336
  79    0.000000    4.357281    5.585032    3.163336
  79    0.000000   10.307886    5.585032    3.163336
  79    0.000000   -7.543929  -14.797141    3.183721
  79    0.000000   -1.593324  -14.797141    3.183721
  79    0.000000    4.357281  -14.797141    3.183721
  79    0.000000   10.307886  -14.797141    3.183721
  79    0.000000  -10.520548   10.680575    3.158239
  79    0.000000   -4.569944   10.680575    3.158239
  79    0.000000    1.380661   10.680575    3.158239
  79    0.000000    7.331266   10.680575    3.158239
  79    0.000000   -7.543929   15.776118    3.153143
  79    0.000000   -1.593324   15.776118    3.153143
  79    0.000000    4.357281   15.776118    3.153143
  79    0.000000   10.307886   15.776118    3.153143
  79    0.000000   -7.545246   -8.003083    7.202043
  79    0.000000   -1.594641   -8.003083    7.202043
  79    0.000000    4.355963   -8.003083    7.202043
  79    0.000000   10.306568   -8.003083    7.202043
  79    0.000000   -4.568626   -2.876329    7.196915
  79    0.000000    1.381979   -2.876329    7.196915
  79    0.000000    7.332583   -2.876329    7.196915
  79    0.000000  -10.519231   -2.876329    7.196915
  79    0.000000   -7.545246    2.337461    7.191700
  79    0.000000   -1.594641    2.337461    7.191700
  79    0.000000    4.355963    2.337461    7.191700
  79    0.000000   10.306568    2.337461    7.191700
  79    0.000000   -4.568626    7.283546    7.186753
  79    0.000000    1.381979    7.283546    7.186753
  79    0.000000    7.332583    7.283546    7.186753
  79    0.000000  -10.519231    7.283546    7.186753
  79    0.000000   -4.568626  -13.098627    7.207139
  79    0.000000    1.381979  -13.098627    7.207139
  79    0.000000    7.332583  -13.098627    7.207139
  79    0.000000  -10.519231  -13.098627    7.207139
  79    0.000000   -7.545246   12.379090    7.181657
  79    0.000000   -1.594641   12.379090    7.181657
  79    0.000000    4.355963   12.379090    7.181657
  79    0.000000   10.306568   12.379090    7.181657
  79    0.000000   -4.568626   17.474633    7.176560
  79    0.000000    1.381979   17.474633    7.176560
  79    0.000000    7.332583   17.474633    7.176560
  79    0.000000  -10.519231   17.474633    7.176560
  2.10408e-07  3.74619e-07  6.23940e-07  9.72441e-07  1.41904e-06  1.94209e-06
  2.50267e-06  3.05861e-06  3.58211e-06  4.06802e-06  4.52522e-06  4.95652e-06
  5.34677e-06  5.67707e-06  5.97103e-06  6.35444e-06  7.10495e-06  8.69281e-06
  1.18588e-05  1.77891e-05  2.84083e-05  4.67224e-05  7.69628e-05  1.23959e-04
  1.90802e-04  2.74132e-04  3.58986e-04  4.20032e-04  4.35027e-04  4.00102e-04
  3.29591e-04  2.45382e-04  1.67111e-04  1.05846e-04  6.38406e-05  3.81122e-05
  2.38996e-05  1.67368e-05  1.32917e-05  1.14417e-05  1.00336e-05  8.58594e-06
  7.01946e-06  5.44119e-06  3.34462e-07  6.12840e-07  1.05178e-06  1.68770e-06
  2.52630e-06  3.52379e-06  4.58989e-06  5.62408e-06  6.56779e-06  7.43199e-06
  8.26898e-06  9.10363e-06  9.87783e-06  1.04686e-05  1.08073e-05  1.10457e-05
  1.16589e-05  1.34577e-05  1.76456e-05  2.61071e-05  4.20179e-05  7.07147e-05
  1.20498e-04  2.02354e-04  3.26186e-04  4.89939e-04  6.62417e-04  7.80321e-04
  7.92007e-04  7.06513e-04  5.65044e-04  4.07197e-04  2.67543e-04  1.63084e-04
  9.44982e-05  5.47372e-05  3.45021e-05  2.54729e-05  2.17299e-05  1.97476e-05
  1.78042e-05  1.53502e-05  1.24852e-05  9.55756e-06  4.95906e-07  9.48802e-07
  1.70504e-06  2.86236e-06  4.45891e-06  6.40978e-06  8.49385e-06  1.04471e-05
  1.21274e-05  1.36154e-05  1.51351e-05  1.68309e-05  1.85482e-05  1.98158e-05
  2.01737e-05  1.97051e-05  1.93120e-05  2.05202e-05  2.52768e-05  3.63406e-05
  5.84472e-05  1.00146e-04  1.76033e-04  3.08107e-04  5.21554e-04  8.22930e-04
  1.14714e-03  1.32287e-03  1.23751e-03  1.03486e-03  8.13174e-04  5.75881e-04
  3.74011e-04  2.24552e-04  1.26322e-04  7.15063e-05  4.64144e-05  3.74379e-05
  3.49423e-05  3.35430e-05  3.09461e-05  2.67641e-05  2.15862e-05  1.62778e-05
  6.80302e-07  1.38320e-06  2.65433e-06  4.75570e-06  7.85158e-06  1.18003e-05
  1.60400e-05  1.98163e-05  2.27217e-05  2.50791e-05  2.77316e-05  3.13400e-05
  3.56054e-05  3.89680e-05  3.94840e-05  3.67381e-05  3.28143e-05  3.11100e-05
  3.48987e-05  4.77675e-05  7.58475e-05  1.31161e-04  2.36064e-04  4.28035e-04
  7.58174e-04  1.25524e-03  1.78448e-03  1.85545e-03  1.24491e-03  9.60086e-04
  8.28058e-04  5.74367e-04  4.16551e-04  2.67193e-04  1.48809e-04  8.31360e-05
  5.80587e-05  5.35914e-05  5.53078e-05  5.57465e-05  5.22897e-05  4.51805e-05
  3.60449e-05  2.67302e-05  8.49692e-07  1.87274e-06  3.92951e-06  7.70482e-06
  1.38087e-05  2.21304e-05  3.12322e-05  3.88141e-05  4.35328e-05  4.64735e-05
  5.05527e-05  5.83752e-05  6.97722e-05  8.00138e-05  8.17654e-05  7.23204e-05
  5.77371e-05  4.71514e-05  4.63957e-05  5.89870e-05  9.11300e-05  1.57121e-04
  2.85830e-04  5.29105e-04  9.64702e-04  1.64568e-03  2.31941e-03  1.87092e-03
  3.02645e-04  1.29447e-03  9.48160e-04  2.29553e-04  3.73460e-04  2.87427e-04
  1.54433e-04  8.49986e-05  6.87870e-05  7.57650e-05  8.57739e-05  8.96238e-05
  8.48987e-05  7.30913e-05  5.76226e-05  4.20048e-05  9.42093e-07  2.29239e-06
  5.40460e-06  1.19682e-05  2.40381e-05  4.22411e-05  6.30610e-05  7.92021e-05
  8.58446e-05  8.63899e-05  9.02827e-05  1.06479e-04  1.36988e-04  1.69065e-04
  1.76746e-04  1.48016e-04  1.03511e-04  7.04851e-05  5.87689e-05  6.79154e-05
  1.00737e-04  1.70795e-04  3.08575e-04  5.69507e-04  1.03339e-03  1.72563e-03
  2.22072e-03  1.30600e-03  7.83974e-04  2.52248e-03  7.96808e-04  4.55564e-04
  5.92287e-04  3.40713e-04  1.46099e-04  7.78717e-05  8.12915e-05  1.06792e-04
  1.28596e-04  1.37090e-04  1.30521e-04  1.11932e-04  8.72833e-05  6.26136e-05
  9.07504e-07  2.43029e-06  6.59522e-06  1.71223e-05  4.01882e-05  8.05322e-05
  1.30886e-04  1.67956e-04  1.73902e-04  1.59398e-04  1.53308e-04  1.81558e-04
  2.55675e-04  3.47480e-04  3.74379e-04  2.93243e-04  1.75831e-04  9.79554e-05
  6.85248e-05  7.19124e-05  1.02000e-04  1.68092e-04  2.96027e-04  5.29998e-04
  9.17507e-04  1.39260e-03  1.36318e-03  3.98196e-04  2.92672e-04  3.11951e-04
  2.82960e-04  2.29570e-03  1.20927e-03  4.16090e-04  1.25603e-04  7.01532e-05
  1.01896e-04  1.48503e-04  1.82397e-04  1.95810e-04  1.87166e-04  1.60264e-04
  1.23964e-04  8.77418e-05  8.24570e-07  2.16244e-06  6.60159e-06  2.07471e-05
  6.00160e-05  1.45015e-04  2.68147e-04  3.59075e-04  3.52960e-04  2.84183e-04
  2.35800e-04  2.66289e-04  4.05896e-04  6.01703e-04  6.44143e-04  4.57336e-04
  2.35631e-04  1.10434e-04  6.85305e-05  6.85738e-05  9.44608e-05  1.50571e-04
  2.54730e-04  4.33057e-04  6.96100e-04  9.36244e-04  7.11562e-04  1.40338e-04
  2.21864e-03  7.72719e-04  8.79728e-04  2.46540e-03  1.22342e-03  3.67446e-04
  9.25160e-05  7.42187e-05  1.34987e-04  1.97277e-04  2.39491e-04  2.57451e-04
  2.47611e-04  2.12483e-04  1.63635e-04  1.14690e-04  1.09445e-06  2.03439e-06
  5.19655e-06  1.82345e-05  6.82725e-05  2.15413e-04  4.83902e-04  7.01879e-04
  6.62572e-04  4.60258e-04  3.06855e-04  2.96320e-04  4.48307e-04  6.16025e-04
  4.19168e-04  2.56187e-04  1.64567e-04  8.07151e-05  5.40607e-05  5.80555e-05
  8.04807e-05  1.24541e-04  2.00959e-04  3.21344e-04  4.79527e-04  6.02268e-04
  5.16904e-04  3.52500e-04  9.88258e-04  1.14780e-03  1.17456e-03  1.33335e-03
  7.03975e-04  2.17555e-04  6.57120e-05  9.58595e-05  1.75359e-04  2.43070e-04
  2.88821e-04  3.10963e-04  3.01409e-04  2.59745e-04  1.99731e-04  1.39142e-04
  2.49474e-06  4.00408e-06  6.19777e-06  1.17456e-05  4.20989e-05  1.86963e-04
  5.44838e-04  9.02771e-04  9.20040e-04  5.92444e-04  3.09153e-04  2.14340e-04
  2.58554e-04  1.69924e-04  7.13299e-04  1.20870e-04  3.81519e-05  3.52264e-05
  3.48808e-05  4.48834e-05  6.44768e-05  9.76335e-05  1.50249e-04  2.25863e-04
  3.16107e-04  3.86283e-04  3.87191e-04  3.64879e-04  4.83899e-04  6.36822e-04
  6.94676e-04  5.81576e-04  3.02306e-04  9.90239e-05  6.09167e-05  1.25859e-04
  2.10916e-04  2.77475e-04  3.24303e-04  3.49127e-04  3.39641e-04  2.93320e-04
  2.25428e-04  1.56601e-04  5.64822e-06  1.06318e-05  1.87856e-05  2.82302e-05
  2.93073e-05  3.52600e-05  5.84792e-05  2.53389e-05  4.90211e-04  4.80815e-04
  2.16863e-04  8.71562e-05  6.44018e-05  1.73264e-05  7.61717e-04  4.17626e-04
  2.56818e-05  2.69623e-05  2.52939e-05  3.43585e-05  5.06374e-05  7.55492e-05
  1.11481e-04  1.58213e-04  2.08756e-04  2.46883e-04  2.56899e-04  2.50949e-04
  2.66061e-04  2.96713e-04  2.91680e-04  2.15343e-04  1.03780e-04  4.24952e-05
  6.82909e-05  1.48737e-04  2.33257e-04  2.98766e-04  3.45768e-04  3.69805e-04
  3.58029e-04  3.08425e-04  2.36835e-04  1.64498e-04  9.96613e-06  2.13270e-05
  4.55384e-05  9.22949e-05  1.50198e-04  9.37801e-05  1.59749e-04  2.23600e-03
  2.88133e-05  2.09295e-04  1.00315e-04  2.02643e-05  2.71613e-05  8.76072e-05
  6.86028e-05  6.64645e-05  7.61933e-05  3.64817e-05  2.22112e-05  2.74201e-05
  4.09190e-05  6.07229e-05  8.69763e-05  1.18033e-04  1.48318e-04  1.68615e-04
  1.71541e-04  1.60078e-04  1.46024e-04  1.33281e-04  1.10365e-04  6.90985e-05
  2.87657e-05  2.60756e-05  7.66334e-05  1.59782e-04  2.42600e-04  3.08231e-04
  3.54160e-04  3.74304e-04  3.58436e-04  3.06929e-04  2.35400e-04  1.63782e-04
  1.34160e-05  3.02094e-05  6.90112e-05  1.54588e-04  3.01608e-04  3.26814e-04
  1.05256e-05  9.99307e-05  1.90190e-05  6.35722e-05  3.76369e-05  6.63106e-06
  1.96797e-05  8.35839e-05  1.40449e-04  1.25332e-04  6.78276e-05  2.70846e-05
  1.69809e-05  2.27474e-05  3.54101e-05  5.29444e-05  7.49916e-05  9.98974e-05
  1.23385e-04  1.39213e-04  1.42537e-04  1.33769e-04  1.17786e-04  9.78829e-05
  7.27105e-05  4.34988e-05  2.46302e-05  3.83914e-05  9.34540e-05  1.73979e-04
  2.54042e-04  3.17596e-04  3.59146e-04  3.72640e-04  3.51414e-04  2.98315e-04
  2.28208e-04  1.58991e-04  1.40960e-05  3.14025e-05  7.01416e-05  1.51735e-04
  2.89962e-04  3.94524e-04  2.65404e-04  9.00341e-05  2.63936e-05  2.03237e-05
  1.95784e-05  1.06713e-05  7.32809e-06  1.88103e-05  3.50243e-05  3.44376e-05
  2.03970e-05  1.15123e-05  1.29573e-05  2.11795e-05  3.38230e-05  5.06951e-05
  7.20079e-05  9.67905e-05  1.21907e-04  1.42467e-04  1.54141e-04  1.55599e-04
  1.47883e-04  1.31594e-04  1.06806e-04  7.83444e-05  6.21261e-05  7.95763e-05
  1.38418e-04  2.21851e-04  3.01424e-04  3.58241e-04  3.87444e-04  3.87590e-04
  3.56447e-04  2.98089e-04  2.26175e-04  1.56909e-04  1.19313e-05  2.51910e-05
  5.21390e-05  1.01878e-04  1.74069e-04  2.27455e-04  1.89725e-04  8.45508e-05
  1.65553e-05  1.37140e-05  3.65743e-05  5.30367e-05  5.42742e-05  4.48368e-05
  3.35745e-05  2.45941e-05  1.82906e-05  1.57595e-05  1.78142e-05  2.44061e-05
  3.55803e-05  5.19056e-05  7.40456e-05  1.01686e-04  1.32329e-04  1.61086e-04
  1.82505e-04  1.93231e-04  1.92392e-04  1.79970e-04  1.56928e-04  1.29583e-04
  1.16991e-04  1.45902e-04  2.26564e-04  3.35281e-04  4.28224e-04  4.75185e-04
  4.77181e-04  4.49555e-04  3.98091e-04  3.24861e-04  2.41718e-04  1.64846e-04
  8.43542e-06  1.63556e-05  3.03759e-05  5.19775e-05  7.65037e-05  8.69814e-05
  6.55225e-05  2.68121e-05  1.30000e-05  4.21406e-05  9.54950e-05  1.43306e-04
  1.63608e-04  1.51513e-04  1.19429e-04  8.43774e-05  5.64862e-05  3.86721e-05
  3.05831e-05  3.09719e-05  3.88498e-05  5.41021e-05  7.72910e-05  1.08394e-04
  1.44901e-04  1.80718e-04  2.07867e-04  2.20891e-04  2.19709e-04  2.07661e-04
  1.87846e-04  1.66234e-04  1.65018e-04  2.21134e-04  3.52879e-04  5.27204e-04
  6.71422e-04  7.20702e-04  6.70644e-04  5.87736e-04  5.01716e-04  3.98686e-04
  2.87279e-04  1.89243e-04  5.23977e-06  9.03683e-06  1.46141e-05  2.13488e-05
  2.64713e-05  2.54829e-05  1.79666e-05  1.51879e-05  3.49505e-05  8.43678e-05
  1.51390e-04  2.11172e-04  2.39629e-04  2.27986e-04  1.87064e-04  1.36498e-04
  9.16862e-05  5.96957e-05  4.16617e-05  3.59969e-05  4.07028e-05  5.48313e-05
  7.86869e-05  1.12354e-04  1.53030e-04  1.93052e-04  2.21675e-04  2.31740e-04
  2.25448e-04  2.10941e-04  1.93209e-04  1.77188e-04  1.88799e-04  2.78485e-04
  4.77847e-04  7.44244e-04  1.01258e-03  1.19050e-03  1.04174e-03  8.15307e-04
  6.87102e-04  5.39741e-04  3.73365e-04  2.33853e-04  3.15812e-06  4.65032e-06
  6.25681e-06  7.52761e-06  7.99797e-06  8.14716e-06  1.11302e-05  2.33333e-05
  5.10071e-05  9.43839e-05  1.44581e-04  1.86351e-04  2.05999e-04  1.99126e-04
  1.71176e-04  1.32434e-04  9.33656e-05  6.19359e-05  4.23335e-05  3.51391e-05
  3.89540e-05  5.27097e-05  7.67622e-05  1.11514e-04  1.54199e-04  1.96328e-04
  2.25559e-04  2.33650e-04  2.23780e-04  2.06109e-04  1.86171e-04  1.69287e-04
  1.85662e-04  2.99801e-04  5.60038e-04  8.53536e-04  1.25252e-03  2.37207e-03
  1.95711e-03  1.09147e-03  9.53698e-04  7.60319e-04  5.01016e-04  2.95658e-04
  2.24649e-06  2.76730e-06  2.96128e-06  2.85932e-06  3.17244e-06  5.55388e-06
  1.22152e-05  2.47787e-05  4.30081e-05  6.43683e-05  8.47224e-05  9.98644e-05
  1.07619e-04  1.08219e-04  1.01678e-04  8.72523e-05  6.68343e-05  4.62958e-05
  3.22809e-05  2.82186e-05  3.38780e-05  4.83175e-05  7.22434e-05  1.06844e-04
  1.50050e-04  1.93599e-04  2.24859e-04  2.34706e-04  2.24804e-04  2.03797e-04
  1.77367e-04  1.53597e-04  1.67667e-04  3.08388e-04  7.42392e-04  1.42420e-03
  1.36977e-03  1.88923e-03  2.88433e-03  1.21287e-03  1.27895e-03  1.03412e-03
  6.43698e-04  3.59039e-04  2.29912e-06  2.58251e-06  2.36353e-06  1.84397e-06
  2.04765e-06  4.50526e-06  9.89675e-06  1.68584e-05  2.28164e-05  2.64836e-05
  2.88697e-05  3.14676e-05  3.48645e-05  3.94147e-05  4.39828e-05  4.43639e-05
  3.73758e-05  2.61220e-05  1.82089e-05  1.88714e-05  2.79757e-05  4.39126e-05
  6.77183e-05  1.01888e-04  1.45579e-04  1.91055e-04  2.25360e-04  2.37932e-04
  2.27888e-04  2.01997e-04  1.67411e-04  1.36529e-04  1.49478e-04  3.23809e-04
  1.06326e-03  3.05938e-03  2.33807e-04  1.78529e-04  4.29776e-04  1.32066e-03
  1.59668e-03  1.23302e-03  7.33826e-04  3.96405e-04  3.20628e-06  3.73353e-06
  3.50556e-06  2.51703e-06  1.73166e-06  2.70960e-06  5.81128e-06  8.98858e-06
  1.00857e-05  1.06377e-05  1.47995e-05  2.24987e-05  2.76892e-05  2.80017e-05
  2.79424e-05  2.80958e-05  2.33399e-05  1.37858e-05  7.61693e-06  1.14464e-05
  2.40507e-05  4.19417e-05  6.62965e-05  1.01410e-04  1.47832e-04  1.97374e-04
  2.34732e-04  2.46640e-04  2.31450e-04  1.97779e-04  1.55964e-04  1.21266e-04
  1.34190e-04  3.00203e-04  9.06747e-04  2.12438e-03  5.35182e-04  7.63751e-03
  1.13110e-03  1.69322e-03  1.54213e-03  1.16988e-03  7.05244e-04  3.86104e-04
  4.93855e-06  6.26197e-06  6.60882e-06  5.46786e-06  3.55514e-06  3.02634e-06
  5.54278e-06  1.02375e-05  1.62427e-05  2.79411e-05  5.21116e-05  8.15140e-05
  8.97700e-05  6.85030e-05  4.51742e-05  3.56192e-05  2.79566e-05  1.47199e-05
  5.08519e-06  8.65367e-06  2.33992e-05  4.34892e-05  7.02247e-05  1.10205e-04
  1.65306e-04  2.24455e-04  2.64789e-04  2.67942e-04  2.39126e-04  1.97138e-04
  1.51477e-04  1.12675e-04  1.16716e-04  2.41809e-04  6.00053e-04  1.17062e-03
  2.18305e-03  4.10624e-03  2.94977e-03  1.07749e-03  1.04386e-03  8.79002e-04
  5.75355e-04  3.34560e-04  7.25053e-06  9.96323e-06  1.17924e-05  1.16034e-05
  9.63673e-06  8.80869e-06  1.32171e-05  2.47078e-05  4.42927e-05  8.07317e-05
  1.51895e-04  2.44168e-04  2.62430e-04  1.65222e-04  7.56168e-05  5.32788e-05
  4.77679e-05  2.98687e-05  1.22359e-05  1.10053e-05  2.53112e-05  4.78460e-05
  8.04801e-05  1.32993e-04  2.09306e-04  2.91616e-04  3.35830e-04  3.10836e-04
  2.62948e-04  2.38362e-04  1.94239e-04  1.32315e-04  1.01496e-04  1.68582e-04
  4.08364e-04  8.49290e-04  1.48732e-03  1.78214e-03  9.56939e-04  5.33004e-04
  6.31805e-04  5.91477e-04  4.29105e-04  2.71156e-04  9.45972e-06  1.37773e-05
  1.76772e-05  1.95269e-05  1.89431e-05  1.92755e-05  2.75108e-05  5.03052e-05
  9.31736e-05  1.73309e-04  3.45329e-04  6.38746e-04  7.33094e-04  3.70862e-04
  9.87894e-05  7.81642e-05  8.69696e-05  6.02471e-05  2.80425e-05  1.67096e-05
  2.75854e-05  5.31694e-05  9.68718e-05  1.74012e-04  2.95476e-04  4.35992e-04
  4.96761e-04  3.95921e-04  4.01903e-04  6.18339e-04  4.99191e-04  2.73339e-04
  1.41379e-04  1.11589e-04  2.26756e-04  4.57343e-04  6.58348e-04  6.28502e-04
  4.35178e-04  3.91425e-04  4.43585e-04  4.20840e-04  3.27224e-04  2.22322e-04
  1.06638e-05  1.60433e-05  2.14960e-05  2.51636e-05  2.61889e-05  2.81234e-05
  4.10517e-05  7.97325e-05  1.62508e-04  3.19831e-04  6.34619e-04  1.28076e-03
  1.60950e-03  6.35704e-04  1.10998e-04  1.64116e-04  1.69916e-04  1.07699e-04
  4.84528e-05  2.20282e-05  2.75274e-05  5.70256e-05  1.16678e-04  2.31993e-04
  4.35223e-04  7.17548e-04  8.94300e-04  6.67241e-04  1.22402e-03  2.80200e-03
  1.78022e-03  8.50503e-04  4.01975e-04  1.53274e-04  1.20464e-04  2.15395e-04
  3.17327e-04  3.51730e-04  3.50048e-04  3.69583e-04  3.85079e-04  3.53273e-04
  2.80756e-04  1.98423e-04  1.03225e-05  1.56485e-05  2.11567e-05  2.50301e-05
  2.63835e-05  2.91065e-05  4.61489e-05  1.02945e-04  2.45768e-04  5.49973e-04
  9.76289e-04  8.84953e-04  1.50047e-04  2.52829e-04  3.68929e-04  4.47396e-04
  3.08861e-04  1.61694e-04  6.51268e-05  2.28871e-05  2.32423e-05  5.64050e-05
  1.31990e-04  2.89601e-04  6.00961e-04  1.14032e-03  1.76851e-03  1.67118e-03
  1.75977e-03  8.12405e-04  2.31095e-03  2.54340e-03  1.12938e-03  3.30445e-04
  1.10993e-04  1.28206e-04  2.13537e-04  2.95765e-04  3.58425e-04  3.97168e-04
  3.97535e-04  3.52857e-04  2.78220e-04  1.97999e-04  8.65898e-06  1.29168e-05
  1.70491e-05  1.94889e-05  1.97636e-05  2.21384e-05  4.05599e-05  1.06137e-04
  2.87581e-04  7.25008e-04  1.31704e-03  7.28046e-05  5.66497e-03  1.30034e-04
  9.14790e-04  7.58894e-04  4.03597e-04  1.84247e-04  6.65971e-05  1.79419e-05
  1.59213e-05  4.94040e-05  1.31382e-04  3.12326e-04  6.95935e-04  1.44821e-03
  2.62507e-03  2.89866e-03  7.65851e-04  7.25373e-03  1.87608e-04  4.74875e-03
  1.85166e-03  4.79330e-04  1.39494e-04  1.28773e-04  2.17432e-04  3.23608e-04
  4.12339e-04  4.60267e-04  4.52244e-04  3.92615e-04  3.04511e-04  2.14536e-04
  6.48613e-06  9.31904e-06  1.16145e-05  1.21946e-05  1.12043e-05  1.29023e-05
  2.88849e-05  8.26868e-05  2.20371e-04  5.08982e-04  8.01405e-04  2.84175e-04
  3.93450e-04  3.11579e-04  9.68709e-04  6.52773e-04  3.34845e-04  1.47911e-04
  5.24773e-05  1.67893e-05  1.64191e-05  4.17030e-05  1.10553e-04  2.75726e-04
  6.33086e-04  1.31371e-03  2.26502e-03  2.27044e-03  7.20547e-04  2.98233e-03
  1.64599e-03  3.36474e-03  1.34932e-03  3.93057e-04  1.50907e-04  1.65160e-04
  2.64610e-04  3.82090e-04  4.83434e-04  5.38111e-04  5.24881e-04  4.50196e-04
  3.44304e-04  2.39340e-04  4.68087e-06  6.46143e-06  7.58501e-06  7.41964e-06
  6.87391e-06  9.87792e-06  2.31527e-05  5.46453e-05  1.10769e-04  1.75355e-04
  1.85904e-04  4.94991e-04  1.74101e-03  1.82358e-03  8.76033e-04  3.95117e-04
  1.90646e-04  8.89413e-05  5.56529e-05  5.94733e-05  6.23412e-05  5.91159e-05
  8.51625e-05  1.95861e-04  4.53550e-04  8.95544e-04  1.36764e-03  1.39729e-03
  2.23312e-03  3.73023e-03  1.78843e-03  8.43622e-04  4.76949e-04  2.23640e-04
  1.55986e-04  2.09589e-04  3.15836e-04  4.35577e-04  5.43248e-04  6.04444e-04
  5.89454e-04  5.03140e-04  3.81491e-04  2.62530e-04  3.77406e-06  5.33743e-06
  6.75358e-06  8.32524e-06  1.23587e-05  2.30581e-05  4.12014e-05  5.82751e-05
  6.18043e-05  4.41243e-05  4.92115e-05  3.35262e-04  9.48360e-04  9.84251e-04
  5.24475e-04  2.26171e-04  9.81455e-05  7.57179e-05  1.56503e-04  2.55412e-04
  2.54028e-04  1.65488e-04  9.40813e-05  1.18116e-04  2.67166e-04  5.21885e-04
  7.66183e-04  8.38471e-04  9.62061e-04  1.01721e-03  4.43823e-04  2.00080e-04
  1.87835e-04  1.62850e-04  1.76752e-04  2.47368e-04  3.50670e-04  4.66134e-04
  5.74481e-04  6.38729e-04  6.23313e-04  5.31270e-04  4.01413e-04  2.75027e-04
  3.86092e-06  6.16887e-06  9.67213e-06  1.62228e-05  3.06303e-05  5.93964e-05
  9.79775e-05  1.16501e-04  8.98469e-05  4.05489e-05  3.04881e-05  1.39943e-04
  3.28731e-04  3.81167e-04  2.78768e-04  1.61784e-04  8.30129e-05  1.37927e-04
  4.52012e-04  8.05006e-04  7.86455e-04  4.68310e-04  1.86045e-04  8.10734e-05
  1.36131e-04  2.86371e-04  4.40529e-04  5.08306e-04  4.81494e-04  3.83155e-04
  2.50388e-04  1.91501e-04  1.78311e-04  1.73488e-04  2.00902e-04  2.69503e-04
  3.64692e-04  4.72252e-04  5.73868e-04  6.32863e-04  6.15057e-04  5.23642e-04
  3.95959e-04  2.71800e-04  4.71096e-06  8.56688e-06  1.57342e-05  2.97187e-05
  5.53627e-05  9.42459e-05  1.43894e-04  1.89729e-04  1.61156e-04  7.87153e-05
  3.35890e-05  5.96348e-05  1.29942e-04  1.87030e-04  2.09058e-04  1.94526e-04
  1.30043e-04  1.63492e-04  6.45529e-04  1.51595e-03  1.72826e-03  1.02353e-03
  3.74349e-04  9.20084e-05  6.54563e-05  1.60742e-04  2.78952e-04  3.51596e-04
  3.56020e-04  3.14760e-04  2.65602e-04  2.28864e-04  2.00901e-04  1.88566e-04
  2.10844e-04  2.71611e-04  3.58155e-04  4.55389e-04  5.43257e-04  5.89615e-04
  5.68077e-04  4.83313e-04  3.67298e-04  2.54163e-04  5.89639e-06  1.16746e-05
  2.32706e-05  4.50294e-05  7.06939e-05  5.21121e-05  2.96347e-06  5.63332e-05
  1.78849e-04  1.11583e-04  4.12657e-05  3.12684e-05  6.73523e-05  1.32878e-04
  2.22813e-04  3.08493e-04  2.70292e-04  5.81596e-05  3.01010e-05  3.36542e-04
  2.23276e-03  1.57301e-03  5.66294e-04  1.20402e-04  3.68265e-05  1.08213e-04
  2.17767e-04  3.01323e-04  3.34718e-04  3.26418e-04  2.96481e-04  2.57443e-04
  2.17758e-04  1.94148e-04  2.05087e-04  2.54373e-04  3.29994e-04  4.14335e-04
  4.86331e-04  5.20355e-04  4.98431e-04  4.25584e-04  3.26739e-04  2.29143e-04
  6.89641e-06  1.42436e-05  2.94075e-05  5.72752e-05  7.93035e-05  9.65842e-06
  1.17353e-03  1.44121e-04  1.14350e-04  1.09042e-04  4.34781e-05  2.02211e-05
  3.96785e-05  1.05391e-04  2.36066e-04  4.21056e-04  4.69174e-04  1.79919e-05
  6.32609e-03  1.74494e-03  1.77838e-03  1.63879e-03  5.98030e-04  1.22663e-04
  3.21764e-05  1.04910e-04  2.20863e-04  3.15960e-04  3.63171e-04  3.64512e-04
  3.35061e-04  2.88072e-04  2.36161e-04  1.98312e-04  1.93260e-04  2.25800e-04
  2.85261e-04  3.54601e-04  4.14732e-04  4.44689e-04  4.29554e-04  3.71676e-04
  2.89836e-04  2.06484e-04  7.28892e-06  1.50857e-05  3.08618e-05  5.93970e-05
  8.64361e-05  3.49096e-05  5.04959e-05  3.12055e-06  9.16395e-05  8.58227e-05
  4.26607e-05  2.12222e-05  2.63392e-05  7.24466e-05  1.94249e-04  3.95974e-04
  5.09144e-04  1.53713e-04  4.67470e-05  1.11923e-04  1.50353e-03  1.18577e-03
  4.36623e-04  9.14060e-05  4.45258e-05  1.35282e-04  2.62702e-04  3.64583e-04
  4.11967e-04  4.07847e-04  3.71075e-04  3.16643e-04  2.55554e-04  2.05267e-04
  1.84353e-04  1.97906e-04  2.37495e-04  2.92138e-04  3.49153e-04  3.87901e-04
  3.87346e-04  3.43372e-04  2.71978e-04  1.95651e-04  7.02297e-06  1.40084e-05
  2.71206e-05  4.92418e-05  7.47542e-05  7.60251e-05  5.32041e-05  6.07967e-05
  7.49079e-05  6.24389e-05  4.56450e-05  3.72083e-05  3.25410e-05  4.47619e-05
  1.14798e-04  2.52136e-04  3.51207e-04  2.65208e-04  2.38889e-04  6.19325e-04
  9.05007e-04  6.06716e-04  2.29476e-04  6.06983e-05  7.29976e-05  1.83338e-04
  3.17103e-04  4.15676e-04  4.50739e-04  4.31627e-04  3.85329e-04  3.27739e-04
  2.64188e-04  2.08438e-04  1.78240e-04  1.77361e-04  2.00553e-04  2.48428e-04
  3.17138e-04  3.80506e-04  4.00364e-04  3.62467e-04  2.87031e-04  2.04368e-04
  6.49318e-06  1.20558e-05  2.12843e-05  3.48276e-05  4.98593e-05  5.79000e-05
  5.50029e-05  4.93280e-05  4.48971e-05  4.41857e-05  5.27794e-05  6.47928e-05
  6.07093e-05  4.28056e-05  5.48549e-05  1.18865e-04  1.78436e-04  1.75089e-04
  1.94627e-04  3.11652e-04  3.53674e-04  2.37074e-04  1.01936e-04  5.58125e-05
  1.10148e-04  2.29121e-04  3.57497e-04  4.41575e-04  4.57325e-04  4.21998e-04
  3.68710e-04  3.11954e-04  2.51038e-04  1.96546e-04  1.65286e-04  1.62729e-04
  2.04040e-04  2.96440e-04  3.93108e-04  4.75214e-04  5.06744e-04  4.53315e-04
  3.47349e-04  2.37838e-04  6.28910e-06  1.06354e-05  1.67582e-05  2.40289e-05
  3.02809e-05  3.21708e-05  2.84423e-05  2.27159e-05  2.15431e-05  3.21434e-05
  5.85741e-05  8.92373e-05  9.34250e-05  6.16339e-05  3.59919e-05  5.09390e-05
  8.00901e-05  8.64412e-05  8.75968e-05  1.08609e-04  1.16330e-04  8.74921e-05
  5.68128e-05  6.92706e-05  1.41459e-04  2.55634e-04  3.67950e-04  4.31938e-04
  4.30775e-04  3.86563e-04  3.31573e-04  2.76726e-04  2.19052e-04  1.69083e-04
  1.46845e-04  1.91551e-04  4.90211e-04  1.00486e-03  9.92343e-04  7.99539e-04
  7.53809e-04  6.38432e-04  4.59737e-04  2.96344e-04  6.86796e-06  1.06886e-05
  1.51842e-05  1.91679e-05  2.08236e-05  1.86925e-05  1.33260e-05  8.25244e-06
  9.55032e-06  2.47954e-05  5.82369e-05  9.72078e-05  1.08575e-04  7.75218e-05
  3.91867e-05  3.03188e-05  4.03382e-05  4.22186e-05  3.62125e-05  3.68676e-05
  4.18014e-05  4.26552e-05  4.90509e-05  8.31111e-05  1.57354e-04  2.59015e-04
  3.51580e-04  3.97328e-04  3.86708e-04  3.42192e-04  2.90238e-04  2.38331e-04
  1.86300e-04  1.56034e-04  2.22506e-04  6.09484e-04  2.09700e-03  4.60607e-03
  3.53748e-03  1.49751e-03  1.13670e-03  9.10067e-04  6.11979e-04  3.70162e-04
  8.36658e-06  1.24585e-05  1.66856e-05  1.94816e-05  1.91134e-05  1.49774e-05
  8.63257e-06  3.70531e-06  5.56071e-06  2.12346e-05  5.46735e-05  9.35099e-05
  1.07092e-04  8.10825e-05  4.40866e-05  2.87335e-05  3.00743e-05  2.70975e-05
  1.78838e-05  1.46431e-05  2.08611e-05  3.16003e-05  5.00929e-05  9.02927e-05
  1.61203e-04  2.50971e-04  3.27610e-04  3.60537e-04  3.45435e-04  3.03548e-04
  2.56198e-04  2.09529e-04  1.70060e-04  1.97052e-04  6.08130e-04  2.27983e-03
  2.40562e-03  2.35014e-04  3.26506e-03  1.86757e-03  1.48193e-03  1.18274e-03
  7.56179e-04  4.36037e-04  1.05383e-05  1.55089e-05  2.03660e-05  2.30585e-05
  2.16523e-05  1.61437e-05  9.14220e-06  4.47037e-06  6.55931e-06  2.20474e-05
  5.58874e-05  9.59458e-05  1.09905e-04  8.33093e-05  4.69268e-05  3.32348e-05
  3.44363e-05  2.82766e-05  1.45798e-05  8.55735e-06  1.56958e-05  3.03012e-05
  5.30248e-05  9.58028e-05  1.66705e-04  2.53291e-04  3.23756e-04  3.49753e-04
  3.30407e-04  2.88188e-04  2.42743e-04  1.99672e-04  1.69947e-04  2.43765e-04
  9.71216e-04  3.78482e-03  4.20734e-04  3.09224e-02  4.10523e-04  1.52675e-03
  1.58286e-03  1.30039e-03  8.19636e-04  4.65045e-04  1.27588e-05  1.87568e-05
  2.44383e-05  2.71401e-05  2.46673e-05  1.79871e-05  1.13830e-05  8.59147e-06
  1.15314e-05  2.68503e-05  6.69994e-05  1.23373e-04  1.44430e-04  1.02062e-04
  5.28877e-05  4.62982e-05  5.62462e-05  4.58222e-05  2.07302e-05  7.45013e-06
  1.45649e-05  3.25431e-05  5.95098e-05  1.09058e-04  1.91453e-04  2.92201e-04
  3.71966e-04  3.96464e-04  3.69669e-04  3.21705e-04  2.71198e-04  2.21719e-04
  1.83227e-04  2.28385e-04  7.43339e-04  2.87937e-03  3.12089e-03  2.29259e-04
  2.61620e-03  1.27414e-03  1.36096e-03  1.17464e-03  7.64673e-04  4.43298e-04
  1.41668e-05  2.07009e-05  2.65595e-05  2.85942e-05  2.48654e-05  1.84839e-05
  1.66483e-05  2.19960e-05  2.84822e-05  3.80124e-05  8.73645e-05  2.04044e-04
  2.69522e-04  1.68554e-04  6.97198e-05  8.94719e-05  1.23578e-04  9.76165e-05
  4.17622e-05  9.06583e-06  1.28932e-05  3.57727e-05  7.17728e-05  1.39068e-04
  2.54138e-04  3.98245e-04  5.08709e-04  5.31114e-04  4.96085e-04  4.51361e-04
  3.78017e-04  2.91768e-04  2.22405e-04  2.10564e-04  4.29922e-04  1.38063e-03
  3.46037e-03  4.25688e-03  1.89249e-03  7.77962e-04  1.00126e-03  9.12583e-04
  6.31195e-04  3.84161e-04  1.40310e-05  2.00952e-05  2.49546e-05  2.55963e-05
  2.16919e-05  2.07092e-05  3.56143e-05  6.94606e-05  9.99729e-05  9.46184e-05
  1.15575e-04  3.92853e-04  6.83730e-04  3.68056e-04  1.22064e-04  2.52652e-04
  3.20765e-04  2.26927e-04  9.46079e-05  1.89341e-05  1.12567e-05  3.96267e-05
  9.21180e-05  1.94388e-04  3.75958e-04  6.13020e-04  7.80956e-04  7.65262e-04
  7.88167e-04  9.21635e-04  6.98212e-04  4.16374e-04  2.92433e-04  2.35313e-04
  2.98482e-04  5.99726e-04  1.07281e-03  1.11117e-03  6.56192e-04  6.06422e-04
  7.36455e-04  6.70669e-04  4.89561e-04  3.14898e-04  1.22015e-05  1.68034e-05
  1.97839e-05  1.93019e-05  1.84757e-05  3.20402e-05  8.52513e-05  1.97276e-04
  3.48431e-04  4.19872e-04  2.70307e-04  6.43819e-04  1.82471e-03  7.98434e-04
  3.94320e-04  8.97629e-04  8.38195e-04  4.92475e-04  1.97066e-04  4.67915e-05
  1.59518e-05  4.79811e-05  1.24202e-04  2.81328e-04  5.75540e-04  9.94064e-04
  1.27956e-03  1.06914e-03  1.67360e-03  3.37764e-03  1.89349e-03  6.05423e-04
  4.20358e-04  3.13692e-04  2.63315e-04  3.30198e-04  4.38829e-04  4.70802e-04
  4.68272e-04  5.28758e-04  5.65485e-04  5.02844e-04  3.80034e-04  2.56135e-04
  9.25815e-06  1.19975e-05  1.31813e-05  1.30036e-05  1.90813e-05  5.51774e-05
  1.67327e-04  4.27302e-04  9.31992e-04  1.66610e-03  1.76120e-03  5.65475e-04
  1.88428e-03  7.43860e-04  2.14374e-03  2.90742e-03  1.84329e-03  8.82579e-04
  3.35156e-04  9.31957e-05  3.29360e-05  6.58415e-05  1.68561e-04  3.91318e-04
  8.33357e-04  1.55090e-03  2.19228e-03  1.66296e-03  3.09118e-03  6.49713e-03
  3.90107e-03  1.23257e-03  8.81373e-04  5.07547e-04  2.83420e-04  2.35880e-04
  2.77333e-04  3.38018e-04  4.00487e-04  4.51929e-04  4.56776e-04  4.01198e-04
  3.09715e-04  2.15643e-04  6.15157e-06  7.33834e-06  7.54973e-06  9.00260e-06
  2.28039e-05  7.93165e-05  2.44231e-04  6.58403e-04  1.65283e-03  3.88502e-03
  6.76094e-03  1.50406e-03  1.12623e-02  3.09917e-04  6.33264e-03  5.72711e-03
  2.79182e-03  1.17536e-03  4.37688e-04  1.38634e-04  5.86585e-05  9.14598e-05
  2.14678e-04  4.86818e-04  1.03876e-03  2.01188e-03  3.17876e-03  3.05182e-03
  6.53951e-04  1.37613e-02  9.32627e-04  3.79307e-03  1.97969e-03  7.98231e-04
  3.27819e-04  2.02039e-04  2.22260e-04  2.89197e-04  3.57907e-04  4.00911e-04
  3.98072e-04  3.48683e-04  2.72199e-04  1.92799e-04  3.64673e-06  3.92419e-06
  3.93120e-06  6.92136e-06  2.45601e-05  8.65399e-05  2.59104e-04  6.94767e-04
  1.77553e-03  4.34109e-03  8.16658e-03  2.33437e-03  9.35481e-03  1.66706e-04
  5.25944e-03  4.99603e-03  2.50453e-03  1.08564e-03  4.28367e-04  1.56407e-04
  8.06242e-05  1.14639e-04  2.43838e-04  5.20504e-04  1.05352e-03  1.92133e-03
  2.73135e-03  2.30024e-03  6.05374e-04  1.33237e-02  8.49557e-04  4.65513e-03
  2.34461e-03  8.80740e-04  3.32269e-04  1.91425e-04  2.13106e-04  2.82400e-04
  3.48663e-04  3.85872e-04  3.79255e-04  3.30765e-04  2.58281e-04  1.83388e-04
  2.04534e-06  1.98017e-06  2.06965e-06  5.31595e-06  2.08813e-05  7.03567e-05
  1.98870e-04  4.98380e-04  1.14568e-03  2.32123e-03  3.20841e-03  1.32360e-03
  1.57004e-03  1.40421e-03  1.34510e-03  1.89391e-03  1.32030e-03  6.98842e-04
  3.20102e-04  1.39881e-04  8.89762e-05  1.25418e-04  2.44787e-04  4.81597e-04
  8.87988e-04  1.42103e-03  1.59884e-03  1.12113e-03  5.12803e-03  6.57941e-03
  2.57650e-03  1.96850e-03  1.40326e-03  6.50087e-04  2.80352e-04  1.92135e-04
  2.31656e-04  3.04175e-04  3.67124e-04  3.98913e-04  3.86746e-04  3.33613e-04
  2.58049e-04  1.81701e-04  1.29150e-06  1.27569e-06  1.55218e-06  4.13849e-06
  1.44157e-05  4.35945e-05  1.11392e-04  2.46574e-04  4.68947e-04  6.93212e-04
  5.90302e-04  4.29565e-04  1.56547e-03  1.29443e-03  3.26132e-04  4.14481e-04
  4.75462e-04  3.45531e-04  1.97002e-04  1.06894e-04  8.44423e-05  1.22260e-04
  2.22499e-04  4.02224e-04  6.72637e-04  9.66644e-04  1.03727e-03  9.18008e-04
  2.20665e-03  3.23334e-03  1.40141e-03  8.27027e-04  6.87440e-04  4.01882e-04
  2.26003e-04  2.03350e-04  2.60907e-04  3.35134e-04  3.95222e-04  4.21827e-04
  4.02489e-04  3.42008e-04  2.60893e-04  1.81448e-04  1.20801e-06  1.59932e-06
  2.54891e-06  5.37871e-06  1.27748e-05  2.85542e-05  5.58601e-05  9.37949e-05
  1.30687e-04  1.31783e-04  8.67333e-05  2.03272e-04  5.50429e-04  4.49774e-04
  1.03845e-04  7.84304e-05  1.61179e-04  1.66119e-04  1.18834e-04  7.92548e-05
  7.49162e-05  1.11090e-04  1.90828e-04  3.20175e-04  4.94924e-04  6.70605e-04
  7.52468e-04  7.37359e-04  8.52170e-04  9.23664e-04  6.82831e-04  5.20332e-04
  4.03744e-04  2.67485e-04  1.97597e-04  2.17013e-04  2.83439e-04  3.56108e-04
  4.12371e-04  4.33269e-04  4.07195e-04  3.41271e-04  2.57300e-04  1.77249e-04
  1.62494e-06  2.86641e-06  5.62915e-06  1.19267e-05  2.50549e-05  4.73848e-05
  7.32368e-05  8.35903e-05  6.45451e-05  3.53328e-05  3.43932e-05  9.14677e-05
  1.54716e-04  1.06641e-04  2.62670e-05  4.90987e-05  1.15773e-04  1.31171e-04
  9.92966e-05  6.96425e-05  6.86078e-05  9.94966e-05  1.61866e-04  2.55881e-04
  3.74078e-04  4.90075e-04  5.62127e-04  5.72834e-04  5.54784e-04  5.17865e-04
  4.49161e-04  3.68438e-04  2.78268e-04  2.01892e-04  1.80860e-04  2.19328e-04
  2.87023e-04  3.55090e-04  4.04776e-04  4.19134e-04  3.89282e-04  3.23587e-04
  2.42758e-04  1.66802e-04  2.36297e-06  4.90635e-06  1.09826e-05  2.56038e-05
  5.85522e-05  1.21266e-04  2.03955e-04  2.40354e-04  1.72607e-04  8.06176e-05
  4.92707e-05  5.13693e-05  4.42755e-05  2.83631e-05  5.12609e-05  1.36884e-04
  2.15245e-04  2.07888e-04  1.38823e-04  8.40490e-05  7.11544e-05  9.29215e-05
  1.41926e-04  2.14565e-04  3.03294e-04  3.90594e-04  4.52245e-04  4.72606e-04
  4.56316e-04  4.16934e-04  3.61509e-04  2.92096e-04  2.18606e-04  1.68031e-04
  1.65251e-04  2.07805e-04  2.71438e-04  3.32425e-04  3.74098e-04  3.82963e-04
  3.53285e-04  2.93157e-04  2.20389e-04  1.52091e-04  3.17082e-06  7.20411e-06
  1.75288e-05  4.44048e-05  1.11457e-04  2.56445e-04  4.71009e-04  5.37410e-04
  3.02833e-04  1.30021e-04  8.36819e-05  6.25555e-05  3.74792e-05  4.64351e-05
  1.28218e-04  2.38938e-04  2.88516e-04  3.06922e-04  2.21557e-04  1.23893e-04
  8.55220e-05  9.38126e-05  1.32346e-04  1.93688e-04  2.70276e-04  3.48387e-04
  4.09608e-04  4.39306e-04  4.34451e-04  4.01150e-04  3.45853e-04  2.74892e-04
  2.04131e-04  1.59801e-04  1.60386e-04  2.00519e-04  2.57711e-04  3.10204e-04
  3.43312e-04  3.46998e-04  3.18076e-04  2.63872e-04  1.99165e-04  1.38297e-04
  3.73544e-06  8.89566e-06  2.26754e-05  6.04644e-05  1.61360e-04  3.97337e-04
  7.40842e-04  5.17928e-04  9.12207e-05  7.63287e-06  1.15560e-04  1.25898e-04
  7.56212e-05  8.45563e-05  1.63640e-04  6.58994e-05  2.24699e-04  8.91030e-05
  2.88352e-04  1.84876e-04  1.11098e-04  1.01355e-04  1.30961e-04  1.87187e-04
  2.61626e-04  3.41733e-04  4.09894e-04  4.49543e-04  4.53164e-04  4.23450e-04
  3.66931e-04  2.92601e-04  2.20027e-04  1.77834e-04  1.83720e-04  2.28747e-04
  2.85556e-04  3.29439e-04  3.48748e-04  3.40632e-04  3.06148e-04  2.51714e-04
  1.89344e-04  1.31334e-04  3.80750e-06  9.19512e-06  2.36989e-05  6.38965e-05
  1.72805e-04  4.31069e-04  7.83925e-04  2.54877e-04  1.14624e-02  2.71487e-03
  1.46587e-04  2.15357e-04  1.18563e-04  9.98425e-05  1.46225e-04  5.96931e-05
  4.44022e-02  1.04361e-04  3.66724e-04  2.53701e-04  1.38588e-04  1.10555e-04
  1.33125e-04  1.87427e-04  2.63823e-04  3.49703e-04  4.25942e-04  4.72335e-04
  4.78350e-04  4.47720e-04  3.90041e-04  3.15478e-04  2.45717e-04  2.15173e-04
  2.45862e-04  3.23922e-04  4.04068e-04  4.41266e-04  4.27862e-04  3.87790e-04
  3.34684e-04  2.69471e-04  1.99370e-04  1.36027e-04  3.34933e-06  7.97054e-06
  2.00623e-05  5.24007e-05  1.36179e-04  3.25035e-04  5.91543e-04  4.74238e-04
  1.06856e-05  4.68722e-05  3.12224e-04  2.52065e-04  1.22922e-04  7.76271e-05
  1.09441e-04  8.12090e-05  5.41926e-06  2.52887e-04  4.71115e-04  2.77531e-04
  1.47668e-04  1.13724e-04  1.33529e-04  1.87145e-04  2.65008e-04  3.54413e-04
  4.34552e-04  4.82128e-04  4.85261e-04  4.50807e-04  3.92409e-04  3.20900e-04
  2.60329e-04  2.54970e-04  3.40243e-04  5.07028e-04  6.80055e-04  7.28929e-04
  6.22297e-04  4.98451e-04  4.12492e-04  3.26979e-04  2.35838e-04  1.55606e-04
  2.55321e-06  5.84494e-06  1.39407e-05  3.39826e-05  8.11768e-05  1.76777e-04
  3.10437e-04  3.70180e-04  3.11471e-04  3.10105e-04  2.96635e-04  1.89484e-04
  8.71728e-05  4.19620e-05  5.98529e-05  1.44520e-04  2.95016e-04  4.39031e-04
  3.75183e-04  2.19467e-04  1.28829e-04  1.07135e-04  1.29189e-04  1.82047e-04
  2.58259e-04  3.45761e-04  4.23626e-04  4.68156e-04  4.67821e-04  4.30905e-04
  3.72349e-04  3.03818e-04  2.52978e-04  2.76051e-04  4.34360e-04  7.66226e-04
  1.24643e-03  1.47909e-03  1.05181e-03  6.63286e-04  5.43707e-04  4.36014e-04
  3.04421e-04  1.91208e-04  1.70112e-06  3.68078e-06  8.14017e-06  1.80576e-05
  3.86215e-05  7.48903e-05  1.21708e-04  1.56504e-04  1.70381e-04  1.76876e-04
  1.55387e-04  1.00377e-04  4.64397e-05  1.85699e-05  2.76276e-05  8.45120e-05
  1.77347e-04  2.32557e-04  2.00156e-04  1.36022e-04  9.75818e-05  9.46103e-05
  1.21131e-04  1.72589e-04  2.44195e-04  3.25084e-04  3.95991e-04  4.35647e-04
  4.34006e-04  3.97939e-04  3.40183e-04  2.73210e-04  2.28336e-04  2.75284e-04
  5.28880e-04  1.13849e-03  2.34954e-03  3.65110e-03  2.29594e-03  9.34174e-04
  7.64026e-04  6.15188e-04  4.05968e-04  2.39221e-04  1.00095e-06  2.02626e-06
  4.10873e-06  8.20459e-06  1.56058e-05  2.69973e-05  4.06676e-05  5.30699e-05
  6.32953e-05  6.96220e-05  6.34353e-05  4.32666e-05  2.07095e-05  7.95151e-06
  1.23551e-05  3.70217e-05  7.31698e-05  9.62599e-05  9.28040e-05  7.78697e-05
  7.14972e-05  8.25332e-05  1.13128e-04  1.63426e-04  2.30316e-04  3.03843e-04
  3.66592e-04  4.00323e-04  3.96828e-04  3.61268e-04  3.03993e-04  2.38460e-04
  1.99915e-04  2.89315e-04  8.37095e-04  2.44262e-03  2.25881e-03  3.75439e-04
  2.86085e-03  1.54915e-03  1.16592e-03  8.57449e-04  5.19373e-04  2.86339e-04
  5.25058e-07  9.90855e-07  1.84020e-06  3.31696e-06  5.66828e-06  8.94210e-06
  1.28599e-05  1.71784e-05  2.17898e-05  2.50645e-05  2.36714e-05  1.68592e-05
  8.44039e-06  3.55862e-06  5.72478e-06  1.56072e-05  2.95273e-05  4.05178e-05
  4.51861e-05  4.77809e-05  5.57049e-05  7.49086e-05  1.09414e-04  1.61165e-04
  2.27631e-04  2.98468e-04  3.55722e-04  3.81571e-04  3.69555e-04  3.26897e-04
  2.65786e-04  2.01289e-04  1.70475e-04  3.03073e-04  1.18605e-03  4.04341e-03
  5.97160e-04  1.90225e-02  3.38739e-04  1.88930e-03  1.54098e-03  1.03253e-03
  5.86267e-04  3.09930e-04  2.47190e-07  4.34961e-07  7.44838e-07  1.22999e-06
  1.93748e-06  2.89614e-06  4.14766e-06  5.77614e-06  7.66604e-06  9.02452e-06
  8.66350e-06  6.32533e-06  3.32695e-06  1.67157e-06  2.83815e-06  7.09240e-06
  1.33055e-05  1.97624e-05  2.60552e-05  3.42678e-05  4.83612e-05  7.31081e-05
  1.13339e-04  1.72289e-04  2.47691e-04  3.26645e-04  3.84890e-04  3.98334e-04
  3.62829e-04  2.97890e-04  2.25714e-04  1.60691e-04  1.31279e-04  2.35064e-04
  8.25008e-04  2.42972e-03  1.30955e-03  1.16176e-03  1.41388e-03  1.53522e-03
  1.42022e-03  9.68273e-04  5.52493e-04  2.93278e-04  1.04932e-07  1.72078e-07
  2.74685e-07  4.26223e-07  6.45174e-07  9.63182e-07  1.43257e-06  2.09167e-06
  2.84277e-06  3.34881e-06  3.20558e-06  2.35954e-06  1.30582e-06  8.27132e-07
  1.56385e-06  3.75162e-06  7.25632e-06  1.19816e-05  1.85574e-05  2.89346e-05
  4.66768e-05  7.70753e-05  1.26822e-04  2.01900e-04  3.01557e-04  4.07806e-04
  4.78565e-04  4.67667e-04  3.78050e-04  2.70861e-04  1.87471e-04  1.24522e-04
  8.96590e-05  1.36460e-04  3.82326e-04  1.02354e-03  2.55895e-03  4.28932e-03
  2.65223e-03  1.23040e-03  9.96508e-04  7.16802e-04  4.35353e-04  2.42584e-04
  4.04376e-08  6.14400e-08  9.24823e-08  1.39797e-07  2.15429e-07  3.40171e-07
  5.38954e-07  8.15615e-07  1.10979e-06  1.28474e-06  1.20683e-06  8.82267e-07
  5.19515e-07  4.52127e-07  1.00292e-06  2.41310e-06  4.91367e-06  8.97269e-06
  1.57102e-05  2.74522e-05  4.84453e-05  8.57194e-05  1.49600e-04  2.52007e-04
  3.98025e-04  5.63978e-04  6.67416e-04  5.97399e-04  3.92178e-04  2.53516e-04
  1.94295e-04  1.31184e-04  7.63702e-05  7.66782e-05  1.88487e-04  4.89482e-04
  1.09904e-03  1.55694e-03  1.11533e-03  7.05951e-04  5.86257e-04  4.52647e-04
  3.01031e-04  1.81307e-04  1.44014e-08  2.00446e-08  2.88617e-08  4.47382e-08
  7.50248e-08  1.30221e-07  2.18933e-07  3.35866e-07  4.49027e-07  5.03914e-07
  4.58076e-07  3.29472e-07  2.19887e-07  2.96946e-07  7.63026e-07  1.86043e-06
  3.95807e-06  7.76107e-06  1.46983e-05  2.75856e-05  5.17296e-05  9.66064e-05
  1.77829e-04  3.17419e-04  5.34965e-04  8.08488e-04  9.80405e-04  7.69724e-04
  4.27983e-04  6.16497e-04  5.86457e-04  3.03809e-04  1.42402e-04  7.44269e-05
  9.32358e-05  1.90298e-04  3.25187e-04  3.95837e-04  3.56005e-04  3.24069e-04
  3.13120e-04  2.68449e-04  1.98160e-04  1.30729e-04  4.94376e-09  6.30129e-09
  8.99684e-09  1.53112e-08  2.90793e-08  5.47979e-08  9.45798e-08  1.43267e-07
  1.85247e-07  1.99142e-07  1.73239e-07  1.25108e-07  1.13916e-07  2.42763e-07
  6.64656e-07  1.61746e-06  3.52193e-06  7.19327e-06  1.42576e-05  2.79425e-05
  5.45285e-05  1.05848e-04  2.03053e-04  3.80391e-04  6.80238e-04  1.09963e-03
  1.38910e-03  9.80424e-04  1.12406e-03  3.16062e-03  2.17647e-03  7.28554e-04
  3.23284e-04  1.34541e-04  6.12183e-05  6.11016e-05  8.41097e-05  1.05374e-04
  1.29558e-04  1.62378e-04  1.83485e-04  1.74158e-04  1.40773e-04  1.00498e-04
  1.77044e-09  2.16449e-09  3.31263e-09  6.40696e-09  1.31981e-08  2.53439e-08
  4.29207e-08  6.26094e-08  7.72010e-08  7.87134e-08  6.59007e-08  5.39626e-08
  8.33873e-08  2.29249e-07  6.19953e-07  1.48309e-06  3.24854e-06  6.76382e-06
  1.37282e-05  2.75487e-05  5.49781e-05  1.09095e-04  2.14267e-04  4.12615e-04
  7.62952e-04  1.27772e-03  1.62894e-03  1.10322e-03  9.57398e-04  1.42901e-03
  1.00681e-03  1.04772e-03  6.10800e-04  2.18387e-04  6.36178e-05  3.41930e-05
  4.87969e-05  7.58298e-05  1.08944e-04  1.40768e-04  1.57096e-04  1.49736e-04
  1.23777e-04  9.09785e-05  7.34152e-10  9.33273e-10  1.59158e-09  3.28445e-09
  6.73475e-09  1.24469e-08  2.00644e-08  2.77487e-08  3.23551e-08  3.13571e-08
  2.70146e-08  3.22944e-08  7.82148e-08  2.24994e-07  5.84163e-07  1.36612e-06
  2.98008e-06  6.23958e-06  1.27764e-05  2.58605e-05  5.19694e-05  1.03645e-04
  2.04197e-04  3.93450e-04  7.23569e-04  1.18068e-03  1.33988e-03  5.17741e-04
  3.08546e-04  8.96384e-03  1.42031e-04  2.15141e-03  9.00615e-04  2.44860e-04
  6.65183e-05  5.87136e-05  9.89237e-05  1.42380e-04  1.76296e-04  1.95214e-04
  1.93810e-04  1.71697e-04  1.36219e-04  9.79658e-05  3.73838e-10  5.03535e-10
  8.90345e-10  1.79681e-09  3.50312e-09  6.11889e-09  9.33010e-09  1.22090e-08
  1.35037e-08  1.28901e-08  1.36118e-08  2.66912e-08  7.72169e-08  2.15179e-07
  5.36835e-07  1.22847e-06  2.65558e-06  5.54233e-06  1.13270e-05  2.28504e-05
  4.56343e-05  9.00934e-05  1.74825e-04  3.29369e-04  5.85601e-04  9.09448e-04
  9.83102e-04  5.50693e-04  1.18934e-03  3.00073e-04  1.76105e-03  2.00970e-03
  6.98348e-04  1.71836e-04  6.99501e-05  1.10535e-04  1.81331e-04  2.39591e-04
  2.73956e-04  2.81532e-04  2.61398e-04  2.18873e-04  1.65962e-04  1.15218e-04
  2.20428e-10  3.04344e-10  5.12659e-10  9.58385e-10  1.74296e-09  2.87225e-09
  4.15139e-09  5.16129e-09  5.50318e-09  5.67439e-09  8.92792e-09  2.44945e-08
  7.28922e-08  1.95473e-07  4.73012e-07  1.06267e-06  2.27102e-06  4.69696e-06
  9.50545e-06  1.89365e-05  3.71973e-05  7.18709e-05  1.35665e-04  2.46912e-04
  4.22341e-04  6.44867e-04  8.12105e-04  9.31100e-04  1.37753e-03  1.06020e-03
  7.31235e-04  6.42243e-04  2.80622e-04  9.77195e-05  9.66874e-05  1.74731e-04
  2.61891e-04  3.27542e-04  3.64057e-04  3.66777e-04  3.33157e-04  2.71740e-04
  2.00325e-04  1.35335e-04  1.32152e-10  1.85308e-10  2.90753e-10  4.91730e-10
  8.21227e-10  1.26510e-09  1.72463e-09  2.03311e-09  2.15384e-09  2.80747e-09
  6.85540e-09  2.18232e-08  6.42416e-08  1.67500e-07  3.96855e-07  8.78294e-07
  1.85373e-06  3.78469e-06  7.54251e-06  1.47420e-05  2.82820e-05  5.30996e-05
  9.68933e-05  1.69836e-04  2.80812e-04  4.27480e-04  5.89812e-04  7.55966e-04
  8.60240e-04  6.64640e-04  3.84391e-04  2.39174e-04  1.32848e-04  9.78256e-05
  1.44623e-04  2.32746e-04  3.19918e-04  3.86662e-04  4.26412e-04  4.29012e-04
  3.87580e-04  3.12522e-04  2.26852e-04  1.50692e-04  7.21897e-11  1.04339e-10
  1.56770e-10  2.42943e-10  3.70333e-10  5.25975e-10  6.64538e-10  7.33595e-10
  8.21901e-10  1.61399e-09  5.42881e-09  1.81790e-08  5.27918e-08  1.35317e-07
  3.16254e-07  6.91642e-07  1.44155e-06  2.89911e-06  5.67024e-06  1.08297e-05
  2.02092e-05  3.67400e-05  6.46702e-05  1.09193e-04  1.74742e-04  2.61714e-04
  3.63234e-04  4.59744e-04  4.99651e-04  4.26180e-04  2.90585e-04  1.82073e-04
  1.26159e-04  1.30062e-04  1.86601e-04  2.68786e-04  3.49129e-04  4.14015e-04
  4.54484e-04  4.55803e-04  4.09450e-04  3.27597e-04  2.35741e-04  1.55247e-04
  3.38344e-11  5.11316e-11  7.63201e-11  1.12348e-10  1.58943e-10  2.07088e-10
  2.37498e-10  2.42439e-10  3.30685e-10  1.05078e-09  4.15580e-09  1.40880e-08
  4.05727e-08  1.03138e-07  2.39194e-07  5.18444e-07  1.06793e-06  2.11429e-06
  4.05254e-06  7.54990e-06  1.36815e-05  2.40598e-05  4.08519e-05  6.64911e-05
  1.02842e-04  1.49709e-04  2.02655e-04  2.49626e-04  2.69419e-04  2.46302e-04
  1.94213e-04  1.46278e-04  1.27408e-04  1.47942e-04  2.03148e-04  2.76085e-04
  3.48669e-04  4.08753e-04  4.44397e-04  4.40669e-04  3.91790e-04  3.11199e-04
  2.23010e-04  1.46577e-04  1.32596e-11  2.10564e-11  3.19272e-11  4.62032e-11
  6.23243e-11  7.52164e-11  7.74730e-11  7.51455e-11  1.58423e-10  7.20999e-10
  3.00157e-09  1.01707e-08  2.92284e-08  7.42068e-08  1.71640e-07  3.69863e-07
  7.54248e-07  1.47118e-06  2.76408e-06  5.02300e-06  8.84060e-06  1.50477e-05
  2.46745e-05  3.87579e-05  5.79161e-05  8.16416e-05  1.07328e-04  1.29388e-04
  1.40241e-04  1.35627e-04  1.20784e-04  1.08884e-04  1.13325e-04  1.41510e-04
  1.91806e-04  2.54617e-04  3.17475e-04  3.68465e-04  3.95004e-04  3.85637e-04
  3.38885e-04  2.67748e-04  1.91932e-04  1.26660e-04  4.33368e-12  7.19654e-12
  1.11857e-11  1.61674e-11  2.11801e-11  2.38742e-11  2.21219e-11  2.42291e-11
  9.31903e-11  4.87826e-10  2.02675e-09  6.84747e-09  1.97503e-08  5.03860e-08
  1.16804e-07  2.51140e-07  5.08350e-07  9.78805e-07  1.80543e-06  3.20479e-06
  5.48616e-06  9.05375e-06  1.43659e-05  2.18225e-05  3.15601e-05  4.31596e-05
  5.53355e-05  6.58663e-05  7.23344e-05  7.39809e-05  7.34955e-05  7.67471e-05
  9.03177e-05  1.18405e-04  1.60500e-04  2.11005e-04  2.60895e-04  2.99638e-04
  3.16679e-04  3.04876e-04  2.65595e-04  2.09555e-04  1.50976e-04  1.00566e-04
  1.19907e-12  2.05607e-12  3.25376e-12  4.69957e-12  5.97568e-12  6.26078e-12
  5.42363e-12  1.02744e-11  6.03105e-11  3.12960e-10  1.27290e-09  4.29642e-09
  1.25049e-08  3.22427e-08  7.52973e-08  1.62235e-07  3.27114e-07  6.23611e-07
  1.13228e-06  1.96808e-06  3.28473e-06  5.26876e-06  8.11180e-06  1.19522e-05
  1.67871e-05  2.23718e-05  2.81594e-05  3.33880e-05  3.74597e-05  4.06010e-05
  4.44173e-05  5.17981e-05  6.59932e-05  8.91678e-05  1.20987e-04  1.57903e-04
  1.93528e-04  2.19931e-04  2.29735e-04  2.19083e-04  1.90133e-04  1.50500e-04
  1.09451e-04  7.39044e-05  2.87451e-13  5.00837e-13  7.96863e-13  1.13078e-12
  1.36307e-12  1.30378e-12  1.36765e-12  6.07328e-12  3.81025e-11  1.86236e-10
  7.40495e-10  2.50643e-09  7.39920e-09  1.93893e-08  4.58714e-08  9.95416e-08
  2.00816e-07  3.80552e-07  6.82644e-07  1.16577e-06  1.90300e-06  2.97612e-06
  4.46044e-06  6.39828e-06  8.76578e-06  1.14481e-05  1.42479e-05  1.69658e-05
  1.95774e-05  2.24761e-05  2.66459e-05  3.35924e-05  4.49331e-05  6.16909e-05
  8.34905e-05  1.08008e-04  1.31049e-04  1.47441e-04  1.52687e-04  1.44888e-04
  1.25840e-04  1.00325e-04  7.38945e-05  5.07316e-05  2.04153e-07  3.61560e-07
  5.98986e-07  9.28522e-07  1.34757e-06  1.83404e-06  2.35009e-06  2.85557e-06
  3.32484e-06  3.75459e-06  4.15578e-06  4.53521e-06  4.88435e-06  5.19199e-06
  5.48573e-06  5.88659e-06  6.65598e-06  8.23719e-06  1.13315e-05  1.70603e-05
  2.72286e-05  4.46167e-05  7.30592e-05  1.16785e-04  1.78206e-04  2.53721e-04
  3.29469e-04  3.82999e-04  3.95242e-04  3.63421e-04  3.00471e-04  2.25443e-04
  1.55240e-04  9.97003e-05  6.12167e-05  3.74420e-05  2.42096e-05  1.74642e-05
  1.41228e-05  1.22096e-05  1.06620e-05  9.05635e-06  7.34666e-06  5.65482e-06
  3.23772e-07  5.89321e-07  1.00466e-06  1.60126e-06  2.38083e-06  3.29881e-06
  4.26855e-06  5.19577e-06  6.02733e-06  6.77599e-06  7.49478e-06  8.21450e-06
  8.89346e-06  9.43342e-06  9.78458e-06  1.00923e-05  1.07935e-05  1.26385e-05
  1.67558e-05  2.49190e-05  4.00916e-05  6.71726e-05  1.13604e-04  1.88870e-04
  3.00771e-04  4.45718e-04  5.94827e-04  6.93784e-04  7.00477e-04  6.24132e-04
  5.01531e-04  3.65986e-04  2.44594e-04  1.51983e-04  9.02212e-05  5.40947e-05
  3.56244e-05  2.73037e-05  2.36772e-05  2.14918e-05  1.92024e-05  1.63777e-05
  1.31866e-05  1.00064e-05  4.78620e-07  9.07939e-07  1.61756e-06  2.69215e-06
  4.15857e-06  5.92996e-06  7.79786e-06  9.51976e-06  1.09689e-05  1.22226e-05
  1.34915e-05  1.49186e-05  1.63883e-05  1.75127e-05  1.79129e-05  1.76748e-05
  1.75952e-05  1.90432e-05  2.38172e-05  3.45076e-05  5.55214e-05  9.46555e-05
  1.64855e-04  2.84807e-04  4.74060e-04  7.33097e-04  1.00129e-03  1.13907e-03
  1.06204e-03  8.82612e-04  6.94702e-04  5.04344e-04  3.36713e-04  2.07151e-04
  1.20226e-04  7.15230e-05  4.94301e-05  4.16261e-05  3.92225e-05  3.73043e-05
  3.39169e-05  2.89146e-05  2.30293e-05  1.71831e-05  6.54166e-07  1.31515e-06
  2.49509e-06  4.42026e-06  7.21972e-06  1.07437e-05  1.44738e-05  1.77346e-05
  2.01707e-05  2.20756e-05  2.42021e-05  2.71471e-05  3.06900e-05  3.35549e-05
  3.41519e-05  3.21438e-05  2.92639e-05  2.84190e-05  3.25667e-05  4.50995e-05
  7.17490e-05  1.23434e-04  2.19793e-04  3.92155e-04  6.79205e-04  1.09196e-03
  1.50329e-03  1.54366e-03  1.08069e-03  7.76151e-04  6.48286e-04  4.97551e-04
  3.74277e-04  2.44409e-04  1.41334e-04  8.51035e-05  6.49268e-05  6.23775e-05
  6.40787e-05  6.33626e-05  5.82540e-05  4.94591e-05  3.88797e-05  2.84767e-05
  8.13657e-07  1.76624e-06  3.64948e-06  7.04899e-06  1.24570e-05  1.97171e-05
  2.75350e-05  3.39160e-05  3.77213e-05  3.98961e-05  4.29408e-05  4.90740e-05
  5.81887e-05  6.65075e-05  6.82427e-05  6.12151e-05  5.00928e-05  4.22390e-05
  4.28057e-05  5.53553e-05  8.58835e-05  1.47392e-04  2.65075e-04  4.81712e-04
  8.54533e-04  1.40150e-03  1.87944e-03  1.50855e-03  4.85130e-04  9.19986e-04
  5.86073e-04  2.52220e-04  3.38593e-04  2.56711e-04  1.45658e-04  9.09663e-05
  8.26492e-05  9.26204e-05  1.02241e-04  1.03799e-04  9.60134e-05  8.10842e-05
  6.28948e-05  4.52076e-05  8.98774e-07  2.14164e-06  4.94347e-06  1.07251e-05
  2.11379e-05  3.65451e-05  5.38648e-05  6.70177e-05  7.20648e-05  7.18274e-05
  7.40793e-05  8.60859e-05  1.09322e-04  1.33925e-04  1.40563e-04  1.20112e-04
  8.70676e-05  6.19718e-05  5.37039e-05  6.34136e-05  9.46676e-05  1.59959e-04
  2.85833e-04  5.17731e-04  9.12860e-04  1.46110e-03  1.77329e-03  1.00209e-03
  1.39443e-03  2.80100e-03  1.46238e-03  3.16796e-04  4.36827e-04  2.78517e-04
  1.34636e-04  9.09227e-05  1.06600e-04  1.35876e-04  1.55953e-04  1.60516e-04
  1.49312e-04  1.25773e-04  9.64859e-05  6.81519e-05  8.65010e-07  2.24998e-06
  5.92552e-06  1.49465e-05  3.41645e-05  6.69407e-05  1.07022e-04  1.36001e-04
  1.39985e-04  1.27216e-04  1.20361e-04  1.39552e-04  1.92619e-04  2.58350e-04
  2.80147e-04  2.27570e-04  1.45085e-04  8.62624e-05  6.29811e-05  6.72043e-05
  9.57790e-05  1.57481e-04  2.74795e-04  4.84035e-04  8.18270e-04  1.20742e-03
  1.18182e-03  3.54957e-04  2.07722e-03  1.58627e-03  1.06667e-03  1.10490e-03
  7.55359e-04  3.07272e-04  1.13502e-04  9.50306e-05  1.43416e-04  1.91789e-04
  2.20225e-04  2.28674e-04  2.15504e-04  1.82345e-04  1.38933e-04  9.66851e-05
  7.89721e-07  1.99771e-06  5.83400e-06  1.75582e-05  4.88275e-05  1.14117e-04
  2.06240e-04  2.73485e-04  2.68584e-04  2.15285e-04  1.74998e-04  1.91880e-04
  2.85188e-04  4.17290e-04  4.60697e-04  3.57219e-04  2.07115e-04  1.06528e-04
  6.69796e-05  6.53235e-05  8.90486e-05  1.41458e-04  2.37704e-04  3.99383e-04
  6.32720e-04  8.47665e-04  7.10826e-04  1.68736e-04  1.11759e-03  1.01733e-03
  5.22994e-04  1.30956e-03  7.80861e-04  2.61800e-04  8.98257e-05  1.15216e-04
  1.92723e-04  2.48396e-04  2.79415e-04  2.95833e-04  2.86349e-04  2.45157e-04
  1.86188e-04  1.28013e-04  1.04290e-06  1.90498e-06  4.61487e-06  1.50403e-05
  5.26483e-05  1.57478e-04  3.42349e-04  4.92564e-04  4.68773e-04  3.26730e-04
  2.11874e-04  1.96503e-04  2.95465e-04  4.30763e-04  4.17076e-04  3.43236e-04
  2.32444e-04  1.16156e-04  6.50622e-05  5.86367e-05  7.68585e-05  1.17719e-04
  1.89021e-04  3.00113e-04  4.44939e-04  5.63328e-04  5.19091e-04  3.49717e-04
  5.39844e-04  6.50514e-04  7.69742e-04  8.78771e-04  4.89124e-04  1.59916e-04
  8.01736e-05  1.49228e-04  2.36902e-04  2.86433e-04  3.21056e-04  3.53264e-04
  3.52649e-04  3.04976e-04  2.30815e-04  1.57143e-04  2.32058e-06  3.70520e-06
  5.69919e-06  1.02351e-05  3.16229e-05  1.25681e-04  3.58019e-04  6.02996e-04
  6.09526e-04  3.91161e-04  1.94404e-04  1.26439e-04  1.76534e-04  2.22628e-04
  1.16915e-04  2.07031e-04  2.67892e-04  1.33209e-04  6.32845e-05  5.05108e-05
  6.31538e-05  9.32948e-05  1.42884e-04  2.13979e-04  2.98704e-04  3.67313e-04
  3.77800e-04  3.53686e-04  4.05613e-04  4.97501e-04  5.36087e-04  4.40375e-04
  2.26910e-04  8.35934e-05  8.83650e-05  1.78461e-04  2.60065e-04  3.07930e-04
  3.56799e-04  4.04296e-04  4.06647e-04  3.50557e-04  2.63619e-04  1.78198e-04
  5.16004e-06  9.56088e-06  1.66626e-05  2.51486e-05  2.82560e-05  3.11932e-05
  8.48670e-05  1.99060e-04  3.84484e-04  3.00900e-04  1.21564e-04  4.29022e-05
  8.45598e-05  2.06386e-04  2.16087e-04  3.10605e-04  3.45250e-04  1.53745e-04
  6.26327e-05  4.33756e-05  5.13320e-05  7.34369e-05  1.07713e-04  1.52623e-04
  2.01142e-04  2.38223e-04  2.49161e-04  2.41495e-04  2.43776e-04  2.56280e-04
  2.42000e-04  1.73310e-04  8.34545e-05  4.80816e-05  9.78199e-05  1.90774e-04
  2.69659e-04  3.29839e-04  3.93533e-04  4.41945e-04  4.35885e-04  3.70972e-04
  2.77332e-04  1.87040e-04  9.01988e-06  1.88726e-05  3.92138e-05  7.73452e-05
  1.27657e-04  1.25936e-04  4.24757e-05  2.31182e-05  8.88320e-05  1.32990e-04
  5.31055e-05  1.23659e-05  7.42862e-05  2.64716e-04  4.53921e-04  4.78985e-04
  3.15945e-04  1.33337e-04  5.44261e-05  3.67387e-05  4.28805e-05  6.04102e-05
  8.59976e-05  1.16882e-04  1.47084e-04  1.67196e-04  1.69587e-04  1.56491e-04
  1.38911e-04  1.22095e-04  9.80122e-05  6.05712e-05  2.84207e-05  3.69666e-05
  9.91867e-05  1.88175e-04  2.69915e-04  3.41161e-04  4.07208e-04  4.46105e-04
  4.30699e-04  3.63295e-04  2.71606e-04  1.83958e-04  1.20990e-05  2.65822e-05
  5.88861e-05  1.27296e-04  2.44150e-04  3.23970e-04  1.82584e-04  6.75533e-05
  4.76348e-05  5.12496e-05  2.66947e-05  1.20246e-05  4.94792e-05  1.56994e-04
  2.72581e-04  2.75138e-04  1.73795e-04  8.08090e-05  3.90739e-05  3.06911e-05
  3.80437e-05  5.40691e-05  7.63455e-05  1.02469e-04  1.27649e-04  1.44872e-04
  1.48602e-04  1.39638e-04  1.24168e-04  1.05797e-04  8.18842e-05  5.25454e-05
  3.29442e-05  4.74649e-05  1.04902e-04  1.86697e-04  2.67534e-04  3.38675e-04
  3.96542e-04  4.23845e-04  4.03340e-04  3.39408e-04  2.55090e-04  1.74241e-04
  1.27129e-05  2.76475e-05  5.99930e-05  1.25548e-04  2.33610e-04  3.27782e-04
  2.76285e-04  1.32180e-04  4.47871e-05  2.38284e-05  1.90648e-05  1.52521e-05
  2.33310e-05  5.21766e-05  8.76582e-05  9.52213e-05  7.05422e-05  4.24590e-05
  2.84062e-05  2.79478e-05  3.68869e-05  5.29862e-05  7.54597e-05  1.03036e-04
  1.32188e-04  1.56941e-04  1.71899e-04  1.76839e-04  1.75177e-04  1.65215e-04
  1.40807e-04  1.04946e-04  7.76267e-05  8.54935e-05  1.38119e-04  2.17505e-04
  2.95856e-04  3.58124e-04  3.99470e-04  4.10981e-04  3.83392e-04  3.20919e-04
  2.41802e-04  1.66065e-04  1.07780e-05  2.22364e-05  4.48466e-05  8.51968e-05
  1.41864e-04  1.83612e-04  1.57645e-04  7.67275e-05  2.06682e-05  1.85415e-05
  4.22130e-05  6.73877e-05  8.48555e-05  9.15484e-05  8.85668e-05  7.64931e-05
  5.78654e-05  4.04736e-05  3.08738e-05  3.06433e-05  3.88969e-05  5.50270e-05
  7.92691e-05  1.11499e-04  1.49157e-04  1.86047e-04  2.15025e-04  2.34625e-04
  2.47890e-04  2.47869e-04  2.21967e-04  1.76299e-04  1.39953e-04  1.48068e-04
  2.13119e-04  3.10066e-04  3.95992e-04  4.44919e-04  4.58229e-04  4.43766e-04
  4.00400e-04  3.29653e-04  2.45932e-04  1.67628e-04  7.63239e-06  1.44462e-05
  2.61627e-05  4.36379e-05  6.27259e-05  7.01927e-05  5.34128e-05  2.57266e-05
  2.23191e-05  5.97687e-05  1.24891e-04  1.93561e-04  2.39016e-04  2.40910e-04
  2.03206e-04  1.48949e-04  9.88228e-05  6.27397e-05  4.26596e-05  3.66396e-05
  4.20278e-05  5.75260e-05  8.35739e-05  1.20831e-04  1.67124e-04  2.14687e-04
  2.52568e-04  2.77668e-04  2.97409e-04  3.04777e-04  2.79634e-04  2.29081e-04
  1.92068e-04  2.16485e-04  3.21810e-04  4.71321e-04  5.91611e-04  6.30829e-04
  5.99740e-04  5.45364e-04  4.77350e-04  3.84421e-04  2.79466e-04  1.85341e-04
  4.75479e-06  7.95275e-06  1.24654e-05  1.76864e-05  2.14912e-05  2.10108e-05
  1.76368e-05  2.28534e-05  5.33003e-05  1.15815e-04  1.99579e-04  2.79788e-04
  3.26497e-04  3.20907e-04  2.69402e-04  1.97323e-04  1.29815e-04  8.03034e-05
  5.14661e-05  4.04502e-05  4.33334e-05  5.80112e-05  8.49583e-05  1.25377e-04
  1.77061e-04  2.30085e-04  2.68804e-04  2.87421e-04  3.00026e-04  3.08361e-04
  2.88660e-04  2.42270e-04  2.13059e-04  2.63977e-04  4.28659e-04  6.59235e-04
  8.52864e-04  9.24307e-04  8.28160e-04  7.15365e-04  6.30091e-04  5.01669e-04
  3.51012e-04  2.22366e-04  2.91547e-06  4.10423e-06  5.25011e-06  6.06566e-06
  6.59857e-06  8.19887e-06  1.48461e-05  3.31217e-05  6.87014e-05  1.20707e-04
  1.78539e-04  2.24569e-04  2.44805e-04  2.38298e-04  2.09894e-04  1.65441e-04
  1.16129e-04  7.46742e-05  4.85128e-05  3.83692e-05  4.14170e-05  5.56929e-05
  8.21555e-05  1.22758e-04  1.75485e-04  2.29294e-04  2.65896e-04  2.76510e-04
  2.76664e-04  2.78016e-04  2.62426e-04  2.23930e-04  2.03555e-04  2.77591e-04
  5.05272e-04  8.21526e-04  1.11212e-03  1.43786e-03  1.20254e-03  9.23255e-04
  8.66814e-04  6.90653e-04  4.60072e-04  2.75457e-04  2.20495e-06  2.60046e-06
  2.63824e-06  2.54439e-06  3.44864e-06  7.45541e-06  1.67844e-05  3.23671e-05
  5.30472e-05  7.58955e-05  9.65034e-05  1.08808e-04  1.10281e-04  1.07776e-04
  1.05127e-04  9.52760e-05  7.48862e-05  5.17001e-05  3.61280e-05  3.23592e-05
  3.84608e-05  5.26420e-05  7.69826e-05  1.14946e-04  1.65522e-04  2.18371e-04
  2.55882e-04  2.67500e-04  2.62958e-04  2.54536e-04  2.33804e-04  1.96795e-04
  1.81707e-04  2.80654e-04  6.45005e-04  1.36407e-03  2.00529e-03  2.57236e-03
  2.01957e-03  1.21999e-03  1.19516e-03  9.27309e-04  5.82377e-04  3.30386e-04
  2.47423e-06  2.78164e-06  2.61818e-06  2.40413e-06  3.58975e-06  7.93187e-06
  1.53402e-05  2.28061e-05  2.72061e-05  2.94840e-05  3.34754e-05  3.86996e-05
  4.04291e-05  4.05981e-05  4.41673e-05  4.63154e-05  3.99005e-05  2.87273e-05
  2.35799e-05  2.87337e-05  3.96305e-05  5.32337e-05  7.36540e-05  1.07183e-04
  1.54572e-04  2.06726e-04  2.47335e-04  2.64176e-04  2.59358e-04  2.41183e-04
  2.10013e-04  1.70728e-04  1.62552e-04  2.92646e-04  8.49353e-04  2.36663e-03
  2.99967e-03  1.41927e-03  2.63011e-03  1.81302e-03  1.52450e-03  1.09994e-03
  6.59921e-04  3.63008e-04  3.66470e-06  4.39837e-06  4.42562e-06  3.91476e-06
  4.31135e-06  7.49679e-06  1.26334e-05  1.50384e-05  1.21360e-05  9.84136e-06
  1.73196e-05  3.28857e-05  4.30313e-05  4.21786e-05  3.84430e-05  3.49252e-05
  2.66226e-05  1.69537e-05  1.84353e-05  3.32183e-05  4.95182e-05  6.12702e-05
  7.62657e-05  1.05322e-04  1.51125e-04  2.04370e-04  2.47329e-04  2.64767e-04
  2.54647e-04  2.25515e-04  1.85506e-04  1.46458e-04  1.46719e-04  2.81290e-04
  7.58713e-04  1.71095e-03  1.70313e-03  1.57617e-03  2.85169e-03  1.89853e-03
  1.47196e-03  1.05146e-03  6.37216e-04  3.54658e-04  5.78162e-06  7.59595e-06
  8.49352e-06  7.91854e-06  6.94702e-06  8.41782e-06  1.30814e-05  1.64855e-05
  1.62190e-05  2.15647e-05  4.61496e-05  8.43860e-05  1.05356e-04  9.28290e-05
  6.87808e-05  5.10787e-05  3.40900e-05  1.92302e-05  2.29874e-05  4.60370e-05
  6.68844e-05  7.57594e-05  8.58084e-05  1.13606e-04  1.63449e-04  2.23103e-04
  2.68308e-04  2.78707e-04  2.55545e-04  2.15436e-04  1.70037e-04  1.30096e-04
  1.28589e-04  2.37646e-04  5.49399e-04  1.00702e-03  1.38205e-03  2.08866e-03
  1.75540e-03  1.10767e-03  1.02168e-03  8.08645e-04  5.28088e-04  3.10722e-04
  8.56290e-06  1.22072e-05  1.51718e-05  1.59602e-05  1.47032e-05  1.51338e-05
  2.12373e-05  3.08272e-05  4.11176e-05  6.38899e-05  1.24738e-04  2.21016e-04
  2.70870e-04  2.13865e-04  1.30486e-04  8.66508e-05  6.00599e-05  3.66634e-05
  3.57589e-05  5.99857e-05  8.18858e-05  8.91396e-05  9.93778e-05  1.34535e-04
  2.00807e-04  2.80151e-04  3.31958e-04  3.26075e-04  2.89410e-04  2.54649e-04
  2.03633e-04  1.44196e-04  1.14420e-04  1.73585e-04  3.82506e-04  7.24182e-04
  1.06346e-03  1.11945e-03  7.47695e-04  5.93648e-04  6.37227e-04  5.61299e-04
  4.03523e-04  2.56557e-04  1.12095e-05  1.69677e-05  2.28479e-05  2.66818e-05
  2.73608e-05  2.84592e-05  3.70794e-05  5.57633e-05  8.30883e-05  1.32535e-04
  2.60715e-04  5.28429e-04  7.21111e-04  5.25871e-04  2.53227e-04  1.48922e-04
  1.08321e-04  6.99454e-05  5.26626e-05  6.50648e-05  8.26278e-05  9.26554e-05
  1.13055e-04  1.69834e-04  2.74747e-04  4.04348e-04  4.81100e-04  4.48258e-04
  4.63187e-04  5.52071e-04  4.24411e-04  2.49926e-04  1.44736e-04  1.21980e-04
  2.22301e-04  4.14571e-04  5.69924e-04  5.55991e-04  4.46133e-04  4.27665e-04
  4.52505e-04  4.12394e-04  3.17310e-04  2.15814e-04  1.26376e-05  1.97786e-05
  2.78310e-05  3.44137e-05  3.75159e-05  3.98801e-05  5.07978e-05  7.99264e-05
  1.32007e-04  2.13297e-04  3.88666e-04  9.53150e-04  1.70403e-03  1.25862e-03
  5.03952e-04  2.67925e-04  1.87034e-04  1.14762e-04  6.76108e-05  5.75888e-05
  6.72243e-05  8.46148e-05  1.24524e-04  2.17625e-04  3.91358e-04  6.32366e-04
  8.04248e-04  7.58084e-04  1.19890e-03  1.91664e-03  1.10668e-03  5.53689e-04
  3.06742e-04  1.43877e-04  1.27583e-04  2.15136e-04  3.12086e-04  3.58096e-04
  3.73333e-04  3.94180e-04  3.99321e-04  3.58740e-04  2.82279e-04  1.98735e-04
  1.22039e-05  1.92357e-05  2.72914e-05  3.40728e-05  3.74160e-05  3.96701e-05
  5.16697e-05  9.11703e-05  1.77483e-04  3.09030e-04  3.86576e-04  6.26320e-04
  1.80050e-03  1.77495e-03  7.75515e-04  4.37540e-04  2.80943e-04  1.55463e-04
  7.42401e-05  4.20469e-05  4.43258e-05  6.97877e-05  1.30462e-04  2.63767e-04
  5.24286e-04  9.44760e-04  1.36450e-03  1.34829e-03  2.40388e-03  3.51997e-03
  1.44967e-03  1.13586e-03  6.81663e-04  2.53557e-04  1.15897e-04  1.47611e-04
  2.36300e-04  3.23802e-04  3.92142e-04  4.31346e-04  4.26064e-04  3.73049e-04
  2.90735e-04  2.04983e-04  1.01994e-05  1.58105e-05  2.18937e-05  2.64275e-05
  2.77931e-05  2.86257e-05  4.02023e-05  8.48428e-05  1.98290e-04  4.14292e-04
  5.92484e-04  4.38615e-04  3.87239e-04  5.79692e-04  4.99293e-04  4.72706e-04
  3.13416e-04  1.63373e-04  6.69649e-05  2.48621e-05  2.35516e-05  5.28197e-05
  1.24237e-04  2.80510e-04  5.96950e-04  1.15210e-03  1.79665e-03  1.59500e-03
  1.62399e-03  1.15965e-03  1.41844e-03  1.94094e-03  1.02087e-03  3.41592e-04
  1.43492e-04  1.66581e-04  2.65922e-04  3.76823e-04  4.69708e-04  5.19099e-04
  5.04931e-04  4.32329e-04  3.30032e-04  2.28974e-04  7.60493e-06  1.13701e-05
  1.49241e-05  1.66807e-05  1.58850e-05  1.55363e-05  2.53338e-05  6.37400e-05
  1.62447e-04  3.74929e-04  8.04661e-04  1.71564e-03  1.89459e-03  7.96254e-04
  2.80164e-04  3.29032e-04  2.40344e-04  1.26341e-04  4.93148e-05  1.64153e-05
  1.59116e-05  3.99795e-05  1.03032e-04  2.48300e-04  5.45096e-04  1.05077e-03
  1.57180e-03  1.21934e-03  1.67382e-03  3.69906e-03  2.93922e-03  1.70172e-03
  7.88983e-04  2.92680e-04  1.71706e-04  2.31950e-04  3.53427e-04  4.77567e-04
  5.80447e-04  6.34891e-04  6.11138e-04  5.14653e-04  3.85051e-04  2.61944e-04
  5.43400e-06  7.81966e-06  9.69812e-06  1.00675e-05  9.09084e-06  9.82120e-06
  1.85123e-05  4.35623e-05  9.68771e-05  2.06473e-04  5.10872e-04  1.45640e-03
  2.41781e-03  1.49435e-03  4.82130e-04  2.22948e-04  1.38344e-04  7.75495e-05
  4.94621e-05  4.83906e-05  5.04274e-05  5.13838e-05  7.93755e-05  1.80110e-04
  4.00267e-04  7.48077e-04  1.05556e-03  9.74193e-04  1.53273e-03  2.97477e-03
  1.65122e-03  6.47058e-04  3.48635e-04  2.02445e-04  2.05040e-04  3.16466e-04
  4.66444e-04  6.00740e-04  7.01185e-04  7.50733e-04  7.14068e-04  5.93417e-04
  4.37039e-04  2.92617e-04  4.26740e-06  6.23807e-06  8.12462e-06  9.82607e-06
  1.27431e-05  2.00379e-05  3.31476e-05  4.81556e-05  6.24472e-05  9.23596e-05
  2.19321e-04  6.05582e-04  1.01932e-03  8.20733e-04  3.77109e-04  1.56863e-04
  7.83160e-05  6.93205e-05  1.30588e-04  2.03979e-04  2.03005e-04  1.36201e-04
  8.44302e-05  1.12965e-04  2.46506e-04  4.62264e-04  6.54716e-04  6.94588e-04
  7.51761e-04  8.16287e-04  4.71058e-04  2.40087e-04  1.89524e-04  1.82624e-04
  2.46647e-04  3.87160e-04  5.59939e-04  7.04974e-04  7.96161e-04  8.29873e-04
  7.77300e-04  6.39116e-04  4.66297e-04  3.09604e-04  4.18782e-06  6.80598e-06
  1.06721e-05  1.71962e-05  2.98885e-05  5.30030e-05  8.21137e-05  9.59166e-05
  8.07998e-05  6.15869e-05  9.19069e-05  2.14472e-04  3.50458e-04  3.41068e-04
  2.26291e-04  1.28172e-04  7.58045e-05  1.30571e-04  3.73257e-04  6.32892e-04
  6.15102e-04  3.73585e-04  1.56059e-04  7.89244e-05  1.35376e-04  2.71867e-04
  4.08014e-04  4.66381e-04  4.42567e-04  3.67964e-04  2.68517e-04  2.10739e-04
  1.91676e-04  2.03424e-04  2.73775e-04  4.08651e-04  5.75301e-04  7.18837e-04
  8.06253e-04  8.30888e-04  7.71109e-04  6.31359e-04  4.60356e-04  3.06068e-04
  4.93074e-06  9.06600e-06  1.66972e-05  3.13854e-05  5.83655e-05  9.96693e-05
  1.46979e-04  1.72861e-04  1.38200e-04  7.68146e-05  5.33662e-05  8.56927e-05
  1.41498e-04  1.74356e-04  1.78309e-04  1.63270e-04  1.31010e-04  2.08413e-04
  6.59593e-04  1.30179e-03  1.35172e-03  7.99189e-04  3.02272e-04  8.45549e-05
  7.46895e-05  1.68824e-04  2.81606e-04  3.51183e-04  3.57322e-04  3.21681e-04
  2.77518e-04  2.41621e-04  2.16612e-04  2.18889e-04  2.72634e-04  3.79783e-04
  5.14101e-04  6.37756e-04  7.22858e-04  7.49437e-04  6.96484e-04  5.72954e-04
  4.21588e-04  2.83478e-04  6.03575e-06  1.20899e-05  2.44610e-05  4.92911e-05
  8.95284e-05  1.17931e-04  1.09845e-04  1.62866e-04  1.77564e-04  1.00688e-04
  4.71704e-05  4.54679e-05  7.74720e-05  1.27413e-04  1.94257e-04  2.61969e-04
  2.63739e-04  2.06136e-04  3.63927e-04  1.26202e-03  1.95149e-03  1.22538e-03
  4.50281e-04  1.06192e-04  5.24391e-05  1.31524e-04  2.44104e-04  3.30248e-04
  3.65628e-04  3.57637e-04  3.25737e-04  2.83172e-04  2.41814e-04  2.24001e-04
  2.52061e-04  3.27232e-04  4.28086e-04  5.27326e-04  6.01774e-04  6.27653e-04
  5.87013e-04  4.88806e-04  3.65964e-04  2.50866e-04  6.96236e-06  1.45571e-05
  3.07647e-05  6.42227e-05  1.15883e-04  1.14915e-04  1.78032e-05  6.71463e-05
  1.59397e-04  1.04614e-04  4.84249e-05  3.54490e-05  5.56029e-05  1.08292e-04
  2.11712e-04  3.60217e-04  4.37144e-04  2.32486e-04  2.78015e-05  5.97977e-04
  1.87431e-03  1.29484e-03  4.76615e-04  1.10619e-04  5.59554e-05  1.44553e-04
  2.73921e-04  3.81837e-04  4.37692e-04  4.39313e-04  4.01164e-04  3.40418e-04
  2.75224e-04  2.30279e-04  2.27952e-04  2.71221e-04  3.43006e-04  4.20562e-04
  4.82867e-04  5.08482e-04  4.82474e-04  4.09911e-04  3.14052e-04  2.20238e-04
  7.29002e-06  1.52510e-05  3.19898e-05  6.60871e-05  1.21378e-04  1.50271e-04
  9.58697e-05  1.14701e-04  1.36493e-04  9.11085e-05  5.30160e-05  4.50787e-05
  5.58841e-05  8.98606e-05  1.85204e-04  3.51731e-04  4.74799e-04  3.57236e-04
  2.62865e-04  8.17714e-04  1.42220e-03  9.49361e-04  3.56216e-04  9.27762e-05
  8.01336e-05  1.96017e-04  3.52305e-04  4.85634e-04  5.57544e-04  5.56490e-04
  4.97180e-04  4.08538e-04  3.15642e-04  2.42763e-04  2.11389e-04  2.24999e-04
  2.69776e-04  3.29113e-04  3.86874e-04  4.21655e-04  4.13874e-04  3.61831e-04
  2.83510e-04  2.02243e-04  6.98689e-06  1.40223e-05  2.77053e-05  5.31854e-05
  9.32677e-05  1.32709e-04  1.42911e-04  1.30075e-04  1.02928e-04  7.37835e-05
  6.46194e-05  7.76997e-05  8.63750e-05  8.31891e-05  1.25781e-04  2.41807e-04
  3.41658e-04  3.29795e-04  3.80040e-04  6.64152e-04  7.73106e-04  4.97902e-04
  1.99473e-04  7.79214e-05  1.21311e-04  2.67480e-04  4.49715e-04  6.06832e-04
  6.94313e-04  6.85263e-04  5.91517e-04  4.65834e-04  3.46043e-04  2.52596e-04
  2.03130e-04  1.97990e-04  2.24007e-04  2.73683e-04  3.39516e-04  3.95662e-04
  4.07729e-04  3.64967e-04  2.87617e-04  2.04499e-04  6.47104e-06  1.19931e-05
  2.13816e-05  3.62095e-05  5.62085e-05  7.52176e-05  8.25019e-05  7.49609e-05
  6.21860e-05  5.93721e-05  8.17355e-05  1.27003e-04  1.45260e-04  1.03846e-04
  7.94316e-05  1.28603e-04  1.87322e-04  1.93491e-04  2.10702e-04  2.88109e-04
  3.03505e-04  2.05565e-04  1.01701e-04  8.21507e-05  1.66298e-04  3.29636e-04
  5.21802e-04  6.87215e-04  7.82930e-04  7.66675e-04  6.39989e-04  4.81228e-04
  3.43870e-04  2.44088e-04  1.95869e-04  1.96661e-04  2.36233e-04  3.09245e-04
  3.95953e-04  4.73029e-04  4.95453e-04  4.39091e-04  3.36404e-04  2.31325e-04
  6.35690e-06  1.06447e-05  1.67036e-05  2.41993e-05  3.17269e-05  3.66820e-05
  3.69437e-05  3.40127e-05  3.42468e-05  4.87615e-05  9.27506e-05  1.62030e-04
  1.92059e-04  1.32726e-04  6.47148e-05  6.48397e-05  9.29233e-05  9.61570e-05
  8.93420e-05  9.94713e-05  1.03619e-04  8.25866e-05  6.53419e-05  9.55014e-05
  1.95766e-04  3.55255e-04  5.31613e-04  6.74960e-04  7.51673e-04  7.25750e-04
  5.95322e-04  4.36392e-04  3.03276e-04  2.15421e-04  1.96448e-04  2.62982e-04
  4.52984e-04  7.06887e-04  7.52082e-04  7.27867e-04  7.11914e-04  6.00405e-04
  4.33922e-04  2.82110e-04  7.14207e-06  1.10010e-05  1.54493e-05  1.93438e-05
  2.11823e-05  2.01143e-05  1.70891e-05  1.51106e-05  1.92439e-05  3.88046e-05
  8.70141e-05  1.57127e-04  1.89562e-04  1.37966e-04  6.53847e-05  4.30365e-05
  5.14975e-05  4.96170e-05  3.74305e-05  3.36567e-05  3.83017e-05  4.26745e-05
  5.58327e-05  1.02408e-04  2.00075e-04  3.39603e-04  4.81857e-04  5.81699e-04
  6.16975e-04  5.78603e-04  4.75478e-04  3.53111e-04  2.48737e-04  1.98970e-04
  2.85410e-04  6.37443e-04  1.40639e-03  2.30095e-03  1.84190e-03  1.18783e-03
  1.04975e-03  8.38370e-04  5.67238e-04  3.47275e-04  9.03251e-06  1.34413e-05
  1.79286e-05  2.07903e-05  2.03746e-05  1.66505e-05  1.18207e-05  9.09519e-06
  1.24822e-05  2.99153e-05  7.17768e-05  1.29934e-04  1.58303e-04  1.23159e-04
  6.60665e-05  4.04757e-05  3.92347e-05  3.30343e-05  1.97421e-05  1.44589e-05
  2.07441e-05  3.21280e-05  5.26133e-05  9.99195e-05  1.87256e-04  3.03758e-04
  4.12400e-04  4.73694e-04  4.75526e-04  4.30602e-04  3.57710e-04  2.77172e-04
  2.12451e-04  2.32601e-04  5.83738e-04  1.76234e-03  3.01484e-03  3.10917e-03
  2.73347e-03  1.56245e-03  1.39110e-03  1.07879e-03  6.93480e-04  4.05703e-04
  1.18558e-05  1.76991e-05  2.35412e-05  2.69078e-05  2.55560e-05  2.00290e-05
  1.39102e-05  1.04477e-05  1.21599e-05  2.63746e-05  6.35842e-05  1.15699e-04
  1.42044e-04  1.14969e-04  6.80528e-05  4.56206e-05  4.24644e-05  3.32821e-05
  1.81571e-05  1.35136e-05  2.19033e-05  3.42802e-05  5.33461e-05  9.66322e-05
  1.76215e-04  2.79297e-04  3.68911e-04  4.09343e-04  3.95210e-04  3.48858e-04
  2.92577e-04  2.37131e-04  2.01369e-04  2.75237e-04  8.26370e-04  2.59094e-03
  2.89764e-03  9.95748e-04  2.75368e-03  1.79181e-03  1.55530e-03  1.18887e-03
  7.50214e-04  4.31916e-04  1.49843e-05  2.27271e-05  3.06229e-05  3.51237e-05
  3.29831e-05  2.57385e-05  1.96062e-05  1.76388e-05  1.88336e-05  3.11336e-05
  7.36563e-05  1.42312e-04  1.79624e-04  1.43430e-04  8.47946e-05  6.35808e-05
  6.37367e-05  4.92536e-05  2.62298e-05  2.06549e-05  3.27571e-05  4.55965e-05
  6.14922e-05  1.03370e-04  1.86410e-04  2.95369e-04  3.86998e-04  4.21662e-04
  3.98716e-04  3.48547e-04  2.94438e-04  2.43310e-04  2.09763e-04  2.67033e-04
  6.68321e-04  1.84868e-03  2.86338e-03  3.18184e-03  3.03685e-03  1.59176e-03
  1.38426e-03  1.08811e-03  7.04935e-04  4.13718e-04  1.73726e-05  2.66661e-05
  3.62451e-05  4.15232e-05  3.84949e-05  3.09084e-05  2.94217e-05  3.57146e-05
  3.97054e-05  4.86274e-05  1.12488e-04  2.62112e-04  3.66850e-04  2.82687e-04
  1.51532e-04  1.21798e-04  1.28125e-04  9.51092e-05  4.58154e-05  3.00916e-05
  4.56261e-05  6.10181e-05  7.73403e-05  1.27399e-04  2.34035e-04  3.78093e-04
  4.96272e-04  5.29788e-04  4.93798e-04  4.38645e-04  3.71825e-04  3.01019e-04
  2.44414e-04  2.48567e-04  4.38010e-04  9.93820e-04  1.85291e-03  2.23532e-03
  1.43847e-03  9.94485e-04  1.02566e-03  8.60468e-04  5.90340e-04  3.62517e-04
  1.79316e-05  2.74767e-05  3.71358e-05  4.20582e-05  3.90842e-05  3.63023e-05
  5.07434e-05  8.26084e-05  1.04641e-04  1.05946e-04  2.03792e-04  6.37244e-04
  1.08485e-03  8.13120e-04  3.77465e-04  3.02334e-04  2.99177e-04  2.03385e-04
  8.82296e-05  4.04506e-05  5.20131e-05  7.20122e-05  9.77231e-05  1.73225e-04
  3.34336e-04  5.57273e-04  7.27299e-04  7.24898e-04  6.65795e-04  6.66708e-04
  5.42798e-04  3.96819e-04  3.09938e-04  2.62506e-04  3.20137e-04  5.34895e-04
  8.05287e-04  8.42545e-04  6.77630e-04  6.90289e-04  7.41072e-04  6.43697e-04
  4.66991e-04  3.02227e-04  1.61896e-05  2.42771e-05  3.19614e-05  3.54626e-05
  3.49560e-05  4.52366e-05  9.29423e-05  1.86664e-04  2.89242e-04  3.23626e-04
  4.08495e-04  1.57323e-03  3.55272e-03  2.57636e-03  1.03801e-03  8.15741e-04
  6.86879e-04  4.08658e-04  1.65303e-04  5.64278e-05  5.01065e-05  7.49429e-05
  1.21960e-04  2.44446e-04  4.99345e-04  8.67707e-04  1.12385e-03  9.20735e-04
  8.38964e-04  1.34869e-03  8.68650e-04  4.83359e-04  4.22034e-04  3.23149e-04
  2.75386e-04  3.29930e-04  4.19896e-04  4.66336e-04  4.96369e-04  5.51841e-04
  5.65909e-04  4.93619e-04  3.72015e-04  2.51646e-04  1.27022e-05  1.82139e-05
  2.28347e-05  2.49325e-05  2.94080e-05  5.84793e-05  1.52852e-04  3.54376e-04
  6.78257e-04  1.00676e-03  1.00497e-03  2.47432e-03  7.75379e-03  5.53724e-03
  2.28455e-03  1.92129e-03  1.32840e-03  6.83866e-04  2.64648e-04  8.18181e-05
  4.84849e-05  7.70140e-05  1.53107e-04  3.35804e-04  7.11402e-04  1.29810e-03
  1.74554e-03  1.11288e-03  9.74376e-04  3.01506e-03  1.32417e-03  7.39697e-04
  7.38745e-04  4.65868e-04  2.79533e-04  2.44335e-04  2.89786e-04  3.55653e-04
  4.21906e-04  4.69846e-04  4.67933e-04  4.07694e-04  3.13901e-04  2.18516e-04
  8.70942e-06  1.16709e-05  1.36989e-05  1.54068e-05  2.53718e-05  7.03706e-05
  2.03405e-04  5.11911e-04  1.13610e-03  2.14885e-03  2.55748e-03  1.15340e-03
  2.73393e-03  2.59803e-03  2.61616e-03  2.97920e-03  1.83537e-03  8.68861e-04
  3.35809e-04  1.09161e-04  5.56236e-05  8.68161e-05  1.88490e-04  4.19475e-04
  8.84218e-04  1.64378e-03  2.32608e-03  1.63923e-03  1.96032e-03  2.63658e-03
  2.09519e-03  1.99900e-03  1.39399e-03  6.60856e-04  3.05502e-04  2.18434e-04
  2.55641e-04  3.29059e-04  3.97853e-04  4.37283e-04  4.28692e-04  3.72162e-04
  2.88392e-04  2.02902e-04  5.33820e-06  6.56643e-06  7.21840e-06  9.26518e-06
  2.21238e-05  7.10060e-05  2.07437e-04  5.28945e-04  1.21911e-03  2.47560e-03
  3.45561e-03  1.78694e-03  1.89485e-03  9.63506e-04  1.41172e-03  2.41251e-03
  1.59864e-03  7.89398e-04  3.27475e-04  1.21960e-04  6.81202e-05  1.01790e-04
  2.14887e-04  4.56182e-04  9.10192e-04  1.59746e-03  2.07290e-03  1.26343e-03
  2.37486e-03  2.64758e-03  1.93701e-03  2.44338e-03  1.60293e-03  7.02941e-04
  3.06604e-04  2.29272e-04  2.86784e-04  3.68682e-04  4.30076e-04  4.56488e-04
  4.37543e-04  3.74700e-04  2.87730e-04  2.01094e-04  3.10306e-06  3.52381e-06
  3.78226e-06  6.01447e-06  1.77359e-05  5.69558e-05  1.58516e-04  3.82983e-04
  8.21133e-04  1.50871e-03  2.09886e-03  2.98464e-03  6.18430e-03  3.97530e-03
  1.09225e-03  1.07477e-03  8.79583e-04  5.17172e-04  2.50077e-04  1.13179e-04
  7.63930e-05  1.12154e-04  2.20312e-04  4.32565e-04  7.89753e-04  1.24320e-03
  1.38929e-03  7.48147e-04  1.78369e-03  2.94847e-03  8.68427e-04  1.21926e-03
  1.05235e-03  5.35031e-04  2.77707e-04  2.70582e-04  3.72401e-04  4.68278e-04
  5.16147e-04  5.20442e-04  4.81505e-04  4.01709e-04  3.01816e-04  2.07064e-04
  1.98173e-06  2.30272e-06  2.82385e-06  5.19719e-06  1.40621e-05  3.89162e-05
  9.50241e-05  2.01409e-04  3.68835e-04  5.66184e-04  7.88917e-04  1.65495e-03
  3.27591e-03  2.47998e-03  7.59905e-04  3.73651e-04  3.60174e-04  2.75197e-04
  1.66318e-04  9.49544e-05  7.75962e-05  1.13052e-04  2.05701e-04  3.71324e-04
  6.18533e-04  8.89024e-04  9.77350e-04  7.88064e-04  1.05229e-03  1.32809e-03
  7.41613e-04  6.78529e-04  5.88858e-04  3.59667e-04  2.58381e-04  3.28854e-04
  4.75939e-04  5.89067e-04  6.24489e-04  6.02058e-04  5.35933e-04  4.33283e-04
  3.17205e-04  2.13053e-04  1.73768e-06  2.52509e-06  4.15821e-06  8.23295e-06
  1.79814e-05  3.78768e-05  7.06400e-05  1.12191e-04  1.50504e-04  1.80307e-04
  2.68846e-04  6.12083e-04  1.04540e-03  8.46661e-04  3.29431e-04  1.53398e-04
  1.77828e-04  1.78071e-04  1.32758e-04  8.93453e-05  7.83619e-05  1.08095e-04
  1.81760e-04  3.03997e-04  4.69829e-04  6.39386e-04  7.28671e-04  7.06978e-04
  7.06236e-04  6.99050e-04  5.79839e-04  4.87449e-04  3.77823e-04  2.65812e-04
  2.54069e-04  3.64008e-04  5.27509e-04  6.50362e-04  6.84679e-04  6.47844e-04
  5.62605e-04  4.44563e-04  3.19534e-04  2.11602e-04  2.12876e-06  3.95983e-06
  8.14299e-06  1.79683e-05  3.97141e-05  8.13698e-05  1.43274e-04  2.01324e-04
  2.13558e-04  1.76141e-04  1.54868e-04  2.13247e-04  2.82985e-04  2.33001e-04
  1.52666e-04  1.89907e-04  2.74152e-04  2.77023e-04  2.00912e-04  1.23933e-04
  9.08419e-05  1.04934e-04  1.59651e-04  2.50169e-04  3.66502e-04  4.82450e-04
  5.57902e-04  5.71427e-04  5.45955e-04  5.02350e-04  4.40000e-04  3.62951e-04
  2.75552e-04  2.17023e-04  2.38726e-04  3.44811e-04  4.87028e-04  5.99473e-04
  6.40817e-04  6.13126e-04  5.32932e-04  4.19906e-04  3.01141e-04  1.99256e-04
  2.92183e-06  6.34760e-06  1.49074e-05  3.66346e-05  8.96027e-05  2.04972e-04
  4.05156e-04  6.26626e-04  6.92175e-04  5.29115e-04  2.90207e-04  1.29280e-04
  6.70924e-05  9.16653e-05  2.56107e-04  5.65046e-04  8.05015e-04  7.44690e-04
  4.74567e-04  2.40405e-04  1.29554e-04  1.10537e-04  1.46040e-04  2.16529e-04
  3.07698e-04  3.99085e-04  4.64740e-04  4.87481e-04  4.71070e-04  4.30251e-04
  3.73126e-04  3.01441e-04  2.28180e-04  1.87073e-04  2.08179e-04  2.87753e-04
  3.91516e-04  4.79490e-04  5.24314e-04  5.16382e-04  4.58803e-04  3.67399e-04
  2.67106e-04  1.78892e-04  3.82493e-06  9.09261e-06  2.32358e-05  6.21993e-05
  1.67644e-04  4.29851e-04  9.56310e-04  1.59118e-03  1.73447e-03  1.32287e-03
  7.06687e-04  2.23047e-04  3.63097e-05  1.45410e-04  6.31686e-04  1.40782e-03
  1.92261e-03  1.79869e-03  1.09398e-03  4.80874e-04  2.03311e-04  1.27510e-04
  1.42463e-04  2.01999e-04  2.85094e-04  3.72316e-04  4.41120e-04  4.74339e-04
  4.69665e-04  4.35209e-04  3.77130e-04  3.00616e-04  2.23697e-04  1.77855e-04
  1.84924e-04  2.37805e-04  3.09548e-04  3.74732e-04  4.15805e-04  4.19740e-04
  3.81909e-04  3.12456e-04  2.31670e-04  1.57913e-04  4.48322e-06  1.11991e-05
  3.00683e-05  8.50475e-05  2.45209e-04  6.82712e-04  1.63630e-03  2.54346e-03
  1.61654e-03  1.32807e-03  1.18985e-03  4.24234e-04  7.83071e-05  2.65624e-04
  1.08672e-03  1.83578e-03  1.50697e-03  2.42871e-03  1.89278e-03  7.95472e-04
  2.93764e-04  1.50025e-04  1.45885e-04  2.01149e-04  2.87143e-04  3.83457e-04
  4.65992e-04  5.13425e-04  5.19024e-04  4.87980e-04  4.25135e-04  3.37826e-04
  2.49031e-04  1.93654e-04  1.92518e-04  2.35120e-04  2.92724e-04  3.42096e-04
  3.70950e-04  3.70852e-04  3.37927e-04  2.78820e-04  2.09047e-04  1.44055e-04
  4.60286e-06  1.17089e-05  3.19438e-05  9.19144e-05  2.70803e-04  7.75092e-04
  1.89822e-03  2.65973e-03  4.01400e-04  4.98430e-04  1.38653e-03  5.81017e-04
  1.30872e-04  3.30522e-04  1.25318e-03  1.44163e-03  1.28493e-04  1.98933e-03
  2.28028e-03  9.70837e-04  3.45615e-04  1.64038e-04  1.50168e-04  2.06025e-04
  2.99701e-04  4.10120e-04  5.09588e-04  5.70335e-04  5.82046e-04  5.49722e-04
  4.78502e-04  3.79194e-04  2.81125e-04  2.26613e-04  2.39874e-04  3.03982e-04
  3.73829e-04  4.11752e-04  4.11844e-04  3.87087e-04  3.42577e-04  2.79572e-04
  2.08295e-04  1.42640e-04  4.11549e-06  1.03753e-05  2.78389e-05  7.82553e-05
  2.23758e-04  6.18551e-04  1.48647e-03  2.43829e-03  2.00394e-03  1.72382e-03
  1.38700e-03  5.45051e-04  1.40201e-04  2.74871e-04  1.03147e-03  1.90943e-03
  1.98610e-03  2.66853e-03  1.96216e-03  8.40308e-04  3.15947e-04  1.58317e-04
  1.49506e-04  2.08403e-04  3.07874e-04  4.27719e-04  5.37121e-04  6.03232e-04
  6.15273e-04  5.79915e-04  5.01242e-04  3.93804e-04  2.95148e-04  2.58578e-04
  3.17956e-04  4.51822e-04  5.80344e-04  6.10295e-04  5.40008e-04  4.60363e-04
  3.96089e-04  3.20127e-04  2.34116e-04  1.56281e-04  3.21478e-06  7.85254e-06
  2.01499e-05  5.34373e-05  1.42030e-04  3.60216e-04  8.03999e-04  1.39402e-03
  1.68440e-03  1.45091e-03  8.80963e-04  3.50626e-04  1.02973e-04  1.59651e-04
  5.68277e-04  1.27555e-03  1.83842e-03  1.78771e-03  1.13933e-03  5.30018e-04
  2.30141e-04  1.36011e-04  1.42078e-04  2.03160e-04  3.01547e-04  4.19038e-04
  5.24096e-04  5.83211e-04  5.88860e-04  5.51999e-04  4.74835e-04  3.70044e-04
  2.80472e-04  2.72779e-04  4.01265e-04  6.57502e-04  9.33119e-04  9.86974e-04
  7.31441e-04  5.46345e-04  4.89652e-04  4.04900e-04  2.89031e-04  1.85082e-04
  2.21394e-06  5.15600e-06  1.24075e-05  3.03387e-05  7.30937e-05  1.65706e-04
  3.31596e-04  5.40579e-04  6.66085e-04  5.95230e-04  3.79276e-04  1.68578e-04
  5.72953e-05  7.20036e-05  2.28404e-04  5.00624e-04  7.28740e-04  7.14668e-04
  4.92795e-04  2.69050e-04  1.45651e-04  1.09806e-04  1.30491e-04  1.90840e-04
  2.81208e-04  3.85774e-04  4.75729e-04  5.21796e-04  5.19664e-04  4.83097e-04
  4.15024e-04  3.22970e-04  2.48857e-04  2.73503e-04  4.94375e-04  9.42556e-04
  1.48141e-03  1.74524e-03  1.03988e-03  6.07719e-04  6.33648e-04  5.42262e-04
  3.71155e-04  2.24942e-04  1.36103e-06  2.99619e-06  6.69919e-06  1.49681e-05
  3.24821e-05  6.57653e-05  1.18147e-04  1.78133e-04  2.14100e-04  1.97616e-04
  1.36540e-04  6.84236e-05  2.67964e-05  2.86049e-05  7.89896e-05  1.63842e-04
  2.35725e-04  2.42750e-04  1.89317e-04  1.26316e-04  9.04952e-05  8.93048e-05
  1.19318e-04  1.77082e-04  2.57330e-04  3.46471e-04  4.20435e-04  4.56237e-04
  4.50407e-04  4.14374e-04  3.53180e-04  2.74425e-04  2.19098e-04  2.90241e-04
  7.15715e-04  1.74563e-03  2.47897e-03  2.63409e-03  1.88157e-03  8.75941e-04
  8.94149e-04  7.23767e-04  4.61888e-04  2.63963e-04  7.57103e-07  1.57285e-06
  3.26910e-06  6.69681e-06  1.31959e-05  2.42116e-05  3.98229e-05  5.64441e-05
  6.64511e-05  6.29267e-05  4.64462e-05  2.57149e-05  1.14443e-05  1.10112e-05
  2.64493e-05  5.24178e-05  7.55921e-05  8.29964e-05  7.47726e-05  6.34906e-05
  6.19839e-05  7.73303e-05  1.12815e-04  1.69507e-04  2.43814e-04  3.23184e-04
  3.86246e-04  4.13423e-04  4.01079e-04  3.59469e-04  2.98028e-04  2.28551e-04
  1.91294e-04  3.03043e-04  9.06802e-04  2.44433e-03  2.31699e-03  1.04736e-03
  2.39677e-03  1.37727e-03  1.17929e-03  8.58420e-04  5.15253e-04  2.83096e-04
  3.86349e-07  7.59912e-07  1.47970e-06  2.81388e-06  5.12219e-06  8.70363e-06
  1.34196e-05  1.82307e-05  2.11895e-05  2.04460e-05  1.58273e-05  9.46720e-06
  4.71013e-06  4.32836e-06  9.21852e-06  1.77692e-05  2.63629e-05  3.18520e-05
  3.45702e-05  3.86397e-05  4.97093e-05  7.32363e-05  1.14018e-04  1.74885e-04
  2.52855e-04  3.34080e-04  3.93812e-04  4.08859e-04  3.76515e-04  3.15724e-04
  2.46214e-04  1.81473e-04  1.52596e-04  2.46711e-04  6.55551e-04  1.33082e-03
  8.87519e-04  1.45728e-03  2.06435e-03  1.35399e-03  1.15776e-03  8.19187e-04
  4.88327e-04  2.68340e-04  1.83627e-07  3.43715e-07  6.34352e-07  1.13942e-06
  1.95808e-06  3.15509e-06  4.66143e-06  6.16435e-06  7.10833e-06  6.94172e-06
  5.54894e-06  3.51625e-06  1.92290e-06  1.78528e-06  3.54134e-06  6.85538e-06
  1.09145e-05  1.52483e-05  2.06547e-05  2.96047e-05  4.61248e-05  7.56257e-05
  1.24465e-04  1.97828e-04  2.94003e-04  3.95221e-04  4.63153e-04  4.57811e-04
  3.81003e-04  2.83190e-04  2.02559e-04  1.40783e-04  1.08568e-04  1.56123e-04
  3.49317e-04  6.41120e-04  1.00272e-03  1.80854e-03  1.56557e-03  1.03610e-03
  8.61250e-04  6.27657e-04  3.92058e-04  2.24429e-04  8.28735e-08  1.48347e-07
  2.62548e-07  4.53414e-07  7.51446e-07  1.17307e-06  1.69038e-06  2.19936e-06
  2.52100e-06  2.47537e-06  2.01637e-06  1.32984e-06  7.91794e-07  8.01060e-07
  1.61030e-06  3.28382e-06  5.85495e-06  9.68052e-06  1.59035e-05  2.69369e-05
  4.70087e-05  8.27936e-05  1.43626e-04  2.39520e-04  3.73297e-04  5.22589e-04
  6.19477e-04  5.78555e-04  4.19263e-04  2.79177e-04  2.00435e-04  1.38840e-04
  8.94988e-05  9.14785e-05  1.86211e-04  3.80148e-04  6.75489e-04  9.16089e-04
  7.88142e-04  6.14940e-04  5.29603e-04  4.11618e-04  2.78381e-04  1.70939e-04
  3.64155e-08  6.26457e-08  1.07351e-07  1.80761e-07  2.93629e-07  4.50864e-07
  6.40834e-07  8.24925e-07  9.39236e-07  9.20962e-07  7.55111e-07  5.11522e-07
  3.39451e-07  4.22627e-07  9.37565e-07  2.06870e-06  4.12055e-06  7.75179e-06
  1.43586e-05  2.66762e-05  4.97278e-05  9.21891e-05  1.67755e-04  2.94527e-04
  4.86314e-04  7.22058e-04  8.88037e-04  8.10978e-04  6.03177e-04  5.38441e-04
  4.07251e-04  2.47889e-04  1.38545e-04  7.87353e-05  9.29257e-05  1.67634e-04
  2.59250e-04  3.11936e-04  3.08432e-04  3.03812e-04  2.96291e-04  2.54416e-04
  1.89584e-04  1.26657e-04  1.60015e-08  2.66585e-08  4.45912e-08  7.38291e-08
  1.18473e-07  1.80038e-07  2.53272e-07  3.22597e-07  3.63515e-07  3.53191e-07
  2.88514e-07  2.02019e-07  1.65762e-07  2.85587e-07  7.03841e-07  1.63696e-06
  3.47868e-06  7.01086e-06  1.37968e-05  2.68977e-05  5.21355e-05  1.00148e-04
  1.89157e-04  3.46801e-04  6.03384e-04  9.51041e-04  1.23976e-03  1.28288e-03
  1.71178e-03  2.09432e-03  1.03432e-03  4.81603e-04  2.79969e-04  1.22700e-04
  5.70558e-05  5.91312e-05  8.21848e-05  1.05560e-04  1.33389e-04  1.66081e-04
  1.84591e-04  1.74021e-04  1.40851e-04  1.01015e-04  7.16669e-09  1.16881e-08
  1.92369e-08  3.14484e-08  4.98881e-08  7.49047e-08  1.03970e-07  1.30463e-07
  1.44604e-07  1.38173e-07  1.12509e-07  8.69420e-08  1.05063e-07  2.41552e-07
  6.19679e-07  1.45704e-06  3.16701e-06  6.56509e-06  1.32726e-05  2.64893e-05
  5.24179e-05  1.02712e-04  1.98142e-04  3.72185e-04  6.65755e-04  1.07676e-03
  1.42196e-03  1.74552e-03  3.46915e-03  2.59399e-03  7.68844e-04  7.65697e-04
  5.06084e-04  1.86431e-04  5.66290e-05  4.03159e-05  6.26952e-05  9.30585e-05
  1.25952e-04  1.55414e-04  1.68813e-04  1.58682e-04  1.30212e-04  9.52770e-05
  3.29114e-09  5.29805e-09  8.62941e-09  1.39514e-08  2.18361e-08  3.22592e-08
  4.39571e-08  5.40305e-08  5.85648e-08  5.49658e-08  4.61901e-08  4.62047e-08
  8.65280e-08  2.26532e-07  5.74849e-07  1.33574e-06  2.90549e-06  6.06664e-06
  1.23713e-05  2.48796e-05  4.95233e-05  9.74443e-05  1.88437e-04  3.53852e-04
  6.28253e-04  9.83721e-04  1.13558e-03  9.73222e-04  2.06029e-03  9.02360e-04
  1.68594e-03  1.72104e-03  7.21166e-04  2.02301e-04  6.31757e-05  7.52603e-05
  1.25671e-04  1.71264e-04  2.03580e-04  2.20438e-04  2.16340e-04  1.89918e-04
  1.49190e-04  1.06185e-04  1.54279e-09  2.45471e-09  3.95317e-09  6.30954e-09
  9.71939e-09  1.40874e-08  1.87831e-08  2.25358e-08  2.38492e-08  2.23527e-08
  2.14248e-08  3.22414e-08  7.98023e-08  2.13410e-07  5.27453e-07  1.20381e-06
  2.59723e-06  5.40448e-06  1.09930e-05  2.20217e-05  4.35522e-05  8.48550e-05
  1.61765e-04  2.97525e-04  5.12035e-04  7.63430e-04  8.02102e-04  4.55067e-04
  1.26743e-03  2.47597e-03  2.88454e-03  1.72319e-03  5.79252e-04  1.44988e-04
  7.74172e-05  1.38973e-04  2.18364e-04  2.75784e-04  3.08947e-04  3.18097e-04
  2.97328e-04  2.48717e-04  1.86829e-04  1.27949e-04  7.30196e-10  1.14635e-09
  1.81355e-09  2.83928e-09  4.28467e-09  6.07448e-09  7.90299e-09  9.23759e-09
  9.59516e-09  9.43439e-09  1.19969e-08  2.64721e-08  7.32215e-08  1.93131e-07
  4.65715e-07  1.04484e-06  2.22857e-06  4.59380e-06  9.24995e-06  1.82990e-05
  3.56118e-05  6.79777e-05  1.26307e-04  2.25177e-04  3.74826e-04  5.52414e-04
  6.62134e-04  6.79887e-04  9.84366e-04  1.30954e-03  1.15128e-03  6.91997e-04
  2.63107e-04  9.44405e-05  1.15091e-04  2.08928e-04  2.97878e-04  3.59222e-04
  3.99905e-04  4.14082e-04  3.84845e-04  3.15284e-04  2.30050e-04  1.52829e-04
  3.41383e-10  5.30534e-10  8.21654e-10  1.25271e-09  1.83886e-09  2.53448e-09
  3.20029e-09  3.62989e-09  3.75456e-09  4.26516e-09  7.98412e-09  2.23725e-08
  6.38448e-08  1.65501e-07  3.91756e-07  8.66238e-07  1.82455e-06  3.71226e-06
  7.36152e-06  1.42937e-05  2.71914e-05  5.05105e-05  9.09398e-05  1.56722e-04
  2.53613e-04  3.75525e-04  4.99078e-04  6.10332e-04  6.97319e-04  6.41411e-04
  4.55141e-04  2.67549e-04  1.34622e-04  1.05091e-04  1.67100e-04  2.62827e-04
  3.43966e-04  4.06355e-04  4.60792e-04  4.87542e-04  4.55167e-04  3.68856e-04
  2.64242e-04  1.72035e-04  1.51561e-10  2.36563e-10  3.61060e-10  5.35930e-10
  7.61552e-10  1.01254e-09  1.22908e-09  1.34409e-09  1.43183e-09  2.15597e-09
  5.79977e-09  1.82245e-08  5.22851e-08  1.33870e-07  3.12951e-07  6.83956e-07
  1.42268e-06  2.85163e-06  5.55157e-06  1.05401e-05  1.95232e-05  3.51703e-05
  6.12198e-05  1.01967e-04  1.60478e-04  2.35492e-04  3.19018e-04  3.94751e-04
  4.28605e-04  3.81112e-04  2.75248e-04  1.76215e-04  1.25331e-04  1.40089e-04
  2.08593e-04  2.93624e-04  3.66729e-04  4.32189e-04  4.95759e-04  5.26263e-04
  4.87767e-04  3.90696e-04  2.76550e-04  1.78084e-04  6.11571e-11  9.74165e-11
  1.48789e-10  2.17291e-10  2.99959e-10  3.83437e-10  4.42946e-10  4.65544e-10
  5.52933e-10  1.23968e-09  4.25183e-09  1.39956e-08  4.01563e-08  1.02183e-07
  2.37186e-07  5.13879e-07  1.05658e-06  2.08539e-06  3.98047e-06  7.37669e-06
  1.32822e-05  2.31779e-05  3.89930e-05  6.27723e-05  9.58388e-05  1.37441e-04
  1.83086e-04  2.22481e-04  2.39096e-04  2.20743e-04  1.77652e-04  1.38137e-04
  1.28090e-04  1.59661e-04  2.25613e-04  3.03582e-04  3.76119e-04  4.43262e-04
  5.00651e-04  5.17928e-04  4.69703e-04  3.71390e-04  2.61283e-04  1.67872e-04
  2.16387e-11  3.56013e-11  5.51570e-11  8.03869e-11  1.08856e-10  1.34103e-10
  1.46958e-10  1.51495e-10  2.34107e-10  7.79870e-10  3.00901e-09  1.00665e-08
  2.89316e-08  7.36065e-08  1.70480e-07  3.67342e-07  7.47972e-07  1.45497e-06
  2.72355e-06  4.92671e-06  8.62358e-06  1.45831e-05  2.37305e-05  3.69443e-05
  5.46450e-05  7.61682e-05  9.90045e-05  1.18258e-04  1.27676e-04  1.24054e-04
  1.12435e-04  1.05421e-04  1.16695e-04  1.54058e-04  2.14742e-04  2.86686e-04
  3.57169e-04  4.18293e-04  4.58504e-04  4.57268e-04  4.04500e-04  3.16695e-04
  2.22899e-04  1.44029e-04  6.59876e-12  1.12218e-11  1.77572e-11  2.60845e-11
  3.49509e-11  4.16521e-11  4.35084e-11  4.81627e-11  1.16699e-10  5.02470e-10
  2.01197e-09  6.76541e-09  1.95491e-08  5.00102e-08  1.16147e-07  2.49832e-07
  5.05176e-07  9.70490e-07  1.78441e-06  3.15497e-06  5.37558e-06  8.82264e-06
  1.39102e-05  2.09767e-05  3.00907e-05  4.07961e-05  5.18756e-05  6.13671e-05
  6.72893e-05  6.93041e-05  7.03432e-05  7.64956e-05  9.47628e-05  1.29738e-04
  1.80672e-04  2.40875e-04  3.00216e-04  3.47684e-04  3.71154e-04  3.59695e-04
  3.12701e-04  2.44012e-04  1.72922e-04  1.13112e-04  1.73855e-12  3.04057e-12
  4.89457e-12  7.22107e-12  9.56395e-12  1.10112e-11  1.13098e-11  1.70017e-11
  6.66135e-11  3.14306e-10  1.25714e-09  4.23942e-09  1.23715e-08  3.20003e-08
  7.49108e-08  1.61565e-07  3.25623e-07  6.19721e-07  1.12229e-06  1.94418e-06
  3.23196e-06  5.16015e-06  7.90237e-06  1.15740e-05  1.61501e-05  2.13805e-05
  2.67546e-05  3.16133e-05  3.55271e-05  3.89221e-05  4.36151e-05  5.27609e-05
  6.99667e-05  9.77346e-05  1.35748e-04  1.79875e-04  2.22592e-04  2.54572e-04
  2.66906e-04  2.54469e-04  2.19605e-04  1.71983e-04  1.23357e-04  8.20694e-05
  4.03447e-13  7.16457e-13  1.15885e-12  1.69724e-12  2.19254e-12  2.43854e-12
  2.82177e-12  7.74543e-12  3.94100e-11  1.84743e-10  7.29123e-10  2.46957e-09
  7.31259e-09  1.92292e-08  4.56232e-08  9.91698e-08  2.00125e-07  3.78883e-07
  6.78306e-07  1.15524e-06  1.87960e-06  2.92819e-06  4.36924e-06  6.23675e-06
  8.50034e-06  1.10465e-05  1.36967e-05  1.62960e-05  1.88943e-05  2.19863e-05
  2.66882e-05  3.46824e-05  4.78071e-05  6.72840e-05  9.27551e-05  1.21549e-04
  1.48706e-04  1.68057e-04  1.74221e-04  1.64916e-04  1.42374e-04  1.12483e-04
  8.19450e-05  5.56067e-05  1.90434e-07  3.33266e-07  5.45513e-07  8.35367e-07
  1.19735e-06  1.60894e-06  2.03474e-06  2.43902e-06  2.80066e-06  3.11998e-06
  3.41188e-06  3.69071e-06  3.96041e-06  4.22419e-06  4.51715e-06  4.95075e-06
  5.75500e-06  7.32062e-06  1.02708e-05  1.55989e-05  2.48752e-05  4.04450e-05
  6.53981e-05  1.02875e-04  1.54148e-04  2.15398e-04  2.75018e-04  3.15749e-04
  3.23841e-04  2.97978e-04  2.48349e-04  1.89267e-04  1.33279e-04  8.81133e-05
  5.62070e-05  3.61769e-05  2.48629e-05  1.89483e-05  1.58159e-05  1.37741e-05
  1.19419e-05  1.00133e-05  8.01136e-06  6.08845e-06  3.00648e-07  5.39129e-07
  9.05329e-07  1.42106e-06  2.08063e-06  2.83875e-06  3.61673e-06  4.33352e-06
  4.94675e-06  5.47307e-06  5.96672e-06  6.46945e-06  6.97011e-06  7.41568e-06
  7.79000e-06  8.22588e-06  9.08857e-06  1.10137e-05  1.49830e-05  2.25517e-05
  3.62695e-05  6.02030e-05  1.00209e-04  1.63126e-04  2.53356e-04  3.65481e-04
  4.75770e-04  5.45364e-04  5.46826e-04  4.88015e-04  3.96413e-04  2.95904e-04
  2.04060e-04  1.31773e-04  8.23651e-05  5.30827e-05  3.80337e-05  3.11178e-05
  2.77239e-05  2.51163e-05  2.21050e-05  1.85059e-05  1.46350e-05  1.09306e-05
  4.41804e-07  8.22215e-07  1.43656e-06  2.34443e-06  3.55186e-06  4.97032e-06
  6.41763e-06  7.69448e-06  8.70402e-06  9.51952e-06  1.03258e-05  1.12648e-05
  1.22917e-05  1.31650e-05  1.36458e-05  1.38216e-05  1.43018e-05  1.61716e-05
  2.09473e-05  3.08851e-05  4.97530e-05  8.39303e-05  1.43374e-04  2.41114e-04
  3.87994e-04  5.77332e-04  7.60573e-04  8.48373e-04  7.94013e-04  6.63255e-04
  5.26420e-04  3.94964e-04  2.74664e-04  1.76806e-04  1.09694e-04  7.23239e-05
  5.60149e-05  5.05487e-05  4.83291e-05  4.53106e-05  4.02296e-05  3.34651e-05
  2.60661e-05  1.90774e-05  5.99498e-07  1.17522e-06  2.17281e-06  3.75130e-06
  5.97626e-06  8.68814e-06  1.14549e-05  1.37518e-05  1.53218e-05  1.64095e-05
  1.76100e-05  1.94139e-05  2.17416e-05  2.37960e-05  2.45603e-05  2.38139e-05
  2.27114e-05  2.33339e-05  2.80626e-05  3.98813e-05  6.37247e-05  1.08447e-04
  1.88854e-04  3.26088e-04  5.40618e-04  8.24114e-04  1.07885e-03  1.10223e-03
  8.43327e-04  5.99084e-04  4.83043e-04  4.00308e-04  3.07825e-04  2.06852e-04
  1.29895e-04  9.09429e-05  8.02516e-05  8.16221e-05  8.33132e-05  8.00804e-05
  7.13001e-05  5.87482e-05  4.49765e-05  3.21979e-05  7.39831e-07  1.55223e-06
  3.09721e-06  5.77914e-06  9.88430e-06  1.51899e-05  2.06741e-05  2.48917e-05
  2.70708e-05  2.79286e-05  2.92711e-05  3.27025e-05  3.82714e-05  4.37205e-05
  4.55707e-05  4.23779e-05  3.67399e-05  3.33052e-05  3.60244e-05  4.83367e-05
  7.56832e-05  1.28631e-04  2.25929e-04  3.95710e-04  6.66559e-04  1.02276e-03
  1.28736e-03  1.08565e-03  5.14158e-04  3.35041e-04  2.73432e-04  2.77231e-04
  2.90047e-04  2.12252e-04  1.35625e-04  1.07334e-04  1.14575e-04  1.30958e-04
  1.39801e-04  1.36120e-04  1.21180e-04  9.89645e-05  7.45180e-05  5.21681e-05
  8.12140e-07  1.84665e-06  4.06207e-06  8.40624e-06  1.58547e-05  2.63769e-05
  3.76761e-05  4.57132e-05  4.80217e-05  4.65365e-05  4.63898e-05  5.23217e-05
  6.53391e-05  7.99628e-05  8.57135e-05  7.70016e-05  6.03360e-05  4.71273e-05
  4.43052e-05  5.47890e-05  8.29331e-05  1.39137e-04  2.43085e-04  4.24329e-04
  7.09784e-04  1.06313e-03  1.22876e-03  7.83416e-04  4.22783e-04  8.69921e-04
  3.94628e-04  2.43220e-04  2.98336e-04  2.04773e-04  1.27750e-04  1.27124e-04
  1.68171e-04  2.05822e-04  2.21384e-04  2.16107e-04  1.93430e-04  1.57746e-04
  1.17319e-04  8.04396e-05  7.82458e-07  1.90803e-06  4.69317e-06  1.10771e-05
  2.38192e-05  4.42966e-05  6.80507e-05  8.41330e-05  8.46848e-05  7.46013e-05
  6.74125e-05  7.51853e-05  1.02268e-04  1.38044e-04  1.55681e-04  1.37488e-04
  9.84972e-05  6.59231e-05  5.23297e-05  5.80469e-05  8.37421e-05  1.37083e-04
  2.34765e-04  4.00578e-04  6.48757e-04  9.19505e-04  9.46846e-04  4.66007e-04
  4.98982e-04  1.03070e-03  4.60695e-04  4.30125e-04  3.70320e-04  1.89208e-04
  1.17543e-04  1.67950e-04  2.55017e-04  3.04877e-04  3.14168e-04  3.08131e-04
  2.83863e-04  2.34941e-04  1.73733e-04  1.16936e-04  7.24080e-07  1.69619e-06
  4.48500e-06  1.22229e-05  3.10744e-05  6.73750e-05  1.15395e-04  1.48513e-04
  1.43320e-04  1.11126e-04  8.42842e-05  8.80170e-05  1.33323e-04  2.06021e-04
  2.53706e-04  2.30791e-04  1.58071e-04  9.24250e-05  6.05216e-05  5.80209e-05
  7.83375e-05  1.23809e-04  2.05289e-04  3.37106e-04  5.20127e-04  6.94441e-04
  6.79371e-04  3.75318e-04  3.07346e-04  3.97881e-04  3.98479e-04  5.49812e-04
  3.65261e-04  1.49834e-04  1.23266e-04  2.45048e-04  3.70137e-04  3.94013e-04
  3.73220e-04  3.83552e-04  3.80830e-04  3.25250e-04  2.39958e-04  1.58744e-04
  9.45107e-07  1.67065e-06  3.63706e-06  1.00883e-05  3.03499e-05  8.06537e-05
  1.62482e-04  2.26487e-04  2.13849e-04  1.43793e-04  8.22556e-05  7.15954e-05
  1.30405e-04  2.51466e-04  3.66518e-04  3.75920e-04  2.61144e-04  1.35947e-04
  7.17313e-05  5.62392e-05  6.90021e-05  1.04220e-04  1.65908e-04  2.59846e-04
  3.80473e-04  4.88015e-04  5.01340e-04  4.05454e-04  3.72487e-04  4.18884e-04
  4.84776e-04  4.56447e-04  2.50744e-04  1.05074e-04  1.51363e-04  3.21878e-04
  4.36175e-04  4.02880e-04  3.73459e-04  4.42423e-04  4.81257e-04  4.19409e-04
  3.06591e-04  1.99280e-04  1.98872e-06  3.14765e-06  4.80577e-06  7.95706e-06
  1.86821e-05  5.73416e-05  1.45994e-04  2.39341e-04  2.37574e-04  1.43547e-04
  5.44232e-05  3.19938e-05  1.07375e-04  3.05248e-04  5.53631e-04  6.27996e-04
  4.28833e-04  1.99602e-04  8.68161e-05  5.44170e-05  5.88937e-05  8.42556e-05
  1.28242e-04  1.90822e-04  2.64984e-04  3.28832e-04  3.52464e-04  3.38543e-04
  3.38251e-04  3.59518e-04  3.51376e-04  2.63071e-04  1.31196e-04  8.23309e-05
  1.75714e-04  3.27388e-04  3.85619e-04  3.61637e-04  4.17745e-04  5.45782e-04
  5.87568e-04  4.99816e-04  3.58099e-04  2.29170e-04  4.24038e-06  7.60362e-06
  1.28961e-05  1.95935e-05  2.48700e-05  3.00567e-05  5.83566e-05  1.22085e-04
  1.54775e-04  9.74527e-05  2.45077e-05  1.46968e-05  1.20385e-04  4.02516e-04
  7.58730e-04  8.30009e-04  5.38183e-04  2.37841e-04  9.51704e-05  5.18423e-05
  5.03406e-05  6.84291e-05  9.98630e-05  1.41433e-04  1.86084e-04  2.20553e-04
  2.31793e-04  2.21725e-04  2.07744e-04  1.95390e-04  1.67113e-04  1.10421e-04
  5.74074e-05  7.18508e-05  1.72842e-04  2.86112e-04  3.35236e-04  3.99379e-04
  5.41858e-04  6.60458e-04  6.55639e-04  5.35693e-04  3.77654e-04  2.40254e-04
  7.25341e-06  1.44600e-05  2.83926e-05  5.29075e-05  8.63741e-05  1.08233e-04
  9.59310e-05  7.65385e-05  7.81874e-05  5.98743e-05  2.83818e-05  3.94829e-05
  1.41310e-04  3.79172e-04  6.51461e-04  6.76967e-04  4.38137e-04  2.02710e-04
  8.51641e-05  4.67616e-05  4.43118e-05  5.88199e-05  8.36045e-05  1.14548e-04
  1.44979e-04  1.64782e-04  1.65471e-04  1.48475e-04  1.24911e-04  1.02591e-04
  7.78237e-05  4.73604e-05  3.01803e-05  6.15805e-05  1.48829e-04  2.46776e-04
  3.24340e-04  4.31347e-04  5.73585e-04  6.60057e-04  6.30684e-04  5.09218e-04
  3.60259e-04  2.31283e-04  9.65029e-06  2.00881e-05  4.16895e-05  8.36416e-05
  1.51268e-04  2.16899e-04  2.11937e-04  1.38740e-04  8.08052e-05  5.74117e-05
  4.76554e-05  5.92146e-05  1.08702e-04  2.15683e-04  3.36023e-04  3.50371e-04
  2.45901e-04  1.30506e-04  6.43686e-05  4.07794e-05  4.13125e-05  5.54675e-05
  7.87940e-05  1.08074e-04  1.37612e-04  1.58320e-04  1.62327e-04  1.51472e-04
  1.36795e-04  1.22774e-04  1.01603e-04  7.04018e-05  4.73702e-05  6.29234e-05
  1.26390e-04  2.11938e-04  2.97231e-04  3.95773e-04  5.03775e-04  5.66409e-04
  5.40993e-04  4.43023e-04  3.19955e-04  2.09790e-04  1.01423e-05  2.08943e-05
  4.25698e-05  8.30139e-05  1.44939e-04  2.02367e-04  1.97038e-04  1.25245e-04
  6.12366e-05  3.71201e-05  3.43201e-05  4.20717e-05  5.87019e-05  9.43984e-05
  1.42956e-04  1.60954e-04  1.30870e-04  8.42457e-05  5.12226e-05  3.84642e-05
  4.17846e-05  5.70629e-05  8.25627e-05  1.17055e-04  1.56506e-04  1.91876e-04
  2.13319e-04  2.23009e-04  2.34336e-04  2.39377e-04  2.13385e-04  1.58643e-04
  1.05825e-04  9.30609e-05  1.34385e-04  2.08599e-04  2.88554e-04  3.67865e-04
  4.40738e-04  4.78530e-04  4.55408e-04  3.78750e-04  2.79799e-04  1.87671e-04
  8.63516e-06  1.68837e-05  3.21155e-05  5.73591e-05  9.02535e-05  1.13442e-04
  1.01105e-04  5.88336e-05  2.78033e-05  2.67765e-05  4.78472e-05  9.33335e-05
  1.56419e-04  2.04540e-04  2.13929e-04  1.84872e-04  1.34944e-04  8.68674e-05
  5.50375e-05  4.21017e-05  4.50192e-05  6.11753e-05  9.05292e-05  1.34202e-04
  1.90319e-04  2.49038e-04  2.95393e-04  3.32171e-04  3.83308e-04  4.16441e-04
  3.73092e-04  2.78678e-04  1.88003e-04  1.51029e-04  1.85616e-04  2.63739e-04
  3.42782e-04  4.01739e-04  4.39201e-04  4.48434e-04  4.16937e-04  3.46844e-04
  2.58642e-04  1.75384e-04  6.14639e-06  1.09714e-05  1.87155e-05  2.94644e-05
  4.03944e-05  4.46498e-05  3.82302e-05  3.34657e-05  5.43948e-05  1.11828e-04
  2.03919e-04  3.36959e-04  4.79193e-04  5.31649e-04  4.57273e-04  3.23633e-04
  2.01156e-04  1.16107e-04  6.79354e-05  4.80494e-05  4.82951e-05  6.45359e-05
  9.74203e-05  1.50217e-04  2.23032e-04  3.03981e-04  3.69146e-04  4.21691e-04
  5.15756e-04  5.93369e-04  5.28055e-04  3.84948e-04  2.59066e-04  2.12630e-04
  2.65432e-04  3.74152e-04  4.67207e-04  5.06290e-04  5.06161e-04  4.87396e-04
  4.41843e-04  3.62823e-04  2.67457e-04  1.79336e-04  3.86998e-06  5.98611e-06
  8.66115e-06  1.14974e-05  1.38300e-05  1.61318e-05  2.38857e-05  5.08847e-05
  1.13920e-04  2.18860e-04  3.54615e-04  5.00178e-04  6.12356e-04  6.26909e-04
  5.26133e-04  3.69436e-04  2.26906e-04  1.28251e-04  7.27516e-05  4.96260e-05
  4.85687e-05  6.45056e-05  9.87599e-05  1.56277e-04  2.38059e-04  3.28675e-04
  3.92199e-04  4.23540e-04  5.10696e-04  6.21459e-04  5.71160e-04  4.16475e-04
  2.82208e-04  2.47202e-04  3.40551e-04  5.05139e-04  6.26913e-04  6.45855e-04
  6.11840e-04  5.85166e-04  5.35962e-04  4.34697e-04  3.10870e-04  2.01471e-04
  2.49618e-06  3.14082e-06  3.51348e-06  3.75808e-06  5.12183e-06  1.09745e-05
  2.75227e-05  6.28662e-05  1.22531e-04  2.02107e-04  2.83049e-04  3.35634e-04
  3.43219e-04  3.32656e-04  3.08859e-04  2.49923e-04  1.71199e-04  1.03294e-04
  6.15418e-05  4.50628e-05  4.65115e-05  6.17450e-05  9.36790e-05  1.48906e-04
  2.28585e-04  3.14888e-04  3.65806e-04  3.63326e-04  3.89464e-04  4.71550e-04
  4.67418e-04  3.64229e-04  2.58504e-04  2.48454e-04  3.92164e-04  6.33515e-04
  7.90802e-04  7.77655e-04  7.16704e-04  7.30775e-04  7.05187e-04  5.63648e-04
  3.85290e-04  2.38036e-04  2.19012e-06  2.38760e-06  2.23636e-06  2.47714e-06
  5.29825e-06  1.38853e-05  3.03219e-05  5.36096e-05  8.02431e-05  1.07848e-04
  1.36563e-04  1.52134e-04  1.29374e-04  1.00214e-04  1.03594e-04  1.09239e-04
  9.10503e-05  6.24158e-05  4.45492e-05  4.27441e-05  4.98836e-05  6.24424e-05
  8.68523e-05  1.32827e-04  2.02465e-04  2.79578e-04  3.28659e-04  3.30336e-04
  3.31372e-04  3.66607e-04  3.68297e-04  3.01988e-04  2.26002e-04  2.44031e-04
  4.61610e-04  8.84859e-04  1.20849e-03  1.16081e-03  1.00401e-03  1.00092e-03
  9.52806e-04  7.26800e-04  4.70458e-04  2.77300e-04  2.92696e-06  3.37059e-06
  3.51176e-06  4.40732e-06  8.76844e-06  1.90378e-05  3.25993e-05  4.09897e-05
  3.96049e-05  3.93954e-05  6.02132e-05  9.35451e-05  9.49872e-05  6.45895e-05
  4.83948e-05  4.95098e-05  4.41474e-05  3.45148e-05  3.95280e-05  5.87227e-05
  7.32455e-05  7.77619e-05  8.71584e-05  1.18051e-04  1.74553e-04  2.43288e-04
  2.97632e-04  3.20087e-04  3.25607e-04  3.30146e-04  3.10717e-04  2.53496e-04
  2.01785e-04  2.53282e-04  5.53354e-04  1.20442e-03  1.77736e-03  1.79735e-03
  1.65813e-03  1.42269e-03  1.18626e-03  8.45404e-04  5.25145e-04  3.01194e-04
  4.76820e-06  6.10317e-06  6.98876e-06  8.14777e-06  1.26248e-05  2.37453e-05
  3.70053e-05  3.82781e-05  2.29668e-05  1.22791e-05  3.38273e-05  7.93640e-05
  1.03401e-04  8.89907e-05  6.61276e-05  5.08667e-05  3.44159e-05  2.70995e-05
  5.61900e-05  1.07198e-04  1.30669e-04  1.17637e-04  1.02201e-04  1.13622e-04
  1.57482e-04  2.19632e-04  2.75316e-04  3.04585e-04  3.06250e-04  2.89274e-04
  2.54453e-04  2.05602e-04  1.78772e-04  2.54822e-04  5.46106e-04  1.05614e-03
  1.34333e-03  1.45559e-03  1.64885e-03  1.44562e-03  1.16166e-03  8.20102e-04
  5.12072e-04  2.96257e-04  7.81010e-06  1.10096e-05  1.36715e-05  1.50758e-05
  1.72970e-05  2.62106e-05  4.11248e-05  4.47682e-05  2.75702e-05  1.40073e-05
  3.73037e-05  9.26929e-05  1.34373e-04  1.33603e-04  1.09387e-04  8.14150e-05
  4.85048e-05  3.48253e-05  8.97007e-05  1.83020e-04  2.16268e-04  1.76814e-04
  1.30248e-04  1.22659e-04  1.59019e-04  2.19742e-04  2.74755e-04  2.98960e-04
  2.87686e-04  2.54171e-04  2.11139e-04  1.68049e-04  1.53100e-04  2.27438e-04
  4.54157e-04  7.80014e-04  9.59248e-04  1.01895e-03  1.05061e-03  9.94614e-04
  8.76920e-04  6.64338e-04  4.39406e-04  2.66132e-04  1.17538e-05  1.80411e-05
  2.46387e-05  2.88485e-05  2.95200e-05  3.34461e-05  4.81650e-05  5.95161e-05
  5.04952e-05  4.26351e-05  8.01196e-05  1.71654e-04  2.51239e-04  2.49800e-04
  1.95980e-04  1.41002e-04  8.76810e-05  6.06877e-05  1.26202e-04  2.47106e-04
  2.85036e-04  2.24164e-04  1.56760e-04  1.42063e-04  1.84017e-04  2.56294e-04
  3.18403e-04  3.38770e-04  3.20181e-04  2.80502e-04  2.25967e-04  1.69091e-04
  1.36841e-04  1.77243e-04  3.32261e-04  5.64882e-04  7.32957e-04  7.36267e-04
  6.57280e-04  6.30166e-04  6.00302e-04  4.95538e-04  3.54652e-04  2.29199e-04
  1.54938e-05  2.53451e-05  3.75585e-05  4.84834e-05  5.33325e-05  5.55442e-05
  6.73591e-05  8.37163e-05  8.65844e-05  9.05076e-05  1.59574e-04  3.58671e-04
  5.70116e-04  5.47347e-04  3.71569e-04  2.38413e-04  1.54042e-04  1.07781e-04
  1.50573e-04  2.51295e-04  2.81452e-04  2.23525e-04  1.65430e-04  1.67335e-04
  2.36643e-04  3.44823e-04  4.36225e-04  4.73341e-04  4.97446e-04  4.92299e-04
  3.79564e-04  2.48151e-04  1.59236e-04  1.37110e-04  2.10781e-04  3.51316e-04
  4.67111e-04  4.91716e-04  4.69128e-04  4.65881e-04  4.54035e-04  3.93364e-04
  2.98871e-04  2.04137e-04  1.74632e-05  2.95442e-05  4.57464e-05  6.26355e-05
  7.37007e-05  7.77413e-05  8.53486e-05  1.01113e-04  1.14260e-04  1.25294e-04
  2.08730e-04  5.97389e-04  1.19219e-03  1.14622e-03  6.54369e-04  3.57929e-04
  2.25781e-04  1.52977e-04  1.47669e-04  1.91844e-04  2.06627e-04  1.75400e-04
  1.54869e-04  1.95700e-04  3.15748e-04  4.94099e-04  6.55479e-04  7.62806e-04
  1.02474e-03  1.19311e-03  7.76991e-04  4.25507e-04  2.46293e-04  1.43110e-04
  1.40746e-04  2.16562e-04  3.07777e-04  3.72240e-04  4.12046e-04  4.35314e-04
  4.25690e-04  3.71253e-04  2.87477e-04  2.00935e-04  1.67588e-05  2.84484e-05
  4.41818e-05  6.08314e-05  7.21559e-05  7.51936e-05  7.79976e-05  9.17011e-05
  1.15669e-04  1.32934e-04  1.68355e-04  6.23242e-04  1.69855e-03  1.64564e-03
  8.07450e-04  4.11220e-04  2.61906e-04  1.68203e-04  1.18834e-04  1.12464e-04
  1.15442e-04  1.14135e-04  1.35740e-04  2.20381e-04  3.99632e-04  6.69589e-04
  9.31558e-04  1.13471e-03  1.96796e-03  2.62920e-03  1.36469e-03  6.51191e-04
  3.80844e-04  1.90546e-04  1.35862e-04  1.86975e-04  2.80528e-04  3.76733e-04
  4.57502e-04  5.02032e-04  4.88842e-04  4.19306e-04  3.19994e-04  2.21476e-04
  1.38732e-05  2.30507e-05  3.47306e-05  4.60279e-05  5.21758e-05  5.13458e-05
  5.07593e-05  6.44558e-05  1.03831e-04  1.70600e-04  3.02630e-04  8.53442e-04
  1.71730e-03  1.20034e-03  4.59432e-04  2.96901e-04  2.29997e-04  1.47140e-04
  8.10376e-05  5.13126e-05  4.96337e-05  6.64519e-05  1.14244e-04  2.26142e-04
  4.41531e-04  7.66970e-04  1.06940e-03  1.20070e-03  2.40694e-03  3.94375e-03
  2.05850e-03  8.75355e-04  4.65481e-04  2.26012e-04  1.73060e-04  2.43799e-04
  3.57647e-04  4.73394e-04  5.79476e-04  6.44127e-04  6.24646e-04  5.24485e-04
  3.89117e-04  2.62111e-04  1.02308e-05  1.63597e-05  2.33491e-05  2.87860e-05
  2.97262e-05  2.61912e-05  2.49388e-05  3.93012e-05  8.87277e-05  2.17523e-04
  5.90960e-04  1.51635e-03  2.05899e-03  9.23527e-04  1.75626e-04  1.47076e-04
  1.53525e-04  1.03005e-04  4.86445e-05  2.03365e-05  1.91996e-05  3.94354e-05
  9.04338e-05  2.01254e-04  4.07165e-04  7.06104e-04  9.48282e-04  9.42438e-04
  1.80427e-03  3.42909e-03  2.11895e-03  8.36235e-04  3.90054e-04  2.16836e-04
  2.33644e-04  3.68069e-04  5.25725e-04  6.49911e-04  7.58178e-04  8.38691e-04
  8.10760e-04  6.67150e-04  4.80396e-04  3.13885e-04  7.17901e-06  1.10417e-05
  1.48970e-05  1.70174e-05  1.59719e-05  1.29009e-05  1.31145e-05  2.58280e-05
  6.74581e-05  1.85389e-04  5.24972e-04  1.22900e-03  1.59474e-03  8.73520e-04
  2.33486e-04  1.00929e-04  8.84374e-05  6.33275e-05  3.97592e-05  3.18102e-05
  3.29399e-05  4.01107e-05  7.01682e-05  1.53353e-04  3.14980e-04  5.40472e-04
  7.14996e-04  7.21841e-04  1.01156e-03  1.57019e-03  1.08824e-03  4.84703e-04
  2.53603e-04  2.07417e-04  3.14266e-04  5.45415e-04  8.10912e-04  9.69912e-04
  1.02514e-03  1.06888e-03  1.00944e-03  8.11265e-04  5.68628e-04  3.62128e-04
  5.40188e-06  8.32821e-06  1.14072e-05  1.38134e-05  1.53053e-05  1.71194e-05
  2.13445e-05  3.03050e-05  5.21469e-05  1.15908e-04  2.86988e-04  5.88585e-04
  7.53577e-04  5.21576e-04  2.17692e-04  8.90270e-05  5.64117e-05  5.69890e-05
  8.85921e-05  1.26218e-04  1.26588e-04  9.25918e-05  7.10260e-05  1.05773e-04
  2.13546e-04  3.71686e-04  5.04947e-04  5.41702e-04  5.63250e-04  5.87554e-04
  4.37542e-04  2.70384e-04  2.01845e-04  2.30823e-04  3.90228e-04  7.05955e-04
  1.12985e-03  1.39153e-03  1.35555e-03  1.27991e-03  1.15172e-03  9.02454e-04
  6.20907e-04  3.89662e-04  4.92984e-06  8.22271e-06  1.28924e-05  1.95218e-05
  2.93431e-05  4.30208e-05  5.66089e-05  6.15490e-05  5.91381e-05  7.23233e-05
  1.33133e-04  2.40144e-04  3.07728e-04  2.56994e-04  1.53846e-04  8.45775e-05
  6.08344e-05  1.03957e-04  2.41067e-04  3.76954e-04  3.66769e-04  2.35375e-04
  1.14013e-04  7.97517e-05  1.37397e-04  2.51057e-04  3.60508e-04  4.10342e-04
  3.97170e-04  3.49483e-04  2.85038e-04  2.32548e-04  2.13634e-04  2.59434e-04
  4.15411e-04  7.16399e-04  1.13888e-03  1.43370e-03  1.41387e-03  1.30785e-03
  1.15072e-03  8.92893e-04  6.12977e-04  3.85079e-04  5.39604e-06  1.00181e-05
  1.82349e-05  3.29645e-05  5.78585e-05  9.19659e-05  1.21122e-04  1.22272e-04
  9.21401e-05  6.36588e-05  6.91044e-05  1.07273e-04  1.43867e-04  1.48564e-04
  1.31207e-04  1.13287e-04  1.10189e-04  1.99771e-04  4.89366e-04  8.03996e-04
  7.81086e-04  4.77384e-04  2.00408e-04  8.05784e-05  9.68047e-05  1.88288e-04
  2.91720e-04  3.56849e-04  3.66644e-04  3.38763e-04  2.99160e-04  2.61979e-04
  2.41234e-04  2.70203e-04  3.84999e-04  5.92721e-04  8.53521e-04  1.05548e-03
  1.12455e-03  1.11109e-03  9.98574e-04  7.85421e-04  5.48163e-04  3.50381e-04
  6.25432e-06  1.25776e-05  2.52594e-05  5.05592e-05  9.56505e-05  1.53585e-04
  1.92086e-04  1.86142e-04  1.32286e-04  7.29293e-05  5.07509e-05  6.55338e-05
  9.39827e-05  1.19917e-04  1.48844e-04  1.83086e-04  2.12520e-04  3.09303e-04
  6.67665e-04  1.16713e-03  1.18677e-03  7.15852e-04  2.86574e-04  9.52071e-05
  8.91684e-05  1.81130e-04  2.98425e-04  3.88111e-04  4.26014e-04  4.17507e-04
  3.80149e-04  3.28145e-04  2.80414e-04  2.71758e-04  3.33362e-04  4.60537e-04
  6.11228e-04  7.40450e-04  8.28818e-04  8.55959e-04  7.86858e-04  6.33948e-04
  4.55449e-04  2.99794e-04  6.93785e-06  1.45116e-05  3.05303e-05  6.42132e-05
  1.26626e-04  2.03698e-04  2.38649e-04  2.17544e-04  1.50125e-04  7.98193e-05
  5.17392e-05  6.51132e-05  9.34632e-05  1.22537e-04  1.74715e-04  2.58235e-04
  3.31775e-04  4.04605e-04  6.76762e-04  1.17963e-03  1.25524e-03  7.65101e-04
  3.05499e-04  1.06017e-04  1.10860e-04  2.28310e-04  3.81413e-04  5.10029e-04
  5.79134e-04  5.79819e-04  5.24047e-04  4.35891e-04  3.43018e-04  2.82444e-04
  2.86304e-04  3.53402e-04  4.50830e-04  5.45202e-04  6.16653e-04  6.41667e-04
  5.98260e-04  4.95245e-04  3.68232e-04  2.50897e-04  7.07035e-06  1.47357e-05
  3.07924e-05  6.41756e-05  1.25973e-04  2.04899e-04  2.43083e-04  2.10878e-04
  1.38678e-04  7.81917e-05  6.41250e-05  9.95596e-05  1.40192e-04  1.47341e-04
  1.80616e-04  2.77506e-04  3.69305e-04  4.22274e-04  5.92703e-04  9.13676e-04
  9.38266e-04  5.81276e-04  2.44349e-04  1.11368e-04  1.60485e-04  3.26206e-04
  5.37691e-04  7.28716e-04  8.50883e-04  8.58200e-04  7.46291e-04  5.85660e-04
  4.29428e-04  3.09939e-04  2.57214e-04  2.72719e-04  3.29933e-04  4.00051e-04
  4.61295e-04  4.90905e-04  4.70457e-04  4.02296e-04  3.09179e-04  2.17045e-04
  6.69064e-06  1.32854e-05  2.61046e-05  5.05139e-05  9.22136e-05  1.44208e-04
  1.73043e-04  1.53366e-04  1.07985e-04  7.61758e-05  9.26945e-05  1.84273e-04
  2.66511e-04  2.16386e-04  1.67125e-04  2.28805e-04  3.00351e-04  3.20288e-04
  3.83331e-04  5.11387e-04  5.04944e-04  3.28175e-04  1.61674e-04  1.22967e-04
  2.29548e-04  4.52906e-04  7.35507e-04  1.01756e-03  1.25416e-03  1.29635e-03
  1.05594e-03  7.52270e-04  5.13050e-04  3.40326e-04  2.47656e-04  2.31420e-04
  2.63325e-04  3.18699e-04  3.80579e-04  4.24015e-04  4.22403e-04  3.70944e-04
  2.89860e-04  2.05560e-04  6.26359e-06  1.13585e-05  1.99600e-05  3.38553e-05
  5.41118e-05  7.69348e-05  9.10076e-05  8.87128e-05  7.90389e-05  8.19389e-05
  1.41245e-04  3.16227e-04  4.63728e-04  3.29195e-04  1.52260e-04  1.54731e-04
  2.00472e-04  1.95817e-04  1.88979e-04  2.14224e-04  2.11129e-04  1.54743e-04
  1.07975e-04  1.41633e-04  2.92415e-04  5.57123e-04  8.89797e-04  1.25073e-03
  1.63716e-03  1.75676e-03  1.34380e-03  8.56335e-04  5.41513e-04  3.43629e-04
  2.49140e-04  2.45461e-04  2.91346e-04  3.53602e-04  4.19934e-04  4.71412e-04
  4.72293e-04  4.11224e-04  3.15364e-04  2.18889e-04  6.43575e-06  1.04639e-05
  1.59648e-05  2.27549e-05  3.02885e-05  3.76217e-05  4.39296e-05  5.02106e-05
  6.05547e-05  8.73635e-05  1.78227e-04  3.97005e-04  5.68033e-04  3.89849e-04
  1.40879e-04  9.65824e-05  1.23734e-04  1.13472e-04  8.61130e-05  7.77241e-05
  7.87192e-05  7.35585e-05  8.31350e-05  1.51910e-04  3.17322e-04  5.82874e-04
  9.02849e-04  1.23819e-03  1.61035e-03  1.73304e-03  1.29753e-03  7.89080e-04
  4.80115e-04  3.08119e-04  2.69288e-04  3.63645e-04  5.25036e-04  6.44197e-04
  6.75432e-04  6.78138e-04  6.39323e-04  5.28475e-04  3.84679e-04  2.54690e-04
  7.77844e-06  1.17611e-05  1.61155e-05  1.96791e-05  2.15149e-05  2.23106e-05
  2.48183e-05  3.20259e-05  4.60288e-05  7.61326e-05  1.60133e-04  3.35391e-04
  4.61396e-04  3.28675e-04  1.26889e-04  6.98427e-05  8.04541e-05  6.98482e-05
  4.27078e-05  2.87882e-05  3.18191e-05  4.19539e-05  6.82389e-05  1.42100e-04
  2.93673e-04  5.20949e-04  7.71699e-04  9.86453e-04  1.16218e-03  1.17928e-03
  9.05042e-04  5.83499e-04  3.70388e-04  2.72444e-04  3.64992e-04  7.38488e-04
  1.29929e-03  1.58990e-03  1.34898e-03  1.08473e-03  9.20148e-04  7.08511e-04
  4.84001e-04  3.03697e-04  1.06527e-05  1.59779e-05  2.13900e-05  2.47900e-05
  2.45541e-05  2.20544e-05  2.15409e-05  2.56333e-05  3.40520e-05  5.35872e-05
  1.10060e-04  2.18204e-04  2.93634e-04  2.28758e-04  1.11515e-04  6.49534e-05
  6.36736e-05  5.21500e-05  3.01815e-05  2.04600e-05  2.56119e-05  3.55345e-05
  5.72989e-05  1.18305e-04  2.41721e-04  4.18018e-04  5.93588e-04  7.04474e-04
  7.34912e-04  6.83300e-04  5.47849e-04  3.97277e-04  2.86747e-04  2.82921e-04
  5.75944e-04  1.48430e-03  2.97718e-03  3.71088e-03  2.66432e-03  1.66165e-03
  1.24080e-03  8.93210e-04  5.79060e-04  3.48595e-04  1.50731e-05  2.33444e-05
  3.22564e-05  3.81648e-05  3.74809e-05  3.18995e-05  2.84179e-05  2.92633e-05
  3.04593e-05  3.82246e-05  7.54854e-05  1.48737e-04  2.01979e-04  1.73551e-04
  1.05478e-04  7.10600e-05  6.51090e-05  5.30026e-05  3.83834e-05  4.11370e-05
  5.28646e-05  5.51594e-05  5.91481e-05  9.83598e-05  1.94238e-04  3.31890e-04
  4.59919e-04  5.23252e-04  5.10090e-04  4.50157e-04  3.73697e-04  2.99503e-04
  2.50994e-04  3.13350e-04  7.25288e-04  1.92692e-03  4.01454e-03  5.33307e-03
  3.82990e-03  2.09586e-03  1.42018e-03  9.83531e-04  6.23835e-04  3.69737e-04
  2.04319e-05  3.30350e-05  4.78062e-05  5.87304e-05  5.81295e-05  4.79757e-05
  4.24559e-05  4.43124e-05  4.11485e-05  4.04839e-05  7.57291e-05  1.54957e-04
  2.15165e-04  1.92966e-04  1.28951e-04  9.52642e-05  8.69352e-05  7.00812e-05
  6.11280e-05  8.78834e-05  1.17402e-04  1.08436e-04  8.39480e-05  9.76186e-05
  1.75968e-04  2.99181e-04  4.12911e-04  4.65086e-04  4.47337e-04  3.92763e-04
  3.33118e-04  2.79506e-04  2.48886e-04  3.12271e-04  6.36617e-04  1.45042e-03
  2.72929e-03  3.66718e-03  2.91323e-03  1.80126e-03  1.29013e-03  9.17832e-04
  5.94336e-04  3.57726e-04  2.52585e-05  4.23677e-05  6.38596e-05  8.12301e-05
  8.12773e-05  6.65560e-05  6.40238e-05  7.64853e-05  7.38433e-05  6.67705e-05
  1.24955e-04  2.81912e-04  4.10914e-04  3.63119e-04  2.31326e-04  1.67035e-04
  1.48138e-04  1.09360e-04  8.92865e-05  1.44466e-04  2.04616e-04  1.85145e-04
  1.27737e-04  1.19713e-04  1.98350e-04  3.37410e-04  4.68030e-04  5.25256e-04
  5.03753e-04  4.46717e-04  3.83906e-04  3.23046e-04  2.76660e-04  2.94620e-04
  4.65798e-04  8.47460e-04  1.33409e-03  1.61077e-03  1.42723e-03  1.16187e-03
  9.78136e-04  7.50915e-04  5.12341e-04  3.20657e-04  2.75650e-05  4.71300e-05
  7.26788e-05  9.46687e-05  9.71361e-05  8.53223e-05  9.83047e-05  1.34917e-04
  1.40925e-04  1.28154e-04  2.52586e-04  6.85884e-04  1.11177e-03  9.55446e-04
  5.32465e-04  3.40566e-04  2.80758e-04  1.86501e-04  1.19784e-04  1.80929e-04
  2.66625e-04  2.43641e-04  1.67701e-04  1.57940e-04  2.65238e-04  4.57783e-04
  6.34881e-04  6.90541e-04  6.41989e-04  5.77901e-04  4.99378e-04  4.16073e-04
  3.38923e-04  2.96097e-04  3.47322e-04  5.03323e-04  6.79510e-04  7.64252e-04
  7.64547e-04  7.59895e-04  7.12601e-04  5.84683e-04  4.21947e-04  2.76645e-04
  2.60401e-05  4.42401e-05  6.78611e-05  8.85412e-05  9.41759e-05  9.63139e-05
  1.37822e-04  2.13791e-04  2.52708e-04  2.39887e-04  4.51664e-04  1.58298e-03
  3.04047e-03  2.52453e-03  1.17415e-03  6.55657e-04  4.97451e-04  3.03311e-04
  1.55539e-04  1.77595e-04  2.55969e-04  2.40710e-04  1.82026e-04  2.05946e-04
  3.77540e-04  6.68328e-04  9.23819e-04  9.36488e-04  8.25293e-04  8.11888e-04
  6.74588e-04  5.47913e-04  4.45053e-04  3.32206e-04  2.87882e-04  3.31373e-04
  4.10146e-04  4.77437e-04  5.32583e-04  5.70373e-04  5.53581e-04  4.70741e-04
  3.53902e-04  2.41150e-04  2.11762e-05  3.47344e-05  5.12485e-05  6.49538e-05
  7.15136e-05  8.91084e-05  1.59307e-04  2.86669e-04  4.05601e-04  4.22195e-04
  5.44856e-04  2.39978e-03  5.88072e-03  4.64506e-03  1.75028e-03  9.71504e-04
  7.27457e-04  4.17944e-04  1.86332e-04  1.41569e-04  1.83103e-04  1.85021e-04
  1.76139e-04  2.62454e-04  5.21310e-04  9.43904e-04  1.32487e-03  1.32321e-03
  1.42350e-03  1.86359e-03  1.26226e-03  8.46298e-04  6.42587e-04  4.07867e-04
  2.71466e-04  2.57561e-04  3.10035e-04  3.81796e-04  4.50516e-04  4.92251e-04
  4.81280e-04  4.15231e-04  3.18695e-04  2.21797e-04  1.49730e-05  2.30956e-05
  3.17726e-05  3.80924e-05  4.40241e-05  7.01767e-05  1.55508e-04  3.23748e-04
  5.45085e-04  6.66148e-04  4.94758e-04  1.60981e-03  5.42671e-03  3.82394e-03
  1.07865e-03  9.25167e-04  8.00091e-04  4.60703e-04  1.97899e-04  1.04115e-04
  1.08963e-04  1.28038e-04  1.72208e-04  3.18405e-04  6.45085e-04  1.16279e-03
  1.65890e-03  1.85359e-03  3.16415e-03  4.89081e-03  2.84436e-03  1.47321e-03
  9.16183e-04  4.86596e-04  2.75142e-04  2.51652e-04  3.16986e-04  3.96849e-04
  4.60852e-04  4.94149e-04  4.78921e-04  4.12258e-04  3.16280e-04  2.20026e-04
  9.46688e-06  1.34913e-05  1.69700e-05  1.91473e-05  2.45715e-05  5.11216e-05
  1.30928e-04  2.96231e-04  5.52654e-04  7.99754e-04  8.21113e-04  1.68316e-03
  4.42104e-03  2.56824e-03  3.91738e-04  5.89001e-04  6.30527e-04  3.94176e-04
  1.82035e-04  8.43021e-05  7.16093e-05  1.00711e-04  1.77032e-04  3.51263e-04
  6.82614e-04  1.16684e-03  1.58243e-03  1.72483e-03  3.15062e-03  4.83533e-03
  2.85024e-03  1.59077e-03  9.61763e-04  4.77438e-04  2.78522e-04  3.13912e-04
  4.41916e-04  5.39537e-04  5.74975e-04  5.76718e-04  5.41156e-04  4.55841e-04
  3.42306e-04  2.33269e-04  5.66608e-06  7.49825e-06  8.76181e-06  9.75239e-06
  1.46306e-05  3.54397e-05  9.27802e-05  2.09662e-04  3.98607e-04  6.47668e-04
  1.07537e-03  2.62473e-03  4.92226e-03  3.35059e-03  8.76935e-04  3.99777e-04
  3.78561e-04  2.68522e-04  1.45650e-04  7.57720e-05  6.30910e-05  9.56088e-05
  1.80067e-04  3.46214e-04  6.23410e-04  9.79329e-04  1.21674e-03  1.15020e-03
  1.43680e-03  1.84430e-03  1.28917e-03  1.01327e-03  7.03395e-04  3.79966e-04
  2.95890e-04  4.60230e-04  7.16522e-04  8.54528e-04  8.22372e-04  7.47963e-04
  6.62823e-04  5.35395e-04  3.86968e-04  2.54984e-04  3.59674e-06  4.74205e-06
  5.86011e-06  7.65007e-06  1.29838e-05  2.82118e-05  6.23965e-05  1.23692e-04
  2.17869e-04  3.73346e-04  7.72525e-04  1.83305e-03  2.96438e-03  2.28833e-03
  8.68201e-04  3.01839e-04  2.14476e-04  1.74143e-04  1.17247e-04  7.47425e-05
  6.60624e-05  9.64687e-05  1.73506e-04  3.11658e-04  5.17584e-04  7.53310e-04
  9.00183e-04  8.66850e-04  8.37697e-04  8.41349e-04  7.22603e-04  6.31686e-04
  4.59396e-04  2.98911e-04  3.46122e-04  6.49327e-04  1.06518e-03  1.28306e-03
  1.17366e-03  9.83218e-04  8.13311e-04  6.22500e-04  4.30763e-04  2.74225e-04
  2.86191e-06  4.35704e-06  6.92428e-06  1.20925e-05  2.29940e-05  4.38823e-05
  7.66023e-05  1.15560e-04  1.53305e-04  2.13984e-04  4.02283e-04  8.22442e-04
  1.18697e-03  9.79503e-04  4.80548e-04  2.26522e-04  1.89902e-04  1.79513e-04
  1.38679e-04  9.47769e-05  7.73022e-05  9.76904e-05  1.60098e-04  2.67863e-04
  4.15836e-04  5.73567e-04  6.80544e-04  6.96156e-04  6.62943e-04  6.16650e-04
  5.44703e-04  4.49426e-04  3.28208e-04  2.65172e-04  3.84331e-04  7.32119e-04
  1.20564e-03  1.49790e-03  1.39729e-03  1.14524e-03  9.05614e-04  6.65671e-04
  4.47104e-04  2.78618e-04  3.03906e-06  5.69311e-06  1.14961e-05  2.46380e-05
  5.32962e-05  1.08743e-04  1.94719e-04  2.85260e-04  3.24979e-04  2.95688e-04
  2.70090e-04  3.20212e-04  3.78936e-04  3.38041e-04  2.77117e-04  3.19829e-04
  3.99955e-04  3.87870e-04  2.82019e-04  1.69537e-04  1.07480e-04  1.03157e-04
  1.47368e-04  2.31330e-04  3.42858e-04  4.57264e-04  5.38805e-04  5.63388e-04
  5.40314e-04  4.92372e-04  4.27866e-04  3.45230e-04  2.61932e-04  2.41545e-04
  3.57713e-04  6.30991e-04  9.92885e-04  1.25057e-03  1.23600e-03  1.06207e-03
  8.50173e-04  6.24733e-04  4.19583e-04  2.61815e-04  3.76529e-06  8.23067e-06
  1.92622e-05  4.69428e-05  1.13962e-04  2.60241e-04  5.20041e-04  8.33146e-04
  9.82075e-04  8.08625e-04  4.63813e-04  1.97526e-04  9.42145e-05  1.51611e-04
  4.09345e-04  8.33704e-04  1.14374e-03  1.05818e-03  6.93195e-04  3.55982e-04
  1.74036e-04  1.19125e-04  1.41292e-04  2.10176e-04  3.05469e-04  4.03387e-04
  4.75414e-04  5.02147e-04  4.86744e-04  4.45416e-04  3.86334e-04  3.10678e-04
  2.37947e-04  2.15700e-04  2.86512e-04  4.48592e-04  6.51621e-04  8.08989e-04
  8.52187e-04  7.98179e-04  6.78192e-04  5.18064e-04  3.58267e-04  2.28823e-04
  4.66971e-06  1.12215e-05  2.87346e-05  7.64961e-05  2.04032e-04  5.17198e-04
  1.15173e-03  2.01495e-03  2.47421e-03  2.02264e-03  1.07148e-03  3.22935e-04
  3.41871e-05  2.07117e-04  9.12894e-04  2.03838e-03  2.82934e-03  2.54368e-03
  1.54209e-03  7.00402e-04  2.84646e-04  1.47062e-04  1.43544e-04  2.05720e-04
  3.02012e-04  4.06057e-04  4.87466e-04  5.24158e-04  5.18655e-04  4.85819e-04
  4.27914e-04  3.43526e-04  2.54325e-04  2.04348e-04  2.23897e-04  3.02283e-04
  4.02413e-04  4.90638e-04  5.46293e-04  5.53981e-04  5.02277e-04  4.03610e-04
  2.90991e-04  1.92332e-04  5.34818e-06  1.35569e-05  3.65717e-05  1.02884e-04
  2.92400e-04  7.98572e-04  1.92226e-03  3.53663e-03  4.32525e-03  3.54430e-03
  1.91586e-03  5.81101e-04  7.08445e-05  3.61667e-04  1.59460e-03  3.55956e-03
  4.88649e-03  4.45545e-03  2.63790e-03  1.11331e-03  4.06312e-04  1.77274e-04
  1.50944e-04  2.14268e-04  3.25110e-04  4.53948e-04  5.62547e-04  6.18406e-04
  6.24657e-04  5.97658e-04  5.30487e-04  4.21998e-04  3.01221e-04  2.18021e-04
  2.02109e-04  2.39709e-04  2.97719e-04  3.55421e-04  4.01574e-04  4.18397e-04
  3.90724e-04  3.24166e-04  2.41326e-04  1.64186e-04  5.47020e-06  1.41727e-05
  3.89700e-05  1.11729e-04  3.24435e-04  9.09062e-04  2.24770e-03  4.18906e-03
  5.04417e-03  4.17905e-03  2.35386e-03  7.53500e-04  1.26397e-04  4.54834e-04
  1.90674e-03  4.18065e-03  5.64434e-03  5.27633e-03  3.15375e-03  1.30707e-03
  4.62045e-04  1.91233e-04  1.57117e-04  2.27994e-04  3.60050e-04  5.23515e-04
  6.70115e-04  7.52432e-04  7.78059e-04  7.56971e-04  6.59671e-04  5.08447e-04
  3.51664e-04  2.46113e-04  2.23501e-04  2.62945e-04  3.18930e-04  3.61720e-04
  3.84214e-04  3.83028e-04  3.51664e-04  2.92146e-04  2.19379e-04  1.50702e-04
  4.94027e-06  1.27388e-05  3.46147e-05  9.74356e-05  2.76023e-04  7.50343e-04
  1.80148e-03  3.33933e-03  4.18896e-03  3.53315e-03  1.98270e-03  6.71162e-04
  1.42460e-04  3.92820e-04  1.54200e-03  3.40283e-03  4.70446e-03  4.29909e-03
  2.56689e-03  1.09974e-03  4.05869e-04  1.77974e-04  1.56572e-04  2.36801e-04
  3.84864e-04  5.73858e-04  7.47538e-04  8.48674e-04  9.04251e-04  9.07644e-04
  7.69405e-04  5.60522e-04  3.72308e-04  2.65913e-04  2.72055e-04  3.56352e-04
  4.40959e-04  4.67656e-04  4.45625e-04  4.12692e-04  3.69657e-04  3.04327e-04
  2.26089e-04  1.53264e-04  3.94224e-06  9.89784e-06  2.58864e-05  6.92796e-05
  1.84159e-04  4.64013e-04  1.03079e-03  1.82226e-03  2.31116e-03  1.99525e-03
  1.15277e-03  4.25566e-04  1.11849e-04  2.44351e-04  8.68678e-04  1.86791e-03
  2.58954e-03  2.36133e-03  1.46773e-03  6.85523e-04  2.83038e-04  1.45918e-04
  1.48175e-04  2.32993e-04  3.80556e-04  5.66220e-04  7.29335e-04  8.09658e-04
  8.56058e-04  8.80107e-04  7.51357e-04  5.33363e-04  3.45666e-04  2.64194e-04
  3.28927e-04  4.96817e-04  6.36534e-04  6.26870e-04  5.19925e-04  4.59919e-04
  4.26568e-04  3.55357e-04  2.58946e-04  1.70153e-04  2.80277e-06  6.74396e-06
  1.66608e-05  4.14852e-05  1.01039e-04  2.30295e-04  4.61913e-04  7.54687e-04
  9.29935e-04  8.20751e-04  5.06020e-04  2.09417e-04  6.76777e-05  1.19975e-04
  3.74538e-04  7.58448e-04  1.03140e-03  9.66472e-04  6.51294e-04  3.44515e-04
  1.69374e-04  1.12354e-04  1.34947e-04  2.16451e-04  3.46684e-04  5.02437e-04
  6.27647e-04  6.69019e-04  6.69811e-04  6.74244e-04  5.97593e-04  4.41021e-04
  2.94335e-04  2.55784e-04  4.00089e-04  7.01673e-04  9.56035e-04  8.98014e-04
  6.05716e-04  5.11580e-04  5.23086e-04  4.43089e-04  3.12403e-04  1.96491e-04
  1.79832e-06  4.10943e-06  9.49663e-06  2.17883e-05  4.82392e-05  9.90778e-05
  1.79498e-04  2.70756e-04  3.21747e-04  2.88974e-04  1.90366e-04  8.84867e-05
  3.46488e-05  5.14948e-05  1.39187e-04  2.64556e-04  3.53300e-04  3.43231e-04
  2.53679e-04  1.55956e-04  9.76399e-05  8.78139e-05  1.21544e-04  1.94735e-04
  3.01552e-04  4.22055e-04  5.14566e-04  5.43266e-04  5.30961e-04  5.13774e-04
  4.60338e-04  3.55130e-04  2.55006e-04  2.67056e-04  5.22514e-04  1.09391e-03
  1.78038e-03  1.97773e-03  1.21238e-03  7.49398e-04  6.94321e-04  5.56529e-04
  3.71151e-04  2.22508e-04  1.05708e-06  2.28757e-06  4.93766e-06  1.04454e-05
  2.11113e-05  3.94299e-05  6.53937e-05  9.22518e-05  1.06304e-04  9.67280e-05
  6.73644e-05  3.48125e-05  1.61567e-05  2.09401e-05  4.88966e-05  8.79248e-05
  1.16413e-04  1.17989e-04  9.68168e-05  7.22564e-05  6.17239e-05  7.38758e-05
  1.12189e-04  1.77768e-04  2.66357e-04  3.61707e-04  4.34854e-04  4.62643e-04
  4.52225e-04  4.22412e-04  3.68386e-04  2.88434e-04  2.25991e-04  2.80373e-04
  6.06418e-04  1.33435e-03  2.38782e-03  3.26653e-03  2.28238e-03  1.19484e-03
  8.85170e-04  6.40640e-04  4.04727e-04  2.34415e-04  5.78283e-07  1.18715e-06
  2.40430e-06  4.72628e-06  8.82059e-06  1.52084e-05  2.34853e-05  3.14443e-05
  3.53842e-05  3.25143e-05  2.36959e-05  1.34496e-05  7.20778e-06  8.46955e-06
  1.72322e-05  2.96191e-05  3.95025e-05  4.26860e-05  4.05887e-05  3.94633e-05
  4.66805e-05  6.84824e-05  1.09763e-04  1.73062e-04  2.54713e-04  3.39747e-04
  4.02738e-04  4.22275e-04  3.99146e-04  3.51080e-04  2.90151e-04  2.24666e-04
  1.86541e-04  2.48171e-04  5.01181e-04  9.23535e-04  1.39615e-03  2.13214e-03
  1.91703e-03  1.22485e-03  8.89130e-04  6.18585e-04  3.85235e-04  2.22338e-04
  2.99200e-07  5.85062e-07  1.12041e-06  2.06976e-06  3.61862e-06  5.85552e-06
  8.55821e-06  1.10160e-05  1.21791e-05  1.12807e-05  8.53878e-06  5.25739e-06
  3.16500e-06  3.49413e-06  6.34907e-06  1.06444e-05  1.47894e-05  1.79812e-05
  2.13021e-05  2.78338e-05  4.20652e-05  6.93869e-05  1.15510e-04  1.84393e-04
  2.73183e-04  3.65244e-04  4.28803e-04  4.33422e-04  3.79653e-04  3.02133e-04
  2.30576e-04  1.71297e-04  1.38858e-04  1.77699e-04  3.27737e-04  5.42102e-04
  7.59982e-04  1.06799e-03  1.09108e-03  8.74526e-04  6.86092e-04  4.92859e-04
  3.17547e-04  1.89213e-04  1.48807e-07  2.78544e-07  5.08580e-07  8.93203e-07
  1.48364e-06  2.28740e-06  3.20886e-06  4.01273e-06  4.38057e-06  4.08629e-06
  3.19367e-06  2.10535e-06  1.39121e-06  1.50383e-06  2.56933e-06  4.39718e-06
  6.76388e-06  9.89777e-06  1.49685e-05  2.44386e-05  4.23481e-05  7.45916e-05
  1.28702e-04  2.11642e-04  3.23207e-04  4.44054e-04  5.26818e-04  5.17678e-04
  4.18948e-04  3.02136e-04  2.17453e-04  1.55960e-04  1.10615e-04  1.11868e-04
  1.87833e-04  3.17205e-04  4.55069e-04  5.61850e-04  5.68301e-04  5.13523e-04
  4.40301e-04  3.40430e-04  2.35200e-04  1.48895e-04  7.21958e-08  1.30107e-07
  2.28244e-07  3.84893e-07  6.14496e-07  9.13650e-07  1.24367e-06  1.52301e-06
  1.64803e-06  1.54706e-06  1.24142e-06  8.65999e-07  6.24640e-07  7.08802e-07
  1.24323e-06  2.31853e-06  4.13982e-06  7.28673e-06  1.30698e-05  2.40096e-05
  4.45132e-05  8.17212e-05  1.45992e-04  2.49285e-04  3.97544e-04  5.71944e-04
  7.05837e-04  7.11648e-04  5.93540e-04  4.36394e-04  3.01338e-04  2.12072e-04
  1.33606e-04  8.34169e-05  9.32133e-05  1.46734e-04  2.04284e-04  2.42668e-04
  2.62038e-04  2.71830e-04  2.62849e-04  2.25058e-04  1.70066e-04  1.16016e-04
  3.45021e-08  6.02926e-08  1.02396e-07  1.67145e-07  2.58713e-07  3.74154e-07
  4.97915e-07  6.00321e-07  6.45309e-07  6.08649e-07  4.98915e-07  3.67404e-07
  2.99721e-07  3.98649e-07  7.82653e-07  1.62741e-06  3.27441e-06  6.43249e-06
  1.25193e-05  2.42331e-05  4.64796e-05  8.76952e-05  1.61155e-04  2.84469e-04
  4.72089e-04  7.10932e-04  9.26016e-04  1.04416e-03  1.11840e-03  9.01904e-04
  4.89319e-04  3.38161e-04  2.15812e-04  9.80932e-05  5.17184e-05  6.09265e-05
  8.60687e-05  1.11449e-04  1.40149e-04  1.68773e-04  1.81925e-04  1.69541e-04
  1.37477e-04  9.93090e-05  1.62812e-08  2.78173e-08  4.60950e-08  7.33686e-08
  1.10833e-07  1.56825e-07  2.04994e-07  2.44029e-07  2.60680e-07  2.46528e-07
  2.06372e-07  1.64402e-07  1.66384e-07  2.82722e-07  6.23873e-07  1.38486e-06
  2.94134e-06  6.03435e-06  1.21114e-05  2.39401e-05  4.66521e-05  8.93234e-05
  1.66779e-04  2.99779e-04  5.07164e-04  7.75108e-04  1.01579e-03  1.24603e-03
  1.76576e-03  1.47929e-03  6.79522e-04  5.47904e-04  3.32789e-04  1.25619e-04
  5.00601e-05  6.08117e-05  9.54255e-05  1.27245e-04  1.55627e-04  1.79104e-04
  1.87234e-04  1.72494e-04  1.39826e-04  1.01410e-04  7.55866e-09  1.27183e-08
  2.07149e-08  3.23673e-08  4.79964e-08  6.67439e-08  8.59535e-08  1.01155e-07
  1.07326e-07  1.01781e-07  8.83084e-08  8.17379e-08  1.13069e-07  2.38232e-07
  5.57919e-07  1.26090e-06  2.71185e-06  5.62143e-06  1.13671e-05  2.25782e-05
  4.41336e-05  8.46635e-05  1.58199e-04  2.83888e-04  4.76075e-04  7.04879e-04
  8.31882e-04  8.22924e-04  1.30601e-03  1.68781e-03  1.38144e-03  9.38971e-04
  4.13130e-04  1.25190e-04  6.98188e-05  1.23058e-04  1.88004e-04  2.28520e-04
  2.51416e-04  2.63836e-04  2.56893e-04  2.23591e-04  1.72954e-04  1.20792e-04
  3.43019e-09  5.71051e-09  9.18987e-09  1.41703e-08  2.07208e-08  2.84204e-08
  3.61354e-08  4.20651e-08  4.43377e-08  4.24781e-08  3.99330e-08  4.77418e-08
  9.00185e-08  2.13618e-07  5.07493e-07  1.14178e-06  2.44457e-06  5.04919e-06
  1.01692e-05  2.00906e-05  3.89860e-05  7.40655e-05  1.36615e-04  2.40821e-04
  3.93440e-04  5.58332e-04  6.02183e-04  4.52351e-04  6.87996e-04  1.50396e-03
  1.60182e-03  9.28124e-04  3.32919e-04  9.80353e-05  1.10916e-04  2.15119e-04
  2.98057e-04  3.35557e-04  3.58573e-04  3.77365e-04  3.65274e-04  3.08491e-04
  2.28481e-04  1.52629e-04  1.51055e-09  2.49553e-09  3.97735e-09  6.06776e-09
  8.77213e-09  1.18903e-08  1.49393e-08  1.72011e-08  1.80540e-08  1.78696e-08
  1.97716e-08  3.26601e-08  7.61733e-08  1.89522e-07  4.48364e-07  9.97572e-07
  2.11390e-06  4.32339e-06  8.61422e-06  1.68034e-05  3.21073e-05  5.98647e-05
  1.07970e-04  1.85451e-04  2.95153e-04  4.14709e-04  4.79602e-04  4.66759e-04
  5.80736e-04  8.62831e-04  8.40829e-04  4.86654e-04  1.81898e-04  9.36986e-05
  1.71611e-04  2.91701e-04  3.57079e-04  3.82677e-04  4.26488e-04  4.85576e-04
  4.88227e-04  4.08340e-04  2.92874e-04  1.88528e-04  6.38959e-10  1.05116e-09
  1.66202e-09  2.51029e-09  3.58967e-09  4.80690e-09  5.96043e-09  6.77977e-09
  7.13694e-09  7.65464e-09  1.10296e-08  2.44730e-08  6.38985e-08  1.61289e-07
  3.78342e-07  8.32064e-07  1.74222e-06  3.51700e-06  6.90234e-06  1.32245e-05
  2.47376e-05  4.49997e-05  7.89512e-05  1.31830e-04  2.05377e-04  2.90786e-04
  3.66358e-04  4.19838e-04  4.66943e-04  4.78145e-04  3.85195e-04  2.27629e-04
  1.19724e-04  1.27913e-04  2.25961e-04  3.20731e-04  3.54544e-04  3.83004e-04
  4.69499e-04  5.84250e-04  6.02252e-04  4.96355e-04  3.46558e-04  2.17031e-04
  2.55018e-10  4.20696e-10  6.62663e-10  9.92268e-10  1.40265e-09  1.85204e-09
  2.25894e-09  2.53343e-09  2.72238e-09  3.44039e-09  6.87101e-09  1.86925e-08
  5.14325e-08  1.30258e-07  3.03312e-07  6.60430e-07  1.36641e-06  2.71851e-06
  5.24139e-06  9.83095e-06  1.79396e-05  3.17350e-05  5.40382e-05  8.76566e-05
  1.33661e-04  1.88882e-04  2.44863e-04  2.90177e-04  3.10185e-04  2.86637e-04
  2.20825e-04  1.50103e-04  1.23889e-04  1.68455e-04  2.58972e-04  3.28126e-04
  3.50858e-04  3.96248e-04  5.24211e-04  6.65200e-04  6.70985e-04  5.38834e-04
  3.68455e-04  2.27082e-04  9.34983e-11  1.56317e-10  2.47178e-10  3.68813e-10
  5.15994e-10  6.70705e-10  8.01452e-10  8.86899e-10  1.01530e-09  1.68813e-09
  4.55887e-09  1.39069e-08  3.92082e-08  9.94705e-08  2.30651e-07  4.98475e-07
  1.02018e-06  1.99998e-06  3.78416e-06  6.93770e-06  1.23302e-05  2.11840e-05
  3.49836e-05  5.50925e-05  8.19625e-05  1.14072e-04  1.47086e-04  1.73588e-04
  1.83961e-04  1.71794e-04  1.43883e-04  1.22334e-04  1.33381e-04  1.90177e-04
  2.76483e-04  3.52226e-04  4.02374e-04  4.71113e-04  5.93714e-04  6.91732e-04
  6.57833e-04  5.13901e-04  3.47807e-04  2.13756e-04  3.06675e-11  5.24259e-11
  8.39487e-11  1.25654e-10  1.74803e-10  2.23763e-10  2.61509e-10  2.89469e-10
  3.87027e-10  9.17805e-10  3.05255e-09  9.84953e-09  2.81549e-08  7.17158e-08
  1.66255e-07  3.57754e-07  7.25721e-07  1.40341e-06  2.60688e-06  4.67153e-06
  8.08575e-06  1.34936e-05  2.16179e-05  3.30476e-05  4.78647e-05  6.51739e-05
  8.27070e-05  9.68163e-05  1.03558e-04  1.01716e-04  9.64972e-05  1.00023e-04
  1.26748e-04  1.85122e-04  2.69144e-04  3.59501e-04  4.41903e-04  5.22495e-04
  6.00659e-04  6.28278e-04  5.62449e-04  4.31040e-04  2.92173e-04  1.81244e-04
  8.85115e-12  1.55108e-11  2.52585e-11  3.81505e-11  5.29731e-11  6.68547e-11
  7.68324e-11  8.95496e-11  1.62306e-10  5.35425e-10  1.98270e-09  6.56558e-09
  1.89846e-08  4.87451e-08  1.13494e-07  2.44108e-07  4.92280e-07  9.41156e-07
  1.71912e-06  3.01506e-06  5.08829e-06  8.25794e-06  1.28510e-05  1.90902e-05
  2.69248e-05  3.58480e-05  4.47955e-05  5.23102e-05  5.72440e-05  6.01054e-05
  6.44310e-05  7.69668e-05  1.05845e-04  1.56816e-04  2.28884e-04  3.12733e-04
  3.94781e-04  4.62634e-04  5.01607e-04  4.90829e-04  4.23500e-04  3.22565e-04
  2.21130e-04  1.39689e-04  2.24267e-12  4.01082e-12  6.63250e-12  1.00977e-11
  1.39964e-11  1.74347e-11  2.01482e-11  2.82991e-11  7.83370e-11  3.16658e-10
  1.21983e-09  4.09225e-09  1.19882e-08  3.11729e-08  7.32598e-08  1.58220e-07
  3.18452e-07  6.03888e-07  1.08775e-06  1.87163e-06  3.08637e-06  4.88156e-06
  7.39492e-06  1.06983e-05  1.47283e-05  1.92322e-05  2.37806e-05  2.79242e-05
  3.15717e-05  3.55613e-05  4.21801e-05  5.52185e-05  7.91885e-05  1.17551e-04
  1.70287e-04  2.31984e-04  2.92028e-04  3.37188e-04  3.54808e-04  3.36952e-04
  2.86834e-04  2.19651e-04  1.53293e-04  9.91330e-05  5.06430e-13  9.17287e-13
  1.52511e-12  2.31876e-12  3.17623e-12  3.93034e-12  4.96861e-12  1.05027e-11
  4.15609e-11  1.80729e-10  7.01077e-10  2.37391e-09  7.06573e-09  1.86979e-08
  4.45917e-08  9.72062e-08  1.96203e-07  3.70645e-07  6.60906e-07  1.11952e-06
  1.80952e-06  2.79730e-06  4.13698e-06  5.84693e-06  7.88612e-06  1.01475e-05
  1.24943e-05  1.48646e-05  1.74609e-05  2.09894e-05  2.68535e-05  3.71396e-05
  5.42213e-05  7.98518e-05  1.13817e-04  1.52673e-04  1.89534e-04  2.15664e-04
  2.23523e-04  2.10114e-04  1.78975e-04  1.38791e-04  9.89487e-05  6.56610e-05
  1.73281e-07  2.98001e-07  4.79178e-07  7.20440e-07  1.01312e-06  1.33440e-06
  1.65212e-06  1.93604e-06  2.17041e-06  2.35979e-06  2.52372e-06  2.68487e-06
  2.86108e-06  3.07126e-06  3.35831e-06  3.82295e-06  4.65992e-06  6.19998e-06
  8.97552e-06  1.38307e-05  2.20662e-05  3.55418e-05  5.65488e-05  8.71351e-05
  1.27575e-04  1.74190e-04  2.18022e-04  2.46984e-04  2.52074e-04  2.32783e-04
  1.96303e-04  1.52621e-04  1.10573e-04  7.59423e-05  5.09759e-05  3.50296e-05
  2.58605e-05  2.08852e-05  1.79752e-05  1.57534e-05  1.35521e-05  1.12100e-05
  8.83718e-06  6.62345e-06  2.72548e-07  4.78278e-07  7.85515e-07  1.20513e-06
  1.72351e-06  2.29526e-06  2.85151e-06  3.32667e-06  3.69089e-06  3.96531e-06
  4.20602e-06  4.46660e-06  4.76825e-06  5.10491e-06  5.49428e-06  6.05531e-06
  7.07690e-06  9.06907e-06  1.28464e-05  1.97094e-05  3.17370e-05  5.20811e-05
  8.49473e-05  1.34627e-04  2.02705e-04  2.83242e-04  3.58806e-04  4.04717e-04
  4.04966e-04  3.64485e-04  3.00855e-04  2.30300e-04  1.64553e-04  1.11544e-04
  7.46711e-05  5.26990e-05  4.14494e-05  3.61328e-05  3.29780e-05  2.98035e-05
  2.58411e-05  2.12258e-05  1.64699e-05  1.20905e-05  3.98475e-07  7.21442e-07
  1.22506e-06  1.94157e-06  2.85554e-06  3.87873e-06  4.85969e-06  5.64697e-06
  6.17685e-06  6.51925e-06  6.83416e-06  7.26344e-06  7.83342e-06  8.44462e-06
  8.99074e-06  9.55865e-06  1.05752e-05  1.28369e-05  1.75498e-05  2.65782e-05
  4.29620e-05  7.15490e-05  1.19268e-04  1.93950e-04  2.99722e-04  4.27287e-04
  5.43452e-04  5.99005e-04  5.70739e-04  4.89175e-04  3.95259e-04  3.03393e-04
  2.18240e-04  1.48190e-04  1.00503e-04  7.50599e-05  6.51967e-05  6.24815e-05
  6.04696e-05  5.59834e-05  4.86041e-05  3.94422e-05  3.00041e-05  2.15011e-05
  5.37506e-07  1.01641e-06  1.80974e-06  3.00637e-06  4.60942e-06  6.45603e-06
  8.20929e-06  9.50139e-06  1.01772e-05  1.04369e-05  1.07272e-05  1.14437e-05
  1.26426e-05  1.39550e-05  1.48574e-05  1.52268e-05  1.57202e-05  1.76692e-05
  2.28551e-05  3.37486e-05  5.43461e-05  9.12929e-05  1.54628e-04  2.56543e-04
  4.04536e-04  5.84011e-04  7.34660e-04  7.63780e-04  6.51295e-04  5.06202e-04
  4.06205e-04  3.29916e-04  2.50105e-04  1.74056e-04  1.22398e-04  1.01533e-04
  1.01653e-04  1.08037e-04  1.09941e-04  1.03323e-04  8.93150e-05  7.13784e-05
  5.31075e-05  3.70653e-05  6.59796e-07  1.31913e-06  2.50150e-06  4.43169e-06
  7.20532e-06  1.05580e-05  1.37496e-05  1.58629e-05  1.64759e-05  1.61108e-05
  1.59622e-05  1.71185e-05  1.97974e-05  2.29769e-05  2.49277e-05  2.47611e-05
  2.35690e-05  2.38597e-05  2.83906e-05  4.01791e-05  6.38265e-05  1.07278e-04
  1.83048e-04  3.06879e-04  4.88480e-04  7.04870e-04  8.58966e-04  8.04217e-04
  5.60374e-04  3.71476e-04  3.12237e-04  2.95984e-04  2.49759e-04  1.79517e-04
  1.34731e-04  1.33836e-04  1.59678e-04  1.85590e-04  1.94625e-04  1.83676e-04
  1.57760e-04  1.24318e-04  9.05329e-05  6.14994e-05  7.23606e-07  1.54121e-06
  3.16043e-06  6.09049e-06  1.07266e-05  1.67662e-05  2.26706e-05  2.61659e-05
  2.60484e-05  2.35718e-05  2.17385e-05  2.33469e-05  2.92486e-05  3.71628e-05
  4.23058e-05  4.13857e-05  3.62417e-05  3.21582e-05  3.38660e-05  4.47789e-05
  6.92928e-05  1.15437e-04  1.96335e-04  3.28366e-04  5.19707e-04  7.37098e-04
  8.55384e-04  7.10818e-04  4.16538e-04  2.80194e-04  2.56609e-04  2.72105e-04
  2.37981e-04  1.65595e-04  1.40076e-04  1.84422e-04  2.58883e-04  3.12187e-04
  3.24125e-04  3.03725e-04  2.61422e-04  2.05257e-04  1.47063e-04  9.73482e-05
  7.04967e-07  1.57626e-06  3.51407e-06  7.50201e-06  1.46682e-05  2.50775e-05
  3.59209e-05  4.18623e-05  3.95573e-05  3.17513e-05  2.53909e-05  2.68691e-05
  3.89256e-05  5.77508e-05  7.20638e-05  7.15830e-05  5.85461e-05  4.47706e-05
  3.96719e-05  4.69855e-05  6.95336e-05  1.13646e-04  1.90556e-04  3.13646e-04
  4.86047e-04  6.68838e-04  7.42648e-04  5.89096e-04  3.73609e-04  3.16951e-04
  3.09216e-04  3.06013e-04  2.27448e-04  1.40443e-04  1.59703e-04  2.94408e-04
  4.47178e-04  5.04573e-04  4.75844e-04  4.39981e-04  3.94480e-04  3.16717e-04
  2.25225e-04  1.45533e-04  6.67473e-07  1.42686e-06  3.29984e-06  7.76440e-06
  1.71879e-05  3.30937e-05  5.16432e-05  6.19030e-05  5.54518e-05  3.75192e-05
  2.24121e-05  2.26460e-05  4.52262e-05  8.68990e-05  1.25340e-04  1.31057e-04
  1.02498e-04  6.75126e-05  4.77993e-05  4.73777e-05  6.49838e-05  1.03000e-04
  1.68636e-04  2.70089e-04  4.05421e-04  5.40425e-04  5.93588e-04  5.08355e-04
  3.97079e-04  3.70233e-04  3.70225e-04  3.20645e-04  1.92084e-04  1.18548e-04
  2.30931e-04  5.26336e-04  7.94111e-04  7.48304e-04  5.43937e-04  5.16608e-04
  5.35547e-04  4.54688e-04  3.22197e-04  2.03164e-04  8.46265e-07  1.45887e-06
  2.84543e-06  6.43753e-06  1.54970e-05  3.41887e-05  6.02463e-05  7.67896e-05
  6.64019e-05  3.63667e-05  1.14586e-05  1.21429e-05  5.31429e-05  1.38805e-04
  2.31014e-04  2.53130e-04  1.89621e-04  1.09198e-04  6.12404e-05  4.75123e-05
  5.76468e-05  8.73805e-05  1.38680e-04  2.14441e-04  3.09851e-04  4.01220e-04
  4.46484e-04  4.26971e-04  3.91381e-04  3.76740e-04  3.47513e-04  2.55009e-04
  1.32522e-04  1.19467e-04  3.39043e-04  7.69959e-04  1.07891e-03  8.38386e-04
  4.51632e-04  5.44924e-04  6.96061e-04  6.11497e-04  4.25723e-04  2.61271e-04
  1.62527e-06  2.55362e-06  3.91681e-06  6.21298e-06  1.14476e-05  2.46119e-05
  4.87408e-05  6.94847e-05  6.18657e-05  3.00109e-05  6.22694e-06  1.77019e-05
  8.88765e-05  2.39232e-04  4.09027e-04  4.44129e-04  3.15591e-04  1.65133e-04
  7.84862e-05  4.81882e-05  5.00292e-05  7.16282e-05  1.09761e-04  1.63110e-04
  2.25492e-04  2.81348e-04  3.10654e-04  3.08163e-04  2.91863e-04  2.70830e-04
  2.26246e-04  1.46694e-04  8.09548e-05  1.33110e-04  3.70627e-04  6.67039e-04
  7.17292e-04  6.52352e-04  6.55097e-04  8.24791e-04  9.23504e-04  7.59203e-04
  5.08975e-04  3.04776e-04  3.25098e-06  5.56955e-06  9.12325e-06  1.39097e-05
  1.93249e-05  2.57183e-05  3.69975e-05  5.17697e-05  5.34032e-05  3.98301e-05
  3.90430e-05  7.50583e-05  1.71000e-04  3.52915e-04  5.48358e-04  5.67787e-04
  3.90829e-04  1.98407e-04  8.88559e-05  4.79454e-05  4.39406e-05  5.96770e-05
  8.86018e-05  1.26820e-04  1.67323e-04  1.98060e-04  2.07144e-04  1.93455e-04
  1.68164e-04  1.39507e-04  1.03618e-04  6.15414e-05  4.84380e-05  1.26653e-04
  3.04979e-04  4.21615e-04  4.02803e-04  7.57922e-04  1.13975e-03  1.19104e-03
  1.08464e-03  8.22807e-04  5.37118e-04  3.18854e-04  5.39610e-06  1.00319e-05
  1.82572e-05  3.16435e-05  4.97499e-05  6.67734e-05  7.47900e-05  7.54326e-05
  7.69958e-05  8.82406e-05  1.25384e-04  1.86946e-04  2.63731e-04  3.75794e-04
  4.89995e-04  4.81892e-04  3.36422e-04  1.78539e-04  8.34619e-05  4.53478e-05
  4.03972e-05  5.36943e-05  7.85208e-05  1.10401e-04  1.42083e-04  1.62028e-04
  1.59857e-04  1.36994e-04  1.07940e-04  8.36714e-05  6.09705e-05  3.76490e-05
  3.62008e-05  9.69740e-05  2.20122e-04  3.23239e-04  4.16495e-04  7.11507e-04
  1.02007e-03  1.11000e-03  9.98538e-04  7.54034e-04  4.97724e-04  3.00145e-04
  7.11775e-06  1.36724e-05  2.59113e-05  4.71620e-05  7.83009e-05  1.09907e-04
  1.21942e-04  1.10876e-04  1.04286e-04  1.30758e-04  2.02586e-04  2.79977e-04
  2.94014e-04  2.77172e-04  2.91157e-04  2.85949e-04  2.18491e-04  1.31196e-04
  6.99512e-05  4.27521e-05  4.03309e-05  5.41230e-05  7.98026e-05  1.14365e-04
  1.51436e-04  1.78397e-04  1.82110e-04  1.66422e-04  1.54809e-04  1.50883e-04
  1.31161e-04  9.14735e-05  5.90965e-05  7.46569e-05  1.48813e-04  2.43367e-04
  3.42950e-04  5.00714e-04  6.98499e-04  8.16237e-04  7.72452e-04  6.07908e-04
  4.17394e-04  2.60596e-04  7.51934e-06  1.42407e-05  2.64532e-05  4.68168e-05
  7.48942e-05  1.00386e-04  1.05004e-04  8.72120e-05  7.23688e-05  8.70631e-05
  1.52167e-04  2.31732e-04  2.17625e-04  1.57658e-04  1.64576e-04  1.85732e-04
  1.61051e-04  1.09504e-04  6.63087e-05  4.51166e-05  4.43007e-05  5.97517e-05
  9.01357e-05  1.35713e-04  1.92907e-04  2.47224e-04  2.76379e-04  2.85366e-04
  3.20952e-04  3.53138e-04  3.09025e-04  2.20219e-04  1.31811e-04  9.17590e-05
  1.21961e-04  1.95607e-04  2.83148e-04  3.90360e-04  5.13533e-04  5.92811e-04
  5.72846e-04  4.68786e-04  3.36216e-04  2.18458e-04  6.48878e-06  1.16159e-05
  2.01511e-05  3.28824e-05  4.80058e-05  5.87133e-05  5.75874e-05  4.90084e-05
  4.45321e-05  4.11069e-05  5.23385e-05  1.44728e-04  2.92946e-04  3.99974e-04
  4.18268e-04  3.43719e-04  2.34517e-04  1.41170e-04  8.14649e-05  5.38028e-05
  5.07835e-05  6.74686e-05  1.04559e-04  1.66915e-04  2.56509e-04  3.58075e-04
  4.31698e-04  4.79368e-04  6.13324e-04  6.98927e-04  5.64411e-04  4.06813e-04
  2.51653e-04  1.52359e-04  1.50006e-04  2.12710e-04  2.93580e-04  3.72688e-04
  4.42394e-04  4.78327e-04  4.55500e-04  3.79337e-04  2.80229e-04  1.87671e-04
  4.70985e-06  7.58933e-06  1.16784e-05  1.68542e-05  2.23608e-05  2.79053e-05
  3.85684e-05  7.03047e-05  1.40645e-04  2.38871e-04  3.47314e-04  5.99346e-04
  1.06702e-03  1.30385e-03  1.07324e-03  6.81180e-04  3.77265e-04  1.96132e-04
  1.02341e-04  6.24129e-05  5.55336e-05  7.27472e-05  1.15884e-04  1.94722e-04
  3.18245e-04  4.72339e-04  5.94595e-04  6.84847e-04  1.03380e-03  1.30687e-03
  9.71723e-04  6.51494e-04  3.86977e-04  2.25642e-04  2.08600e-04  2.78263e-04
  3.59524e-04  4.14976e-04  4.45406e-04  4.50786e-04  4.18359e-04  3.47565e-04
  2.58449e-04  1.74607e-04  3.07990e-06  4.13755e-06  5.13236e-06  6.21972e-06
  8.91390e-06  1.84639e-05  4.79807e-05  1.22144e-04  2.71376e-04  5.00353e-04
  7.57079e-04  1.03018e-03  1.34160e-03  1.45640e-03  1.17937e-03  7.45697e-04
  4.07068e-04  2.06049e-04  1.04066e-04  6.20697e-05  5.49868e-05  7.23565e-05
  1.17556e-04  2.04082e-04  3.44704e-04  5.22151e-04  6.44704e-04  6.75423e-04
  1.09398e-03  1.65743e-03  1.27314e-03  7.84435e-04  4.42845e-04  2.62859e-04
  2.60598e-04  3.57778e-04  4.49178e-04  4.85438e-04  4.92146e-04  4.87817e-04
  4.49766e-04  3.69340e-04  2.70165e-04  1.79590e-04  2.21889e-06  2.34595e-06
  2.06150e-06  2.25014e-06  6.08538e-06  2.03656e-05  5.62479e-05  1.28352e-04
  2.46825e-04  3.94799e-04  5.20238e-04  5.65052e-04  4.75530e-04  4.41735e-04
  4.84859e-04  4.10793e-04  2.67887e-04  1.48585e-04  8.04834e-05  5.44008e-05
  5.32277e-05  6.91597e-05  1.09014e-04  1.88863e-04  3.20152e-04  4.78424e-04
  5.56502e-04  4.64423e-04  5.70945e-04  9.86078e-04  9.05447e-04  6.23566e-04
  3.82485e-04  2.53812e-04  2.90223e-04  4.30009e-04  5.39159e-04  5.57801e-04
  5.61988e-04  5.78254e-04  5.40983e-04  4.35660e-04  3.08126e-04  1.98128e-04
  2.40307e-06  2.48991e-06  2.37969e-06  3.74641e-06  1.06993e-05  2.83823e-05
  5.84914e-05  9.59032e-05  1.30578e-04  1.63308e-04  2.47826e-04  3.94755e-04
  3.40316e-04  1.26615e-04  8.57053e-05  1.23599e-04  1.13568e-04  7.71949e-05
  5.77417e-05  6.08262e-05  6.89790e-05  7.68297e-05  9.97180e-05  1.58692e-04
  2.63082e-04  3.88422e-04  4.55013e-04  4.01673e-04  4.01714e-04  5.70321e-04
  5.98315e-04  4.71842e-04  3.17134e-04  2.40505e-04  3.20436e-04  5.20166e-04
  6.70472e-04  6.82876e-04  6.97850e-04  7.34501e-04  6.76873e-04  5.24584e-04
  3.55945e-04  2.20899e-04  3.78425e-06  4.62924e-06  5.66155e-06  9.29977e-06
  2.10717e-05  4.51466e-05  7.28532e-05  8.18210e-05  6.30282e-05  5.93835e-05
  1.69071e-04  3.83857e-04  4.32340e-04  2.42062e-04  9.18356e-05  5.84600e-05
  5.01497e-05  4.49753e-05  7.36808e-05  1.22083e-04  1.39546e-04  1.21220e-04
  1.07323e-04  1.32440e-04  2.04793e-04  3.03277e-04  3.80660e-04  4.07194e-04
  4.35200e-04  4.93956e-04  4.87400e-04  3.91058e-04  2.77421e-04  2.42731e-04
  3.64751e-04  6.23019e-04  8.29980e-04  8.77115e-04  9.12502e-04  9.15497e-04
  7.94925e-04  5.89415e-04  3.87835e-04  2.35661e-04  6.60658e-06  9.18702e-06
  1.21681e-05  1.77064e-05  3.29461e-05  6.58630e-05  1.03224e-04  1.04395e-04
  5.81732e-05  2.77539e-05  9.81302e-05  2.47700e-04  3.15337e-04  2.36682e-04
  1.34930e-04  8.28442e-05  5.11070e-05  5.09868e-05  1.46336e-04  2.82075e-04
  3.10411e-04  2.30156e-04  1.47634e-04  1.25208e-04  1.65726e-04  2.42901e-04
  3.19303e-04  3.68253e-04  3.93191e-04  4.00427e-04  3.70682e-04  3.00612e-04
  2.32603e-04  2.39436e-04  3.83212e-04  6.36948e-04  8.34331e-04  9.10606e-04
  9.65272e-04  9.37817e-04  7.90710e-04  5.80621e-04  3.82659e-04  2.33872e-04
  1.11179e-05  1.70924e-05  2.39884e-05  3.09743e-05  4.19022e-05  7.15297e-05
  1.20098e-04  1.34308e-04  8.00688e-05  2.15675e-05  3.95981e-05  1.25797e-04
  1.92452e-04  1.91138e-04  1.59635e-04  1.27204e-04  7.82357e-05  6.61523e-05
  2.43515e-04  5.24385e-04  5.75729e-04  3.95910e-04  2.15913e-04  1.38736e-04
  1.52403e-04  2.14891e-04  2.83113e-04  3.25184e-04  3.31810e-04  3.11568e-04
  2.72594e-04  2.21593e-04  1.84409e-04  2.11951e-04  3.45991e-04  5.54548e-04
  7.15789e-04  7.76570e-04  7.94583e-04  7.64332e-04  6.59730e-04  5.02845e-04
  3.44366e-04  2.17692e-04  1.69582e-05  2.85326e-05  4.38050e-05  5.77578e-05
  6.20788e-05  6.79192e-05  1.06468e-04  1.41201e-04  1.05742e-04  4.28187e-05
  3.95556e-05  1.11443e-04  1.96363e-04  2.34362e-04  2.31364e-04  2.06400e-04
  1.42450e-04  1.02019e-04  3.13122e-04  7.11814e-04  7.94201e-04  5.31146e-04
  2.73976e-04  1.60499e-04  1.63121e-04  2.24483e-04  2.92646e-04  3.31019e-04
  3.29111e-04  2.96861e-04  2.47450e-04  1.92722e-04  1.53837e-04  1.68901e-04
  2.66824e-04  4.21341e-04  5.48853e-04  5.95713e-04  5.92744e-04  5.70727e-04
  5.13260e-04  4.14270e-04  3.00124e-04  1.99022e-04  2.24746e-05  4.04557e-05
  6.75965e-05  9.85079e-05  1.13846e-04  1.06248e-04  1.19030e-04  1.50711e-04
  1.35250e-04  8.90759e-05  9.79054e-05  2.10186e-04  3.58516e-04  4.14166e-04
  3.75980e-04  3.17841e-04  2.43702e-04  1.92334e-04  3.61733e-04  7.13528e-04
  7.80221e-04  5.23480e-04  2.76985e-04  1.75508e-04  1.93824e-04  2.74667e-04
  3.62226e-04  4.19517e-04  4.40854e-04  4.15947e-04  3.35989e-04  2.38726e-04
  1.62606e-04  1.38425e-04  1.87103e-04  2.88495e-04  3.87001e-04  4.43296e-04
  4.64724e-04  4.65788e-04  4.35812e-04  3.67764e-04  2.78343e-04  1.91644e-04
  2.52419e-05  4.68898e-05  8.15750e-05  1.26267e-04  1.60792e-04  1.63571e-04
  1.59089e-04  1.65710e-04  1.51984e-04  1.25137e-04  1.60813e-04  3.59183e-04
  6.37603e-04  6.95072e-04  5.42582e-04  4.02786e-04  3.12200e-04  2.62431e-04
  3.45512e-04  5.26025e-04  5.43718e-04  3.78402e-04  2.25120e-04  1.80454e-04
  2.38812e-04  3.59272e-04  4.88491e-04  6.00142e-04  7.15523e-04  7.38511e-04
  5.65584e-04  3.58535e-04  2.14650e-04  1.41419e-04  1.48429e-04  2.16656e-04
  3.05013e-04  3.84358e-04  4.44071e-04  4.72521e-04  4.53852e-04  3.87859e-04
  2.96125e-04  2.05289e-04  2.39440e-05  4.42720e-05  7.63424e-05  1.17598e-04
  1.52324e-04  1.60419e-04  1.48648e-04  1.36914e-04  1.25168e-04  1.19503e-04
  1.82326e-04  4.59742e-04  8.55448e-04  8.67377e-04  5.83029e-04  3.88394e-04
  2.94781e-04  2.38737e-04  2.38926e-04  2.82282e-04  2.77185e-04  2.10695e-04
  1.59501e-04  1.80047e-04  2.83984e-04  4.48611e-04  6.22287e-04  8.00393e-04
  1.09473e-03  1.24514e-03  8.92698e-04  5.01744e-04  2.78552e-04  1.69838e-04
  1.64420e-04  2.32814e-04  3.30591e-04  4.34373e-04  5.32440e-04  5.91367e-04
  5.73912e-04  4.83900e-04  3.61035e-04  2.44465e-04  1.94984e-05  3.49344e-05
  5.76438e-05  8.43726e-05  1.04400e-04  1.05794e-04  9.15150e-05  7.80724e-05
  7.86637e-05  1.09271e-04  2.33665e-04  5.68000e-04  8.99034e-04  7.35505e-04
  4.05136e-04  2.66779e-04  2.15795e-04  1.66417e-04  1.27944e-04  1.14342e-04
  1.07417e-04  9.83096e-05  1.09980e-04  1.73384e-04  3.05647e-04  4.92178e-04
  6.74063e-04  8.52447e-04  1.26165e-03  1.58232e-03  1.12348e-03  5.78889e-04
  3.02517e-04  1.97469e-04  2.25451e-04  3.33574e-04  4.52187e-04  5.61233e-04
  6.93249e-04  8.06485e-04  7.96161e-04  6.58098e-04  4.73116e-04  3.08060e-04
  1.41076e-05  2.41277e-05  3.73605e-05  5.05820e-05  5.73601e-05  5.26009e-05
  4.02065e-05  3.35165e-05  5.02332e-05  1.22173e-04  3.24627e-04  6.95478e-04
  8.78850e-04  5.49806e-04  2.19949e-04  1.40266e-04  1.29866e-04  9.87705e-05
  5.92291e-05  3.58922e-05  3.25292e-05  4.43810e-05  7.87977e-05  1.55079e-04
  2.87967e-04  4.61999e-04  6.12204e-04  7.20626e-04  1.01173e-03  1.31106e-03
  9.83791e-04  5.10212e-04  2.68589e-04  2.16733e-04  3.18507e-04  5.10176e-04
  6.78602e-04  7.45353e-04  8.61870e-04  1.07627e-03  1.10411e-03  8.96714e-04
  6.19452e-04  3.86839e-04  9.63603e-06  1.57369e-05  2.28479e-05  2.84554e-05
  2.90439e-05  2.31202e-05  1.48215e-05  1.43923e-05  3.83194e-05  1.18627e-04
  3.09959e-04  5.94421e-04  6.90004e-04  4.26499e-04  1.61170e-04  8.15792e-05
  7.20218e-05  5.54871e-05  3.31036e-05  2.08090e-05  2.11828e-05  3.19580e-05
  6.13257e-05  1.26786e-04  2.39443e-04  3.82130e-04  4.97648e-04  5.52832e-04
  6.50783e-04  7.53188e-04  5.99621e-04  3.53561e-04  2.23851e-04  2.45726e-04
  4.30977e-04  7.79120e-04  1.24152e-03  1.38844e-03  1.22417e-03  1.40601e-03
  1.45110e-03  1.14947e-03  7.64740e-04  4.60933e-04  6.88318e-06  1.10662e-05
  1.57713e-05  1.94020e-05  2.00520e-05  1.71489e-05  1.31119e-05  1.41459e-05
  3.20169e-05  8.80466e-05  2.06357e-04  3.58573e-04  4.07882e-04  2.82796e-04
  1.30350e-04  6.09115e-05  4.45315e-05  4.29693e-05  5.12766e-05  6.39535e-05
  6.60872e-05  5.76439e-05  6.03481e-05  9.92866e-05  1.84028e-04  2.96640e-04
  3.91385e-04  4.30951e-04  4.36982e-04  4.22104e-04  3.47021e-04  2.52124e-04
  2.12547e-04  2.85377e-04  5.26976e-04  1.07507e-03  2.25933e-03  3.06813e-03
  2.23916e-03  1.84286e-03  1.72418e-03  1.31671e-03  8.53161e-04  5.03883e-04
  5.76749e-06  9.71071e-06  1.49592e-05  2.10522e-05  2.70850e-05  3.15578e-05
  3.25476e-05  3.04655e-05  3.34559e-05  5.76079e-05  1.14639e-04  1.86083e-04
  2.14777e-04  1.70222e-04  9.96776e-05  5.50442e-05  4.33832e-05  6.57373e-05
  1.24449e-04  1.80778e-04  1.80187e-04  1.29018e-04  8.25679e-05  8.41408e-05
  1.42350e-04  2.35563e-04  3.22695e-04  3.66628e-04  3.61988e-04  3.27434e-04
  2.78966e-04  2.34488e-04  2.26746e-04  3.09024e-04  5.42153e-04  1.05382e-03
  2.20460e-03  3.19955e-03  2.50298e-03  1.95109e-03  1.72451e-03  1.29756e-03
  8.39599e-04  4.96952e-04  5.76311e-06  1.05395e-05  1.82982e-05  3.02403e-05
  4.67704e-05  6.42793e-05  7.28477e-05  6.44704e-05  4.76371e-05  4.37967e-05
  6.62602e-05  1.04653e-04  1.28578e-04  1.19280e-04  9.23612e-05  7.20062e-05
  7.25674e-05  1.24019e-04  2.49914e-04  3.69561e-04  3.59779e-04  2.40309e-04
  1.25667e-04  8.56540e-05  1.25083e-04  2.13722e-04  3.07424e-04  3.67275e-04
  3.79285e-04  3.55850e-04  3.15730e-04  2.72903e-04  2.53171e-04  3.06612e-04
  4.78767e-04  7.75353e-04  1.19445e-03  1.54057e-03  1.53440e-03  1.53295e-03
  1.42770e-03  1.09983e-03  7.30736e-04  4.43440e-04  6.21648e-06  1.21707e-05
  2.31121e-05  4.24370e-05  7.27417e-05  1.07790e-04  1.25771e-04  1.08362e-04
  6.97749e-05  4.42623e-05  5.18113e-05  8.47950e-05  1.13531e-04  1.18220e-04
  1.13732e-04  1.17264e-04  1.33712e-04  2.02877e-04  3.76887e-04  5.51492e-04
  5.30571e-04  3.43834e-04  1.68714e-04  9.98699e-05  1.37283e-04  2.41466e-04
  3.60176e-04  4.47026e-04  4.81673e-04  4.70425e-04  4.26821e-04  3.62284e-04
  3.02401e-04  2.99533e-04  3.98335e-04  5.77856e-04  7.52317e-04  8.77603e-04
  1.00254e-03  1.10870e-03  1.05461e-03  8.37661e-04  5.79852e-04  3.66306e-04
  6.54883e-06  1.32506e-05  2.62819e-05  5.07706e-05  9.14798e-05  1.40451e-04
  1.65217e-04  1.39554e-04  8.55077e-05  4.83313e-05  5.67711e-05  1.10892e-04
  1.61008e-04  1.61064e-04  1.55343e-04  1.78694e-04  2.08480e-04  2.67119e-04
  4.23500e-04  5.93946e-04  5.68312e-04  3.68044e-04  1.84372e-04  1.21802e-04
  1.84298e-04  3.31678e-04  5.01262e-04  6.31255e-04  6.95346e-04  6.90916e-04
  6.23663e-04  5.16445e-04  3.95963e-04  3.16052e-04  3.30601e-04  4.34111e-04
  5.63418e-04  6.70113e-04  7.55760e-04  7.98985e-04  7.48402e-04  6.09717e-04
  4.41002e-04  2.91683e-04  6.45278e-06  1.29486e-05  2.55402e-05  4.91493e-05
  8.84165e-05  1.35930e-04  1.60704e-04  1.37840e-04  8.82876e-05  5.23323e-05
  7.03374e-05  1.88101e-04  3.15370e-04  2.76602e-04  2.11326e-04  2.35247e-04
  2.62522e-04  2.79042e-04  3.57118e-04  4.61428e-04  4.40953e-04  2.96679e-04
  1.68687e-04  1.52521e-04  2.70014e-04  4.94251e-04  7.50336e-04  9.54403e-04
  1.09810e-03  1.11975e-03  9.53474e-04  7.47638e-04  5.44537e-04  3.71794e-04
  2.93575e-04  3.16983e-04  3.94890e-04  4.79445e-04  5.45817e-04  5.73075e-04
  5.41137e-04  4.54579e-04  3.42847e-04  2.36557e-04  6.04282e-06  1.14790e-05
  2.13422e-05  3.86070e-05  6.56979e-05  9.78353e-05  1.17703e-04  1.12219e-04
  9.17750e-05  7.24795e-05  1.00038e-04  3.42553e-04  6.82002e-04  5.24928e-04
  2.69836e-04  2.67297e-04  2.80571e-04  2.44695e-04  2.36322e-04  2.66363e-04
  2.56885e-04  1.91350e-04  1.43673e-04  1.92150e-04  3.81837e-04  7.09426e-04
  1.08720e-03  1.42187e-03  1.87912e-03  2.12331e-03  1.56513e-03  1.04694e-03
  7.18978e-04  4.49028e-04  2.91255e-04  2.54771e-04  2.91958e-04  3.55646e-04
  4.16512e-04  4.50131e-04  4.37203e-04  3.78098e-04  2.93328e-04  2.07555e-04
  5.81599e-06  9.99924e-06  1.65638e-05  2.64769e-05  4.04813e-05  5.74742e-05
  7.40797e-05  9.00029e-05  1.09654e-04  1.30079e-04  1.97324e-04  6.28701e-04
  1.28463e-03  8.68113e-04  2.79244e-04  2.44394e-04  2.61633e-04  1.99657e-04
  1.41049e-04  1.25247e-04  1.22226e-04  1.11161e-04  1.24734e-04  2.25891e-04
  4.75923e-04  8.93706e-04  1.38136e-03  1.86541e-03  2.98148e-03  3.89771e-03
  2.48256e-03  1.29712e-03  8.14758e-04  4.87054e-04  3.02653e-04  2.62135e-04
  3.02510e-04  3.64537e-04  4.20005e-04  4.50635e-04  4.36832e-04  3.76596e-04
  2.90694e-04  2.04584e-04  6.44863e-06  9.97299e-06  1.43170e-05  1.91851e-05
  2.48402e-05  3.32211e-05  4.88188e-05  7.81055e-05  1.24939e-04  1.85700e-04
  3.16018e-04  8.47805e-04  1.56123e-03  9.79479e-04  2.25567e-04  1.70474e-04
  2.07787e-04  1.55595e-04  8.73628e-05  5.48113e-05  5.28362e-05  6.48141e-05
  1.06528e-04  2.29545e-04  4.96603e-04  9.30639e-04  1.42298e-03  1.87797e-03
  3.06280e-03  4.17837e-03  2.56799e-03  1.19438e-03  7.18975e-04  4.38783e-04
  3.16510e-04  3.62474e-04  4.88788e-04  5.83498e-04  6.10035e-04  5.94284e-04
  5.39152e-04  4.42538e-04  3.27967e-04  2.23171e-04  8.63176e-06  1.27921e-05
  1.70022e-05  2.00095e-05  2.17141e-05  2.56472e-05  3.91787e-05  6.88064e-05
  1.13993e-04  1.70074e-04  2.82298e-04  6.42431e-04  1.05870e-03  6.96811e-04
  1.83199e-04  1.16579e-04  1.49306e-04  1.16876e-04  6.07646e-05  2.95712e-05
  2.74555e-05  4.14188e-05  8.25438e-05  1.94573e-04  4.28971e-04  7.93493e-04
  1.17572e-03  1.42824e-03  1.86189e-03  2.23405e-03  1.47281e-03  7.83498e-04
  5.09310e-04  3.53053e-04  3.67891e-04  6.14327e-04  9.73745e-04  1.16219e-03
  1.07204e-03  8.95938e-04  7.29710e-04  5.56898e-04  3.90483e-04  2.54336e-04
  1.29997e-05  1.98631e-05  2.70794e-05  3.19368e-05  3.27130e-05  3.33389e-05
  4.28133e-05  6.44159e-05  8.95298e-05  1.11405e-04  1.62108e-04  3.24262e-04
  4.99819e-04  3.81058e-04  1.57510e-04  1.03672e-04  1.16778e-04  9.70521e-05
  6.10472e-05  4.48912e-05  4.56704e-05  4.71107e-05  6.40722e-05  1.40772e-04
  3.16100e-04  5.80511e-04  8.35852e-04  9.48064e-04  9.58325e-04  9.08907e-04
  6.76696e-04  4.71493e-04  3.54589e-04  3.11867e-04  4.80253e-04  1.00138e-03
  1.75869e-03  2.14109e-03  1.80050e-03  1.29777e-03  9.47434e-04  6.76170e-04
  4.52596e-04  2.84646e-04  1.99280e-05  3.24852e-05  4.76144e-05  5.98654e-05
  6.22907e-05  5.77566e-05  6.14714e-05  7.51694e-05  7.95260e-05  7.07761e-05
  8.46271e-05  1.63036e-04  2.50450e-04  2.26140e-04  1.40549e-04  1.10225e-04
  1.15320e-04  1.05817e-04  1.00805e-04  1.25959e-04  1.42615e-04  1.15150e-04
  7.99324e-05  1.02294e-04  2.16547e-04  4.00701e-04  5.73797e-04  6.41500e-04
  5.94455e-04  5.01893e-04  4.09308e-04  3.37836e-04  2.87400e-04  3.12428e-04
  5.64366e-04  1.21756e-03  2.19593e-03  2.74129e-03  2.26724e-03  1.54005e-03
  1.06597e-03  7.37377e-04  4.84094e-04  3.00236e-04  2.89339e-05  5.05823e-05
  8.02919e-05  1.08479e-04  1.15170e-04  9.73402e-05  9.16391e-05  1.06408e-04
  9.77880e-05  6.51296e-05  6.42949e-05  1.28204e-04  2.00866e-04  2.01178e-04
  1.56169e-04  1.40551e-04  1.46030e-04  1.40179e-04  1.78468e-04  2.98901e-04
  3.68278e-04  2.88688e-04  1.58515e-04  1.04352e-04  1.64535e-04  3.02160e-04
  4.39806e-04  5.04442e-04  4.81513e-04  4.16671e-04  3.54284e-04  3.03604e-04
  2.70152e-04  3.07926e-04  5.25544e-04  1.02326e-03  1.72029e-03  2.13368e-03
  1.86839e-03  1.36760e-03  9.92288e-04  7.03816e-04  4.69558e-04  2.94495e-04
  3.78961e-05  7.02373e-05  1.19433e-04  1.72289e-04  1.86753e-04  1.43357e-04
  1.25192e-04  1.60116e-04  1.49526e-04  9.34333e-05  9.38759e-05  1.97347e-04
  3.07728e-04  3.06208e-04  2.39862e-04  2.17150e-04  2.18138e-04  1.86022e-04
  2.43561e-04  5.12654e-04  7.02023e-04  5.57492e-04  2.92166e-04  1.45978e-04
  1.64893e-04  2.88966e-04  4.27653e-04  5.05667e-04  5.03544e-04  4.54088e-04
  3.93043e-04  3.32988e-04  2.85549e-04  2.92825e-04  4.16980e-04  6.82848e-04
  1.00986e-03  1.20659e-03  1.15738e-03  9.86044e-04  7.99546e-04  6.05177e-04
  4.21313e-04  2.72410e-04  4.32373e-05  8.28899e-05  1.47032e-04  2.22123e-04
  2.48772e-04  1.90156e-04  1.74803e-04  2.41211e-04  2.30715e-04  1.50482e-04
  1.78888e-04  4.21322e-04  6.74113e-04  6.37943e-04  4.40936e-04  3.53056e-04
  3.30146e-04  2.37941e-04  2.53805e-04  6.33781e-04  9.64870e-04  7.83267e-04
  4.08750e-04  1.98267e-04  2.05935e-04  3.51382e-04  5.22771e-04  6.25156e-04
  6.33742e-04  5.84123e-04  5.07337e-04  4.19164e-04  3.34735e-04  2.89093e-04
  3.23809e-04  4.39351e-04  5.80559e-04  6.80276e-04  7.14427e-04  6.94534e-04
  6.21863e-04  5.02770e-04  3.67278e-04  2.46327e-04  4.20767e-05  8.06299e-05
  1.43262e-04  2.18210e-04  2.52337e-04  2.16715e-04  2.31004e-04  3.13487e-04
  3.01467e-04  2.06923e-04  2.88065e-04  8.22057e-04  1.42930e-03  1.29128e-03
  7.52717e-04  5.02513e-04  4.27294e-04  2.79816e-04  2.48713e-04  6.14816e-04
  9.53369e-04  7.83160e-04  4.20920e-04  2.30270e-04  2.74474e-04  4.77416e-04
  7.13015e-04  8.59549e-04  8.97182e-04  8.57090e-04  7.30128e-04  5.70824e-04
  4.20338e-04  3.07752e-04  2.71403e-04  3.09281e-04  3.82449e-04  4.57297e-04
  5.17314e-04  5.43627e-04  5.16109e-04  4.36406e-04  3.30564e-04  2.28152e-04
  3.47951e-05  6.42562e-05  1.09276e-04  1.59718e-04  1.84311e-04  1.78216e-04
  2.17810e-04  3.02993e-04  3.10340e-04  2.20341e-04  3.04172e-04  1.12430e-03
  2.22639e-03  1.91443e-03  9.16684e-04  5.28202e-04  4.30108e-04  2.70574e-04
  2.14550e-04  4.52863e-04  6.68391e-04  5.59835e-04  3.31739e-04  2.41220e-04
  3.59112e-04  6.40496e-04  9.67213e-04  1.22023e-03  1.43540e-03  1.51102e-03
  1.20734e-03  8.26226e-04  5.39618e-04  3.40276e-04  2.51703e-04  2.60114e-04
  3.17850e-04  3.89477e-04  4.56464e-04  4.96453e-04  4.85353e-04  4.19884e-04
  3.23211e-04  2.25387e-04  2.48199e-05  4.28438e-05  6.71239e-05  9.00275e-05
  9.88808e-05  1.02764e-04  1.45023e-04  2.25769e-04  2.67225e-04  2.11248e-04
  2.38427e-04  1.02952e-03  2.26402e-03  1.78836e-03  6.50391e-04  3.56191e-04
  3.31438e-04  2.17419e-04  1.47930e-04  2.38819e-04  3.38162e-04  3.05096e-04
  2.28123e-04  2.49977e-04  4.36972e-04  7.74960e-04  1.17266e-03  1.57548e-03
  2.15968e-03  2.50070e-03  1.87875e-03  1.12217e-03  6.42483e-04  3.55931e-04
  2.49343e-04  2.81049e-04  3.68746e-04  4.47568e-04  5.01505e-04  5.36093e-04
  5.27999e-04  4.58461e-04  3.50464e-04  2.41255e-04  1.57876e-05  2.50196e-05
  3.53049e-05  4.22149e-05  4.26073e-05  4.68470e-05  7.92955e-05  1.45769e-04
  2.12211e-04  2.44367e-04  3.85862e-04  1.17392e-03  2.21284e-03  1.60514e-03
  4.76007e-04  2.03105e-04  2.13005e-04  1.56410e-04  9.68299e-05  1.06628e-04
  1.42473e-04  1.52587e-04  1.68523e-04  2.60270e-04  4.74554e-04  8.03888e-04
  1.17087e-03  1.54908e-03  2.14158e-03  2.50016e-03  1.89529e-03  1.13154e-03
  6.18535e-04  3.23482e-04  2.66883e-04  4.08007e-04  6.15773e-04  7.22502e-04
  6.94295e-04  6.72983e-04  6.52382e-04  5.57591e-04  4.13435e-04  2.74912e-04
  9.46214e-06  1.38108e-05  1.76686e-05  1.90059e-05  1.78024e-05  2.09165e-05
  4.14923e-05  8.78727e-05  1.58651e-04  2.78452e-04  6.20973e-04  1.49738e-03
  2.33708e-03  1.77590e-03  6.72777e-04  2.21102e-04  1.47632e-04  1.12287e-04
  7.33397e-05  5.98421e-05  7.04603e-05  9.46375e-05  1.47049e-04  2.60527e-04
  4.58205e-04  7.23729e-04  9.83619e-04  1.18564e-03  1.41529e-03  1.52323e-03
  1.23829e-03  8.28571e-04  4.72905e-04  2.70985e-04  3.47729e-04  7.31701e-04
  1.25359e-03  1.45362e-03  1.14990e-03  9.42556e-04  8.74208e-04  7.16339e-04
  5.04131e-04  3.19282e-04  5.85215e-06  8.25773e-06  1.04492e-05  1.18433e-05
  1.31252e-05  1.78711e-05  3.21222e-05  6.18530e-05  1.17907e-04  2.47298e-04
  5.83970e-04  1.22780e-03  1.73281e-03  1.40675e-03  6.70866e-04  2.49892e-04
  1.32374e-04  1.00483e-04  7.44171e-05  5.62371e-05  5.64255e-05  8.06536e-05
  1.38997e-04  2.45858e-04  4.06847e-04  5.99851e-04  7.67296e-04  8.59905e-04
  8.97266e-04  8.75211e-04  7.46813e-04  5.45590e-04  3.36301e-04  2.57386e-04
  4.99905e-04  1.19452e-03  2.20178e-03  2.67175e-03  1.95773e-03  1.39756e-03
  1.18278e-03  8.98941e-04  5.94165e-04  3.58512e-04  4.24755e-06  6.47926e-06
  9.69889e-06  1.47771e-05  2.37156e-05  3.95191e-05  6.39180e-05  9.47218e-05
  1.32972e-04  2.08257e-04  3.90576e-04  6.94136e-04  9.04159e-04  7.69096e-04
  4.44802e-04  2.34239e-04  1.71109e-04  1.49652e-04  1.16954e-04  8.20653e-05
  6.60940e-05  8.07995e-05  1.32129e-04  2.23500e-04  3.50079e-04  4.89276e-04
  6.00879e-04  6.51962e-04  6.45205e-04  5.96591e-04  5.07226e-04  3.81065e-04
  2.61186e-04  2.68088e-04  5.76909e-04  1.32296e-03  2.47086e-03  3.30153e-03
  2.65141e-03  1.84920e-03  1.42001e-03  1.00448e-03  6.34728e-04  3.71949e-04
  3.92599e-06  7.06518e-06  1.33000e-05  2.62127e-05  5.24905e-05  1.00859e-04
  1.73623e-04  2.51185e-04  2.94252e-04  2.90068e-04  2.86187e-04  3.24867e-04
  3.59810e-04  3.30323e-04  2.88516e-04  3.10679e-04  3.56955e-04  3.40067e-04
  2.52713e-04  1.55213e-04  9.59894e-05  8.77339e-05  1.26327e-04  2.04347e-04
  3.09566e-04  4.18945e-04  5.00919e-04  5.32430e-04  5.15343e-04  4.66419e-04
  3.94516e-04  3.03744e-04  2.28104e-04  2.54526e-04  4.90010e-04  9.90701e-04
  1.75960e-03  2.44885e-03  2.23710e-03  1.72657e-03  1.33258e-03  9.36236e-04
  5.91986e-04  3.48146e-04  4.33267e-06  9.07505e-06  2.00822e-05  4.59850e-05
  1.04717e-04  2.24440e-04  4.23318e-04  6.52016e-04  7.65056e-04  6.54204e-04
  4.05775e-04  1.94308e-04  1.04910e-04  1.53432e-04  3.57703e-04  6.69010e-04
  8.88509e-04  8.34697e-04  5.75143e-04  3.12326e-04  1.55124e-04  1.03021e-04
  1.25014e-04  1.96488e-04  2.97163e-04  4.00784e-04  4.74923e-04  4.98449e-04
  4.79207e-04  4.38471e-04  3.80683e-04  3.02197e-04  2.28796e-04  2.24721e-04
  3.48858e-04  6.06401e-04  9.57326e-04  1.24395e-03  1.26037e-03  1.15570e-03
  9.84712e-04  7.34363e-04  4.85820e-04  2.95840e-04  5.00922e-06  1.16122e-05
  2.83447e-05  7.11564e-05  1.77060e-04  4.14511e-04  8.51008e-04  1.40434e-03
  1.70731e-03  1.43873e-03  8.03991e-04  2.57831e-04  2.94567e-05  1.64970e-04
  6.83474e-04  1.44526e-03  1.95961e-03  1.79054e-03  1.15651e-03  5.71237e-04
  2.44541e-04  1.26333e-04  1.29824e-04  2.03613e-04  3.18340e-04  4.41880e-04
  5.30238e-04  5.53652e-04  5.34714e-04  5.08317e-04  4.60758e-04  3.73181e-04
  2.69878e-04  2.12357e-04  2.43803e-04  3.49005e-04  4.77000e-04  5.80374e-04
  6.50908e-04  6.92162e-04  6.52009e-04  5.24451e-04  3.69412e-04  2.36627e-04
  5.53458e-06  1.36087e-05  3.51191e-05  9.30869e-05  2.45062e-04  6.09302e-04
  1.32930e-03  2.30703e-03  2.88299e-03  2.43813e-03  1.34520e-03  4.23556e-04
  4.74159e-05  2.66202e-04  1.12307e-03  2.41795e-03  3.29633e-03  2.96333e-03
  1.83633e-03  8.53158e-04  3.34845e-04  1.49254e-04  1.38803e-04  2.24602e-04
  3.72123e-04  5.44327e-04  6.72490e-04  6.98076e-04  6.77147e-04  6.66621e-04
  6.07184e-04  4.92300e-04  3.44969e-04  2.30152e-04  1.97365e-04  2.29894e-04
  2.85209e-04  3.45353e-04  4.11231e-04  4.59642e-04  4.50400e-04  3.79759e-04
  2.81319e-04  1.88708e-04  5.58590e-06  1.41005e-05  3.72071e-05  1.00607e-04
  2.70120e-04  6.85705e-04  1.52824e-03  2.70158e-03  3.41644e-03  2.91156e-03
  1.62451e-03  5.36766e-04  9.12354e-05  3.38332e-04  1.33349e-03  2.85568e-03
  3.89217e-03  3.48500e-03  2.13410e-03  9.72306e-04  3.70600e-04  1.58043e-04
  1.47209e-04  2.52137e-04  4.44191e-04  6.89126e-04  8.87503e-04  9.32884e-04
  9.60255e-04  9.91339e-04  8.17524e-04  6.29567e-04  4.29601e-04  2.63742e-04
  1.98250e-04  2.13428e-04  2.59359e-04  3.08760e-04  3.52938e-04  3.76414e-04
  3.60877e-04  3.06281e-04  2.31915e-04  1.59622e-04  5.05847e-06  1.27656e-05
  3.34496e-05  8.92570e-05  2.35200e-04  5.83600e-04  1.27053e-03  2.20827e-03
  2.78452e-03  2.40156e-03  1.37841e-03  4.88315e-04  1.11150e-04  3.08992e-04
  1.11611e-03  2.33196e-03  3.15449e-03  2.83925e-03  1.76953e-03  8.26137e-04
  3.23553e-04  1.45987e-04  1.50174e-04  2.72612e-04  5.00035e-04  8.07632e-04
  1.07536e-03  1.16988e-03  1.41862e-03  1.68680e-03  1.23180e-03  7.96716e-04
  4.90368e-04  2.84149e-04  2.21786e-04  2.60107e-04  3.22778e-04  3.62779e-04
  3.76752e-04  3.71953e-04  3.42836e-04  2.86779e-04  2.16369e-04  1.48970e-04
  4.09891e-06  1.01221e-05  2.57012e-05  6.57899e-05  1.64688e-04  3.85232e-04
  7.89888e-04  1.30991e-03  1.62136e-03  1.41848e-03  8.51396e-04  3.30057e-04
  9.56169e-05  2.11244e-04  6.83498e-04  1.36623e-03  1.81967e-03  1.66193e-03
  1.08152e-03  5.36714e-04  2.27826e-04  1.20459e-04  1.45379e-04  2.72718e-04
  5.01383e-04  8.07850e-04  1.05750e-03  1.09910e-03  1.38987e-03  1.89057e-03
  1.42410e-03  8.36413e-04  4.69528e-04  2.71232e-04  2.51168e-04  3.45706e-04
  4.42546e-04  4.65458e-04  4.36437e-04  4.06423e-04  3.68911e-04  3.05235e-04
  2.26349e-04  1.52800e-04  2.99099e-06  7.11459e-06  1.71969e-05  4.14032e-05
  9.63900e-05  2.08090e-04  3.94181e-04  6.13981e-04  7.38456e-04  6.54865e-04
  4.14547e-04  1.78265e-04  6.42600e-05  1.16622e-04  3.31202e-04  6.25952e-04
  8.17752e-04  7.62567e-04  5.25570e-04  2.84007e-04  1.38149e-04  9.43932e-05
  1.34094e-04  2.50459e-04  4.44489e-04  6.86541e-04  8.50907e-04  7.98063e-04
  8.26708e-04  1.09867e-03  9.58811e-04  6.37484e-04  3.78100e-04  2.46089e-04
  2.94359e-04  4.76871e-04  6.45860e-04  6.57004e-04  5.53376e-04  4.80947e-04
  4.31300e-04  3.51145e-04  2.52921e-04  1.65325e-04  1.98875e-06  4.51263e-06
  1.02785e-05  2.30437e-05  4.94579e-05  9.79298e-05  1.70882e-04  2.49767e-04
  2.91467e-04  2.61378e-04  1.74327e-04  8.34475e-05  3.66339e-05  5.63739e-05
  1.38821e-04  2.47400e-04  3.17377e-04  3.02624e-04  2.21839e-04  1.33446e-04
  8.01818e-05  7.53764e-05  1.20333e-04  2.17088e-04  3.64171e-04  5.33479e-04
  6.43502e-04  6.21892e-04  5.91602e-04  6.57846e-04  6.24204e-04  4.73880e-04
  3.11131e-04  2.45698e-04  3.66120e-04  6.71985e-04  1.01539e-03  1.10538e-03
  8.69175e-04  6.51394e-04  5.32975e-04  4.11040e-04  2.83435e-04  1.78632e-04
  1.22241e-06  2.63514e-06  5.63775e-06  1.17524e-05  2.32802e-05  4.24624e-05
  6.87324e-05  9.49363e-05  1.07838e-04  9.75664e-05  6.82327e-05  3.62518e-05
  1.88754e-05  2.54571e-05  5.41748e-05  9.11087e-05  1.15157e-04  1.12520e-04
  8.86063e-05  6.22077e-05  5.07927e-05  6.44393e-05  1.08734e-04  1.87084e-04
  2.96315e-04  4.15569e-04  5.01875e-04  5.25203e-04  5.21730e-04  5.23607e-04
  4.80953e-04  3.77485e-04  2.71092e-04  2.56172e-04  4.21768e-04  7.99877e-04
  1.29681e-03  1.55302e-03  1.25505e-03  8.59888e-04  6.29190e-04  4.52513e-04
  2.99265e-04  1.83486e-04  7.04997e-07  1.44436e-06  2.90871e-06  5.66304e-06
  1.04289e-05  1.76960e-05  2.68657e-05  3.53986e-05  3.93188e-05  3.58434e-05
  2.61686e-05  1.53309e-05  9.18128e-06  1.11867e-05  2.06956e-05  3.29249e-05
  4.13098e-05  4.19830e-05  3.70256e-05  3.32845e-05  3.86758e-05  5.99934e-05
  1.02645e-04  1.69575e-04  2.57108e-04  3.49236e-04  4.18933e-04  4.46587e-04
  4.39189e-04  4.11289e-04  3.59027e-04  2.83664e-04  2.20616e-04  2.35291e-04
  3.88776e-04  6.89444e-04  1.07079e-03  1.32633e-03  1.17862e-03  8.60359e-04
  6.21913e-04  4.36042e-04  2.84588e-04  1.73673e-04  3.86894e-07  7.55860e-07
  1.44064e-06  2.63990e-06  4.56515e-06  7.29067e-06  1.05029e-05  1.33240e-05
  1.45415e-05  1.33566e-05  1.01477e-05  6.49283e-06  4.33282e-06  4.89120e-06
  7.99854e-06  1.21640e-05  1.55090e-05  1.72277e-05  1.86367e-05  2.31021e-05
  3.52567e-05  6.03244e-05  1.03403e-04  1.67448e-04  2.48912e-04  3.32692e-04
  3.93124e-04  4.08241e-04  3.78670e-04  3.25242e-04  2.64898e-04  2.04190e-04
  1.61682e-04  1.77529e-04  2.84462e-04  4.67825e-04  6.71073e-04  8.11557e-04
  7.84763e-04  6.45295e-04  4.97512e-04  3.60027e-04  2.41206e-04  1.50835e-04
  2.04424e-07  3.82888e-07  6.95602e-07  1.21054e-06  1.98658e-06  3.01993e-06
  4.17239e-06  5.13893e-06  5.53698e-06  5.12953e-06  4.04475e-06  2.79206e-06
  2.01956e-06  2.16681e-06  3.24147e-06  4.87845e-06  6.71066e-06  8.91401e-06
  1.26712e-05  2.03979e-05  3.58094e-05  6.38876e-05  1.10306e-04  1.79186e-04
  2.67996e-04  3.60595e-04  4.25512e-04  4.31633e-04  3.78184e-04  3.00171e-04
  2.29021e-04  1.67700e-04  1.20411e-04  1.13996e-04  1.68990e-04  2.67903e-04
  3.67860e-04  4.32020e-04  4.38982e-04  4.01131e-04  3.39723e-04  2.64448e-04
  1.88254e-04  1.23832e-04  1.04833e-07  1.89528e-07  3.30814e-07  5.51762e-07
  8.67903e-07  1.26864e-06  1.69666e-06  2.04366e-06  2.18367e-06  2.04294e-06
  1.66650e-06  1.22544e-06  9.46263e-07  1.00692e-06  1.47773e-06  2.37039e-06
  3.81210e-06  6.31248e-06  1.10741e-05  2.03366e-05  3.77768e-05  6.88587e-05
  1.20588e-04  1.99366e-04  3.05065e-04  4.21043e-04  5.07969e-04  5.21850e-04
  4.56834e-04  3.55656e-04  2.65618e-04  1.90124e-04  1.18587e-04  7.58070e-05
  8.37302e-05  1.26685e-04  1.72479e-04  2.05074e-04  2.25020e-04  2.32778e-04
  2.22415e-04  1.91273e-04  1.47461e-04  1.03236e-04  5.23291e-08  9.20447e-08
  1.55671e-07  2.51060e-07  3.81992e-07  5.41708e-07  7.06859e-07  8.37856e-07
  8.91192e-07  8.42486e-07  7.08299e-07  5.50604e-07  4.58993e-07  5.25583e-07
  8.41322e-07  1.54071e-06  2.91168e-06  5.57981e-06  1.07855e-05  2.07951e-05
  3.94780e-05  7.29359e-05  1.29622e-04  2.18472e-04  3.42397e-04  4.85366e-04
  6.02701e-04  6.45929e-04  6.04443e-04  4.86443e-04  3.60687e-04  2.62230e-04
  1.53412e-04  6.99637e-05  4.79185e-05  6.90642e-05  9.85381e-05  1.23257e-04
  1.47226e-04  1.68894e-04  1.76995e-04  1.63620e-04  1.33107e-04  9.68772e-05
  2.53765e-08  4.37831e-08  7.23656e-08  1.13824e-07  1.68920e-07  2.34202e-07
  3.00166e-07  3.51874e-07  3.73550e-07  3.56761e-07  3.08589e-07  2.55564e-07
  2.42420e-07  3.32070e-07  6.19260e-07  1.27295e-06  2.62434e-06  5.32439e-06
  1.06114e-05  2.07489e-05  3.96779e-05  7.37867e-05  1.32238e-04  2.25231e-04
  3.56775e-04  5.08734e-04  6.29196e-04  6.79088e-04  6.84925e-04  6.07216e-04
  4.83614e-04  3.58871e-04  1.94002e-04  7.76753e-05  6.06085e-05  1.04081e-04
  1.49312e-04  1.74397e-04  1.90152e-04  2.04556e-04  2.07995e-04  1.89110e-04
  1.51615e-04  1.08794e-04  1.18904e-08  2.02746e-08  3.30065e-08  5.10319e-08
  7.44178e-08  1.01541e-07  1.28511e-07  1.49526e-07  1.58670e-07  1.53140e-07
  1.37126e-07  1.25432e-07  1.47250e-07  2.53471e-07  5.34685e-07  1.16054e-06
  2.45669e-06  5.04575e-06  1.00961e-05  1.97384e-05  3.76885e-05  6.99766e-05
  1.25213e-04  2.12669e-04  3.34283e-04  4.66173e-04  5.44458e-04  5.33958e-04
  5.53430e-04  6.41264e-04  6.25676e-04  4.37453e-04  1.98820e-04  8.10198e-05
  1.16161e-04  2.20266e-04  2.90836e-04  3.04947e-04  3.01364e-04  3.06767e-04
  3.03683e-04  2.66470e-04  2.03911e-04  1.39563e-04  5.34567e-09  9.06282e-09
  1.46285e-08  2.23777e-08  3.22619e-08  4.35476e-08  5.46389e-08  6.32430e-08
  6.71474e-08  6.57386e-08  6.23366e-08  6.74719e-08  1.03761e-07  2.14681e-07
  4.82147e-07  1.06143e-06  2.24733e-06  4.59540e-06  9.13503e-06  1.77211e-05
  3.35436e-05  6.16756e-05  1.09116e-04  1.82759e-04  2.81971e-04  3.82594e-04
  4.26976e-04  3.90090e-04  4.12883e-04  5.78552e-04  6.06842e-04  3.86167e-04
  1.53160e-04  9.33846e-05  2.10591e-04  3.68132e-04  4.11044e-04  3.79023e-04
  3.68327e-04  4.10909e-04  4.41717e-04  3.88693e-04  2.85641e-04  1.85773e-04
  2.28746e-09  3.87541e-09  6.23222e-09  9.48074e-09  1.35756e-08  1.81958e-08
  2.26863e-08  2.61519e-08  2.78284e-08  2.79681e-08  2.94844e-08  4.07963e-08
  8.04966e-08  1.85515e-07  4.26474e-07  9.36778e-07  1.96652e-06  3.97918e-06
  7.81777e-06  1.49685e-05  2.79193e-05  5.04891e-05  8.76841e-05  1.43972e-04
  2.18061e-04  2.93632e-04  3.37261e-04  3.37272e-04  3.59294e-04  4.27571e-04
  3.99342e-04  2.39449e-04  1.08806e-04  1.36199e-04  3.09952e-04  4.51240e-04
  4.00128e-04  3.53041e-04  3.55590e-04  4.90890e-04  6.11846e-04  5.43095e-04
  3.83823e-04  2.38279e-04  9.23168e-10  1.56940e-09  2.52492e-09  3.83302e-09
  5.46900e-09  7.29561e-09  9.04871e-09  1.03918e-08  1.11341e-08  1.18075e-08
  1.49300e-08  2.73568e-08  6.43070e-08  1.56249e-07  3.61312e-07  7.88029e-07
  1.63625e-06  3.26824e-06  6.32602e-06  1.19078e-05  2.17857e-05  3.85607e-05
  6.54522e-05  1.05115e-04  1.56746e-04  2.12093e-04  2.55860e-04  2.79272e-04
  2.91169e-04  2.86077e-04  2.31568e-04  1.44912e-04  1.09159e-04  1.89331e-04
  3.46829e-04  4.06037e-04  3.68573e-04  4.69100e-04  4.32493e-04  6.35330e-04
  8.15460e-04  6.97464e-04  4.71311e-04  2.81492e-04  3.46955e-10  5.94718e-10
  9.61059e-10  1.46062e-09  2.08108e-09  2.76576e-09  3.41209e-09  3.90626e-09
  4.26343e-09  5.03576e-09  8.27365e-09  1.94089e-08  5.05225e-08  1.25797e-07
  2.90961e-07  6.29936e-07  1.29368e-06  2.54828e-06  4.85034e-06  8.95234e-06
  1.60172e-05  2.76662e-05  4.57869e-05  7.18273e-05  1.05383e-04  1.42581e-04
  1.76120e-04  1.98432e-04  2.03938e-04  1.87094e-04  1.49415e-04  1.16489e-04
  1.33353e-04  2.24912e-04  3.34467e-04  3.28029e-04  2.92962e-04  3.82207e-04
  4.77055e-04  8.30169e-04  9.77645e-04  7.84844e-04  5.11082e-04  2.98212e-04
  1.19372e-10  2.07591e-10  3.38512e-10  5.16797e-10  7.36750e-10  9.76139e-10
  1.19719e-09  1.37031e-09  1.56753e-09  2.24811e-09  4.97289e-09  1.38529e-08
  3.80806e-08  9.60541e-08  2.22187e-07  4.78345e-07  9.72779e-07  1.89005e-06
  3.53511e-06  6.38961e-06  1.11628e-05  1.87890e-05  3.02835e-05  4.63490e-05
  6.67066e-05  8.93936e-05  1.10601e-04  1.25445e-04  1.29440e-04  1.21247e-04
  1.07907e-04  1.08838e-04  1.50082e-04  2.42410e-04  3.47612e-04  3.87994e-04
  3.75275e-04  4.12899e-04  6.37026e-04  9.57024e-04  9.83905e-04  7.50787e-04
  4.81597e-04  2.80198e-04  3.69570e-11  6.55103e-11  1.08313e-10  1.66741e-10
  2.38314e-10  3.14902e-10  3.84268e-10  4.44997e-10  5.67974e-10  1.08999e-09
  3.11860e-09  9.59847e-09  2.71944e-08  6.92991e-08  1.60714e-07  3.45089e-07
  6.96478e-07  1.33648e-06  2.45770e-06  4.35024e-06  7.41949e-06  1.21674e-05
  1.90963e-05  2.84989e-05  4.01468e-05  5.29932e-05  6.51095e-05  7.40912e-05
  7.81670e-05  7.82549e-05  8.05772e-05  9.78972e-05  1.46359e-04  2.35387e-04
  3.53705e-04  4.70134e-04  5.64883e-04  6.61838e-04  8.09207e-04  9.12643e-04
  8.28855e-04  6.14794e-04  3.96735e-04  2.34331e-04  1.01830e-11  1.84135e-11
  3.09175e-11  4.81148e-11  6.90938e-11  9.10846e-11  1.11120e-10  1.35017e-10
  2.15482e-10  5.76325e-10  1.94992e-09  6.32119e-09  1.82746e-08  4.71148e-08
  1.09987e-07  2.36462e-07  4.75144e-07  9.02671e-07  1.63484e-06  2.83735e-06
  4.72890e-06  7.56246e-06  1.15673e-05  1.68432e-05  2.32234e-05  3.01723e-05
  3.68193e-05  4.22604e-05  4.62498e-05  5.03054e-05  5.89224e-05  8.01023e-05
  1.24036e-04  1.98932e-04  3.04837e-04  4.29628e-04  5.51764e-04  6.52130e-04
  7.15622e-04  7.05711e-04  6.00873e-04  4.42966e-04  2.91493e-04  1.76791e-04
  2.49919e-12  4.59706e-12  7.82079e-12  1.22526e-11  1.76558e-11  2.32688e-11
  2.89375e-11  4.04380e-11  9.17156e-11  3.19502e-10  1.17425e-09  3.90932e-09
  1.15012e-08  3.01020e-08  7.10755e-08  1.53722e-07  3.08816e-07  5.82866e-07
  1.04267e-06  1.77857e-06  2.90257e-06  4.53494e-06  6.77251e-06  9.63923e-06
  1.30338e-05  1.67094e-05  2.03387e-05  2.37184e-05  2.71545e-05  3.20028e-05
  4.12145e-05  5.95671e-05  9.30824e-05  1.47081e-04  2.22774e-04  3.13392e-04
  4.02623e-04  4.69091e-04  4.93789e-04  4.65105e-04  3.88534e-04  2.89339e-04
  1.95506e-04  1.22407e-04  5.50365e-13  1.02164e-12  1.75427e-12  2.75713e-12
  3.96327e-12  5.27292e-12  7.09550e-12  1.34451e-11  4.39772e-11  1.75791e-10
  6.66305e-10  2.25380e-09  6.75182e-09  1.80120e-08  4.32337e-08  9.45685e-08
  1.90891e-07  3.59591e-07  6.37919e-07  1.07320e-06  1.72021e-06  2.63299e-06
  3.84943e-06  5.37055e-06  7.14489e-06  9.07660e-06  1.10816e-05  1.32123e-05
  1.58583e-05  1.99974e-05  2.74250e-05  4.08174e-05  6.33885e-05  9.78344e-05
  1.44423e-04  1.98736e-04  2.50739e-04  2.87207e-04  2.97065e-04  2.76521e-04
  2.31630e-04  1.75711e-04  1.22203e-04  7.90824e-05  1.57187e-07  2.64808e-07
  4.16834e-07  6.12841e-07  8.41459e-07  1.07994e-06  1.29926e-06  1.47429e-06
  1.59425e-06  1.66747e-06  1.71753e-06  1.77408e-06  1.86621e-06  2.02542e-06
  2.30089e-06  2.78434e-06  3.64171e-06  5.15386e-06  7.77632e-06  1.22266e-05
  1.95803e-05  3.13045e-05  4.90731e-05  7.41525e-05  1.06234e-04  1.42039e-04
  1.74812e-04  1.96149e-04  2.00027e-04  1.86058e-04  1.59105e-04  1.26257e-04
  9.40727e-05  6.70889e-05  4.73141e-05  3.45035e-05  2.70103e-05  2.27660e-05
  2.00027e-05  1.75870e-05  1.50291e-05  1.22967e-05  9.57854e-06  7.09787e-06
  2.47591e-07  4.23781e-07  6.78194e-07  1.01249e-06  1.40673e-06  1.81626e-06
  2.18120e-06  2.44942e-06  2.60184e-06  2.66370e-06  2.69255e-06  2.75132e-06
  2.88581e-06  3.12511e-06  3.51214e-06  4.15500e-06  5.28384e-06  7.30841e-06
  1.09037e-05  1.71543e-05  2.77482e-05  4.51084e-05  7.22001e-05  1.11575e-04
  1.63264e-04  2.21873e-04  2.75125e-04  3.07503e-04  3.09182e-04  2.82314e-04
  2.37459e-04  1.86080e-04  1.37301e-04  9.75102e-05  6.97127e-05  5.32758e-05
  4.50111e-05  4.09823e-05  3.79871e-05  3.42507e-05  2.93638e-05  2.37650e-05
  1.81613e-05  1.31448e-05  3.62467e-07  6.36224e-07  1.04569e-06  1.60127e-06
  2.27166e-06  2.97107e-06  3.57451e-06  3.96954e-06  4.11910e-06  4.09120e-06
  4.02708e-06  4.06787e-06  4.28940e-06  4.69008e-06  5.25427e-06  6.06962e-06
  7.43708e-06  9.94090e-06  1.45368e-05  2.27538e-05  3.70269e-05  6.10022e-05
  9.94031e-05  1.56684e-04  2.33549e-04  3.21468e-04  3.99168e-04  4.39653e-04
  4.29709e-04  3.81041e-04  3.15110e-04  2.45850e-04  1.81403e-04  1.29528e-04
  9.55922e-05  7.91174e-05  7.44227e-05  7.41113e-05  7.23409e-05  6.64579e-05
  5.67867e-05  4.52115e-05  3.37421e-05  2.37605e-05  4.90084e-07  8.90817e-07
  1.52035e-06  2.41507e-06  3.53506e-06  4.72189e-06  5.71570e-06  6.26725e-06
  6.29672e-06  5.97412e-06  5.64116e-06  5.62513e-06  6.06577e-06  6.85929e-06
  7.78648e-06  8.79655e-06  1.02564e-05  1.30112e-05  1.83846e-05  2.83856e-05
  4.62080e-05  7.67817e-05  1.26770e-04  2.02836e-04  3.06455e-04  4.24736e-04
  5.23395e-04  5.59426e-04  5.20429e-04  4.41638e-04  3.60670e-04  2.84842e-04
  2.12931e-04  1.54296e-04  1.20690e-04  1.13425e-04  1.22572e-04  1.34089e-04
  1.36953e-04  1.27256e-04  1.07778e-04  8.40862e-05  6.10920e-05  4.17277e-05
  6.05125e-07  1.14915e-06  2.05969e-06  3.43659e-06  5.25423e-06  7.24200e-06
  8.87275e-06  9.59248e-06  9.21315e-06  8.13190e-06  7.14711e-06  7.01221e-06
  8.02360e-06  9.83107e-06  1.16532e-05  1.29686e-05  1.41682e-05  1.65730e-05
  2.20721e-05  3.31566e-05  5.35917e-05  8.92746e-05  1.48398e-04  2.39356e-04
  3.63864e-04  5.03861e-04  6.10574e-04  6.25171e-04  5.44841e-04  4.39921e-04
  3.59811e-04  2.92404e-04  2.21485e-04  1.62512e-04  1.40376e-04  1.59400e-04
  2.01340e-04  2.39664e-04  2.53145e-04  2.36123e-04  1.97723e-04  1.51168e-04
  1.06882e-04  7.07032e-05  6.73283e-07  1.34096e-06  2.54784e-06  4.52246e-06
  7.32482e-06  1.05550e-05  1.32062e-05  1.40823e-05  1.27253e-05  1.00014e-05
  7.66616e-06  7.36612e-06  9.79129e-06  1.41376e-05  1.82751e-05  2.03191e-05
  2.05027e-05  2.11955e-05  2.54243e-05  3.62198e-05  5.75000e-05  9.53715e-05
  1.58456e-04  2.55484e-04  3.87324e-04  5.31737e-04  6.31415e-04  6.23108e-04
  5.20377e-04  4.14193e-04  3.45218e-04  2.82953e-04  2.07436e-04  1.51104e-04
  1.57614e-04  2.30761e-04  3.33045e-04  4.15680e-04  4.42139e-04  4.10208e-04
  3.41995e-04  2.58653e-04  1.78738e-04  1.14537e-04  6.75771e-07  1.39162e-06
  2.80027e-06  5.33217e-06  9.27569e-06  1.41907e-05  1.83669e-05  1.94111e-05
  1.62643e-05  1.06630e-05  6.14546e-06  5.96095e-06  1.16910e-05  2.19771e-05
  3.18288e-05  3.57156e-05  3.30800e-05  2.89163e-05  2.90199e-05  3.72598e-05
  5.70142e-05  9.34503e-05  1.54106e-04  2.46289e-04  3.69152e-04  4.99807e-04
  5.85266e-04  5.74811e-04  4.91044e-04  4.08736e-04  3.44971e-04  2.67541e-04
  1.75359e-04  1.31678e-04  2.05916e-04  3.96751e-04  6.04777e-04  7.12056e-04
  6.88658e-04  6.21139e-04  5.37236e-04  4.14291e-04  2.82404e-04  1.75460e-04
  6.61252e-07  1.31728e-06  2.69676e-06  5.42719e-06  1.01720e-05  1.67436e-05
  2.28005e-05  2.42287e-05  1.89023e-05  9.93745e-06  3.62325e-06  5.41927e-06
  1.84861e-05  4.13426e-05  6.36093e-05  7.09173e-05  6.05086e-05  4.42615e-05
  3.46461e-05  3.68711e-05  5.25182e-05  8.43182e-05  1.37260e-04  2.15907e-04
  3.17615e-04  4.22829e-04  4.92972e-04  4.96847e-04  4.51121e-04  3.94665e-04
  3.26830e-04  2.29014e-04  1.31867e-04  1.37375e-04  3.72555e-04  8.86692e-04
  1.41044e-03  1.39299e-03  8.78509e-04  7.09601e-04  7.42994e-04  6.16432e-04
  4.16872e-04  2.50821e-04  8.00563e-07  1.37965e-06  2.53151e-06  4.88720e-06
  9.38652e-06  1.64570e-05  2.39627e-05  2.65795e-05  2.10558e-05  1.22339e-05
  9.42799e-06  1.94886e-05  4.69696e-05  9.13588e-05  1.33883e-04  1.43199e-04
  1.13416e-04  7.20566e-05  4.42387e-05  3.62243e-05  4.56073e-05  7.09892e-05
  1.13771e-04  1.75261e-04  2.51282e-04  3.26837e-04  3.78015e-04  3.88646e-04
  3.66048e-04  3.23074e-04  2.54413e-04  1.60292e-04  9.52638e-05  1.90000e-04
  6.51717e-04  1.66588e-03  2.76591e-03  2.54265e-03  9.47194e-04  6.24179e-04
  9.74156e-04  8.58405e-04  5.66399e-04  3.28933e-04  1.36120e-06  2.13467e-06
  3.35080e-06  5.38836e-06  8.99106e-06  1.50433e-05  2.29170e-05  2.86898e-05
  2.98512e-05  3.33328e-05  4.96792e-05  8.14854e-05  1.29046e-04  1.93268e-04
  2.49475e-04  2.48742e-04  1.85075e-04  1.07811e-04  5.62539e-05  3.58088e-05
  3.83427e-05  5.74822e-05  9.08693e-05  1.36813e-04  1.89711e-04  2.37419e-04
  2.64902e-04  2.64649e-04  2.41750e-04  2.02703e-04  1.47041e-04  8.58123e-05
  7.55424e-05  2.35353e-04  7.13211e-04  1.36233e-03  1.55164e-03  2.31053e-03
  2.04052e-03  1.25888e-03  1.37904e-03  1.09759e-03  6.88764e-04  3.87772e-04
  2.51329e-06  4.07146e-06  6.42516e-06  9.85387e-06  1.46771e-05  2.14016e-05
  3.07410e-05  4.31135e-05  6.19953e-05  1.00095e-04  1.66200e-04  2.41097e-04
  2.97715e-04  3.38863e-04  3.62015e-04  3.28259e-04  2.33381e-04  1.31277e-04
  6.38395e-05  3.47935e-05  3.25632e-05  4.75179e-05  7.47472e-05  1.10602e-04
  1.48242e-04  1.75915e-04  1.81734e-04  1.63456e-04  1.31326e-04  9.64209e-05
  6.16809e-05  3.56052e-05  5.96124e-05  2.10934e-04  5.09724e-04  6.05030e-04
  6.27399e-04  2.86304e-03  3.33354e-03  2.10653e-03  1.67495e-03  1.19101e-03
  7.24643e-04  4.04456e-04  4.05288e-06  6.88992e-06  1.14626e-05  1.84586e-05
  2.82069e-05  4.01684e-05  5.42686e-05  7.52526e-05  1.19694e-04  2.19143e-04
  3.85978e-04  5.41567e-04  5.66739e-04  4.80541e-04  3.90582e-04  3.12275e-04
  2.18096e-04  1.25305e-04  6.19159e-05  3.30802e-05  3.00092e-05  4.37817e-05
  6.93726e-05  1.03026e-04  1.37414e-04  1.59189e-04  1.55086e-04  1.27233e-04
  9.66348e-05  7.60580e-05  5.64813e-05  3.62760e-05  4.61788e-05  1.38444e-04
  3.16627e-04  4.69504e-04  7.97784e-04  1.67462e-03  1.85934e-03  1.68216e-03
  1.45943e-03  1.05124e-03  6.54075e-04  3.73715e-04  5.36570e-06  9.27436e-06
  1.56960e-05  2.56356e-05  3.93030e-05  5.48417e-05  7.01516e-05  9.21027e-05
  1.51266e-04  3.16391e-04  6.44006e-04  9.59097e-04  8.94837e-04  5.38448e-04
  2.93941e-04  2.11516e-04  1.61707e-04  1.04211e-04  5.74922e-05  3.41911e-05
  3.26287e-05  4.75238e-05  7.61529e-05  1.17137e-04  1.64488e-04  2.01524e-04
  2.07118e-04  1.89705e-04  1.98064e-04  2.19784e-04  1.87318e-04  1.17570e-04
  6.46760e-05  7.78962e-05  1.70463e-04  2.95917e-04  4.34639e-04  6.18555e-04
  8.51774e-04  1.06345e-03  1.03495e-03  7.95780e-04  5.23964e-04  3.13688e-04
  5.81790e-06  9.83989e-06  1.61783e-05  2.54407e-05  3.71633e-05  4.87596e-05
  5.75118e-05  6.78006e-05  1.03072e-04  2.45780e-04  6.65895e-04  1.20595e-03
  1.04888e-03  4.14109e-04  1.67379e-04  1.72080e-04  1.60995e-04  1.13282e-04
  6.78508e-05  4.35946e-05  4.13110e-05  5.77700e-05  9.34551e-05  1.52265e-04
  2.33621e-04  3.17128e-04  3.58016e-04  3.69352e-04  5.05086e-04  6.26365e-04
  4.73762e-04  2.89944e-04  1.50595e-04  7.93628e-05  1.02046e-04  1.81845e-04
  2.75239e-04  3.94660e-04  5.66012e-04  7.06904e-04  7.01936e-04  5.68042e-04
  3.96667e-04  2.50378e-04  5.24543e-06  8.33052e-06  1.27114e-05  1.84596e-05
  2.52535e-05  3.28391e-05  4.34498e-05  6.27549e-05  8.74805e-05  9.91079e-05
  2.12382e-04  6.72174e-04  7.84887e-04  5.83849e-04  6.09093e-04  5.10830e-04
  3.32082e-04  1.88249e-04  1.01597e-04  6.11740e-05  5.31873e-05  7.03753e-05
  1.15606e-04  2.00968e-04  3.38776e-04  5.12842e-04  6.32275e-04  6.68590e-04
  1.07668e-03  1.28594e-03  7.32256e-04  5.59811e-04  3.44835e-04  1.58308e-04
  1.15468e-04  1.68633e-04  2.56426e-04  3.56166e-04  4.57577e-04  5.20628e-04
  5.04804e-04  4.18767e-04  3.05298e-04  2.01421e-04  4.05511e-06  5.71623e-06
  7.59447e-06  9.88904e-06  1.42000e-05  2.63652e-05  6.21348e-05  1.53370e-04
  3.35265e-04  5.46664e-04  5.19419e-04  6.32485e-04  1.78865e-03  2.75378e-03
  2.23768e-03  1.25620e-03  6.13044e-04  2.88549e-04  1.38162e-04  7.60643e-05
  6.13196e-05  7.88020e-05  1.32894e-04  2.45024e-04  4.46173e-04  7.41204e-04
  1.00671e-03  1.12393e-03  2.07113e-03  2.36610e-03  1.25995e-03  1.19642e-03
  6.74995e-04  2.81871e-04  1.71386e-04  2.07236e-04  2.86086e-04  3.60801e-04
  4.16123e-04  4.37770e-04  4.11801e-04  3.43243e-04  2.55556e-04  1.72917e-04
  2.92143e-06  3.35793e-06  3.39015e-06  3.92595e-06  9.08350e-06  3.03891e-05
  9.48736e-05  2.59923e-04  6.24148e-04  1.23128e-03  1.68482e-03  1.63699e-03
  2.21966e-03  3.15936e-03  2.57318e-03  1.41675e-03  6.71939e-04  3.04975e-04
  1.40308e-04  7.53411e-05  6.06767e-05  7.85478e-05  1.35715e-04  2.60182e-04
  4.93632e-04  8.51570e-04  1.18119e-03  1.23579e-03  2.46522e-03  3.55200e-03
  2.46458e-03  1.73601e-03  8.50594e-04  3.52004e-04  2.21081e-04  2.57627e-04
  3.32762e-04  3.89370e-04  4.20276e-04  4.24242e-04  3.91504e-04  3.24083e-04
  2.41064e-04  1.63469e-04  2.44850e-06  2.31709e-06  1.72470e-06  2.44594e-06
  1.01475e-05  3.67883e-05  1.03509e-04  2.44487e-04  4.94234e-04  7.90726e-04
  9.07622e-04  1.01281e-03  6.62727e-04  3.44676e-04  7.16188e-04  6.65275e-04
  4.05663e-04  2.06273e-04  1.02681e-04  6.44855e-05  5.93281e-05  7.48071e-05
  1.23292e-04  2.35507e-04  4.46913e-04  7.50464e-04  9.47414e-04  6.66448e-04
  1.04624e-03  2.38820e-03  1.61096e-03  1.08248e-03  6.40784e-04  3.25655e-04
  2.44102e-04  3.00737e-04  3.82178e-04  4.32272e-04  4.57251e-04  4.59561e-04
  4.21251e-04  3.43651e-04  2.51196e-04  1.67716e-04  3.06094e-06  3.25417e-06
  3.51481e-06  6.77258e-06  1.99405e-05  5.13930e-05  1.03039e-04  1.63813e-04
  2.05340e-04  2.16079e-04  5.29704e-04  1.76144e-03  2.07904e-03  6.91364e-04
  1.17523e-04  1.44490e-04  1.41975e-04  9.48352e-05  7.45227e-05  8.40644e-05
  9.14828e-05  9.09760e-05  1.10747e-04  1.87012e-04  3.42987e-04  5.54262e-04
  6.76014e-04  5.37947e-04  6.53429e-04  1.21181e-03  9.84773e-04  6.82767e-04
  4.58176e-04  2.86863e-04  2.59252e-04  3.42624e-04  4.39334e-04  4.94399e-04
  5.24737e-04  5.28661e-04  4.78492e-04  3.81450e-04  2.72089e-04  1.77914e-04
  5.11700e-06  6.71956e-06  9.40691e-06  1.78625e-05  4.26364e-05  9.15734e-05
  1.45235e-04  1.54356e-04  9.73274e-05  8.43624e-05  4.88208e-04  1.47291e-03
  1.84163e-03  1.01069e-03  2.93102e-04  9.42796e-05  6.19910e-05  6.22528e-05
  1.27800e-04  2.17805e-04  2.32118e-04  1.74891e-04  1.27353e-04  1.45661e-04
  2.41450e-04  3.85998e-04  5.05895e-04  5.56226e-04  6.74189e-04  8.55425e-04
  7.87909e-04  5.76992e-04  3.83095e-04  2.68624e-04  2.79241e-04  3.87118e-04
  5.02226e-04  5.69471e-04  6.04183e-04  5.98338e-04  5.27862e-04  4.10938e-04
  2.87793e-04  1.85752e-04  9.07330e-06  1.36545e-05  2.05216e-05  3.49500e-05
  7.27015e-05  1.52529e-04  2.43330e-04  2.46614e-04  1.37487e-04  6.77474e-05
  2.61267e-04  6.96131e-04  8.94436e-04  6.26697e-04  2.95202e-04  1.44393e-04
  8.44766e-05  9.20186e-05  2.88436e-04  5.62621e-04  5.87644e-04  3.86880e-04
  2.01668e-04  1.34775e-04  1.73706e-04  2.72982e-04  3.79841e-04  4.62201e-04
  5.33300e-04  5.80532e-04  5.40000e-04  4.23164e-04  3.01349e-04  2.42438e-04
  2.85149e-04  4.06390e-04  5.28921e-04  6.01964e-04  6.31717e-04  6.11301e-04
  5.29851e-04  4.09635e-04  2.87000e-04  1.85984e-04  1.53583e-05  2.56717e-05
  4.05783e-05  6.05604e-05  9.23620e-05  1.66217e-04  2.88384e-04  3.36782e-04
  2.13613e-04  6.57587e-05  7.43295e-05  2.21526e-04  3.26767e-04  2.97642e-04
  2.30559e-04  1.95746e-04  1.36963e-04  9.37733e-05  3.79508e-04  9.90312e-04
  1.14636e-03  7.23673e-04  3.27780e-04  1.54964e-04  1.43340e-04  2.10921e-04
  2.96355e-04  3.60809e-04  3.91724e-04  3.89188e-04  3.50530e-04  2.82876e-04
  2.16966e-04  1.98318e-04  2.56784e-04  3.73950e-04  4.88526e-04  5.55834e-04
  5.76073e-04  5.51948e-04  4.81320e-04  3.79017e-04  2.71638e-04  1.79928e-04
  2.35223e-05  4.32732e-05  7.48166e-05  1.11795e-04  1.22522e-04  1.01329e-04
  1.50808e-04  2.64166e-04  2.32132e-04  8.38313e-05  1.93385e-05  6.77980e-05
  1.49040e-04  2.06242e-04  2.52510e-04  2.93441e-04  2.45335e-04  9.91340e-05
  2.41819e-04  1.06003e-03  1.56977e-03  1.00580e-03  4.34226e-04  1.82337e-04
  1.40595e-04  1.93112e-04  2.66692e-04  3.18125e-04  3.31187e-04  3.10326e-04
  2.66193e-04  2.09594e-04  1.60596e-04  1.51016e-04  2.02653e-04  3.01034e-04
  4.00146e-04  4.63098e-04  4.85732e-04  4.73165e-04  4.24505e-04  3.46248e-04
  2.56870e-04  1.75284e-04  3.11755e-05  6.15262e-05  1.15963e-04  1.91744e-04
  2.25629e-04  1.35926e-04  9.15898e-05  1.81778e-04  2.14826e-04  1.22236e-04
  6.66453e-05  1.09262e-04  2.04659e-04  2.89298e-04  3.55062e-04  4.14118e-04
  3.98655e-04  2.47842e-04  3.12597e-04  1.06804e-03  1.53990e-03  9.87893e-04
  4.31689e-04  1.89055e-04  1.53838e-04  2.11744e-04  2.89559e-04  3.44742e-04
  3.61125e-04  3.37432e-04  2.80635e-04  2.08708e-04  1.46597e-04  1.22740e-04
  1.54779e-04  2.31296e-04  3.18670e-04  3.88625e-04  4.30803e-04  4.40158e-04
  4.10481e-04  3.45429e-04  2.62594e-04  1.82488e-04  3.47615e-05  7.05060e-05
  1.37356e-04  2.40154e-04  3.24051e-04  2.76326e-04  2.00398e-04  2.23409e-04
  2.16061e-04  1.58913e-04  1.43149e-04  2.21255e-04  3.47959e-04  4.25448e-04
  4.44604e-04  4.60769e-04  4.61572e-04  4.19517e-04  5.39111e-04  9.66486e-04
  1.07118e-03  6.83242e-04  3.22818e-04  1.71994e-04  1.75508e-04  2.54829e-04
  3.49171e-04  4.22523e-04  4.62221e-04  4.47869e-04  3.67626e-04  2.59633e-04
  1.69087e-04  1.26044e-04  1.44873e-04  2.12907e-04  3.01914e-04  3.90798e-04
  4.64436e-04  5.00470e-04  4.79337e-04  4.05772e-04  3.06852e-04  2.11215e-04
  3.25028e-05  6.49582e-05  1.23447e-04  2.11274e-04  2.95065e-04  3.04579e-04
  2.54129e-04  2.13855e-04  1.76336e-04  1.51008e-04  1.81404e-04  3.01345e-04
  4.46193e-04  4.85875e-04  4.35153e-04  3.94073e-04  3.75652e-04  3.63604e-04
  4.19782e-04  5.39568e-04  5.21511e-04  3.48223e-04  1.95675e-04  1.49424e-04
  1.98706e-04  3.01710e-04  4.11608e-04  5.02555e-04  5.74721e-04  5.80711e-04
  4.71169e-04  3.18398e-04  2.02052e-04  1.55410e-04  1.87698e-04  2.75743e-04
  3.83335e-04  4.96602e-04  6.11811e-04  6.86458e-04  6.64989e-04  5.52638e-04
  4.04183e-04  2.68370e-04  2.59787e-05  4.97061e-05  8.88161e-05  1.41761e-04
  1.89063e-04  1.98286e-04  1.66435e-04  1.26036e-04  1.01953e-04  1.12084e-04
  1.83460e-04  3.25683e-04  4.44684e-04  4.21616e-04  3.25276e-04  2.66496e-04
  2.39973e-04  2.14956e-04  2.03073e-04  2.08361e-04  1.90258e-04  1.42637e-04
  1.11360e-04  1.33172e-04  2.12844e-04  3.27454e-04  4.37379e-04  5.23726e-04
  6.06183e-04  6.30537e-04  5.10861e-04  3.36032e-04  2.16904e-04  1.95895e-04
  2.78858e-04  4.23213e-04  5.61417e-04  6.72670e-04  8.28743e-04  9.96990e-04
  9.93746e-04  8.06101e-04  5.62426e-04  3.55362e-04  1.84074e-05  3.32699e-05
  5.50515e-05  8.03378e-05  9.83528e-05  9.62690e-05  7.46992e-05  5.15499e-05
  4.80835e-05  8.40534e-05  1.79533e-04  3.17461e-04  3.86951e-04  3.12494e-04
  2.02891e-04  1.51936e-04  1.32955e-04  1.08053e-04  7.93341e-05  6.16178e-05
  5.43509e-05  5.39447e-05  7.06600e-05  1.20644e-04  2.09377e-04  3.19714e-04
  4.14665e-04  4.74898e-04  5.26702e-04  5.42183e-04  4.44700e-04  2.98050e-04
  2.10560e-04  2.39371e-04  3.94190e-04  6.18618e-04  8.19774e-04  8.26789e-04
  8.94678e-04  1.32823e-03  1.45677e-03  1.16202e-03  7.70968e-04  4.62656e-04
  1.22347e-05  2.09175e-05  3.21103e-05  4.27660e-05  4.72394e-05  4.09934e-05
  2.67849e-05  1.60527e-05  2.43067e-05  6.82821e-05  1.58991e-04  2.67062e-04
  3.01587e-04  2.24056e-04  1.27850e-04  8.34308e-05  6.89242e-05  5.20678e-05
  3.12876e-05  1.86347e-05  1.84249e-05  2.90764e-05  5.52091e-05  1.07521e-04
  1.90137e-04  2.87681e-04  3.66375e-04  4.03525e-04  4.14430e-04  4.00567e-04
  3.32117e-04  2.41494e-04  2.04937e-04  2.86865e-04  5.02658e-04  8.15232e-04
  1.48432e-03  1.70493e-03  8.63677e-04  1.55838e-03  1.97405e-03  1.55048e-03
  9.82247e-04  5.64453e-04  8.33251e-06  1.37858e-05  2.02395e-05  2.55382e-05
  2.65224e-05  2.12555e-05  1.20336e-05  6.40937e-06  1.55563e-05  5.13049e-05
  1.17118e-04  1.87158e-04  2.05806e-04  1.54324e-04  8.67611e-05  4.96477e-05
  3.70752e-05  3.07380e-05  2.73326e-05  2.89965e-05  3.29147e-05  3.83766e-05
  5.47337e-05  9.57196e-05  1.66053e-04  2.51529e-04  3.21856e-04  3.52195e-04
  3.44777e-04  3.12797e-04  2.61153e-04  2.10875e-04  2.12443e-04  3.32617e-04
  6.10473e-04  1.11396e-03  3.28505e-03  5.50543e-03  2.74547e-03  2.03120e-03
  2.36488e-03  1.80496e-03  1.11067e-03  6.23423e-04  6.45662e-06  1.08464e-05
  1.63503e-05  2.16979e-05  2.47550e-05  2.34464e-05  1.76986e-05  1.16555e-05
  1.41611e-05  3.50417e-05  7.60731e-05  1.19667e-04  1.33726e-04  1.06575e-04
  6.47283e-05  3.70636e-05  2.82307e-05  3.44145e-05  5.39231e-05  7.53863e-05
  8.12236e-05  7.13433e-05  6.69035e-05  9.07091e-05  1.49847e-04  2.30056e-04
  3.01914e-04  3.38833e-04  3.35088e-04  3.03240e-04  2.58298e-04  2.18749e-04
  2.25104e-04  3.48370e-04  6.64399e-04  1.23993e-03  3.10171e-03  5.55323e-03
  3.57576e-03  2.24314e-03  2.31230e-03  1.75409e-03  1.08523e-03  6.12537e-04
  5.90170e-06  1.04618e-05  1.70696e-05  2.54085e-05  3.39010e-05  3.90559e-05
  3.67634e-05  2.74304e-05  2.00485e-05  2.73029e-05  5.42505e-05  8.87194e-05
  1.05287e-04  9.18170e-05  6.50070e-05  4.57545e-05  4.11508e-05  5.80330e-05
  1.00655e-04  1.43844e-04  1.49416e-04  1.18154e-04  8.86638e-05  9.66118e-05
  1.52106e-04  2.38745e-04  3.23323e-04  3.74954e-04  3.83902e-04  3.60321e-04
  3.16738e-04  2.65789e-04  2.43113e-04  3.21260e-04  5.78164e-04  9.69425e-04
  1.32735e-03  1.68572e-03  1.44130e-03  1.65063e-03  1.82313e-03  1.43152e-03
  9.21074e-04  5.37509e-04  5.91108e-06  1.10268e-05  1.93071e-05  3.14680e-05
  4.65942e-05  5.95619e-05  6.13315e-05  4.82188e-05  3.12602e-05  2.97636e-05
  5.67496e-05  1.03557e-04  1.32124e-04  1.18686e-04  9.26119e-05  7.96995e-05
  7.70917e-05  9.42577e-05  1.46679e-04  2.03232e-04  2.07095e-04  1.58488e-04
  1.11868e-04  1.15348e-04  1.82960e-04  2.94802e-04  4.06678e-04  4.76497e-04
  4.95794e-04  4.80247e-04  4.36344e-04  3.64093e-04  2.90749e-04  2.91891e-04
  4.46355e-04  7.29207e-04  9.35519e-04  9.49585e-04  1.00445e-03  1.24567e-03
  1.29432e-03  1.04004e-03  7.04254e-04  4.31923e-04  5.90095e-06  1.12622e-05
  2.04185e-05  3.48245e-05  5.42797e-05  7.29842e-05  7.87278e-05  6.49656e-05
  4.37369e-05  3.91584e-05  8.05879e-05  1.81989e-04  2.58230e-04  2.16018e-04
  1.57592e-04  1.46987e-04  1.38782e-04  1.33967e-04  1.66469e-04  2.15078e-04
  2.17875e-04  1.69855e-04  1.28394e-04  1.49532e-04  2.55157e-04  4.23099e-04
  5.83887e-04  6.66738e-04  6.87480e-04  6.81094e-04  6.29823e-04  5.37472e-04
  4.05890e-04  3.09987e-04  3.46446e-04  5.18599e-04  7.13929e-04  8.22242e-04
  8.79926e-04  9.29965e-04  8.84628e-04  7.18879e-04  5.11353e-04  3.31144e-04
  5.62201e-06  1.05616e-05  1.89922e-05  3.23761e-05  5.09101e-05  7.00596e-05
  7.98321e-05  7.51998e-05  6.49982e-05  6.27351e-05  1.10249e-04  3.36656e-04
  6.07305e-04  4.70580e-04  2.90854e-04  2.74094e-04  2.37497e-04  1.76479e-04
  1.55610e-04  1.73432e-04  1.76278e-04  1.49410e-04  1.38144e-04  2.02162e-04
  3.79734e-04  6.53623e-04  9.00505e-04  9.72002e-04  1.04574e-03  1.13646e-03
  9.55823e-04  8.24531e-04  6.33142e-04  4.08471e-04  3.06335e-04  3.49919e-04
  4.61953e-04  5.61836e-04  6.24075e-04  6.44550e-04  6.03920e-04  5.02797e-04
  3.74742e-04  2.55386e-04  5.23937e-06  9.23862e-06  1.56385e-05  2.53204e-05
  3.87181e-05  5.45656e-05  7.07318e-05  9.04928e-05  1.22061e-04  1.49336e-04
  1.43754e-04  4.51546e-04  1.25815e-03  9.39291e-04  4.94759e-04  4.76624e-04
  3.74396e-04  2.26538e-04  1.36608e-04  1.14232e-04  1.15175e-04  1.15750e-04
  1.45184e-04  2.66236e-04  5.44255e-04  9.86771e-04  1.38572e-03  1.37369e-03
  1.85979e-03  2.69157e-03  1.64121e-03  1.28391e-03  9.91957e-04  5.77299e-04
  3.26406e-04  2.62586e-04  3.03633e-04  3.74744e-04  4.35744e-04  4.64512e-04
  4.46440e-04  3.83800e-04  2.97023e-04  2.10148e-04  5.26321e-06  8.35519e-06
  1.25470e-05  1.80705e-05  2.58546e-05  3.87077e-05  6.39003e-05  1.17347e-04
  2.21034e-04  3.57093e-04  3.66484e-04  5.87247e-04  1.88549e-03  1.25583e-03
  5.28402e-04  6.08088e-04  4.73539e-04  2.63875e-04  1.24166e-04  7.00108e-05
  6.57275e-05  8.46454e-05  1.45447e-04  3.14003e-04  6.84158e-04  1.30768e-03
  1.91255e-03  1.71498e-03  3.00808e-03  5.75543e-03  2.91467e-03  1.76319e-03
  1.29647e-03  7.05546e-04  3.59720e-04  2.49136e-04  2.65819e-04  3.24536e-04
  3.80195e-04  4.08919e-04  3.96532e-04  3.44345e-04  2.69456e-04  1.92764e-04
  6.40116e-06  9.32827e-06  1.23449e-05  1.50974e-05  1.90044e-05  3.01015e-05
  6.19578e-05  1.37816e-04  2.89715e-04  5.23742e-04  6.99141e-04  1.03676e-03
  2.24073e-03  1.22737e-03  2.55958e-04  4.67270e-04  4.31795e-04  2.52830e-04
  1.10652e-04  4.48733e-05  3.51447e-05  5.81129e-05  1.28141e-04  3.10110e-04
  7.05912e-04  1.38405e-03  2.06952e-03  1.82763e-03  3.23882e-03  6.86449e-03
  3.43845e-03  1.55642e-03  1.15557e-03  6.51872e-04  3.57317e-04  2.91772e-04
  3.46159e-04  4.18460e-04  4.61413e-04  4.67212e-04  4.33846e-04  3.65583e-04
  2.79794e-04  1.96810e-04  9.49654e-06  1.38655e-05  1.79956e-05  2.05961e-05
  2.27150e-05  3.19633e-05  6.38315e-05  1.36911e-04  2.65296e-04  4.33681e-04
  5.51738e-04  8.04947e-04  1.58078e-03  9.68533e-04  1.84237e-04  2.67501e-04
  3.05660e-04  2.05326e-04  9.77007e-05  4.09816e-05  2.87378e-05  4.14974e-05
  9.41940e-05  2.47234e-04  5.83876e-04  1.13843e-03  1.67365e-03  1.58038e-03
  2.08348e-03  3.81747e-03  1.89065e-03  8.45496e-04  7.15523e-04  4.72840e-04
  3.37710e-04  3.92152e-04  5.44400e-04  6.56168e-04  6.68208e-04  6.15645e-04
  5.31104e-04  4.24810e-04  3.12756e-04  2.13461e-04  1.55374e-05  2.43081e-05
  3.40940e-05  4.16085e-05  4.49675e-05  5.16142e-05  7.84971e-05  1.33741e-04
  2.02952e-04  2.52184e-04  2.54327e-04  3.49944e-04  6.53422e-04  5.31453e-04
  2.10730e-04  1.90014e-04  2.19002e-04  1.75438e-04  1.17323e-04  9.32135e-05
  8.52741e-05  6.88851e-05  7.22607e-05  1.61620e-04  3.95958e-04  7.68925e-04
  1.10695e-03  1.10460e-03  9.96693e-04  1.07074e-03  6.57293e-04  4.51352e-04
  4.21563e-04  3.38003e-04  3.45970e-04  5.29601e-04  8.02373e-04  9.67742e-04
  9.32508e-04  7.94665e-04  6.42273e-04  4.90619e-04  3.49239e-04  2.32195e-04
  2.54035e-05  4.35739e-05  6.80119e-05  9.17806e-05  1.02521e-04  1.02521e-04
  1.20189e-04  1.59301e-04  1.77752e-04  1.50819e-04  1.11394e-04  1.50549e-04
  2.69982e-04  2.71615e-04  1.85143e-04  1.79070e-04  2.06039e-04  2.03149e-04
  2.21878e-04  2.91109e-04  3.11193e-04  2.24436e-04  1.19754e-04  1.09271e-04
  2.38322e-04  4.72073e-04  6.86450e-04  7.24391e-04  5.98170e-04  4.63493e-04
  3.65060e-04  3.31794e-04  3.06099e-04  2.83223e-04  3.63886e-04  6.08314e-04
  9.35647e-04  1.13086e-03  1.07589e-03  8.93634e-04  7.04201e-04  5.27736e-04
  3.70286e-04  2.43346e-04  3.88789e-05  7.30624e-05  1.26942e-04  1.89689e-04
  2.19053e-04  1.88984e-04  1.78021e-04  2.17747e-04  2.06694e-04  1.27498e-04
  6.58296e-05  8.91000e-05  1.62312e-04  1.90321e-04  1.84310e-04  2.16577e-04
  2.61586e-04  2.83539e-04  4.15952e-04  7.26439e-04  8.66973e-04  6.30483e-04
  3.00153e-04  1.30693e-04  1.56766e-04  3.04136e-04  4.60452e-04  5.24983e-04
  4.81359e-04  4.00261e-04  3.41087e-04  3.03210e-04  2.67109e-04  2.59795e-04
  3.45938e-04  5.55712e-04  8.22433e-04  9.90987e-04  9.71275e-04  8.38698e-04
  6.79500e-04  5.17418e-04  3.66523e-04  2.42323e-04  5.31051e-05  1.07570e-04
  2.04826e-04  3.35647e-04  3.97127e-04  2.69165e-04  1.78627e-04  2.65314e-04
  2.71450e-04  1.49180e-04  6.50339e-05  9.67391e-05  1.78162e-04  2.18131e-04
  2.39060e-04  3.10299e-04  3.79073e-04  3.45215e-04  4.70042e-04  1.14005e-03
  1.70110e-03  1.29954e-03  6.09766e-04  2.21059e-04  1.47340e-04  2.46384e-04
  3.84482e-04  4.69588e-04  4.74866e-04  4.30655e-04  3.73961e-04  3.16369e-04
  2.63479e-04  2.43866e-04  2.96972e-04  4.30883e-04  5.97548e-04  7.16494e-04
  7.42038e-04  6.92210e-04  5.96266e-04  4.72717e-04  3.44111e-04  2.31972e-04
  6.23959e-05  1.32014e-04  2.65840e-04  4.63326e-04  5.58957e-04  2.97478e-04
  1.29588e-04  2.81517e-04  3.41938e-04  1.90148e-04  9.38707e-05  1.68546e-04
  2.98493e-04  3.38664e-04  3.40565e-04  4.27605e-04  5.11438e-04  3.51430e-04
  2.49747e-04  9.81426e-04  2.25494e-03  1.88825e-03  8.87569e-04  3.17825e-04
  1.79656e-04  2.65706e-04  4.13751e-04  5.21714e-04  5.52148e-04  5.19383e-04
  4.51618e-04  3.68554e-04  2.88170e-04  2.39644e-04  2.51122e-04  3.22267e-04
  4.20651e-04  5.06987e-04  5.56946e-04  5.60140e-04  5.13140e-04  4.25170e-04
  3.19526e-04  2.20483e-04  6.16752e-05  1.30583e-04  2.63484e-04  4.61918e-04
  5.68672e-04  3.37652e-04  1.92296e-04  3.35826e-04  3.76628e-04  2.09060e-04
  1.30197e-04  2.91361e-04  5.12389e-04  5.28843e-04  4.40110e-04  4.73246e-04
  5.24534e-04  3.24445e-04  2.17094e-04  9.54892e-04  2.25043e-03  1.90327e-03
  9.09345e-04  3.46842e-04  2.23185e-04  3.34031e-04  5.15038e-04  6.56532e-04
  7.12023e-04  6.82146e-04  5.86339e-04  4.59096e-04  3.35516e-04  2.49605e-04
  2.26393e-04  2.61203e-04  3.26835e-04  3.98648e-04  4.59059e-04  4.88141e-04
  4.68815e-04  4.02251e-04  3.09683e-04  2.17088e-04  5.11854e-05  1.03766e-04
  1.98073e-04  3.27208e-04  3.98044e-04  3.01964e-04  2.42172e-04  3.25595e-04
  3.12999e-04  1.72631e-04  1.41195e-04  3.97985e-04  7.16490e-04  6.80348e-04
  4.53252e-04  3.85301e-04  3.73545e-04  2.26389e-04  2.85281e-04  9.99433e-04
  1.66315e-03  1.32964e-03  6.68706e-04  3.02901e-04  2.65561e-04  4.25706e-04
  6.51760e-04  8.43393e-04  9.51440e-04  9.37514e-04  7.86968e-04  5.77744e-04
  3.88588e-04  2.62046e-04  2.19586e-04  2.45886e-04  3.04571e-04  3.71618e-04
  4.36180e-04  4.81456e-04  4.80337e-04  4.22050e-04  3.27664e-04  2.29332e-04
  3.63710e-05  6.82165e-05  1.17985e-04  1.74592e-04  1.97376e-04  1.63343e-04
  1.51599e-04  1.93641e-04  1.87043e-04  1.21104e-04  1.59897e-04  4.79410e-04
  8.33384e-04  7.24316e-04  3.81006e-04  2.35635e-04  1.98392e-04  1.25025e-04
  2.01868e-04  5.69102e-04  8.22600e-04  6.68527e-04  3.83052e-04  2.44303e-04
  3.04293e-04  5.06446e-04  7.62828e-04  9.98877e-04  1.17411e-03  1.19131e-03
  9.77632e-04  6.71598e-04  4.12401e-04  2.55631e-04  2.21325e-04  2.78855e-04
  3.70925e-04  4.49996e-04  4.97461e-04  5.44333e-04  5.61819e-04  5.00631e-04
  3.83998e-04  2.62321e-04  2.29831e-05  3.91831e-05  6.01683e-05  7.77993e-05
  7.78549e-05  6.11698e-05  5.84070e-05  8.09730e-05  9.92434e-05  1.23787e-04
  2.72095e-04  6.58449e-04  9.99355e-04  8.19375e-04  3.85481e-04  1.60670e-04
  1.00916e-04  6.65696e-05  9.29427e-05  2.13944e-04  3.03540e-04  2.73602e-04
  2.06120e-04  2.11336e-04  3.29966e-04  5.40098e-04  7.82852e-04  1.00414e-03
  1.17437e-03  1.19226e-03  9.73571e-04  6.50587e-04  3.73332e-04  2.25029e-04
  2.53025e-04  4.30923e-04  6.94119e-04  8.76955e-04  7.54010e-04  6.91911e-04
  7.36164e-04  6.58141e-04  4.86644e-04  3.17266e-04  1.36406e-05  2.12099e-05
  2.91174e-05  3.30926e-05  2.86834e-05  1.89011e-05  1.66813e-05  3.21585e-05
  7.08672e-05  1.66961e-04  4.10440e-04  8.33762e-04  1.13691e-03  9.39733e-04
  4.79446e-04  1.83579e-04  8.06372e-05  4.86915e-05  4.76832e-05  7.62671e-05
  1.06080e-04  1.16980e-04  1.34253e-04  1.99419e-04  3.32319e-04  5.17474e-04
  7.09389e-04  8.62631e-04  9.54356e-04  9.36720e-04  7.69418e-04  5.18437e-04
  2.91872e-04  2.13853e-04  4.26602e-04  9.88986e-04  1.83478e-03  2.42786e-03
  1.47116e-03  9.36476e-04  1.04456e-03  9.11368e-04  6.31553e-04  3.86794e-04
  8.21034e-06  1.20730e-05  1.57313e-05  1.73743e-05  1.56660e-05  1.24218e-05
  1.38377e-05  2.91351e-05  7.44116e-05  1.87428e-04  4.24956e-04  7.66809e-04
  9.80876e-04  8.32679e-04  4.75012e-04  2.07194e-04  9.44254e-05  5.88286e-05
  4.65799e-05  4.54356e-05  5.31207e-05  7.14502e-05  1.12505e-04  1.91914e-04
  3.14194e-04  4.62273e-04  5.99209e-04  6.88729e-04  7.15573e-04  6.71178e-04
  5.49163e-04  3.75304e-04  2.25739e-04  2.62709e-04  7.92837e-04  2.08084e-03
  3.56012e-03  4.32876e-03  2.39027e-03  1.39577e-03  1.53792e-03  1.22392e-03
  7.80287e-04  4.49250e-04  5.54160e-06  8.37405e-06  1.18891e-05  1.60177e-05
  2.12475e-05  2.92652e-05  4.27768e-05  6.51908e-05  1.04763e-04  1.83706e-04
  3.29806e-04  5.18445e-04  6.24782e-04  5.42631e-04  3.49037e-04  1.96836e-04
  1.29247e-04  1.01923e-04  7.88711e-05  5.76812e-05  4.90313e-05  6.25292e-05
  1.05737e-04  1.83042e-04  2.89808e-04  4.06849e-04  5.03418e-04  5.52938e-04
  5.48292e-04  4.95739e-04  4.01279e-04  2.80199e-04  1.92961e-04  2.98330e-04
  9.21443e-04  2.23668e-03  3.17928e-03  4.10708e-03  3.34264e-03  2.25317e-03
  2.00658e-03  1.42149e-03  8.52565e-04  4.73317e-04  4.54440e-06  7.71293e-06
  1.31996e-05  2.30459e-05  4.08585e-05  7.11381e-05  1.15077e-04  1.63902e-04
  2.01144e-04  2.22494e-04  2.46493e-04  2.82494e-04  3.00066e-04  2.72459e-04
  2.31915e-04  2.23263e-04  2.33013e-04  2.16445e-04  1.63471e-04  1.02906e-04
  6.52523e-05  6.44241e-05  1.02751e-04  1.76767e-04  2.75477e-04  3.76569e-04
  4.50338e-04  4.75967e-04  4.55924e-04  4.05797e-04  3.32921e-04  2.43685e-04
  1.81397e-04  2.56667e-04  6.32929e-04  1.31494e-03  2.21713e-03  3.71650e-03
  3.11163e-03  2.24368e-03  1.87993e-03  1.31006e-03  7.88680e-04  4.40864e-04
  4.45207e-06  8.66105e-06  1.74588e-05  3.60903e-05  7.42867e-05  1.45126e-04
  2.53349e-04  3.71011e-04  4.31859e-04  3.87681e-04  2.70590e-04  1.58649e-04
  1.02925e-04  1.22887e-04  2.27038e-04  3.82567e-04  4.91033e-04  4.67582e-04
  3.36437e-04  1.91334e-04  9.81745e-05  7.16309e-05  1.03039e-04  1.79819e-04
  2.85250e-04  3.91039e-04  4.59413e-04  4.68744e-04  4.39607e-04  4.02853e-04
  3.52309e-04  2.74161e-04  1.98476e-04  2.03678e-04  3.64820e-04  6.99918e-04
  1.26511e-03  1.72645e-03  1.43330e-03  1.34357e-03  1.28484e-03  9.73485e-04
  6.24607e-04  3.65790e-04  4.73144e-06  1.02128e-05  2.28831e-05  5.22097e-05
  1.17342e-04  2.47569e-04  4.60951e-04  7.06420e-04  8.33886e-04  7.19468e-04
  4.30298e-04  1.54083e-04  2.49956e-05  9.32376e-05  3.55984e-04  7.14786e-04
  9.48496e-04  8.87303e-04  6.09373e-04  3.22319e-04  1.44383e-04  8.24438e-05
  1.08040e-04  1.97770e-04  3.31004e-04  4.70127e-04  5.51001e-04  5.35908e-04
  4.98819e-04  5.01089e-04  4.69833e-04  3.77076e-04  2.59879e-04  1.92100e-04
  2.29194e-04  3.57728e-04  5.13492e-04  5.76879e-04  5.93466e-04  7.26207e-04
  7.76014e-04  6.45692e-04  4.49779e-04  2.81129e-04  4.97784e-06  1.14592e-05
  2.72810e-05  6.58093e-05  1.55777e-04  3.45162e-04  6.72087e-04  1.06742e-03
  1.28595e-03  1.11122e-03  6.52544e-04  2.20368e-04  2.40419e-05  1.33646e-04
  5.43574e-04  1.10460e-03  1.46371e-03  1.34669e-03  8.95728e-04  4.52277e-04
  1.87296e-04  9.25469e-05  1.17672e-04  2.32399e-04  4.19964e-04  6.35513e-04
  7.55294e-04  6.76649e-04  6.50606e-04  7.58743e-04  6.50033e-04  5.17054e-04
  3.62943e-04  2.22972e-04  1.75938e-04  2.04306e-04  2.49617e-04  2.90251e-04
  3.62854e-04  4.60796e-04  4.94345e-04  4.31260e-04  3.20089e-04  2.12396e-04
  4.91183e-06  1.16714e-05  2.85421e-05  7.04117e-05  1.69928e-04  3.83204e-04
  7.58349e-04  1.22130e-03  1.48689e-03  1.29556e-03  7.71438e-04  2.76668e-04
  5.22570e-05  1.76266e-04  6.42522e-04  1.28230e-03  1.68803e-03  1.54129e-03
  1.01287e-03  5.02104e-04  2.01367e-04  9.59299e-05  1.29347e-04  2.77076e-04
  5.40640e-04  8.86566e-04  1.11254e-03  9.57754e-04  1.14092e-03  1.48178e-03
  8.02595e-04  6.75669e-04  5.11889e-04  2.81149e-04  1.71339e-04  1.65806e-04
  2.02263e-04  2.51956e-04  3.11065e-04  3.59780e-04  3.64841e-04  3.18512e-04
  2.43693e-04  1.68022e-04  4.43457e-06  1.05962e-05  2.58952e-05  6.34495e-05
  1.51311e-04  3.36102e-04  6.55041e-04  1.04319e-03  1.26700e-03  1.11505e-03
  6.82605e-04  2.65268e-04  7.18740e-05  1.75472e-04  5.67176e-04  1.09735e-03
  1.42903e-03  1.30597e-03  8.65327e-04  4.33055e-04  1.75586e-04  9.01596e-05
  1.38254e-04  3.13173e-04  6.41938e-04  1.12300e-03  1.52397e-03  1.45042e-03
  2.34380e-03  3.22484e-03  1.65497e-03  1.17391e-03  7.19996e-04  3.35302e-04
  1.85129e-04  1.81174e-04  2.28820e-04  2.78570e-04  3.15743e-04  3.32171e-04
  3.17536e-04  2.71583e-04  2.08341e-04  1.45435e-04  3.63764e-06  8.56165e-06
  2.04483e-05  4.85717e-05  1.11482e-04  2.37290e-04  4.43669e-04  6.84386e-04
  8.20212e-04  7.29564e-04  4.63710e-04  1.97377e-04  6.92696e-05  1.35186e-04
  3.84818e-04  7.13276e-04  9.14733e-04  8.41556e-04  5.70786e-04  2.94933e-04
  1.26505e-04  7.86888e-05  1.39480e-04  3.18882e-04  6.53632e-04  1.14756e-03
  1.54964e-03  1.39237e-03  2.46576e-03  4.13478e-03  2.72472e-03  1.51977e-03
  7.63041e-04  3.30409e-04  1.96915e-04  2.22201e-04  2.88899e-04  3.33598e-04
  3.48309e-04  3.42796e-04  3.15172e-04  2.63889e-04  1.99898e-04  1.38413e-04
  2.72059e-06  6.21119e-06  1.42623e-05  3.22794e-05  7.00409e-05  1.40369e-04
  2.47898e-04  3.66071e-04  4.30136e-04  3.86506e-04  2.56400e-04  1.20486e-04
  5.22448e-05  8.57006e-05  2.12795e-04  3.74495e-04  4.71432e-04  4.37456e-04
  3.05837e-04  1.65913e-04  8.00426e-05  6.69503e-05  1.31609e-04  2.89386e-04
  5.64657e-04  9.33912e-04  1.15384e-03  8.39919e-04  1.15243e-03  2.33746e-03
  1.55182e-03  9.41342e-04  5.46213e-04  2.75675e-04  2.12315e-04  2.85279e-04
  3.81906e-04  4.24305e-04  4.13065e-04  3.83580e-04  3.41044e-04  2.78854e-04
  2.06659e-04  1.40235e-04  1.87294e-06  4.10646e-06  8.97408e-06  1.91663e-05
  3.89794e-05  7.30444e-05  1.21255e-04  1.70900e-04  1.96493e-04  1.78146e-04
  1.23457e-04  6.42356e-05  3.32874e-05  4.75649e-05  1.02452e-04  1.70202e-04
  2.09863e-04  1.96172e-04  1.41684e-04  8.25996e-05  4.95151e-05  5.81151e-05
  1.18134e-04  2.41713e-04  4.37177e-04  6.71346e-04  8.01664e-04  6.91109e-04
  7.46553e-04  1.05591e-03  8.62334e-04  6.09330e-04  3.93454e-04  2.44719e-04
  2.45731e-04  3.69037e-04  5.11708e-04  5.68956e-04  5.27815e-04  4.56733e-04
  3.84400e-04  3.02549e-04  2.17662e-04  1.44138e-04  1.20159e-06  2.51755e-06
  5.21283e-06  1.04738e-05  1.99449e-05  3.49868e-05  5.47352e-05  7.38264e-05
  8.31355e-05  7.59590e-05  5.49215e-05  3.15660e-05  1.89349e-05  2.42724e-05
  4.54275e-05  7.09606e-05  8.55746e-05  8.05522e-05  6.07314e-05  4.04322e-05
  3.42311e-05  5.28277e-05  1.04676e-04  1.97039e-04  3.29862e-04  4.78818e-04
  5.83898e-04  6.11613e-04  6.57307e-04  7.26179e-04  6.54169e-04  4.88572e-04
  3.24518e-04  2.36448e-04  2.77083e-04  4.29974e-04  6.08479e-04  6.93094e-04
  6.38575e-04  5.26816e-04  4.19244e-04  3.16502e-04  2.21418e-04  1.43824e-04
  7.27428e-07  1.45562e-06  2.85620e-06  5.40810e-06  9.67931e-06  1.59839e-05
  2.37169e-05  3.07737e-05  3.40249e-05  3.13146e-05  2.35803e-05  1.48672e-05
  9.99826e-06  1.17633e-05  1.92907e-05  2.82884e-05  3.34383e-05  3.20737e-05
  2.64659e-05  2.28248e-05  2.85877e-05  5.07478e-05  9.54624e-05  1.66702e-04
  2.61643e-04  3.63938e-04  4.45137e-04  4.88872e-04  5.10169e-04  5.09306e-04
  4.54464e-04  3.51574e-04  2.49774e-04  2.08679e-04  2.65640e-04  4.07570e-04
  5.69625e-04  6.58590e-04  6.23924e-04  5.19450e-04  4.07491e-04  3.02391e-04
  2.09419e-04  1.35481e-04  4.20047e-07  8.05121e-07  1.50261e-06  2.69415e-06
  4.56038e-06  7.14184e-06  1.01255e-05  1.27142e-05  1.38471e-05  1.28441e-05
  1.00548e-05  6.88154e-06  5.03448e-06  5.52676e-06  8.05490e-06  1.11526e-05
  1.31552e-05  1.35258e-05  1.37078e-05  1.70086e-05  2.79017e-05  5.13701e-05
  9.21150e-05  1.52604e-04  2.29260e-04  3.08663e-04  3.69800e-04  3.96694e-04
  3.89735e-04  3.57240e-04  3.02614e-04  2.32434e-04  1.70585e-04  1.53585e-04
  2.04357e-04  3.09154e-04  4.22068e-04  4.89270e-04  4.81837e-04  4.20892e-04
  3.40985e-04  2.58377e-04  1.82272e-04  1.20051e-04  2.33098e-07  4.30346e-07
  7.68672e-07  1.31406e-06  2.11949e-06  3.17249e-06  4.32942e-06  5.29194e-06
  5.69834e-06  5.33415e-06  4.33216e-06  3.17749e-06  2.46608e-06  2.56535e-06
  3.40866e-06  4.58529e-06  5.73177e-06  7.05585e-06  9.73777e-06  1.60731e-05
  2.94229e-05  5.39906e-05  9.40503e-05  1.51843e-04  2.23754e-04  2.96556e-04
  3.48914e-04  3.62668e-04  3.37005e-04  2.87480e-04  2.28386e-04  1.65857e-04
  1.12873e-04  9.40441e-05  1.23977e-04  1.88961e-04  2.56821e-04  3.00527e-04
  3.10052e-04  2.90945e-04  2.52838e-04  2.03203e-04  1.50482e-04  1.03132e-04
  1.24751e-07  2.23436e-07  3.84961e-07  6.32650e-07  9.80499e-07  1.41411e-06
  1.87108e-06  2.23946e-06  2.39372e-06  2.26481e-06  1.90258e-06  1.47624e-06
  1.19748e-06  1.21441e-06  1.55717e-06  2.19739e-06  3.22879e-06  5.12079e-06
  8.97891e-06  1.67806e-05  3.15712e-05  5.74734e-05  9.90293e-05  1.59037e-04
  2.34335e-04  3.11105e-04  3.65492e-04  3.76286e-04  3.43067e-04  2.85991e-04
  2.22197e-04  1.53940e-04  8.98771e-05  5.46382e-05  6.23818e-05  9.90343e-05
  1.38618e-04  1.67523e-04  1.85613e-04  1.93088e-04  1.86087e-04  1.62862e-04
  1.28633e-04  9.24051e-05  6.43632e-08  1.12720e-07  1.88933e-07  3.01143e-07
  4.52415e-07  6.33947e-07  8.19302e-07  9.65883e-07  1.02886e-06  9.84903e-07
  8.52637e-07  6.93679e-07  5.91108e-07  6.22280e-07  8.55610e-07  1.39687e-06
  2.49575e-06  4.70976e-06  9.12388e-06  1.76306e-05  3.32417e-05  6.02439e-05
  1.03662e-04  1.67071e-04  2.47906e-04  3.31616e-04  3.91687e-04  4.05154e-04
  3.73707e-04  3.18817e-04  2.54638e-04  1.76567e-04  9.40713e-05  4.40216e-05
  4.66134e-05  8.17150e-05  1.15810e-04  1.36908e-04  1.52831e-04  1.67394e-04
  1.72241e-04  1.58869e-04  1.29750e-04  9.49756e-05  3.19033e-08  5.50530e-08
  9.05231e-08  1.41155e-07  2.07332e-07  2.84538e-07  3.61713e-07  4.22338e-07
  4.49791e-07  4.35767e-07  3.87820e-07  3.31681e-07  3.08238e-07  3.72174e-07
  6.04586e-07  1.15316e-06  2.31177e-06  4.65305e-06  9.23300e-06  1.78867e-05
  3.35862e-05  6.06672e-05  1.04369e-04  1.68628e-04  2.50969e-04  3.35648e-04
  3.93634e-04  4.03592e-04  3.77745e-04  3.40357e-04  2.87947e-04  2.00747e-04
  1.02033e-04  5.65151e-05  9.30168e-05  1.70840e-04  2.25134e-04  2.36110e-04
  2.28895e-04  2.28005e-04  2.26787e-04  2.05179e-04  1.63335e-04  1.16077e-04
  1.51088e-08  2.58747e-08  4.20535e-08  6.46495e-08  9.35416e-08  1.26614e-07
  1.59266e-07  1.84978e-07  1.97397e-07  1.93616e-07  1.77684e-07  1.63531e-07
  1.77888e-07  2.66672e-07  5.11484e-07  1.06532e-06  2.21959e-06  4.51943e-06
  8.95182e-06  1.72262e-05  3.21186e-05  5.76908e-05  9.88433e-05  1.59134e-04
  2.35598e-04  3.11547e-04  3.56991e-04  3.55072e-04  3.34958e-04  3.26819e-04
  2.93016e-04  1.96821e-04  9.58032e-05  9.08431e-05  2.16422e-04  3.83920e-04
  4.56879e-04  4.32925e-04  3.71412e-04  3.41685e-04  3.43619e-04  3.08281e-04
  2.35125e-04  1.58323e-04  6.78784e-09  1.16121e-08  1.87803e-08  2.86526e-08
  4.10962e-08  5.51677e-08  6.89686e-08  7.99049e-08  8.55538e-08  8.51576e-08
  8.17744e-08  8.52251e-08  1.16549e-07  2.16052e-07  4.59356e-07  9.88529e-07
  2.06887e-06  4.18736e-06  8.21393e-06  1.56399e-05  2.88616e-05  5.13326e-05
  8.71119e-05  1.38890e-04  2.03468e-04  2.65769e-04  3.00174e-04  2.95230e-04
  2.82084e-04  2.84284e-04  2.51542e-04  1.56863e-04  8.58726e-05  1.60863e-04
  4.20878e-04  6.71680e-04  6.07881e-04  5.28468e-04  4.28532e-04  3.92443e-04
  4.94949e-04  4.69808e-04  3.45794e-04  2.19955e-04  2.86725e-09  4.93012e-09
  7.98181e-09  1.21560e-08  1.73737e-08  2.32283e-08  2.89458e-08  3.35086e-08
  3.60506e-08  3.67056e-08  3.81580e-08  4.83286e-08  8.48020e-08  1.82445e-07
  4.07361e-07  8.82748e-07  1.83502e-06  3.67267e-06  7.11282e-06  1.33624e-05
  2.43176e-05  4.26352e-05  7.13111e-05  1.12128e-04  1.62420e-04  2.11312e-04
  2.41483e-04  2.44756e-04  2.36297e-04  2.24427e-04  1.81812e-04  1.11500e-04
  9.82224e-05  2.57067e-04  6.25102e-04  8.62201e-04  4.81112e-04  7.80694e-04
  5.54909e-04  3.45596e-04  6.96998e-04  6.91971e-04  4.84951e-04  2.91328e-04
  1.12722e-09  1.95822e-09  3.19136e-09  4.87631e-09  6.97628e-09  9.32172e-09
  1.16041e-08  1.34377e-08  1.45807e-08  1.54841e-08  1.84917e-08  3.01295e-08
  6.49866e-08  1.52173e-07  3.46649e-07  7.49402e-07  1.54265e-06  3.04820e-06
  5.81803e-06  1.07567e-05  1.92417e-05  3.31304e-05  5.44136e-05  8.41567e-05
  1.20551e-04  1.56993e-04  1.83258e-04  1.92433e-04  1.86115e-04  1.65251e-04
  1.26983e-04  9.38372e-05  1.31614e-04  3.14082e-04  6.16814e-04  7.21240e-04
  1.03375e-03  2.46443e-03  1.36472e-03  5.90334e-04  1.05096e-03  9.46561e-04
  6.17213e-04  3.52075e-04  4.07483e-10  7.18588e-10  1.18453e-09  1.82408e-09
  2.62220e-09  3.51176e-09  4.37462e-09  5.07786e-09  5.61028e-09  6.46842e-09
  9.58249e-09  2.01681e-08  4.99140e-08  1.22138e-07  2.80423e-07  6.03452e-07
  1.22996e-06  2.39861e-06  4.50682e-06  8.18469e-06  1.43555e-05  2.42080e-05
  3.89417e-05  5.91184e-05  8.36134e-05  1.08706e-04  1.28575e-04  1.37907e-04
  1.34360e-04  1.18722e-04  9.85873e-05  9.90170e-05  1.62964e-04  3.13223e-04
  4.42181e-04  3.31366e-04  1.01210e-03  2.16024e-03  9.49833e-04  1.02012e-03
  1.40912e-03  1.10941e-03  6.82058e-04  3.77043e-04  1.33789e-10  2.40348e-10
  4.02274e-10  6.26556e-10  9.07718e-10  1.22127e-09  1.52509e-09  1.78263e-09
  2.05188e-09  2.75549e-09  5.37263e-09  1.38708e-08  3.72010e-08  9.32347e-08
  2.15024e-07  4.61033e-07  9.31593e-07  1.79400e-06  3.31718e-06  5.91130e-06
  1.01514e-05  1.67392e-05  2.63325e-05  3.91761e-05  5.45743e-05  7.04790e-05
  8.36989e-05  9.10183e-05  9.08573e-05  8.53082e-05  8.35650e-05  1.05745e-04
  1.78921e-04  3.09174e-04  4.20059e-04  3.99169e-04  5.18414e-04  5.65806e-04
  5.74717e-04  1.29427e-03  1.44833e-03  1.06078e-03  6.40753e-04  3.53490e-04
  3.94735e-11  7.23786e-11  1.23227e-10  1.94515e-10  2.84599e-10  3.85179e-10
  4.83456e-10  5.75845e-10  7.25867e-10  1.24684e-09  3.19187e-09  9.40937e-09
  2.64158e-08  6.73001e-08  1.56066e-07  3.34311e-07  6.71292e-07  1.27845e-06
  2.32787e-06  4.07069e-06  6.84213e-06  1.10272e-05  1.69550e-05  2.47017e-05
  3.38422e-05  4.32899e-05  5.14468e-05  5.68296e-05  5.91992e-05  6.12053e-05
  7.05415e-05  1.01608e-04  1.73144e-04  2.96266e-04  4.55403e-04  6.17893e-04
  7.68037e-04  8.58087e-04  1.05481e-03  1.29434e-03  1.18523e-03  8.43730e-04
  5.17409e-04  2.91875e-04  1.04402e-11  1.94850e-11  3.37144e-11  5.39409e-11
  7.96870e-11  1.08578e-10  1.37729e-10  1.72405e-10  2.61390e-10  6.14250e-10
  1.92766e-09  6.12219e-09  1.76877e-08  4.57634e-08  1.07071e-07  2.30034e-07
  4.60561e-07  8.69632e-07  1.56209e-06  2.68365e-06  4.41843e-06  6.96419e-06
  1.04716e-05  1.49462e-05  2.01434e-05  2.55289e-05  3.04113e-05  3.43366e-05
  3.77877e-05  4.31877e-05  5.61037e-05  8.61444e-05  1.46206e-04  2.48363e-04
  3.96967e-04  5.81901e-04  7.68686e-04  9.10313e-04  9.96133e-04  9.81896e-04
  8.20696e-04  5.84268e-04  3.69588e-04  2.16056e-04  2.48249e-12  4.70197e-12
  8.23092e-12  1.32865e-11  1.97999e-11  2.71916e-11  3.54622e-11  5.02055e-11
  1.03219e-10  3.22711e-10  1.13685e-09  3.75598e-09  1.10946e-08  2.92141e-08
  6.92710e-08  1.49992e-07  3.00734e-07  5.65063e-07  1.00423e-06  1.69886e-06
  2.74495e-06  4.23810e-06  6.24160e-06  8.74184e-06  1.16113e-05  1.46170e-05
  1.75261e-05  2.03496e-05  2.37423e-05  2.95472e-05  4.14123e-05  6.52415e-05
  1.08906e-04  1.80364e-04  2.83489e-04  4.11359e-04  5.39721e-04  6.33115e-04
  6.63783e-04  6.18019e-04  5.05970e-04  3.66750e-04  2.40611e-04  1.46436e-04
  5.40691e-13  1.02512e-12  1.80766e-12  2.93430e-12  4.37397e-12  6.12326e-12
  8.65200e-12  1.58028e-11  4.60541e-11  1.71764e-10  6.36997e-10  2.15185e-09
  6.48699e-09  1.74405e-08  4.21165e-08  9.24076e-08  1.86518e-07  3.50390e-07
  6.18626e-07  1.03410e-06  1.64456e-06  2.49374e-06  3.60608e-06  4.96888e-06
  6.52393e-06  8.18837e-06  9.92781e-06  1.18987e-05  1.46628e-05  1.94588e-05
  2.84832e-05  4.50531e-05  7.33571e-05  1.17317e-04  1.78098e-04  2.50501e-04
  3.20606e-04  3.69149e-04  3.80558e-04  3.50620e-04  2.89043e-04  2.14922e-04
  1.46258e-04  9.26371e-05  1.45652e-07  2.40556e-07  3.70945e-07  5.33494e-07
  7.14972e-07  8.92770e-07  1.04026e-06  1.13605e-06  1.17306e-06  1.16263e-06
  1.13132e-06  1.11354e-06  1.14563e-06  1.26697e-06  1.53054e-06  2.02285e-06
  2.89291e-06  4.39243e-06  6.93294e-06  1.11606e-05  1.80264e-05  2.87827e-05
  4.47782e-05  6.68994e-05  9.46237e-05  1.25034e-04  1.52640e-04  1.70876e-04
  1.74974e-04  1.64291e-04  1.42321e-04  1.14731e-04  8.71396e-05  6.36411e-05
  4.61965e-05  3.47645e-05  2.79801e-05  2.40125e-05  2.12535e-05  1.86791e-05
  1.58861e-05  1.29107e-05  9.98519e-06  7.34951e-06  2.31922e-07  3.88051e-07
  6.06472e-07  8.82732e-07  1.19291e-06  1.49301e-06  1.72937e-06  1.85882e-06
  1.86967e-06  1.79032e-06  1.67990e-06  1.60708e-06  1.63199e-06  1.80378e-06
  2.17956e-06  2.86165e-06  4.04681e-06  6.08691e-06  9.57582e-06  1.54743e-05
  2.52509e-05  4.09322e-05  6.48381e-05  9.86953e-05  1.41971e-04  1.89957e-04
  2.33259e-04  2.60626e-04  2.64572e-04  2.45388e-04  2.09943e-04  1.67418e-04
  1.26149e-04  9.21781e-05  6.84086e-05  5.44482e-05  4.75305e-05  4.40752e-05
  4.10952e-05  3.69762e-05  3.14934e-05  2.52708e-05  1.91396e-05  1.37369e-05
  3.43911e-07  5.87807e-07  9.39317e-07  1.39558e-06  1.91611e-06  2.41741e-06
  2.79127e-06  2.94919e-06  2.87061e-06  2.62320e-06  2.33775e-06  2.15392e-06
  2.17210e-06  2.44075e-06  2.99192e-06  3.91613e-06  5.45000e-06  8.06190e-06
  1.25627e-05  2.02854e-05  3.33221e-05  5.46691e-05  8.79238e-05  1.35991e-04
  1.98403e-04  2.67954e-04  3.29598e-04  3.65552e-04  3.65682e-04  3.33617e-04
  2.81736e-04  2.22752e-04  1.67037e-04  1.22888e-04  9.49680e-05  8.25649e-05
  8.03934e-05  8.14207e-05  7.98583e-05  7.31319e-05  6.19701e-05  4.88025e-05
  3.60101e-05  2.50912e-05  4.72788e-07  8.32382e-07  1.37254e-06  2.10051e-06
  2.95406e-06  3.78035e-06  4.36525e-06  4.52655e-06  4.22616e-06  3.61793e-06
  2.98568e-06  2.61375e-06  2.67159e-06  3.17462e-06  4.05028e-06  5.29794e-06
  7.16276e-06  1.02510e-05  1.56279e-05  2.50209e-05  4.11601e-05  6.80524e-05
  1.10673e-04  1.73239e-04  2.55321e-04  3.46618e-04  4.25043e-04  4.65198e-04
  4.55791e-04  4.07499e-04  3.39802e-04  2.66825e-04  1.99035e-04  1.47977e-04
  1.22197e-04  1.21086e-04  1.35025e-04  1.50245e-04  1.54613e-04  1.43336e-04
  1.20157e-04  9.24226e-05  6.61682e-05  4.45923e-05  5.97636e-07  1.09175e-06
  1.87412e-06  2.98203e-06  4.33405e-06  5.66766e-06  6.57424e-06  6.68670e-06
  5.93257e-06  4.64359e-06  3.41247e-06  2.80168e-06  3.09653e-06  4.20334e-06
  5.75774e-06  7.47082e-06  9.52198e-06  1.27220e-05  1.84819e-05  2.89238e-05
  4.72939e-05  7.83897e-05  1.28283e-04  2.02217e-04  2.99610e-04  4.07071e-04
  4.95818e-04  5.34017e-04  5.11715e-04  4.48663e-04  3.69895e-04  2.87268e-04
  2.10444e-04  1.57513e-04  1.44479e-04  1.71028e-04  2.21302e-04  2.71123e-04
  2.92956e-04  2.74098e-04  2.26530e-04  1.69857e-04  1.17779e-04  7.65827e-05
  6.88693e-07  1.30952e-06  2.35628e-06  3.93271e-06  5.96309e-06  8.03987e-06
  9.43400e-06  9.44507e-06  7.93837e-06  5.59199e-06  3.56384e-06  2.88782e-06
  4.01885e-06  6.60597e-06  9.60319e-06  1.19862e-05  1.37237e-05  1.60669e-05
  2.10739e-05  3.13148e-05  5.02907e-05  8.30719e-05  1.36111e-04  2.14926e-04
  3.18500e-04  4.31496e-04  5.21766e-04  5.55395e-04  5.25183e-04  4.55626e-04
  3.71184e-04  2.79846e-04  1.94423e-04  1.45858e-04  1.60691e-04  2.33531e-04
  3.39917e-04  4.58083e-04  5.25616e-04  4.96431e-04  4.05808e-04  2.98363e-04
  2.00863e-04  1.25916e-04  7.26617e-07  1.42413e-06  2.68439e-06  4.72445e-06
  7.53909e-06  1.05906e-05  1.27180e-05  1.27136e-05  1.03752e-05  7.00063e-06
  4.63358e-06  4.90180e-06  8.37791e-06  1.42070e-05  1.99710e-05  2.30224e-05
  2.29097e-05  2.20495e-05  2.39832e-05  3.19582e-05  4.93367e-05  8.06833e-05
  1.31817e-04  2.07522e-04  3.06108e-04  4.12348e-04  4.96085e-04  5.27072e-04
  4.99687e-04  4.33793e-04  3.46594e-04  2.45356e-04  1.54508e-04  1.27173e-04
  2.07789e-04  3.60196e-04  4.95171e-04  6.95323e-04  8.49402e-04  7.97285e-04
  6.63879e-04  4.91782e-04  3.24074e-04  1.95883e-04  7.43480e-07  1.43829e-06
  2.77233e-06  5.10382e-06  8.59727e-06  1.27219e-05  1.59568e-05  1.65728e-05
  1.44668e-05  1.19641e-05  1.21408e-05  1.66828e-05  2.56189e-05  3.72066e-05
  4.68646e-05  4.90814e-05  4.29826e-05  3.38909e-05  2.85391e-05  3.12518e-05
  4.46382e-05  7.17616e-05  1.16735e-04  1.82657e-04  2.66954e-04  3.56162e-04
  4.26139e-04  4.53992e-04  4.34186e-04  3.76726e-04  2.90565e-04  1.87418e-04
  1.10378e-04  1.51919e-04  4.37674e-04  9.42288e-04  1.12584e-03  1.29088e-03
  1.25971e-03  9.65681e-04  9.43270e-04  7.50789e-04  4.88058e-04  2.84092e-04
  8.67806e-07  1.52545e-06  2.79461e-06  5.14299e-06  8.98848e-06  1.41107e-05
  1.91246e-05  2.24057e-05  2.47165e-05  3.01640e-05  4.21519e-05  5.94420e-05
  7.83617e-05  9.57453e-05  1.05838e-04  1.00623e-04  7.98478e-05  5.42872e-05
  3.57780e-05  2.98254e-05  3.73214e-05  5.87154e-05  9.55212e-05  1.48536e-04
  2.13986e-04  2.80270e-04  3.29668e-04  3.47133e-04  3.28762e-04  2.78833e-04
  2.03067e-04  1.19495e-04  8.82990e-05  2.53802e-04  9.37898e-04  2.44862e-03
  2.63060e-03  1.30241e-03  1.48949e-03  6.61400e-04  1.21264e-03  1.06409e-03
  6.73686e-04  3.76758e-04  1.31476e-06  2.06658e-06  3.35807e-06  5.69094e-06
  9.75693e-06  1.60089e-05  2.42225e-05  3.46381e-05  5.14181e-05  8.26319e-05
  1.29868e-04  1.78528e-04  2.09344e-04  2.17651e-04  2.07443e-04  1.77189e-04
  1.29518e-04  7.98366e-05  4.39656e-05  2.75900e-05  2.89278e-05  4.50377e-05
  7.44769e-05  1.15705e-04  1.63490e-04  2.06840e-04  2.32110e-04  2.30937e-04
  2.05017e-04  1.61184e-04  1.06594e-04  6.08931e-05  8.64561e-05  3.34245e-04
  1.10687e-03  2.20856e-03  3.76011e-04  5.72570e-03  8.00204e-04  1.01142e-03
  1.68697e-03  1.37109e-03  8.25186e-04  4.46443e-04  2.25646e-06  3.43933e-06
  5.21344e-06  8.07795e-06  1.29576e-05  2.11655e-05  3.46644e-05  5.84944e-05
  1.06415e-04  1.99205e-04  3.35819e-04  4.58200e-04  4.89932e-04  4.29405e-04
  3.37984e-04  2.50799e-04  1.68840e-04  9.73202e-05  4.76001e-05  2.36506e-05
  2.12417e-05  3.44907e-05  5.97208e-05  9.39707e-05  1.30784e-04  1.58125e-04
  1.63087e-04  1.42568e-04  1.07702e-04  7.21245e-05  4.14490e-05  2.71190e-05
  7.63149e-05  2.90005e-04  7.51275e-04  9.81284e-04  9.70958e-04  3.96742e-04
  2.44741e-03  2.00789e-03  2.04089e-03  1.47413e-03  8.63524e-04  4.64237e-04
  3.61194e-06  5.57136e-06  8.35982e-06  1.24371e-05  1.87721e-05  2.91619e-05
  4.77541e-05  8.68612e-05  1.80888e-04  3.91683e-04  7.39239e-04  1.05057e-03
  1.04482e-03  7.46825e-04  4.46267e-04  2.69594e-04  1.67098e-04  9.32628e-05
  4.29931e-05  1.89620e-05  1.70558e-05  3.06652e-05  5.60226e-05  9.08951e-05
  1.28784e-04  1.54987e-04  1.53126e-04  1.25390e-04  9.85284e-05  8.42171e-05
  6.49146e-05  4.21258e-05  5.64668e-05  1.73235e-04  4.25873e-04  7.98533e-04
  1.84493e-03  2.65671e-03  1.50807e-03  1.59969e-03  1.72487e-03  1.26557e-03
  7.65532e-04  4.24041e-04  4.95838e-06  7.69512e-06  1.14553e-05  1.64833e-05
  2.33090e-05  3.32621e-05  5.06541e-05  9.20683e-05  2.17128e-04  5.84469e-04
  1.37237e-03  2.20891e-03  2.08233e-03  1.12456e-03  4.30160e-04  1.96409e-04
  1.26322e-04  7.76085e-05  3.88036e-05  1.97809e-05  2.04538e-05  3.61978e-05
  6.59601e-05  1.11485e-04  1.69027e-04  2.19538e-04  2.34489e-04  2.28952e-04
  2.84885e-04  3.50635e-04  2.80501e-04  1.52162e-04  6.91692e-05  7.71667e-05
  1.91481e-04  3.80798e-04  5.83761e-04  5.71296e-04  6.26261e-04  1.06501e-03
  1.18430e-03  9.23793e-04  5.97063e-04  3.49285e-04  5.73879e-06  8.75849e-06
  1.26531e-05  1.73105e-05  2.27429e-05  2.96803e-05  4.08725e-05  6.60442e-05
  1.53616e-04  5.42188e-04  1.89081e-03  3.98062e-03  3.60795e-03  1.22033e-03
  2.06239e-04  1.33426e-04  1.38505e-04  9.90539e-05  5.67529e-05  3.46163e-05
  3.37328e-05  5.06703e-05  8.85569e-05  1.57087e-04  2.61841e-04  3.80642e-04
  4.46606e-04  4.95360e-04  9.14359e-04  1.30794e-03  8.49215e-04  4.00219e-04
  1.71360e-04  6.76923e-05  8.53566e-05  1.72051e-04  2.57676e-04  3.43573e-04
  5.29345e-04  7.44686e-04  7.79190e-04  6.34058e-04  4.37427e-04  2.71751e-04
  5.64804e-06  8.21792e-06  1.11701e-05  1.43398e-05  1.84610e-05  2.69414e-05
  4.77995e-05  9.13946e-05  1.55415e-04  2.61598e-04  1.12401e-03  4.05912e-03
  3.56806e-03  6.06201e-04  4.88485e-04  5.59766e-04  3.77078e-04  2.08164e-04
  1.08123e-04  6.24945e-05  5.23394e-05  6.85440e-05  1.17426e-04  2.20749e-04
  4.06617e-04  6.69843e-04  8.64872e-04  8.82582e-04  2.09277e-03  3.15011e-03
  1.43962e-03  8.89343e-04  4.78344e-04  1.73789e-04  9.36592e-05  1.39789e-04
  2.29705e-04  3.37630e-04  4.58641e-04  5.44595e-04  5.37997e-04  4.46701e-04
  3.23348e-04  2.11407e-04  4.86093e-06  6.44955e-06  7.84107e-06  9.44744e-06
  1.45857e-05  3.43011e-05  9.69949e-05  2.66015e-04  6.45907e-04  1.16575e-03
  8.10533e-04  2.85529e-04  6.44139e-04  2.84447e-03  3.28437e-03  1.78555e-03
  8.05845e-04  3.57158e-04  1.63867e-04  8.62523e-05  6.52067e-05  8.06068e-05
  1.40480e-04  2.80234e-04  5.62092e-04  1.04392e-03  1.58290e-03  1.56236e-03
  1.63235e-03  3.01627e-04  1.14473e-03  2.54314e-03  1.16391e-03  3.68646e-04
  1.58027e-04  1.67945e-04  2.45029e-04  3.31301e-04  4.02251e-04  4.35152e-04
  4.13667e-04  3.45509e-04  2.57115e-04  1.73872e-04  3.93741e-06  4.50218e-06
  4.45568e-06  5.13538e-06  1.28300e-05  4.57962e-05  1.50479e-04  4.44312e-04
  1.20451e-03  2.75160e-03  3.31707e-03  1.75004e-04  4.48775e-06  3.71688e-03
  4.35571e-03  2.17176e-03  9.24447e-04  3.90759e-04  1.71202e-04  8.68569e-05
  6.46896e-05  8.05948e-05  1.45117e-04  3.02487e-04  6.34894e-04  1.24570e-03
  2.06671e-03  2.27859e-03  5.50670e-04  8.57412e-03  8.68712e-04  3.92867e-03
  1.55901e-03  4.86279e-04  2.16488e-04  2.07199e-04  2.69817e-04  3.35408e-04
  3.80109e-04  3.92084e-04  3.64603e-04  3.03893e-04  2.28210e-04  1.56448e-04
  3.55900e-06  3.61093e-06  3.04022e-06  4.15717e-06  1.49210e-05  5.34806e-05
  1.56207e-04  3.95439e-04  8.77337e-04  1.45529e-03  1.09010e-03  1.79362e-03
  2.36105e-03  3.44845e-04  9.44928e-04  9.44662e-04  5.41533e-04  2.59736e-04
  1.22744e-04  7.23542e-05  6.19263e-05  7.52506e-05  1.29689e-04  2.70947e-04
  5.67268e-04  1.07122e-03  1.59457e-03  1.35270e-03  1.56481e-03  1.34851e-03
  1.44154e-03  1.76824e-03  1.00776e-03  4.28653e-04  2.40038e-04  2.39046e-04
  2.96364e-04  3.51991e-04  3.86982e-04  3.92358e-04  3.61267e-04  2.99194e-04
  2.23757e-04  1.53075e-04  4.34191e-06  4.90032e-06  5.61269e-06  1.03880e-05
  2.89947e-05  7.42293e-05  1.51239e-04  2.46881e-04  3.02119e-04  2.08312e-04
  8.78252e-04  5.89297e-03  8.70334e-03  3.12981e-03  4.01117e-04  1.91963e-04
  1.73512e-04  1.12924e-04  8.94821e-05  1.01000e-04  1.04477e-04  9.55363e-05
  1.13155e-04  2.06560e-04  4.16205e-04  7.35458e-04  9.86198e-04  8.93010e-04
  1.56393e-03  2.84859e-03  1.52265e-03  8.53510e-04  5.96630e-04  3.48569e-04
  2.46884e-04  2.64081e-04  3.23779e-04  3.78029e-04  4.11957e-04  4.15625e-04
  3.80079e-04  3.11856e-04  2.30965e-04  1.56685e-04  6.84122e-06  9.41028e-06
  1.39804e-05  2.76508e-05  6.69665e-05  1.45277e-04  2.31934e-04  2.45578e-04
  1.40217e-04  8.92183e-05  9.68575e-04  3.64252e-03  4.94192e-03  2.68248e-03
  7.13670e-04  1.64312e-04  8.01490e-05  8.28184e-05  1.78496e-04  2.97785e-04
  3.00952e-04  2.07205e-04  1.33507e-04  1.50572e-04  2.72487e-04  4.68508e-04
  6.48110e-04  7.62568e-04  1.07544e-03  1.44223e-03  1.16148e-03  7.45468e-04
  4.74619e-04  3.04511e-04  2.49757e-04  2.84513e-04  3.50234e-04  4.06525e-04
  4.40247e-04  4.40578e-04  3.98991e-04  3.24329e-04  2.38389e-04  1.60848e-04
  1.16721e-05  1.85224e-05  3.01851e-05  5.64750e-05  1.25529e-04  2.71536e-04
  4.37674e-04  4.46398e-04  2.54897e-04  1.25213e-04  4.79389e-04  1.35540e-03
  1.78625e-03  1.21830e-03  5.19381e-04  2.17670e-04  1.25810e-04  1.37452e-04
  4.01800e-04  7.86040e-04  8.08362e-04  4.98591e-04  2.29573e-04  1.33077e-04
  1.77625e-04  3.01544e-04  4.40639e-04  5.60763e-04  6.87361e-04  7.75435e-04
  7.04317e-04  5.27730e-04  3.58320e-04  2.54266e-04  2.38230e-04  2.90017e-04
  3.62518e-04  4.20608e-04  4.51582e-04  4.46698e-04  4.01131e-04  3.25042e-04
  2.39163e-04  1.61940e-04  1.93679e-05  3.43618e-05  5.93655e-05  9.94068e-05
  1.67053e-04  2.99800e-04  4.95607e-04  6.11476e-04  4.18046e-04  1.48872e-04
  1.36298e-04  3.54846e-04  5.04843e-04  4.28312e-04  3.00603e-04  2.60078e-04
  2.09951e-04  1.04100e-04  2.25688e-04  9.90264e-04  1.53539e-03  9.68714e-04
  3.95910e-04  1.54346e-04  1.31396e-04  2.09511e-04  3.12802e-04  3.97615e-04
  4.49740e-04  4.60861e-04  4.17816e-04  3.31913e-04  2.42202e-04  1.92019e-04
  2.04786e-04  2.68129e-04  3.45084e-04  4.04604e-04  4.34056e-04  4.28072e-04
  3.85353e-04  3.15005e-04  2.34653e-04  1.61000e-04  2.93598e-05  5.75773e-05
  1.08914e-04  1.80669e-04  2.00463e-04  7.56690e-05  6.79389e-06  2.15372e-04
  3.87582e-04  1.61934e-04  2.65920e-05  5.18791e-05  1.26344e-04  1.84684e-04
  2.57946e-04  3.64870e-04  3.53608e-04  4.74540e-05  5.20929e-04  4.28374e-05
  1.86418e-03  1.35828e-03  5.36674e-04  1.83200e-04  1.17541e-04  1.71439e-04
  2.53867e-04  3.16496e-04  3.40618e-04  3.27220e-04  2.84007e-04  2.22359e-04
  1.63612e-04  1.36746e-04  1.60180e-04  2.25444e-04  3.03392e-04  3.66897e-04
  4.02583e-04  4.04692e-04  3.71442e-04  3.09678e-04  2.34978e-04  1.63830e-04
  3.86148e-05  8.13348e-05  1.67512e-04  3.05075e-04  3.43696e-04  1.64902e-05
  2.56033e-04  7.09785e-06  2.43898e-04  1.61807e-04  5.43726e-05  5.25738e-05
  1.18133e-04  2.09757e-04  3.30265e-04  4.84702e-04  5.23852e-04  9.70486e-05
  4.48633e-04  9.46475e-05  1.84409e-03  1.33128e-03  5.29050e-04  1.83929e-04
  1.19972e-04  1.71531e-04  2.48694e-04  3.04160e-04  3.19950e-04  2.98176e-04
  2.49386e-04  1.87214e-04  1.31331e-04  1.06697e-04  1.29307e-04  1.92423e-04
  2.72411e-04  3.46457e-04  3.99159e-04  4.17813e-04  3.94479e-04  3.34518e-04
  2.56108e-04  1.79294e-04  4.26442e-05  9.19716e-05  1.94334e-04  3.71329e-04
  5.03945e-04  2.25474e-04  1.66733e-05  1.34468e-04  2.26226e-04  1.74633e-04
  1.25820e-04  1.48919e-04  2.21714e-04  3.02703e-04  3.89305e-04  5.00583e-04
  5.77603e-04  4.58882e-04  3.66997e-04  9.65572e-04  1.42062e-03  9.05496e-04
  3.78882e-04  1.54742e-04  1.31116e-04  1.95777e-04  2.76332e-04  3.30922e-04
  3.44439e-04  3.18964e-04  2.63896e-04  1.94843e-04  1.34600e-04  1.10236e-04
  1.37936e-04  2.09340e-04  3.01640e-04  3.96679e-04  4.78199e-04  5.19632e-04
  4.98381e-04  4.20602e-04  3.16682e-04  2.17165e-04  3.93735e-05  8.30215e-05
  1.68878e-04  3.11345e-04  4.54118e-04  4.32200e-04  2.99910e-04  2.47167e-04
  2.05015e-04  1.66250e-04  1.66816e-04  2.20715e-04  2.95367e-04  3.43204e-04
  3.66213e-04  3.98467e-04  4.34938e-04  4.48911e-04  5.24422e-04  7.11403e-04
  7.01847e-04  4.42051e-04  2.11025e-04  1.23033e-04  1.48183e-04  2.28652e-04
  3.11825e-04  3.62539e-04  3.71035e-04  3.41645e-04  2.82220e-04  2.09830e-04
  1.52505e-04  1.43911e-04  2.02254e-04  3.11578e-04  4.39464e-04  5.68909e-04
  6.92501e-04  7.67650e-04  7.35295e-04  6.03377e-04  4.35584e-04  2.85855e-04
  3.10286e-05  6.20757e-05  1.17094e-04  1.98214e-04  2.77352e-04  2.94370e-04
  2.39516e-04  1.72855e-04  1.30347e-04  1.23507e-04  1.59146e-04  2.29538e-04
  2.92131e-04  3.03506e-04  2.79254e-04  2.61229e-04  2.54959e-04  2.48088e-04
  2.56376e-04  2.77395e-04  2.49528e-04  1.69908e-04  1.07602e-04  1.06651e-04
  1.65104e-04  2.53939e-04  3.33330e-04  3.73705e-04  3.71916e-04  3.37461e-04
  2.77519e-04  2.09307e-04  1.67661e-04  1.97412e-04  3.22298e-04  5.20198e-04
  7.46972e-04  9.33294e-04  1.07440e-03  1.20441e-03  1.15882e-03  9.16782e-04
  6.25947e-04  3.88344e-04  2.16705e-05  4.06417e-05  7.02778e-05  1.07726e-04
  1.38524e-04  1.41573e-04  1.13831e-04  7.91990e-05  6.34854e-05  7.97829e-05
  1.30468e-04  1.98491e-04  2.39883e-04  2.25329e-04  1.82430e-04  1.50742e-04
  1.32213e-04  1.12431e-04  9.29671e-05  8.10244e-05  7.05483e-05  5.98530e-05
  6.45734e-05  1.01856e-04  1.73776e-04  2.61651e-04  3.32586e-04  3.61112e-04
  3.48372e-04  3.08927e-04  2.51833e-04  1.94455e-04  1.78329e-04  2.61131e-04
  4.73421e-04  8.06074e-04  1.39649e-03  1.87563e-03  1.61678e-03  1.75070e-03
  1.77503e-03  1.36398e-03  8.78331e-04  5.14649e-04  1.41546e-05  2.49442e-05
  3.97308e-05  5.53428e-05  6.46006e-05  6.03317e-05  4.39035e-05  2.76674e-05
  2.67653e-05  5.11281e-05  1.00421e-04  1.54833e-04  1.77613e-04  1.53128e-04
  1.10310e-04  8.08095e-05  6.42431e-05  4.76078e-05  3.01607e-05  1.99064e-05
  1.97342e-05  2.89481e-05  5.25444e-05  9.95449e-05  1.71538e-04  2.53450e-04
  3.16870e-04  3.39043e-04  3.20930e-04  2.78639e-04  2.25512e-04  1.81360e-04
  1.93201e-04  3.34581e-04  6.50090e-04  1.05278e-03  2.32483e-03  3.84798e-03
  2.18396e-03  2.04450e-03  2.43356e-03  1.85080e-03  1.13441e-03  6.34449e-04
  9.35574e-06  1.57745e-05  2.36752e-05  3.06689e-05  3.29084e-05  2.75820e-05
  1.65971e-05  7.59032e-06  1.05492e-05  3.26537e-05  7.20226e-05  1.11137e-04
  1.23412e-04  1.00883e-04  6.60774e-05  4.22547e-05  3.02294e-05  2.13903e-05
  1.46090e-05  1.37620e-05  1.93172e-05  3.07548e-05  5.35670e-05  9.70994e-05
  1.63762e-04  2.40420e-04  3.01535e-04  3.25439e-04  3.10056e-04  2.69301e-04
  2.19276e-04  1.82827e-04  2.12345e-04  4.14460e-04  9.75275e-04  1.78521e-03
  1.30720e-03  1.63530e-03  1.65367e-03  2.03391e-03  2.79439e-03  2.14428e-03
  1.28501e-03  7.02671e-04  6.88566e-06  1.15266e-05  1.71561e-05  2.21169e-05
  2.38376e-05  2.02818e-05  1.22545e-05  4.74452e-06  5.55803e-06  2.11045e-05
  5.02320e-05  7.92428e-05  8.81968e-05  7.13202e-05  4.48548e-05  2.62634e-05
  1.79601e-05  1.61902e-05  2.08370e-05  3.06488e-05  3.98719e-05  4.70042e-05
  6.16275e-05  9.77404e-05  1.60368e-04  2.37330e-04  3.03299e-04  3.35575e-04
  3.28965e-04  2.94069e-04  2.45250e-04  2.03722e-04  2.22920e-04  4.35481e-04
  1.20543e-03  2.94756e-03  1.36867e-03  3.98407e-03  1.69693e-03  1.91509e-03
  2.55170e-03  2.03538e-03  1.24348e-03  6.87269e-04  5.90713e-06  1.01706e-05
  1.57841e-05  2.16853e-05  2.57497e-05  2.54372e-05  1.97424e-05  1.16996e-05
  8.73657e-06  1.90029e-05  4.45250e-05  7.37451e-05  8.48598e-05  7.00223e-05
  4.67423e-05  3.14516e-05  2.43960e-05  2.47001e-05  3.61000e-05  5.43562e-05
  6.62754e-05  6.80598e-05  7.44328e-05  1.06299e-04  1.72523e-04  2.60142e-04
  3.39125e-04  3.82175e-04  3.84222e-04  3.57163e-04  3.09717e-04  2.51779e-04
  2.28230e-04  3.58280e-04  9.12817e-04  2.24792e-03  3.31742e-03  3.16239e-03
  2.24691e-03  1.49092e-03  1.94107e-03  1.61561e-03  1.03783e-03  5.96908e-04
  5.59344e-06  9.94625e-06  1.61835e-05  2.37510e-05  3.08083e-05  3.41917e-05
  3.11892e-05  2.33215e-05  1.85148e-05  2.88214e-05  6.43944e-05  1.15733e-04
  1.38276e-04  1.09858e-04  7.61006e-05  6.28402e-05  5.32963e-05  4.48241e-05
  5.11489e-05  7.08269e-05  8.45813e-05  8.47089e-05  8.96906e-05  1.27901e-04
  2.13272e-04  3.29184e-04  4.30017e-04  4.75212e-04  4.73018e-04  4.54305e-04
  4.16980e-04  3.45385e-04  2.64886e-04  2.78986e-04  5.45546e-04  1.17565e-03
  1.93606e-03  2.12398e-03  1.47228e-03  1.29587e-03  1.38788e-03  1.14882e-03
  7.78367e-04  4.72817e-04  5.35356e-06  9.61411e-06  1.59788e-05  2.42548e-05
  3.30276e-05  3.93219e-05  4.01805e-05  3.67782e-05  3.68645e-05  5.50144e-05
  1.21105e-04  2.55514e-04  3.33699e-04  2.36880e-04  1.53370e-04  1.45387e-04
  1.23153e-04  8.29439e-05  6.31783e-05  7.17573e-05  8.54341e-05  9.07478e-05
  1.06612e-04  1.68918e-04  3.00171e-04  4.77026e-04  6.11055e-04  6.22581e-04
  6.00240e-04  6.19503e-04  5.93882e-04  5.23839e-04  3.90651e-04  2.86112e-04
  3.56180e-04  6.38321e-04  9.84897e-04  1.12945e-03  1.05280e-03  1.00741e-03
  9.51487e-04  7.78632e-04  5.53140e-04  3.55890e-04  4.96677e-06  8.68182e-06
  1.41763e-05  2.14157e-05  2.97088e-05  3.78376e-05  4.58757e-05  5.85595e-05
  8.43707e-05  1.28213e-04  2.24977e-04  5.46956e-04  8.79381e-04  5.61843e-04
  3.56447e-04  3.66297e-04  2.80074e-04  1.56411e-04  8.01081e-05  6.20262e-05
  7.15608e-05  8.74896e-05  1.26488e-04  2.33914e-04  4.51313e-04  7.55146e-04
  9.59397e-04  8.66745e-04  1.07881e-03  1.53527e-03  1.14783e-03  9.45946e-04
  7.15091e-04  4.27391e-04  3.06133e-04  3.77005e-04  5.30603e-04  6.43671e-04
  6.84796e-04  6.84779e-04  6.36485e-04  5.29692e-04  3.94146e-04  2.67743e-04
  4.62196e-06  7.49900e-06  1.14096e-05  1.63555e-05  2.27542e-05  3.28684e-05
  5.39984e-05  1.03252e-04  2.07383e-04  3.67681e-04  4.59260e-04  6.24765e-04
  1.30246e-03  9.03575e-04  8.67740e-04  8.69918e-04  5.55698e-04  2.69208e-04
  1.09237e-04  5.33837e-05  5.35940e-05  7.99298e-05  1.46843e-04  3.13300e-04
  6.59117e-04  1.20307e-03  1.63482e-03  1.34727e-03  2.73075e-03  4.68637e-03
  2.77094e-03  2.10790e-03  1.41521e-03  7.12975e-04  3.52840e-04  2.63697e-04
  3.07681e-04  3.82674e-04  4.41510e-04  4.67226e-04  4.48558e-04  3.86485e-04
  2.99996e-04  2.12889e-04  4.83484e-06  7.06118e-06  9.47303e-06  1.20528e-05
  1.65244e-05  2.94013e-05  6.73041e-05  1.67183e-04  4.05882e-04  8.86783e-04
  1.30628e-03  3.35597e-04  8.69499e-05  1.62094e-04  1.42783e-03  1.41830e-03
  8.06550e-04  3.67142e-04  1.37881e-04  4.90560e-05  3.76425e-05  6.84873e-05
  1.55473e-04  3.71577e-04  8.44091e-04  1.69353e-03  2.63376e-03  2.02985e-03
  1.18985e-03  1.75496e-03  1.90573e-03  3.79971e-03  2.23444e-03  9.79721e-04
  4.16077e-04  2.33047e-04  2.25371e-04  2.79153e-04  3.37756e-04  3.72362e-04
  3.67825e-04  3.24616e-04  2.57888e-04  1.87076e-04  6.34046e-06  8.77181e-06
  1.07424e-05  1.19753e-05  1.50856e-05  2.99659e-05  7.96268e-05  2.11467e-04
  5.28378e-04  1.21475e-03  2.05542e-03  7.35959e-04  8.85681e-04  2.44383e-05
  8.63567e-04  1.19941e-03  7.66574e-04  3.72777e-04  1.44104e-04  4.51917e-05
  2.50492e-05  5.10990e-05  1.37942e-04  3.63829e-04  8.73402e-04  1.83516e-03
  3.05328e-03  2.55844e-03  8.02969e-04  8.00262e-03  1.50441e-03  3.29778e-03
  2.06689e-03  9.36445e-04  4.06178e-04  2.32933e-04  2.28862e-04  2.83233e-04
  3.39978e-04  3.71552e-04  3.64302e-04  3.19624e-04  2.52796e-04  1.82784e-04
  1.01057e-05  1.46059e-05  1.86703e-05  2.10544e-05  2.39047e-05  3.86701e-05
  8.94508e-05  2.12661e-04  4.63749e-04  8.94048e-04  1.23253e-03  6.60673e-04
  7.35053e-04  7.30429e-04  3.80202e-04  6.05035e-04  5.18515e-04  3.03261e-04
  1.36737e-04  5.48764e-05  3.17158e-05  4.01127e-05  9.84606e-05  2.81821e-04
  7.06541e-04  1.46615e-03  2.32284e-03  2.22199e-03  2.95776e-03  5.26892e-03
  2.95496e-03  1.42856e-03  1.12493e-03  6.35051e-04  3.30379e-04  2.44013e-04
  2.80003e-04  3.49818e-04  4.05443e-04  4.26979e-04  4.06197e-04  3.47728e-04
  2.69349e-04  1.91310e-04  1.74089e-05  2.77026e-05  3.97371e-05  4.99495e-05
  5.64404e-05  6.98495e-05  1.15137e-04  2.08365e-04  3.40041e-04  4.63507e-04
  4.42620e-04  3.15873e-04  6.83812e-04  7.18808e-04  3.43016e-04  3.32240e-04
  3.40550e-04  2.56559e-04  1.74004e-04  1.42592e-04  1.25323e-04  9.00645e-05
  7.82159e-05  1.74587e-04  4.56179e-04  9.29675e-04  1.37781e-03  1.35234e-03
  1.44016e-03  2.03371e-03  1.03054e-03  5.48020e-04  5.32303e-04  3.81525e-04
  2.63640e-04  2.65455e-04  3.44197e-04  4.31212e-04  4.86365e-04  4.96897e-04
  4.60208e-04  3.84905e-04  2.92065e-04  2.03701e-04  2.95676e-05  5.24707e-05
  8.55706e-05  1.21666e-04  1.43685e-04  1.51615e-04  1.85687e-04  2.52904e-04
  2.92561e-04  2.61389e-04  1.74139e-04  1.53214e-04  2.99038e-04  3.42626e-04
  2.55138e-04  2.65294e-04  3.05700e-04  3.06209e-04  3.51621e-04  4.68647e-04
  4.88549e-04  3.36177e-04  1.60697e-04  1.16661e-04  2.54155e-04  5.26412e-04
  7.74396e-04  7.87675e-04  6.17180e-04  4.82343e-04  3.54296e-04  3.31799e-04
  3.24020e-04  2.62257e-04  2.32668e-04  2.83140e-04  3.83465e-04  4.79202e-04
  5.35734e-04  5.41566e-04  4.95826e-04  4.09944e-04  3.07689e-04  2.12454e-04
  4.66506e-05  9.18961e-05  1.69770e-04  2.72883e-04  3.37515e-04  2.99737e-04
  2.79953e-04  3.42907e-04  3.30982e-04  2.10682e-04  9.35424e-05  7.56563e-05
  1.44911e-04  1.95396e-04  2.24203e-04  3.04439e-04  3.92911e-04  4.42199e-04
  6.65053e-04  1.18334e-03  1.41509e-03  9.96468e-04  4.47875e-04  1.62953e-04
  1.54850e-04  3.06341e-04  4.72858e-04  5.30528e-04  4.65169e-04  3.71421e-04
  3.17305e-04  2.92570e-04  2.56067e-04  2.14804e-04  2.15793e-04  2.78601e-04
  3.77371e-04  4.71104e-04  5.30532e-04  5.40605e-04  4.97293e-04  4.12130e-04
  3.09719e-04  2.13983e-04  6.52503e-05  1.39967e-04  2.87672e-04  5.16782e-04
  6.52910e-04  3.78956e-04  1.65123e-04  3.01145e-04  3.80170e-04  2.18651e-04
  6.63714e-05  4.58829e-05  1.08343e-04  1.75723e-04  2.63370e-04  4.27145e-04
  5.75762e-04  4.80338e-04  4.46943e-04  1.27622e-03  2.65672e-03  2.11867e-03
  9.48153e-04  3.07037e-04  1.45914e-04  2.21561e-04  3.54862e-04  4.37825e-04
  4.40798e-04  3.97193e-04  3.45167e-04  2.91970e-04  2.35636e-04  1.95090e-04
  1.99174e-04  2.54857e-04  3.40602e-04  4.26224e-04  4.87282e-04  5.05478e-04
  4.72262e-04  3.96518e-04  3.01293e-04  2.10054e-04  7.78810e-05  1.75499e-04
  3.84818e-04  7.42226e-04  9.17455e-04  1.36746e-04  1.97931e-04  2.60598e-05
  3.56220e-04  2.33872e-04  5.93662e-05  4.84302e-05  1.27316e-04  2.06610e-04
  3.21767e-04  5.54930e-04  7.53926e-04  3.14038e-04  1.69738e-04  1.79633e-04
  2.75682e-03  3.09781e-03  1.40673e-03  4.54798e-04  1.81145e-04  2.18228e-04
  3.43411e-04  4.41105e-04  4.71030e-04  4.44200e-04  3.86207e-04  3.13834e-04
  2.41331e-04  1.91921e-04  1.87831e-04  2.30959e-04  3.02557e-04  3.79147e-04
  4.40094e-04  4.65991e-04  4.44437e-04  3.80075e-04  2.93187e-04  2.06760e-04
  7.75153e-05  1.74766e-04  3.83527e-04  7.40941e-04  9.16484e-04  1.25475e-04
  2.31408e-04  2.12260e-05  3.43439e-04  2.19810e-04  5.86867e-05  7.89811e-05
  1.82484e-04  2.52380e-04  3.37472e-04  5.42086e-04  7.04443e-04  2.70864e-04
  6.77110e-05  2.40241e-04  2.73292e-03  3.12757e-03  1.44139e-03  4.87723e-04
  2.14847e-04  2.56640e-04  3.90793e-04  4.99675e-04  5.37844e-04  5.10310e-04
  4.40818e-04  3.50831e-04  2.61550e-04  2.00186e-04  1.87715e-04  2.21770e-04
  2.82438e-04  3.50954e-04  4.12470e-04  4.48003e-04  4.38940e-04  3.83126e-04
  2.99111e-04  2.12031e-04  6.42803e-05  1.37997e-04  2.83594e-04  5.08320e-04
  6.32272e-04  3.25248e-04  8.74542e-05  2.06087e-04  2.95080e-04  1.58871e-04
  6.45008e-05  1.39231e-04  2.66156e-04  2.99760e-04  2.96709e-04  3.74263e-04
  4.14190e-04  1.91303e-04  1.64562e-04  1.02590e-03  2.58513e-03  2.17747e-03
  1.03479e-03  3.94825e-04  2.32001e-04  3.11012e-04  4.61138e-04  5.77759e-04
  6.16692e-04  5.81718e-04  4.96405e-04  3.86123e-04  2.78411e-04  2.07050e-04
  1.93949e-04  2.28615e-04  2.85061e-04  3.49079e-04  4.14425e-04  4.67420e-04
  4.77247e-04  4.25827e-04  3.33022e-04  2.33671e-04  4.54253e-05  8.94916e-05
  1.64388e-04  2.58929e-04  2.99160e-04  2.08079e-04  1.23871e-04  1.56639e-04
  1.58805e-04  9.77965e-05  1.08528e-04  2.53270e-04  3.97531e-04  3.77352e-04
  2.64797e-04  2.10104e-04  1.71424e-04  8.69150e-05  2.56716e-04  9.03007e-04
  1.34744e-03  1.05955e-03  5.55253e-04  2.73041e-04  2.42974e-04  3.61851e-04
  5.21028e-04  6.37613e-04  6.73442e-04  6.30492e-04  5.29013e-04  3.97280e-04
  2.71435e-04  1.96334e-04  1.96005e-04  2.46095e-04  3.25685e-04  4.23282e-04
  4.81611e-04  5.41136e-04  5.83682e-04  5.32105e-04  4.09468e-04  2.78260e-04
  2.85044e-05  5.06560e-05  8.17091e-05  1.11032e-04  1.13291e-04  7.81635e-05
  4.86561e-05  5.42824e-05  6.59321e-05  9.48284e-05  2.12155e-04  4.28210e-04
  5.84201e-04  5.12884e-04  3.05085e-04  1.50946e-04  7.50892e-05  3.98754e-05
  1.20592e-04  3.39017e-04  4.75988e-04  4.02164e-04  2.58124e-04  1.96711e-04
  2.54145e-04  3.91902e-04  5.43678e-04  6.47922e-04  6.74665e-04  6.24862e-04
  5.13913e-04  3.68707e-04  2.34023e-04  1.74633e-04  2.29357e-04  3.50282e-04
  6.22444e-04  1.10445e-03  9.33224e-04  7.16066e-04  7.97235e-04  7.35836e-04
  5.42369e-04  3.48701e-04  1.67781e-05  2.70161e-05  3.86520e-05  4.58800e-05
  4.06793e-05  2.32943e-05  9.00581e-06  1.32554e-05  4.57846e-05  1.34252e-04
  3.18374e-04  5.68642e-04  7.19173e-04  6.22854e-04  3.72701e-04  1.65463e-04
  6.27225e-05  2.84541e-05  4.63583e-05  1.03409e-04  1.46419e-04  1.44972e-04
  1.34982e-04  1.67275e-04  2.59939e-04  3.93111e-04  5.22895e-04  6.04908e-04
  6.17506e-04  5.62560e-04  4.52037e-04  3.09089e-04  1.88501e-04  2.04245e-04
  5.27551e-04  1.16331e-03  2.16629e-03  4.41897e-03  2.85781e-03  1.04543e-03
  1.19050e-03  1.07349e-03  7.31927e-04  4.37515e-04  9.92731e-06  1.49392e-05
  1.98973e-05  2.21786e-05  1.90752e-05  1.14546e-05  6.47091e-06  1.64451e-05
  5.94884e-05  1.62512e-04  3.44281e-04  5.60107e-04  6.75238e-04  5.87079e-04
  3.69198e-04  1.77029e-04  7.50006e-05  3.78478e-05  3.21073e-05  4.11250e-05
  5.37027e-05  6.78773e-05  9.72300e-05  1.58864e-04  2.56397e-04  3.72718e-04
  4.75272e-04  5.32530e-04  5.30667e-04  4.73480e-04  3.71367e-04  2.45779e-04
  1.63536e-04  3.23561e-04  1.30905e-03  3.71090e-03  2.81988e-03  4.95920e-04
  2.67949e-03  1.40120e-03  1.87196e-03  1.51037e-03  9.31105e-04  5.18245e-04
  6.41659e-06  9.63402e-06  1.32698e-05  1.65447e-05  1.88585e-05  2.11125e-05
  2.70571e-05  4.40737e-05  8.41296e-05  1.62840e-04  2.85819e-04  4.18223e-04
  4.80018e-04  4.18835e-04  2.81414e-04  1.59602e-04  9.30801e-05  6.41498e-05
  4.80316e-05  3.70991e-05  3.50137e-05  4.90502e-05  8.75660e-05  1.55773e-04
  2.49010e-04  3.48814e-04  4.27484e-04  4.62082e-04  4.47037e-04  3.90648e-04
  3.02872e-04  2.01762e-04  1.53319e-04  3.75511e-04  1.57837e-03  4.34547e-03
  5.33225e-04  9.46025e-03  8.60192e-04  2.24175e-03  2.55204e-03  1.79175e-03
  1.02972e-03  5.50422e-04  4.86210e-06  7.87561e-06  1.24279e-05  1.92816e-05
  2.97563e-05  4.57461e-05  6.87167e-05  9.78937e-05  1.30695e-04  1.67075e-04
  2.09061e-04  2.47644e-04  2.58006e-04  2.27515e-04  1.80390e-04  1.49854e-04
  1.37450e-04  1.21353e-04  9.11168e-05  5.75426e-05  3.81241e-05  4.52969e-05
  8.49064e-05  1.56403e-04  2.49838e-04  3.42942e-04  4.06380e-04  4.21378e-04
  3.94351e-04  3.43585e-04  2.75197e-04  1.94138e-04  1.47020e-04  2.72080e-04
  8.72684e-04  2.08743e-03  2.66640e-03  2.11934e-03  2.64728e-03  2.24282e-03
  2.31286e-03  1.62341e-03  9.44424e-04  5.10366e-04  4.33946e-06  7.86118e-06
  1.43734e-05  2.64400e-05  4.81976e-05  8.43855e-05  1.35663e-04  1.90652e-04
  2.24968e-04  2.18980e-04  1.78866e-04  1.30717e-04  9.82709e-05  9.68959e-05
  1.34661e-04  1.97381e-04  2.42028e-04  2.30746e-04  1.69282e-04  9.69890e-05
  5.00687e-05  4.52304e-05  8.53421e-05  1.66016e-04  2.73561e-04  3.78172e-04
  4.37650e-04  4.31410e-04  3.94677e-04  3.65389e-04  3.22569e-04  2.45445e-04
  1.68499e-04  1.78109e-04  3.75759e-04  9.05390e-04  2.27491e-03  3.10980e-03
  1.39566e-03  1.20651e-03  1.46483e-03  1.15493e-03  7.29313e-04  4.16878e-04
  4.26847e-06  8.52314e-06  1.73135e-05  3.52797e-05  7.03584e-05  1.32328e-04
  2.23624e-04  3.21573e-04  3.73318e-04  3.33801e-04  2.17379e-04  9.11417e-05
  2.24451e-05  4.74425e-05  1.63164e-04  3.16129e-04  4.13679e-04  3.92692e-04
  2.78615e-04  1.49945e-04  6.60333e-05  4.64138e-05  9.00942e-05  1.91348e-04
  3.36455e-04  4.83427e-04  5.50199e-04  4.98726e-04  4.76602e-04  5.42111e-04
  5.01918e-04  3.75627e-04  2.41418e-04  1.65316e-04  2.06621e-04  3.80001e-04
  6.45159e-04  6.41588e-04  4.26980e-04  6.39033e-04  8.33571e-04  7.29028e-04
  5.07315e-04  3.12701e-04  4.26831e-06  9.10012e-06  1.96940e-05  4.24982e-05
  8.90917e-05  1.74811e-04  3.05713e-04  4.50371e-04  5.28453e-04  4.68907e-04
  2.93697e-04  1.06990e-04  1.06827e-05  5.55743e-05  2.32010e-04  4.57211e-04
  5.94156e-04  5.54274e-04  3.82906e-04  1.97718e-04  7.90882e-05  4.77583e-05
  1.00484e-04  2.36408e-04  4.52847e-04  6.98680e-04  7.94370e-04  6.18564e-04
  8.52895e-04  1.38588e-03  9.25409e-04  5.63936e-04  3.71572e-04  2.10374e-04
  1.54823e-04  1.83494e-04  2.21954e-04  2.28926e-04  2.84169e-04  4.27570e-04
  5.12100e-04  4.64461e-04  3.46867e-04  2.28896e-04  4.10191e-06  9.06405e-06
  2.02424e-05  4.48378e-05  9.60119e-05  1.91672e-04  3.39980e-04  5.06617e-04
  5.99977e-04  5.37341e-04  3.42680e-04  1.34645e-04  2.86875e-05  8.10973e-05
  2.79335e-04  5.29033e-04  6.75956e-04  6.22537e-04  4.23692e-04  2.13623e-04
  8.11391e-05  4.83256e-05  1.15310e-04  2.95144e-04  6.15408e-04  1.04978e-03
  1.28719e-03  8.96486e-04  2.13036e-03  3.66613e-03  1.36048e-03  8.78573e-04
  6.33870e-04  3.03005e-04  1.53127e-04  1.33464e-04  1.61643e-04  2.05864e-04
  2.71276e-04  3.39914e-04  3.64164e-04  3.26484e-04  2.52171e-04  1.74141e-04
  3.67898e-06  8.22470e-06  1.84930e-05  4.10246e-05  8.75585e-05  1.73651e-04
  3.05751e-04  4.53343e-04  5.37384e-04  4.86560e-04  3.19958e-04  1.39282e-04
  4.65936e-05  9.26322e-05  2.65011e-04  4.78979e-04  6.01186e-04  5.49735e-04
  3.72675e-04  1.86195e-04  6.98766e-05  4.79408e-05  1.29319e-04  3.44491e-04
  7.59157e-04  1.41716e-03  2.01435e-03  1.66297e-03  1.45411e-03  4.32402e-04
  1.17612e-03  2.27313e-03  1.15477e-03  4.16550e-04  1.68672e-04  1.33073e-04
  1.70163e-04  2.23100e-04  2.72592e-04  3.03738e-04  3.01104e-04  2.63080e-04
  2.04474e-04  1.44011e-04  3.04570e-06  6.75879e-06  1.50068e-05  3.26907e-05
  6.81578e-05  1.31633e-04  2.25889e-04  3.28532e-04  3.86645e-04  3.53496e-04
  2.40667e-04  1.15719e-04  5.05021e-05  8.23571e-05  2.01265e-04  3.45913e-04
  4.25821e-04  3.87780e-04  2.63670e-04  1.32013e-04  5.16153e-05  4.70739e-05
  1.35276e-04  3.54906e-04  7.81574e-04  1.47725e-03  2.16046e-03  1.82478e-03
  7.48103e-04  6.44466e-03  1.29097e-03  3.08738e-03  1.31599e-03  4.34071e-04
  1.74796e-04  1.48941e-04  1.94493e-04  2.45610e-04  2.81649e-04  2.95240e-04
  2.80760e-04  2.40189e-04  1.85360e-04  1.30581e-04  2.32752e-06  5.05360e-06
  1.09195e-05  2.30209e-05  4.62224e-05  8.57568e-05  1.41721e-04  2.00314e-04
  2.32742e-04  2.14500e-04  1.51428e-04  8.01179e-05  4.21325e-05  6.01452e-05
  1.27445e-04  2.07387e-04  2.49724e-04  2.26406e-04  1.54702e-04  7.85415e-05
  3.52112e-05  4.60631e-05  1.29818e-04  3.19139e-04  6.63028e-04  1.16301e-03
  1.50064e-03  1.03777e-03  2.00193e-03  2.63946e-03  1.36870e-03  1.32143e-03
  8.00234e-04  3.36094e-04  1.71953e-04  1.73586e-04  2.26807e-04  2.73699e-04
  2.99763e-04  3.03762e-04  2.82483e-04  2.37864e-04  1.81283e-04  1.26394e-04
  1.65238e-06  3.47531e-06  7.23463e-06  1.46236e-05  2.80443e-05  4.96424e-05
  7.85798e-05  1.07506e-04  1.22963e-04  1.14049e-04  8.34786e-05  4.83871e-05
  2.93277e-05  3.79378e-05  7.04088e-05  1.08024e-04  1.26811e-04  1.14145e-04
  7.84364e-05  4.16422e-05  2.51990e-05  4.50177e-05  1.16409e-04  2.59784e-04
  4.93849e-04  7.87929e-04  9.55851e-04  8.46738e-04  1.38144e-03  2.02996e-03
  1.08973e-03  6.98326e-04  4.77908e-04  2.60847e-04  1.79370e-04  2.06042e-04
  2.65770e-04  3.10006e-04  3.28183e-04  3.22993e-04  2.93599e-04  2.42708e-04
  1.82049e-04  1.25163e-04  1.09987e-06  2.22805e-06  4.44271e-06  8.56797e-06
  1.56414e-05  2.63719e-05  3.99639e-05  5.29106e-05  5.95350e-05  5.55118e-05
  4.20895e-05  2.65611e-05  1.79631e-05  2.15085e-05  3.53007e-05  5.08820e-05
  5.80366e-05  5.17970e-05  3.62822e-05  2.21279e-05  2.12147e-05  4.42363e-05
  1.01676e-04  2.04021e-04  3.54608e-04  5.28469e-04  6.55827e-04  7.16610e-04
  8.84708e-04  1.03948e-03  8.48951e-04  5.83357e-04  3.69211e-04  2.27436e-04
  1.90670e-04  2.33368e-04  2.98044e-04  3.42694e-04  3.55518e-04  3.40190e-04
  3.00752e-04  2.43227e-04  1.79543e-04  1.22004e-04  6.92864e-07  1.34977e-06
  2.57315e-06  4.72830e-06  8.21667e-06  1.32133e-05  1.92111e-05  2.46618e-05
  2.73236e-05  2.56082e-05  2.00915e-05  1.36913e-05  1.00556e-05  1.12902e-05
  1.65466e-05  2.23614e-05  2.47874e-05  2.22094e-05  1.68888e-05  1.42438e-05
  2.10413e-05  4.42409e-05  9.05527e-05  1.64892e-04  2.65482e-04  3.76422e-04
  4.69461e-04  5.33729e-04  5.91317e-04  6.16196e-04  5.45161e-04  4.06559e-04
  2.69315e-04  1.86417e-04  1.80481e-04  2.31769e-04  2.97304e-04  3.42456e-04
  3.53642e-04  3.33147e-04  2.88886e-04  2.30255e-04  1.68655e-04  1.14293e-04
  4.16178e-07  7.81366e-07  1.42657e-06  2.50203e-06  4.14822e-06  6.38178e-06
  8.93219e-06  1.11512e-05  1.21891e-05  1.14925e-05  9.32044e-06  6.79157e-06
  5.29177e-06  5.61479e-06  7.42633e-06  9.44835e-06  1.03504e-05  9.87489e-06
  9.51071e-06  1.23970e-05  2.27771e-05  4.54269e-05  8.48490e-05  1.43380e-04
  2.17715e-04  2.95780e-04  3.59548e-04  3.96682e-04  4.06762e-04  3.87801e-04
  3.32853e-04  2.50619e-04  1.70888e-04  1.28332e-04  1.39333e-04  1.90158e-04
  2.49685e-04  2.91687e-04  3.04461e-04  2.88760e-04  2.51675e-04  2.02086e-04
  1.49627e-04  1.02697e-04  2.39402e-07  4.35366e-07  7.64955e-07  1.28639e-06
  2.04377e-06  3.02115e-06  4.08777e-06  4.98113e-06  5.38667e-06  5.11714e-06
  4.28363e-06  3.30144e-06  2.67757e-06  2.70678e-06  3.29271e-06  4.04989e-06
  4.67980e-06  5.44668e-06  7.52208e-06  1.30891e-05  2.52515e-05  4.77351e-05
  8.40424e-05  1.35503e-04  1.98240e-04  2.60987e-04  3.07650e-04  3.25851e-04
  3.14022e-04  2.78056e-04  2.23706e-04  1.58544e-04  9.99421e-05  7.11818e-05
  8.34820e-05  1.25264e-04  1.72737e-04  2.07911e-04  2.24111e-04  2.21137e-04
  2.01109e-04  1.68145e-04  1.29018e-04  9.12498e-05  1.32016e-07  2.34111e-07
  3.98662e-07  6.47265e-07  9.91868e-07  1.41725e-06  1.86370e-06  2.22666e-06
  2.39047e-06  2.29183e-06  1.97560e-06  1.59325e-06  1.33044e-06  1.30849e-06
  1.53764e-06  1.98076e-06  2.72976e-06  4.24078e-06  7.55881e-06  1.44916e-05
  2.76974e-05  5.05263e-05  8.62006e-05  1.35804e-04  1.95180e-04  2.52750e-04
  2.92253e-04  3.01820e-04  2.81863e-04  2.41178e-04  1.86362e-04  1.22468e-04
  6.42857e-05  3.42928e-05  4.27283e-05  7.64869e-05  1.12876e-04  1.39878e-04
  1.57688e-04  1.66908e-04  1.63895e-04  1.46280e-04  1.17798e-04  8.61548e-05
  6.96734e-08  1.21351e-07  2.01863e-07  3.19013e-07  4.75269e-07  6.61290e-07
  8.50676e-07  1.00187e-06  1.07183e-06  1.03841e-06  9.18946e-07  7.69970e-07
  6.65669e-07  6.71968e-07  8.44991e-07  1.27764e-06  2.20179e-06  4.13701e-06
  8.07396e-06  1.56786e-05  2.94595e-05  5.26883e-05  8.86128e-05  1.38371e-04
  1.97648e-04  2.54234e-04  2.91118e-04  2.97088e-04  2.75310e-04  2.36237e-04
  1.83362e-04  1.17346e-04  5.52734e-05  2.76949e-05  4.79164e-05  9.44349e-05
  1.32769e-04  1.50502e-04  1.58912e-04  1.67409e-04  1.69961e-04  1.56649e-04
  1.28257e-04  9.41598e-05  3.50670e-08  6.04064e-08  9.89105e-08  1.53379e-07
  2.23965e-07  3.05800e-07  3.87461e-07  4.52315e-07  4.83897e-07  4.74061e-07
  4.29872e-07  3.75176e-07  3.47158e-07  3.94894e-07  5.91756e-07  1.07399e-06
  2.11461e-06  4.24003e-06  8.39681e-06  1.61657e-05  2.99605e-05  5.29912e-05
  8.85133e-05  1.37723e-04  1.96250e-04  2.51440e-04  2.85683e-04  2.88573e-04
  2.66451e-04  2.31349e-04  1.82200e-04  1.15615e-04  5.71802e-05  5.52906e-05
  1.30360e-04  2.37631e-04  3.03303e-04  3.04355e-04  2.71481e-04  2.49002e-04
  2.40584e-04  2.16676e-04  1.71752e-04  1.21280e-04  1.67462e-08  2.87198e-08
  4.66149e-08  7.14433e-08  1.02986e-07  1.38929e-07  1.74419e-07  2.02735e-07
  2.17437e-07  2.15551e-07  2.00825e-07  1.86279e-07  1.96828e-07  2.75317e-07
  4.98217e-07  1.00912e-06  2.07948e-06  4.20849e-06  8.27500e-06  1.57412e-05
  2.88470e-05  5.05863e-05  8.40097e-05  1.30234e-04  1.85057e-04  2.36214e-04
  2.66597e-04  2.66770e-04  2.44899e-04  2.12985e-04  1.65983e-04  1.01825e-04
  6.31577e-05  1.27193e-04  3.30447e-04  5.71081e-04  6.74688e-04  6.56641e-04
  5.11291e-04  3.84499e-04  3.71249e-04  3.37593e-04  2.57304e-04  1.71532e-04
  7.53594e-09  1.29512e-08  2.09731e-08  3.19721e-08  4.57754e-08  6.13410e-08
  7.66428e-08  8.89709e-08  9.58107e-08  9.63219e-08  9.33457e-08  9.62034e-08
  1.24950e-07  2.18072e-07  4.47646e-07  9.48209e-07  1.96787e-06  3.95311e-06
  7.67953e-06  1.44265e-05  2.61397e-05  4.53977e-05  7.47976e-05  1.15244e-04
  1.63061e-04  2.07657e-04  2.34209e-04  2.34275e-04  2.14150e-04  1.82674e-04
  1.35702e-04  8.15517e-05  8.39176e-05  2.58299e-04  6.88551e-04  1.12020e-03
  1.00206e-03  1.22162e-03  9.36298e-04  4.15829e-04  5.19511e-04  5.27223e-04
  3.89687e-04  2.44459e-04  3.16560e-09  5.48852e-09  8.92499e-09  1.36140e-08
  1.94614e-08  2.60201e-08  3.24569e-08  3.76962e-08  4.08246e-08  4.19031e-08
  4.34751e-08  5.31715e-08  8.80282e-08  1.81788e-07  3.98074e-07  8.54312e-07
  1.76326e-06  3.50113e-06  6.71124e-06  1.24383e-05  2.22434e-05  3.81546e-05
  6.21604e-05  9.48909e-05  1.33479e-04  1.69891e-04  1.92801e-04  1.94736e-04
  1.77738e-04  1.46861e-04  1.04423e-04  7.24665e-05  1.27088e-04  4.12438e-04
  1.10244e-03  1.74801e-03  5.89819e-04  1.40735e-03  1.79982e-03  2.01322e-04
  7.16854e-04  8.04573e-04  5.61837e-04  3.30242e-04  1.22741e-09  2.16020e-09
  3.54959e-09  5.44916e-09  7.81750e-09  1.04693e-08  1.30716e-08  1.52147e-08
  1.66280e-08  1.77174e-08  2.07332e-08  3.20355e-08  6.59045e-08  1.50763e-07
  3.39867e-07  7.30034e-07  1.49342e-06  2.92840e-06  5.53451e-06  1.01044e-05
  1.77922e-05  3.00510e-05  4.82476e-05  7.27457e-05  1.01511e-04  1.29084e-04
  1.47661e-04  1.51118e-04  1.38631e-04  1.13648e-04  8.50385e-05  8.19584e-05
  1.72311e-04  4.65040e-04  1.06443e-03  1.61016e-03  4.98373e-04  4.04539e-03
  1.33311e-03  4.86422e-04  1.23094e-03  1.15621e-03  7.32702e-04  4.04863e-04
  4.33845e-10  7.79010e-10  1.30065e-09  2.02053e-09  2.92268e-09  3.93547e-09
  4.93173e-09  5.76805e-09  6.41902e-09  7.35149e-09  1.04363e-08  2.07909e-08
  4.99377e-08  1.20785e-07  2.75817e-07  5.90877e-07  1.19784e-06  2.31974e-06
  4.31987e-06  7.75801e-06  1.34220e-05  2.22638e-05  3.51276e-05  5.21677e-05
  7.20311e-05  9.12983e-05  1.05065e-04  1.09069e-04  1.02172e-04  8.79436e-05
  7.79832e-05  9.96828e-05  1.98533e-04  4.02921e-04  5.71893e-04  4.02968e-04
  1.33493e-03  1.81061e-04  1.14288e-03  1.23840e-03  1.84451e-03  1.39814e-03
  8.20027e-04  4.36519e-04  1.38212e-10  2.53991e-10  4.32570e-10  6.82837e-10
  9.99750e-10  1.35811e-09  1.71320e-09  2.02480e-09  2.34358e-09  3.07261e-09
  5.65328e-09  1.39937e-08  3.69573e-08  9.21948e-08  2.12097e-07  4.53334e-07
  9.11931e-07  1.74546e-06  3.20244e-06  5.65233e-06  9.59444e-06  1.56027e-05
  2.41469e-05  3.52520e-05  4.80634e-05  6.05892e-05  7.00495e-05  7.40667e-05
  7.23947e-05  6.89161e-05  7.46149e-05  1.11171e-04  2.07277e-04  3.64218e-04
  4.61261e-04  3.88882e-04  1.14494e-03  1.22952e-03  3.86382e-04  1.62096e-03
  1.90428e-03  1.33263e-03  7.68175e-04  4.08571e-04  3.94750e-11  7.41703e-11
  1.28957e-10  2.07161e-10  3.07738e-10  4.22615e-10  5.38766e-10  6.51481e-10
  8.20531e-10  1.34748e-09  3.26041e-09  9.37052e-09  2.61480e-08  6.65781e-08
  1.54313e-07  3.29907e-07  6.60098e-07  1.25072e-06  2.26251e-06  3.92473e-06
  6.53332e-06  1.04090e-05  1.57884e-05  2.26399e-05  3.04553e-05  3.81652e-05
  4.43856e-05  4.81357e-05  4.99886e-05  5.36162e-05  6.78473e-05  1.08583e-04
  1.96747e-04  3.44773e-04  5.35191e-04  7.59670e-04  1.06119e-03  1.13352e-03
  1.27011e-03  1.64963e-03  1.50654e-03  1.03503e-03  6.11571e-04  3.34549e-04
  1.01232e-11  1.93792e-11  3.42701e-11  5.59866e-11  8.42920e-11  1.17153e-10
  1.51869e-10  1.93490e-10  2.88860e-10  6.40553e-10  1.92886e-09  6.04959e-09
  1.74680e-08  4.52842e-08  1.06055e-07  2.27675e-07  4.54680e-07  8.55050e-07
  1.52773e-06  2.60743e-06  4.25928e-06  6.65083e-06  9.89047e-06  1.39361e-05
  1.85086e-05  2.30894e-05  2.71025e-05  3.03574e-05  3.37649e-05  4.03239e-05
  5.63813e-05  9.28017e-05  1.64654e-04  2.87517e-04  4.71575e-04  7.15347e-04
  9.75251e-04  1.15529e-03  1.24783e-03  1.22165e-03  1.00398e-03  6.96290e-04
  4.28665e-04  2.44676e-04  2.35367e-12  4.56065e-12  8.16529e-12  1.34818e-11
  2.05207e-11  2.88974e-11  3.87622e-11  5.56107e-11  1.10215e-10  3.26752e-10
  1.12307e-09  3.69234e-09  1.09339e-08  2.88961e-08  6.86825e-08  1.48782e-07
  2.97879e-07  5.58051e-07  9.87662e-07  1.66220e-06  2.66908e-06  4.09068e-06
  5.97236e-06  8.28165e-06  1.08798e-05  1.35482e-05  1.61157e-05  1.87264e-05
  2.22541e-05  2.88649e-05  4.27019e-05  7.05099e-05  1.21607e-04  2.06228e-04
  3.31167e-04  4.90793e-04  6.54188e-04  7.70790e-04  8.04269e-04  7.41430e-04
  5.97996e-04  4.25459e-04  2.73780e-04  1.63662e-04  5.05879e-13  9.79028e-13
  1.76361e-12  2.92653e-12  4.48179e-12  6.46258e-12  9.41028e-12  1.71134e-11
  4.74738e-11  1.70527e-10  6.24209e-10  2.10656e-09  6.37649e-09  1.72272e-08
  4.17555e-08  9.17730e-08  1.85201e-07  3.47301e-07  6.11367e-07  1.01804e-06
  1.61149e-06  2.43011e-06  3.49142e-06  4.77605e-06  6.22382e-06  7.76236e-06
  9.39065e-06  1.13324e-05  1.42621e-05  1.95944e-05  2.98082e-05  4.86872e-05
  8.11611e-05  1.32155e-04  2.03729e-04  2.90342e-04  3.74981e-04  4.33090e-04
  4.45232e-04  4.07192e-04  3.32052e-04  2.43691e-04  1.63558e-04  1.02221e-04
  1.40431e-07  2.28538e-07  3.47161e-07  4.91270e-07  6.46419e-07  7.89783e-07
  8.95725e-07  9.44807e-07  9.32266e-07  8.71783e-07  7.92552e-07  7.32349e-07
  7.31666e-07  8.33797e-07  1.09371e-06  1.59650e-06  2.48670e-06  4.01076e-06
  6.57724e-06  1.08333e-05  1.77327e-05  2.85295e-05  4.45719e-05  6.67540e-05
  9.46012e-05  1.25323e-04  1.53617e-04  1.73022e-04  1.78560e-04  1.69076e-04
  1.47579e-04  1.19636e-04  9.11288e-05  6.65272e-05  4.80703e-05  3.58520e-05
  2.85306e-05  2.42344e-05  2.12929e-05  1.86264e-05  1.57933e-05  1.28084e-05
  9.89104e-06  7.27232e-06  2.28464e-07  3.76590e-07  5.79712e-07  8.30218e-07
  1.10169e-06  1.34959e-06  1.52208e-06  1.57970e-06  1.51470e-06  1.35868e-06
  1.17401e-06  1.03416e-06  1.00664e-06  1.14912e-06  1.52438e-06  2.23255e-06
  3.45936e-06  5.54143e-06  9.06014e-06  1.49704e-05  2.47373e-05  4.03771e-05
  6.41870e-05  9.78753e-05  1.40969e-04  1.89019e-04  2.33123e-04  2.62442e-04
  2.69187e-04  2.52498e-04  2.18115e-04  1.75030e-04  1.32193e-04  9.63887e-05
  7.10064e-05  5.58569e-05  4.81871e-05  4.43214e-05  4.11407e-05  3.69225e-05
  3.13862e-05  2.51395e-05  1.90093e-05  1.36251e-05  3.47492e-07  5.84883e-07
  9.20326e-07  1.34514e-06  1.81375e-06  2.24123e-06  2.52345e-06  2.57974e-06
  2.39684e-06  2.04585e-06  1.65852e-06  1.37801e-06  1.31544e-06  1.53725e-06
  2.09200e-06  3.07084e-06  4.68747e-06  7.37322e-06  1.19061e-05  1.95999e-05
  3.25337e-05  5.36750e-05  8.65584e-05  1.34013e-04  1.95614e-04  2.64613e-04
  3.27032e-04  3.66189e-04  3.71537e-04  3.44232e-04  2.94261e-04  2.34156e-04
  1.75699e-04  1.28565e-04  9.81639e-05  8.40588e-05  8.09657e-05  8.16517e-05
  8.00178e-05  7.32431e-05  6.19857e-05  4.87204e-05  3.58745e-05  2.49507e-05
  4.92750e-07  8.53936e-07  1.38589e-06  2.08568e-06  2.88083e-06  3.61524e-06
  4.08411e-06  4.12368e-06  3.71078e-06  3.00004e-06  2.26414e-06  1.77754e-06
  1.71741e-06  2.13367e-06  3.00118e-06  4.33873e-06  6.35129e-06  9.56278e-06
  1.49627e-05  2.42384e-05  4.01004e-05  6.65137e-05  1.08348e-04  1.69668e-04
  2.50043e-04  3.39870e-04  4.18986e-04  4.64220e-04  4.63655e-04  4.23233e-04
  3.58141e-04  2.82747e-04  2.10348e-04  1.54673e-04  1.25215e-04  1.21763e-04
  1.34845e-04  1.50380e-04  1.55377e-04  1.44292e-04  1.20827e-04  9.26879e-05
  6.61571e-05  4.44671e-05  6.47770e-07  1.16440e-06  1.96637e-06  3.07539e-06
  4.39052e-06  5.64156e-06  6.44055e-06  6.46375e-06  5.67164e-06  4.38696e-06
  3.15345e-06  2.47389e-06  2.60817e-06  3.51666e-06  4.96513e-06  6.76237e-06
  9.03690e-06  1.24212e-05  1.81568e-05  2.82930e-05  4.60721e-05  7.62721e-05
  1.24856e-04  1.96874e-04  2.91721e-04  3.96938e-04  4.86516e-04  5.31935e-04
  5.22116e-04  4.69491e-04  3.93211e-04  3.06359e-04  2.22891e-04  1.63490e-04
  1.45036e-04  1.67992e-04  2.17764e-04  2.70526e-04  2.95975e-04  2.78223e-04
  2.29530e-04  1.71333e-04  1.18252e-04  7.66007e-05  7.85000e-07  1.46941e-06
  2.60136e-06  4.26762e-06  6.36079e-06  8.45502e-06  9.85904e-06  9.96671e-06
  8.71570e-06  6.75289e-06  5.09510e-06  4.57915e-06  5.50031e-06  7.55440e-06
  1.00378e-05  1.23001e-05  1.43067e-05  1.69114e-05  2.17719e-05  3.13276e-05
  4.91536e-05  8.04121e-05  1.31541e-04  2.07938e-04  3.08633e-04  4.19351e-04
  5.10964e-04  5.52904e-04  5.36043e-04  4.76653e-04  3.93729e-04  2.97324e-04
  2.04457e-04  1.47759e-04  1.53830e-04  2.18078e-04  3.21330e-04  4.50779e-04
  5.35203e-04  5.10721e-04  4.15574e-04  3.03057e-04  2.02587e-04  1.26340e-04
  8.80672e-07  1.70531e-06  3.17134e-06  5.49922e-06  8.65122e-06  1.20506e-05
  1.45856e-05  1.52131e-05  1.38796e-05  1.18190e-05  1.07532e-05  1.17864e-05
  1.49280e-05  1.92446e-05  2.31948e-05  2.53637e-05  2.55403e-05  2.51701e-05
  2.67839e-05  3.33880e-05  4.86564e-05  7.75321e-05  1.26057e-04  1.99095e-04
  2.95152e-04  3.99958e-04  4.85639e-04  5.23907e-04  5.06672e-04  4.47590e-04
  3.60921e-04  2.55839e-04  1.58675e-04  1.21994e-04  1.88467e-04  3.15209e-04
  4.12127e-04  6.37596e-04  8.73313e-04  8.39200e-04  6.89251e-04  5.03132e-04
  3.28250e-04  1.97106e-04  9.53028e-07  1.84516e-06  3.54999e-06  6.50553e-06
  1.09048e-05  1.61715e-05  2.07869e-05  2.32251e-05  2.36413e-05  2.42942e-05
  2.76639e-05  3.41975e-05  4.23348e-05  4.98359e-05  5.43317e-05  5.38213e-05
  4.82868e-05  4.05370e-05  3.48123e-05  3.50614e-05  4.48135e-05  6.80900e-05
  1.09595e-04  1.72760e-04  2.55302e-04  3.44330e-04  4.16638e-04  4.49498e-04
  4.35168e-04  3.80742e-04  2.94812e-04  1.90113e-04  1.09010e-04  1.43008e-04
  4.23836e-04  9.07839e-04  8.65210e-04  9.62415e-04  1.30561e-03  1.05551e-03
  9.91064e-04  7.71822e-04  4.95794e-04  2.86473e-04  1.11669e-06  2.00352e-06
  3.76491e-06  7.10142e-06  1.26692e-05  2.03131e-05  2.85364e-05  3.57924e-05
  4.32311e-05  5.51368e-05  7.39683e-05  9.57150e-05  1.12738e-04  1.20511e-04
  1.18553e-04  1.07171e-04  8.78823e-05  6.55361e-05  4.67490e-05  3.67274e-05
  3.84951e-05  5.43129e-05  8.66678e-05  1.36866e-04  2.01388e-04  2.68655e-04
  3.20638e-04  3.41328e-04  3.25371e-04  2.76506e-04  2.01321e-04  1.18129e-04
  8.56675e-05  2.52508e-04  9.91263e-04  2.70507e-03  2.09071e-03  3.94527e-04
  1.25315e-03  7.00806e-04  1.26264e-03  1.09281e-03  6.84795e-04  3.80283e-04
  1.60564e-06  2.53039e-06  4.22161e-06  7.55572e-06  1.38271e-05  2.39736e-05
  3.77173e-05  5.51460e-05  8.12117e-05  1.25241e-04  1.87731e-04  2.47609e-04
  2.75872e-04  2.65060e-04  2.30864e-04  1.88021e-04  1.41700e-04  9.63819e-05
  5.94559e-05  3.68863e-05  3.04219e-05  3.94570e-05  6.36168e-05  1.02006e-04
  1.49616e-04  1.94965e-04  2.23203e-04  2.24504e-04  1.99827e-04  1.56628e-04
  1.03195e-04  5.91816e-05  8.60422e-05  3.42503e-04  1.20084e-03  2.56724e-03
  2.61143e-04  3.91801e-03  4.28649e-04  7.64713e-04  1.70181e-03  1.39899e-03
  8.37243e-04  4.50464e-04  2.68409e-06  3.92981e-06  5.72447e-06  8.84153e-06
  1.50473e-05  2.68890e-05  4.70507e-05  8.08738e-05  1.44599e-04  2.64487e-04
  4.40268e-04  5.97185e-04  6.30503e-04  5.32445e-04  3.92879e-04  2.77093e-04
  1.88815e-04  1.17357e-04  6.34195e-05  3.16665e-05  2.11966e-05  2.73050e-05
  4.69876e-05  7.84676e-05  1.15942e-04  1.46617e-04  1.55574e-04  1.37676e-04
  1.03647e-04  6.84315e-05  3.89588e-05  2.66908e-05  7.78473e-05  2.96904e-04
  7.94817e-04  1.13414e-03  8.76594e-04  1.20866e-03  1.35568e-03  1.63251e-03
  2.01804e-03  1.49126e-03  8.72916e-04  4.67750e-04  4.41638e-06  6.46445e-06
  8.92511e-06  1.20738e-05  1.74412e-05  2.86564e-05  5.21285e-05  1.02372e-04
  2.21321e-04  4.91351e-04  9.50117e-04  1.37999e-03  1.39152e-03  9.90471e-04
  5.69030e-04  3.21830e-04  1.92343e-04  1.08043e-04  5.00582e-05  2.01680e-05
  1.39142e-05  2.24444e-05  4.24247e-05  7.45525e-05  1.14385e-04  1.46639e-04
  1.51922e-04  1.29148e-04  1.04427e-04  9.00506e-05  6.89439e-05  4.48170e-05
  5.85947e-05  1.74800e-04  4.35874e-04  8.86822e-04  2.24322e-03  2.85489e-03
  1.09873e-03  1.36351e-03  1.68882e-03  1.26988e-03  7.70563e-04  4.26475e-04
  6.44360e-06  9.63993e-06  1.33231e-05  1.70252e-05  2.11191e-05  2.86164e-05
  4.71438e-05  9.73813e-05  2.54374e-04  7.38901e-04  1.84454e-03  3.11699e-03
  3.04366e-03  1.68319e-03  6.36911e-04  2.55289e-04  1.38630e-04  7.46279e-05
  3.09666e-05  1.34586e-05  1.63124e-05  2.94055e-05  5.33565e-05  9.59206e-05
  1.57832e-04  2.20433e-04  2.50875e-04  2.59715e-04  3.32594e-04  4.06665e-04
  3.15811e-04  1.64424e-04  7.22169e-05  7.59990e-05  1.88331e-04  3.89291e-04
  6.15491e-04  5.19145e-04  4.65228e-04  9.67053e-04  1.15915e-03  9.22276e-04
  5.99149e-04  3.50909e-04  8.04584e-06  1.21737e-05  1.69215e-05  2.12447e-05
  2.43873e-05  2.80343e-05  3.79958e-05  6.72666e-05  1.78533e-04  7.24918e-04
  2.83354e-03  6.50608e-03  6.26336e-03  2.24252e-03  3.66994e-04  1.29890e-04
  1.17493e-04  7.83222e-05  4.16775e-05  2.89724e-05  3.40374e-05  4.81583e-05
  7.86488e-05  1.44261e-04  2.58277e-04  4.01814e-04  5.00383e-04  5.79975e-04
  1.09735e-03  1.60234e-03  1.00974e-03  4.33147e-04  1.74971e-04  6.66570e-05
  8.06953e-05  1.62481e-04  2.36908e-04  2.99808e-04  4.75898e-04  7.11206e-04
  7.67925e-04  6.32965e-04  4.38913e-04  2.73262e-04  8.58264e-06  1.28023e-05
  1.75146e-05  2.16993e-05  2.52065e-05  3.21984e-05  5.45665e-05  1.08078e-04
  1.93015e-04  3.69186e-04  2.06340e-03  8.46142e-03  7.99768e-03  1.03875e-03
  2.05948e-04  4.51975e-04  3.38467e-04  1.90108e-04  1.01721e-04  6.59883e-05
  5.94813e-05  7.03524e-05  1.10621e-04  2.12657e-04  4.16691e-04  7.29478e-04
  9.87758e-04  9.60825e-04  2.30017e-03  3.94635e-03  1.84223e-03  9.43086e-04
  4.83106e-04  1.73710e-04  9.05246e-05  1.31874e-04  2.16341e-04  3.20126e-04
  4.42456e-04  5.35411e-04  5.35862e-04  4.48196e-04  3.25686e-04  2.13380e-04
  7.97651e-06  1.13103e-05  1.46215e-05  1.76066e-05  2.30778e-05  4.39994e-05
  1.17722e-04  3.34327e-04  8.69674e-04  1.72126e-03  1.22114e-03  1.27154e-04
  2.11314e-04  8.84151e-04  2.88021e-03  1.75664e-03  8.07906e-04  3.62837e-04
  1.72549e-04  9.76333e-05  7.51643e-05  8.35653e-05  1.35875e-04  2.78033e-04
  5.89811e-04  1.16068e-03  1.84689e-03  1.51271e-03  6.50340e-04  9.00718e-04
  1.05459e-03  2.74920e-03  1.20620e-03  3.72830e-04  1.55380e-04  1.60172e-04
  2.34347e-04  3.21705e-04  3.96888e-04  4.34653e-04  4.16452e-04  3.49417e-04
  2.60682e-04  1.76542e-04  6.80656e-06  8.78125e-06  1.00542e-05  1.13395e-05
  1.90077e-05  5.49558e-05  1.80247e-04  5.63408e-04  1.66618e-03  4.29162e-03
  4.95620e-03  1.27523e-02  2.18274e-02  1.66628e-03  4.57966e-03  2.31619e-03
  9.76390e-04  4.15586e-04  1.86849e-04  9.79836e-05  7.12387e-05  8.09940e-05
  1.41049e-04  3.04768e-04  6.74239e-04  1.40039e-03  2.48343e-03  2.60784e-03
  7.08315e-04  9.33793e-03  2.28255e-04  4.36634e-03  1.64514e-03  4.96376e-04
  2.14751e-04  1.97644e-04  2.56270e-04  3.24250e-04  3.75216e-04  3.93052e-04
  3.68859e-04  3.08971e-04  2.32643e-04  1.59725e-04  5.99032e-06  6.98568e-06
  6.94257e-06  7.62447e-06  1.75454e-05  5.92247e-05  1.82809e-04  4.99363e-04
  1.21457e-03  2.23035e-03  1.24212e-03  6.41183e-04  4.36685e-04  8.74868e-04
  1.03301e-03  1.02604e-03  5.84420e-04  2.82135e-04  1.34203e-04  7.68466e-05
  6.13696e-05  7.06939e-05  1.24000e-04  2.73564e-04  6.03002e-04  1.19938e-03
  1.92005e-03  1.79089e-03  1.43276e-03  4.04441e-04  1.49330e-03  1.90975e-03
  1.04424e-03  4.39207e-04  2.40143e-04  2.27203e-04  2.76903e-04  3.33940e-04
  3.76223e-04  3.89240e-04  3.63332e-04  3.03543e-04  2.28236e-04  1.56642e-04
  6.40654e-06  7.64572e-06  8.57071e-06  1.27887e-05  3.11048e-05  8.03502e-05
  1.73408e-04  3.06934e-04  4.12717e-04  2.40754e-04  6.27809e-04  7.55254e-03
  1.30206e-02  5.02979e-03  6.69982e-04  2.30719e-04  1.91201e-04  1.24404e-04
  9.43561e-05  9.85979e-05  9.62962e-05  8.45565e-05  1.03341e-04  2.05131e-04
  4.38017e-04  8.07383e-04  1.13453e-03  1.07887e-03  1.83772e-03  3.34389e-03
  1.69986e-03  8.61002e-04  6.05802e-04  3.58601e-04  2.46874e-04  2.47771e-04
  2.95208e-04  3.48400e-04  3.89669e-04  4.03278e-04  3.76470e-04  3.13610e-04
  2.34628e-04  1.60168e-04  8.75603e-06  1.21571e-05  1.76091e-05  3.27800e-05
  7.68420e-05  1.67499e-04  2.73804e-04  3.04072e-04  1.90438e-04  7.75451e-05
  1.01645e-03  4.47544e-03  6.48556e-03  3.57284e-03  9.38602e-04  1.99005e-04
  8.90217e-05  9.27542e-05  1.85633e-04  2.93268e-04  2.84897e-04  1.87185e-04
  1.16434e-04  1.42171e-04  2.80035e-04  5.00470e-04  7.05472e-04  8.27617e-04
  1.15032e-03  1.54000e-03  1.21086e-03  7.59053e-04  4.85622e-04  3.12562e-04
  2.45507e-04  2.60976e-04  3.10897e-04  3.63663e-04  4.04714e-04  4.17786e-04
  3.89042e-04  3.23102e-04  2.40970e-04  1.64065e-04  1.36517e-05  2.19365e-05
  3.63339e-05  6.91709e-05  1.55614e-04  3.38559e-04  5.48506e-04  5.69102e-04
  3.44591e-04  1.67473e-04  5.35615e-04  1.56768e-03  2.12362e-03  1.45031e-03
  5.96743e-04  2.30873e-04  1.35135e-04  1.59085e-04  4.18782e-04  7.73471e-04
  7.74121e-04  4.61893e-04  2.00691e-04  1.15689e-04  1.74062e-04  3.13083e-04
  4.64143e-04  5.87562e-04  7.11989e-04  7.98410e-04  7.22089e-04  5.40416e-04
  3.68027e-04  2.58000e-04  2.28782e-04  2.61428e-04  3.17828e-04  3.71683e-04
  4.10330e-04  4.19795e-04  3.88825e-04  3.22674e-04  2.41275e-04  1.65006e-04
  2.15266e-05  3.89020e-05  6.94646e-05  1.22823e-04  2.19957e-04  3.99693e-04
  6.39194e-04  7.98842e-04  5.66134e-04  2.24149e-04  1.74026e-04  3.94730e-04
  5.51092e-04  4.53494e-04  2.98056e-04  2.50681e-04  2.15250e-04  1.19201e-04
  1.87680e-04  8.59285e-04  1.43166e-03  9.00105e-04  3.50334e-04  1.26717e-04
  1.19292e-04  2.11061e-04  3.24299e-04  4.13412e-04  4.65341e-04  4.74806e-04
  4.29882e-04  3.41846e-04  2.48925e-04  1.92382e-04  1.93585e-04  2.41392e-04
  3.05573e-04  3.62207e-04  3.99210e-04  4.06304e-04  3.76167e-04  3.14043e-04
  2.37238e-04  1.64184e-04  3.16789e-05  6.33618e-05  1.23671e-04  2.15080e-04
  2.51712e-04  6.60240e-05  9.87277e-05  1.84688e-04  5.04635e-04  2.30767e-04
  4.98847e-05  4.91302e-05  1.07133e-04  1.54112e-04  2.22433e-04  3.33753e-04
  3.28828e-04  3.01101e-05  1.38291e-03  6.08343e-05  1.62972e-03  1.25211e-03
  4.75397e-04  1.46738e-04  9.93670e-05  1.68267e-04  2.61865e-04  3.30519e-04
  3.55863e-04  3.40930e-04  2.95319e-04  2.31003e-04  1.68712e-04  1.36223e-04
  1.51124e-04  2.06109e-04  2.76208e-04  3.38719e-04  3.80626e-04  3.92431e-04
  3.67878e-04  3.11369e-04  2.38575e-04  1.67327e-04  4.09366e-05  8.79185e-05
  1.86026e-04  3.49696e-04  3.88711e-04  1.73489e-05  1.03245e-03  5.46001e-05
  2.48577e-04  1.81004e-04  5.47421e-05  3.31364e-05  8.17954e-05  1.63340e-04
  2.80805e-04  4.35673e-04  4.64274e-04  3.10989e-05  9.53192e-04  3.14230e-05
  1.60982e-03  1.22093e-03  4.64266e-04  1.44428e-04  9.96407e-05  1.67661e-04
  2.57738e-04  3.20315e-04  3.36835e-04  3.12100e-04  2.60076e-04  1.95187e-04
  1.36064e-04  1.07016e-04  1.24299e-04  1.82196e-04  2.58834e-04  3.33141e-04
  3.89911e-04  4.14488e-04  3.96183e-04  3.38834e-04  2.60821e-04  1.83205e-04
  4.47142e-05  9.82417e-05  2.12569e-04  4.16699e-04  5.64896e-04  1.69726e-04
  2.34525e-05  6.21703e-05  1.78347e-04  1.54714e-04  1.07223e-04  1.19909e-04
  1.79702e-04  2.52903e-04  3.37426e-04  4.47490e-04  5.17125e-04  3.78259e-04
  2.61441e-04  8.04828e-04  1.29902e-03  8.27495e-04  3.25991e-04  1.20480e-04
  1.14118e-04  1.95639e-04  2.90298e-04  3.51942e-04  3.63492e-04  3.31801e-04
  2.72742e-04  2.01942e-04  1.39366e-04  1.11953e-04  1.37556e-04  2.08730e-04
  3.02138e-04  3.98746e-04  4.82035e-04  5.25337e-04  5.05378e-04  4.27644e-04
  3.22660e-04  2.21615e-04  4.09892e-05  8.79133e-05  1.82522e-04  3.43785e-04
  5.06894e-04  4.63257e-04  2.79520e-04  2.08419e-04  1.76360e-04  1.48773e-04
  1.48740e-04  1.93550e-04  2.57963e-04  3.01448e-04  3.23871e-04  3.54763e-04
  3.89381e-04  4.01928e-04  4.74755e-04  6.58555e-04  6.52626e-04  3.99765e-04
  1.77264e-04  1.00331e-04  1.39677e-04  2.36480e-04  3.34332e-04  3.91513e-04
  3.94317e-04  3.54295e-04  2.89789e-04  2.16477e-04  1.57226e-04  1.46803e-04
  2.07272e-04  3.23805e-04  4.61595e-04  5.98749e-04  7.21823e-04  7.89893e-04
  7.50691e-04  6.14222e-04  4.43227e-04  2.91026e-04  3.21634e-05  6.53501e-05
  1.25474e-04  2.16339e-04  3.06929e-04  3.24967e-04  2.56501e-04  1.78118e-04
  1.33058e-04  1.24332e-04  1.52896e-04  2.12616e-04  2.68069e-04  2.79375e-04
  2.55048e-04  2.33492e-04  2.25592e-04  2.22476e-04  2.36952e-04  2.61234e-04
  2.32702e-04  1.51891e-04  9.14033e-05  9.71070e-05  1.67321e-04  2.71552e-04
  3.65747e-04  4.12672e-04  4.03426e-04  3.55130e-04  2.87773e-04  2.16893e-04
  1.71810e-04  2.01227e-04  3.36278e-04  5.56601e-04  8.20769e-04  1.05421e-03
  1.19096e-03  1.27020e-03  1.18876e-03  9.32101e-04  6.35206e-04  3.94217e-04
  2.24255e-05  4.26748e-05  7.50361e-05  1.17186e-04  1.53679e-04  1.60232e-04
  1.32001e-04  9.53416e-05  7.75033e-05  8.91760e-05  1.30887e-04  1.88839e-04
  2.26894e-04  2.16129e-04  1.73967e-04  1.37378e-04  1.15588e-04  9.84088e-05
  8.48070e-05  7.69517e-05  6.67607e-05  5.48052e-05  6.03059e-05  1.02810e-04
  1.85009e-04  2.86936e-04  3.71920e-04  4.07615e-04  3.89222e-04  3.36293e-04
  2.68582e-04  2.03558e-04  1.81176e-04  2.69752e-04  5.18647e-04  9.14995e-04
  1.61628e-03  2.40231e-03  2.11780e-03  1.92554e-03  1.81401e-03  1.37733e-03
  8.86798e-04  5.20511e-04  1.46421e-05  2.61623e-05  4.23796e-05  6.03241e-05
  7.25332e-05  7.09273e-05  5.60667e-05  4.01661e-05  3.79695e-05  5.81050e-05
  9.97231e-05  1.46555e-04  1.68352e-04  1.48851e-04  1.08157e-04  7.53223e-05
  5.54610e-05  3.94408e-05  2.54430e-05  1.83119e-05  1.92815e-05  2.87445e-05
  5.41137e-05  1.06348e-04  1.87607e-04  2.81696e-04  3.57174e-04  3.86321e-04
  3.65660e-04  3.12961e-04  2.47328e-04  1.90791e-04  1.95981e-04  3.65247e-04
  8.28324e-04  1.52526e-03  2.66274e-03  4.50868e-03  3.65685e-03  2.31064e-03
  2.40273e-03  1.83714e-03  1.13580e-03  6.38729e-04  9.64890e-06  1.64374e-05
  2.50036e-05  3.30261e-05  3.65744e-05  3.25515e-05  2.24971e-05  1.36838e-05
  1.55273e-05  3.43825e-05  6.83406e-05  1.02482e-04  1.14343e-04  9.57188e-05
  6.38293e-05  3.92980e-05  2.51731e-05  1.53559e-05  9.11164e-06  9.50024e-06
  1.64489e-05  2.97801e-05  5.59620e-05  1.05312e-04  1.80471e-04  2.67251e-04
  3.37734e-04  3.67106e-04  3.50762e-04  3.02595e-04  2.40707e-04  1.90975e-04
  2.17574e-04  4.83546e-04  1.43658e-03  3.39703e-03  6.56690e-04  9.24578e-03
  1.25406e-03  1.79716e-03  2.52921e-03  2.07273e-03  1.27334e-03  7.03977e-04
  7.02958e-06  1.17729e-05  1.75192e-05  2.25785e-05  2.43699e-05  2.09248e-05
  1.31321e-05  5.80634e-06  6.09276e-06  1.95686e-05  4.50254e-05  7.04201e-05
  7.84065e-05  6.38226e-05  4.04972e-05  2.33218e-05  1.40596e-05  9.66391e-06
  1.14184e-05  1.98960e-05  3.04862e-05  4.13708e-05  6.13649e-05  1.04269e-04
  1.74980e-04  2.60282e-04  3.32854e-04  3.68061e-04  3.59929e-04  3.19343e-04
  2.61232e-04  2.09065e-04  2.28259e-04  5.09914e-04  1.70987e-03  4.82016e-03
  4.50639e-04  6.67906e-03  9.50845e-04  1.27110e-03  2.13476e-03  1.92558e-03
  1.22222e-03  6.86045e-04  5.93636e-06  1.00897e-05  1.53737e-05  2.05950e-05
  2.36784e-05  2.25494e-05  1.69022e-05  9.84847e-06  7.70795e-06  1.71260e-05
  3.96124e-05  6.47272e-05  7.29944e-05  5.86654e-05  3.89610e-05  2.71481e-05
  2.01071e-05  1.59658e-05  2.07464e-05  3.48546e-05  4.81820e-05  5.57968e-05
  6.97076e-05  1.09532e-04  1.83756e-04  2.78181e-04  3.60512e-04  4.02141e-04
  3.99618e-04  3.67667e-04  3.15364e-04  2.51899e-04  2.28157e-04  3.93704e-04
  1.12902e-03  2.92349e-03  3.85153e-03  3.64490e-03  3.45872e-03  1.20178e-03
  1.66127e-03  1.52730e-03  1.01827e-03  5.95270e-04  5.53561e-06  9.60895e-06
  1.51507e-05  2.13812e-05  2.65702e-05  2.84739e-05  2.58459e-05  2.05994e-05
  1.88300e-05  2.98592e-05  6.22954e-05  1.06861e-04  1.21337e-04  8.97909e-05
  6.17441e-05  5.63270e-05  4.85313e-05  3.40897e-05  3.07450e-05  4.40820e-05
  5.92241e-05  6.65394e-05  8.04020e-05  1.27326e-04  2.20637e-04  3.41461e-04
  4.39815e-04  4.73495e-04  4.58514e-04  4.36179e-04  4.03394e-04  3.36279e-04
  2.57728e-04  2.82308e-04  5.90243e-04  1.29825e-03  2.18759e-03  2.68137e-03
  1.79393e-03  1.19496e-03  1.27364e-03  1.10377e-03  7.67329e-04  4.72516e-04
  5.23092e-06  9.08831e-06  1.44987e-05  2.09905e-05  2.73333e-05  3.18771e-05
  3.38626e-05  3.53714e-05  4.20556e-05  6.46447e-05  1.29335e-04  2.52742e-04
  3.06649e-04  1.92499e-04  1.24967e-04  1.38900e-04  1.21798e-04  7.39490e-05
  4.26871e-05  4.38348e-05  5.81267e-05  6.98611e-05  9.39640e-05  1.64734e-04
  3.03745e-04  4.82734e-04  6.01874e-04  5.77235e-04  5.31252e-04  5.63810e-04
  5.57506e-04  5.05374e-04  3.80719e-04  2.79456e-04  3.60660e-04  6.64935e-04
  1.04378e-03  1.21114e-03  1.08035e-03  9.71516e-04  9.14789e-04  7.62308e-04
  5.49745e-04  3.57236e-04  4.80440e-06  8.05153e-06  1.24871e-05  1.78258e-05
  2.36599e-05  3.03137e-05  4.05108e-05  6.09300e-05  1.00006e-04  1.60836e-04
  2.70365e-04  5.79932e-04  8.31978e-04  4.36803e-04  3.04715e-04  3.77308e-04
  2.94218e-04  1.56131e-04  6.60396e-05  3.98509e-05  4.81233e-05  6.75189e-05
  1.12236e-04  2.27122e-04  4.52916e-04  7.57743e-04  9.28859e-04  7.66733e-04
  1.08751e-03  1.76467e-03  1.25185e-03  9.71645e-04  7.27838e-04  4.28667e-04
  3.05667e-04  3.83763e-04  5.44929e-04  6.55992e-04  6.83481e-04  6.72975e-04
  6.26329e-04  5.26014e-04  3.94969e-04  2.70185e-04  4.45510e-06  6.86842e-06
  9.78105e-06  1.30415e-05  1.74505e-05  2.68093e-05  5.12548e-05  1.11827e-04
  2.42745e-04  4.61430e-04  6.36232e-04  7.44337e-04  1.05648e-03  5.65975e-04
  8.69230e-04  9.64733e-04  6.06328e-04  2.83893e-04  1.04939e-04  3.98407e-05
  3.65882e-05  6.30180e-05  1.32812e-04  3.06045e-04  6.64008e-04  1.22067e-03
  1.63593e-03  1.36157e-03  3.61827e-03  5.93745e-03  3.61596e-03  2.43115e-03
  1.53388e-03  7.45409e-04  3.57066e-04  2.61882e-04  3.05503e-04  3.79091e-04
  4.35611e-04  4.61343e-04  4.45604e-04  3.86922e-04  3.02418e-04  2.15785e-04
  4.70759e-06  6.53634e-06  8.12816e-06  9.41866e-06  1.25749e-05  2.55368e-05
  6.78560e-05  1.82918e-04  4.67622e-04  1.09103e-03  1.81662e-03  4.60885e-04
  1.87969e-03  8.27651e-06  1.71914e-03  1.66092e-03  8.98366e-04  3.95397e-04
  1.41690e-04  4.25884e-05  2.63537e-05  5.52110e-05  1.43303e-04  3.66348e-04
  8.57911e-04  1.75281e-03  2.80818e-03  2.57255e-03  8.15180e-04  1.38013e-02
  1.27227e-03  4.63668e-03  2.53923e-03  1.05537e-03  4.26777e-04  2.23980e-04
  2.09881e-04  2.62790e-04  3.24174e-04  3.63853e-04  3.64650e-04  3.25293e-04
  2.60431e-04  1.89979e-04  6.30347e-06  8.45262e-06  9.83845e-06  1.02015e-05
  1.26124e-05  2.82789e-05  8.30716e-05  2.31700e-04  6.02038e-04  1.46589e-03
  2.72157e-03  6.68235e-04  4.08236e-03  7.41883e-05  1.14981e-03  1.42804e-03
  8.57126e-04  4.03477e-04  1.51539e-04  4.28774e-05  1.78731e-05  4.13723e-05
  1.28592e-04  3.61364e-04  8.93655e-04  1.92231e-03  3.35683e-03  3.43479e-03
  6.78397e-04  9.33367e-03  6.74070e-04  4.13690e-03  2.40274e-03  1.02166e-03
  4.14953e-04  2.12646e-04  1.95359e-04  2.47869e-04  3.11955e-04  3.54650e-04
  3.57124e-04  3.18623e-04  2.54684e-04  1.85435e-04  1.02293e-05  1.46286e-05
  1.84167e-05  2.03703e-05  2.30494e-05  3.91487e-05  9.53069e-05  2.33360e-04
  5.24083e-04  1.05923e-03  1.58290e-03  9.02206e-04  6.37574e-04  7.90586e-04
  4.94415e-04  7.04202e-04  5.73714e-04  3.27116e-04  1.44698e-04  5.54652e-05
  2.84090e-05  3.42706e-05  9.22326e-05  2.80815e-04  7.23838e-04  1.53257e-03
  2.51306e-03  2.70339e-03  3.78437e-03  5.05946e-03  3.64931e-03  1.86132e-03
  1.30242e-03  6.85406e-04  3.25488e-04  2.06414e-04  2.21204e-04  2.87082e-04
  3.56144e-04  3.97588e-04  3.93052e-04  3.44250e-04  2.70304e-04  1.93624e-04
  1.78177e-05  2.83545e-05  4.07074e-05  5.12919e-05  5.84148e-05  7.38639e-05
  1.24879e-04  2.29894e-04  3.82861e-04  5.42085e-04  5.60126e-04  4.49854e-04
  8.86388e-04  8.95568e-04  4.10063e-04  3.73189e-04  3.71458e-04  2.75472e-04
  1.84971e-04  1.50393e-04  1.30686e-04  9.14733e-05  7.64191e-05  1.74199e-04
  4.65705e-04  9.61333e-04  1.44184e-03  1.45595e-03  1.72122e-03  2.56184e-03
  1.33604e-03  6.64432e-04  5.84983e-04  3.93037e-04  2.41829e-04  2.09965e-04
  2.60517e-04  3.41607e-04  4.16649e-04  4.56198e-04  4.42104e-04  3.79557e-04
  2.92366e-04  2.05778e-04  3.04774e-05  5.43593e-05  8.92853e-05  1.28131e-04
  1.53126e-04  1.64321e-04  2.04876e-04  2.81588e-04  3.29367e-04  3.02767e-04
  2.14686e-04  1.94336e-04  3.54463e-04  3.92736e-04  2.84554e-04  2.90927e-04
  3.32213e-04  3.30510e-04  3.77678e-04  5.02623e-04  5.22990e-04  3.58269e-04
  1.69161e-04  1.18809e-04  2.58131e-04  5.37407e-04  7.89679e-04  7.94515e-04
  6.19348e-04  5.00164e-04  3.70683e-04  3.42390e-04  3.28554e-04  2.53302e-04
  2.01695e-04  2.21528e-04  2.93625e-04  3.83775e-04  4.62335e-04  4.99632e-04
  4.77729e-04  4.04834e-04  3.08112e-04  2.14532e-04  4.83450e-05  9.60055e-05
  1.79313e-04  2.92170e-04  3.66559e-04  3.29707e-04  3.12405e-04  3.83607e-04
  3.71074e-04  2.40366e-04  1.10079e-04  8.25123e-05  1.50153e-04  2.04085e-04
  2.39854e-04  3.31796e-04  4.30808e-04  4.82244e-04  7.13062e-04  1.26863e-03
  1.52670e-03  1.07386e-03  4.80691e-04  1.72582e-04  1.57656e-04  3.09064e-04
  4.74716e-04  5.25835e-04  4.51391e-04  3.54973e-04  3.05235e-04  2.85483e-04
  2.49115e-04  2.01123e-04  1.87415e-04  2.28538e-04  3.08038e-04  3.99571e-04
  4.76658e-04  5.10707e-04  4.85259e-04  4.09619e-04  3.11072e-04  2.16298e-04
  6.79073e-05  1.47161e-04  3.06722e-04  5.60646e-04  7.16659e-04  3.97471e-04
  1.56022e-04  3.06482e-04  4.12480e-04  2.42892e-04  7.38557e-05  4.06540e-05
  9.86886e-05  1.72720e-04  2.76863e-04  4.64866e-04  6.35582e-04  5.11318e-04
  3.88262e-04  1.15996e-03  2.81091e-03  2.29409e-03  1.02307e-03  3.29303e-04
  1.50638e-04  2.21334e-04  3.52176e-04  4.31750e-04  4.31071e-04  3.86160e-04
  3.35773e-04  2.84730e-04  2.28446e-04  1.84384e-04  1.80576e-04  2.25334e-04
  3.02867e-04  3.89757e-04  4.61465e-04  4.92526e-04  4.68534e-04  3.97484e-04
  3.03884e-04  2.12703e-04  8.12937e-05  1.85296e-04  4.12812e-04  8.11818e-04
  1.00062e-03  4.62490e-05  8.55193e-04  1.77489e-05  3.46011e-04  2.49006e-04
  6.06372e-05  3.41608e-05  1.04835e-04  1.91990e-04  3.30089e-04  5.97847e-04
  8.26203e-04  2.59829e-04  1.07038e-03  2.29429e-03  2.60685e-03  3.35173e-03
  1.52156e-03  4.88479e-04  1.87723e-04  2.15624e-04  3.36122e-04  4.30498e-04
  4.58646e-04  4.32163e-04  3.76306e-04  3.06503e-04  2.35640e-04  1.86056e-04
  1.79705e-04  2.19665e-04  2.89865e-04  3.68720e-04  4.34595e-04  4.65393e-04
  4.46967e-04  3.83827e-04  2.96872e-04  2.09758e-04  8.10389e-05  1.84829e-04
  4.12106e-04  8.11409e-04  9.96949e-04  2.95315e-05  1.07023e-03  3.67428e-05
  3.13741e-04  2.24919e-04  5.49074e-05  5.62018e-05  1.44755e-04  2.22015e-04
  3.33137e-04  5.70879e-04  7.57634e-04  2.22047e-04  4.23589e-04  2.63497e-03
  2.57200e-03  3.38391e-03  1.55831e-03  5.21869e-04  2.19715e-04  2.49233e-04
  3.75109e-04  4.77677e-04  5.12686e-04  4.86414e-04  4.22269e-04  3.39153e-04
  2.55734e-04  1.98087e-04  1.87179e-04  2.21654e-04  2.82921e-04  3.52750e-04
  4.16013e-04  4.53170e-04  4.44962e-04  3.88923e-04  3.03889e-04  2.15526e-04
  6.72286e-05  1.45862e-04  3.04002e-04  5.53801e-04  6.91108e-04  3.11510e-04
  3.44915e-05  1.49992e-04  2.79002e-04  1.58538e-04  6.04304e-05  1.15707e-04
  2.22411e-04  2.62399e-04  2.83881e-04  3.81740e-04  4.29401e-04  1.77225e-04
  1.09798e-04  8.89091e-04  2.72690e-03  2.35727e-03  1.11368e-03  4.17182e-04
  2.30652e-04  2.95650e-04  4.32726e-04  5.36891e-04  5.67303e-04  5.32961e-04
  4.59022e-04  3.64418e-04  2.69762e-04  2.06365e-04  1.96190e-04  2.29952e-04
  2.84300e-04  3.48423e-04  4.16904e-04  4.73955e-04  4.86135e-04  4.34414e-04
  3.39694e-04  2.38177e-04  4.75007e-05  9.44421e-05  1.75496e-04  2.79895e-04
  3.24884e-04  2.15967e-04  1.07629e-04  1.38405e-04  1.49798e-04  9.60863e-05
  1.07600e-04  2.36436e-04  3.61470e-04  3.48554e-04  2.56847e-04  2.10461e-04
  1.68553e-04  7.50291e-05  2.54158e-04  9.56371e-04  1.45162e-03  1.13999e-03
  5.90676e-04  2.80189e-04  2.33719e-04  3.38104e-04  4.80346e-04  5.78246e-04
  5.98798e-04  5.54465e-04  4.70465e-04  3.64111e-04  2.58867e-04  1.94710e-04
  1.93969e-04  2.31139e-04  2.95286e-04  3.97411e-04  4.74284e-04  5.49275e-04
  5.99389e-04  5.47132e-04  4.20165e-04  2.84777e-04  2.98047e-05  5.33918e-05
  8.69670e-05  1.19418e-04  1.22538e-04  8.24950e-05  4.55152e-05  4.76056e-05
  6.00164e-05  9.22448e-05  2.08731e-04  4.09509e-04  5.49741e-04  4.88667e-04
  3.01436e-04  1.52670e-04  7.21689e-05  3.42248e-05  1.23027e-04  3.60762e-04
  5.08447e-04  4.26303e-04  2.67192e-04  1.93067e-04  2.39245e-04  3.63699e-04
  4.98576e-04  5.83631e-04  5.94138e-04  5.42273e-04  4.49488e-04  3.31911e-04
  2.20366e-04  1.72487e-04  2.20080e-04  2.96973e-04  5.18187e-04  1.08468e-03
  9.78997e-04  7.53278e-04  8.35124e-04  7.65921e-04  5.60819e-04  3.58601e-04
  1.75429e-05  2.84544e-05  4.10842e-05  4.93091e-05  4.42273e-05  2.52719e-05
  8.26881e-06  1.01700e-05  4.17280e-05  1.29617e-04  3.07319e-04  5.39966e-04
  6.76952e-04  5.92016e-04  3.63615e-04  1.65305e-04  6.10365e-05  2.50664e-05
  4.51943e-05  1.06985e-04  1.52361e-04  1.48418e-04  1.32986e-04  1.58726e-04
  2.43362e-04  3.65934e-04  4.82603e-04  5.50745e-04  5.52599e-04  4.97014e-04
  3.99916e-04  2.78480e-04  1.78278e-04  2.09528e-04  5.51243e-04  1.18884e-03
  2.12099e-03  4.85856e-03  3.48398e-03  1.23665e-03  1.28639e-03  1.13223e-03
  7.62300e-04  4.51882e-04  1.03580e-05  1.56772e-05  2.10214e-05  2.36013e-05
  2.03848e-05  1.19533e-05  5.55639e-06  1.40567e-05  5.59563e-05  1.56710e-04
  3.30560e-04  5.31409e-04  6.36707e-04  5.57036e-04  3.56305e-04  1.73447e-04
  7.21398e-05  3.38757e-05  2.84793e-05  3.88163e-05  5.20108e-05  6.51158e-05
  9.17864e-05  1.49319e-04  2.41089e-04  3.49793e-04  4.43559e-04  4.92534e-04
  4.85275e-04  4.28669e-04  3.34969e-04  2.23676e-04  1.58103e-04  3.44965e-04
  1.45746e-03  4.30527e-03  2.12750e-03  1.40838e-03  2.63032e-03  1.76888e-03
  2.05142e-03  1.60405e-03  9.73608e-04  5.36582e-04  6.63432e-06  9.96058e-06
  1.36651e-05  1.68184e-05  1.85749e-05  1.96194e-05  2.38014e-05  3.91262e-05
  7.82056e-05  1.55840e-04  2.74921e-04  4.00035e-04  4.57311e-04  4.00317e-04
  2.71072e-04  1.53287e-04  8.62083e-05  5.62862e-05  4.08464e-05  3.15228e-05
  3.05499e-05  4.44498e-05  8.14906e-05  1.46935e-04  2.36073e-04  3.30530e-04
  4.03255e-04  4.32570e-04  4.14464e-04  3.58801e-04  2.76472e-04  1.85015e-04
  1.49212e-04  3.96357e-04  1.73705e-03  4.94216e-03  5.08166e-04  6.71487e-03
  6.12410e-04  2.37364e-03  2.74357e-03  1.89659e-03  1.07599e-03  5.69863e-04
  4.92752e-06  7.90185e-06  1.22408e-05  1.84372e-05  2.73505e-05  4.03814e-05
  5.90690e-05  8.40749e-05  1.15235e-04  1.53448e-04  1.98518e-04  2.38732e-04
  2.49604e-04  2.19656e-04  1.71366e-04  1.36427e-04  1.19297e-04  1.02399e-04
  7.56938e-05  4.69983e-05  3.11181e-05  3.97003e-05  7.89269e-05  1.48700e-04
  2.39288e-04  3.28537e-04  3.87446e-04  3.98136e-04  3.68507e-04  3.18172e-04
  2.53677e-04  1.79471e-04  1.40537e-04  2.73732e-04  8.93374e-04  2.18113e-03
  2.70765e-03  6.43349e-04  2.46595e-03  2.18341e-03  2.41425e-03  1.70034e-03
  9.82241e-04  5.27127e-04  4.28229e-06  7.62098e-06  1.35838e-05  2.41912e-05
  4.25466e-05  7.20401e-05  1.12991e-04  1.57142e-04  1.86837e-04  1.86923e-04
  1.59931e-04  1.23773e-04  9.67717e-05  9.24441e-05  1.18611e-04  1.64847e-04
  1.97663e-04  1.87115e-04  1.36709e-04  7.72073e-05  3.90598e-05  3.83419e-05
  7.94770e-05  1.59494e-04  2.65399e-04  3.67450e-04  4.23231e-04  4.13067e-04
  3.74997e-04  3.47133e-04  3.05921e-04  2.31749e-04  1.59299e-04  1.70258e-04
  3.60234e-04  9.32885e-04  2.79120e-03  4.05346e-03  1.57982e-03  1.15228e-03
  1.49500e-03  1.19482e-03  7.53375e-04  4.28851e-04  4.11124e-06  8.04265e-06
  1.59102e-05  3.14105e-05  6.05214e-05  1.10095e-04  1.81064e-04  2.56251e-04
  2.97099e-04  2.69318e-04  1.80280e-04  7.94544e-05  2.20119e-05  3.99230e-05
  1.30656e-04  2.49769e-04  3.24822e-04  3.08260e-04  2.18855e-04  1.16374e-04
  4.94628e-05  3.78293e-05  8.43113e-05  1.86246e-04  3.31509e-04  4.78156e-04
  5.42560e-04  4.89947e-04  4.83931e-04  5.67002e-04  5.10447e-04  3.66718e-04
  2.30358e-04  1.56253e-04  1.97328e-04  3.83835e-04  7.18840e-04  7.39202e-04
  4.18014e-04  6.12735e-04  8.41188e-04  7.46475e-04  5.20369e-04  3.20161e-04
  4.04171e-06  8.44334e-06  1.78092e-05  3.72672e-05  7.54969e-05  1.43145e-04
  2.43141e-04  3.51675e-04  4.11155e-04  3.68778e-04  2.35694e-04  8.79026e-05
  8.54101e-06  4.24398e-05  1.80556e-04  3.53777e-04  4.56967e-04  4.26176e-04
  2.94888e-04  1.50393e-04  5.72446e-05  3.76996e-05  9.50082e-05  2.33361e-04
  4.53259e-04  7.04247e-04  8.00658e-04  6.33506e-04  1.02083e-03  1.71951e-03
  1.07463e-03  5.79884e-04  3.63154e-04  2.01058e-04  1.47547e-04  1.78116e-04
  2.18749e-04  2.20401e-04  2.67529e-04  4.18334e-04  5.15226e-04  4.72254e-04
  3.53601e-04  2.33231e-04  3.84747e-06  8.34136e-06  1.81855e-05  3.91243e-05
  8.10593e-05  1.56483e-04  2.69651e-04  3.94519e-04  4.65629e-04  4.21848e-04
  2.75007e-04  1.11287e-04  2.46261e-05  6.45711e-05  2.19224e-04  4.09723e-04
  5.18514e-04  4.76395e-04  3.24174e-04  1.60823e-04  5.73111e-05  3.79276e-05
  1.10593e-04  2.94834e-04  6.23951e-04  1.07619e-03  1.32496e-03  9.17996e-04
  2.60905e-03  4.52035e-03  1.83318e-03  1.01354e-03  6.59934e-04  2.98510e-04
  1.45375e-04  1.26513e-04  1.54711e-04  1.98362e-04  2.65118e-04  3.38123e-04
  3.66620e-04  3.30550e-04  2.55778e-04  1.76631e-04  3.43967e-06  7.55915e-06
  1.66337e-05  3.59448e-05  7.44675e-05  1.43281e-04  2.45799e-04  3.58594e-04
  4.24093e-04  3.88618e-04  2.61638e-04  1.18223e-04  4.19983e-05  7.75246e-05
  2.13177e-04  3.77715e-04  4.68204e-04  4.25878e-04  2.87443e-04  1.40258e-04
  4.87782e-05  3.87145e-05  1.25695e-04  3.46713e-04  7.75742e-04  1.47003e-03
  2.11757e-03  1.62285e-03  7.00506e-04  6.80976e-03  9.60163e-04  2.85290e-03
  1.28871e-03  4.26319e-04  1.61046e-04  1.24454e-04  1.62784e-04  2.17882e-04
  2.70222e-04  3.04077e-04  3.03072e-04  2.65428e-04  2.06457e-04  1.45418e-04
  2.85228e-06  6.23676e-06  1.35961e-05  2.89712e-05  5.89231e-05  1.10991e-04
  1.86488e-04  2.67809e-04  3.14893e-04  2.91214e-04  2.02839e-04  1.01426e-04
  4.68607e-05  7.19664e-05  1.67497e-04  2.81249e-04  3.41320e-04  3.08172e-04
  2.07349e-04  1.00357e-04  3.62677e-05  3.99965e-05  1.32672e-04  3.58072e-04
  7.99922e-04  1.53605e-03  2.29146e-03  1.85950e-03  4.82931e-04  1.64454e-03
  4.36967e-04  3.76948e-03  1.48608e-03  4.51215e-04  1.67250e-04  1.36857e-04
  1.82324e-04  2.36476e-04  2.76949e-04  2.93976e-04  2.81110e-04  2.40974e-04
  1.86127e-04  1.31203e-04  2.19122e-06  4.69977e-06  1.00064e-05  2.07335e-05
  4.08434e-05  7.43657e-05  1.21010e-04  1.69547e-04  1.97066e-04  1.83488e-04
  1.32214e-04  7.25481e-05  3.99702e-05  5.45448e-05  1.10116e-04  1.74874e-04
  2.07360e-04  1.85741e-04  1.24705e-04  6.05625e-05  2.57026e-05  4.12132e-05
  1.27879e-04  3.21407e-04  6.75741e-04  1.19959e-03  1.56768e-03  1.10393e-03
  2.09585e-03  1.83259e-03  1.00966e-03  1.42654e-03  8.62451e-04  3.44358e-04
  1.62490e-04  1.55119e-04  2.04021e-04  2.53170e-04  2.86079e-04  2.96562e-04
  2.79084e-04  2.36311e-04  1.80661e-04  1.26249e-04  1.56777e-06  3.26515e-06
  6.72076e-06  1.34125e-05  2.53743e-05  4.43360e-05  6.94622e-05  9.45283e-05
  1.08263e-04  1.01302e-04  7.54607e-05  4.51294e-05  2.83264e-05  3.54699e-05
  6.30380e-05  9.44073e-05  1.09028e-04  9.66217e-05  6.47965e-05  3.27530e-05
  1.99179e-05  4.19042e-05  1.14824e-04  2.60472e-04  4.99503e-04  8.02428e-04
  9.77430e-04  8.82815e-04  1.56955e-03  2.23350e-03  1.05257e-03  6.87556e-04
  4.87997e-04  2.60526e-04  1.65778e-04  1.78292e-04  2.27341e-04  2.71164e-04
  2.98992e-04  3.05530e-04  2.84301e-04  2.37995e-04  1.79819e-04  1.24233e-04
  1.05330e-06  2.11737e-06  4.18676e-06  8.00206e-06  1.44754e-05  2.42030e-05
  3.64492e-05  4.81262e-05  5.42563e-05  5.09689e-05  3.92161e-05  2.53840e-05
  1.75969e-05  2.05866e-05  3.25705e-05  4.58617e-05  5.14089e-05  4.50326e-05
  3.06579e-05  1.80669e-05  1.84298e-05  4.22589e-05  1.00275e-04  2.03450e-04
  3.55697e-04  5.32171e-04  6.62276e-04  7.31405e-04  9.30370e-04  1.09805e-03
  8.73290e-04  5.91829e-04  3.72884e-04  2.22698e-04  1.72722e-04  1.97987e-04
  2.47136e-04  2.88223e-04  3.12068e-04  3.12921e-04  2.85905e-04  2.35703e-04
  1.75966e-04  1.20446e-04  6.70133e-07  1.29779e-06  2.45892e-06  4.49051e-06
  7.75724e-06  1.24111e-05  1.79820e-05  2.30603e-05  2.56061e-05  2.41516e-05
  1.91792e-05  1.33303e-05  9.95560e-06  1.09924e-05  1.56284e-05  2.06520e-05
  2.24788e-05  1.97407e-05  1.46652e-05  1.24288e-05  1.95617e-05  4.29177e-05
  8.92253e-05  1.63501e-04  2.64135e-04  3.75444e-04  4.69695e-04  5.37843e-04
  6.03386e-04  6.33436e-04  5.58548e-04  4.13186e-04  2.69670e-04  1.79049e-04
  1.61421e-04  1.96870e-04  2.47707e-04  2.88471e-04  3.09048e-04  3.04045e-04
  2.72583e-04  2.21866e-04  1.64614e-04  1.12490e-04  4.06448e-07  7.59743e-07
  1.38090e-06  2.41155e-06  3.98279e-06  6.10847e-06  8.53400e-06  1.06533e-05
  1.16714e-05  1.10640e-05  9.06158e-06  6.70170e-06  5.27919e-06  5.53276e-06
  7.13740e-06  8.89039e-06  9.56781e-06  8.98600e-06  8.62861e-06  1.15613e-05
  2.19323e-05  4.44288e-05  8.34720e-05  1.41336e-04  2.14756e-04  2.91970e-04
  3.55694e-04  3.94514e-04  4.07873e-04  3.91489e-04  3.36237e-04  2.51393e-04
  1.67984e-04  1.20290e-04  1.23403e-04  1.63808e-04  2.14000e-04  2.53326e-04
  2.72127e-04  2.66731e-04  2.38712e-04  1.95117e-04  1.46142e-04  1.01088e-04
  2.35856e-07  4.27605e-07  7.48942e-07  1.25568e-06  1.98978e-06  2.93567e-06
  3.96831e-06  4.83725e-06  5.24221e-06  5.00256e-06  4.22061e-06  3.28831e-06
  2.68568e-06  2.69012e-06  3.20697e-06  3.87179e-06  4.41585e-06  5.12322e-06
  7.15992e-06  1.26731e-05  2.46999e-05  4.68609e-05  8.25046e-05  1.32789e-04
  1.93788e-04  2.54594e-04  3.00038e-04  3.18735e-04  3.08972e-04  2.74983e-04
  2.21053e-04  1.54979e-04  9.49054e-05  6.39323e-05  7.26375e-05  1.09795e-04
  1.53489e-04  1.87971e-04  2.07121e-04  2.08956e-04  1.93417e-04  1.63718e-04
  1.26683e-04  9.01341e-05  1.31008e-07  2.31895e-07  3.94066e-07  6.38488e-07
  9.76676e-07  1.39375e-06  1.83181e-06  2.18958e-06  2.35499e-06  2.26618e-06
  1.96535e-06  1.59733e-06  1.33989e-06  1.30904e-06  1.51511e-06  1.92655e-06
  2.64285e-06  4.12326e-06  7.40328e-06  1.42589e-05  2.72786e-05  4.96789e-05
  8.44619e-05  1.32436e-04  1.89300e-04  2.43857e-04  2.81011e-04  2.90213e-04
  2.71852e-04  2.33046e-04  1.79067e-04  1.15483e-04  5.79170e-05  2.85601e-05
  3.70820e-05  7.04626e-05  1.06524e-04  1.33628e-04  1.52099e-04  1.62453e-04
  1.60759e-04  1.44339e-04  1.16754e-04  8.56775e-05  6.95226e-08  1.20997e-07
  2.01044e-07  3.17319e-07  4.72203e-07  6.56464e-07  8.44207e-07  9.94716e-07
  1.06579e-06  1.03558e-06  9.20661e-07  7.75718e-07  6.72731e-07  6.76130e-07
  8.42051e-07  1.26489e-06  2.17794e-06  4.09879e-06  8.00640e-06  1.55336e-05
  2.91123e-05  5.18594e-05  8.67544e-05  1.34585e-04  1.90830e-04  2.43718e-04
  2.77641e-04  2.82863e-04  2.62272e-04  2.24452e-04  1.72196e-04  1.07598e-04
  4.85678e-05  2.47179e-05  4.84302e-05  9.77887e-05  1.37688e-04  1.55145e-04
  1.61881e-04  1.68732e-04  1.70517e-04  1.57034e-04  1.28611e-04  9.44632e-05
  3.51219e-08  6.05111e-08  9.90519e-08  1.53510e-07  2.24022e-07  3.05733e-07
  3.87331e-07  4.52365e-07  4.84556e-07  4.75810e-07  4.32985e-07  3.79483e-07
  3.51981e-07  3.99284e-07  5.94967e-07  1.07583e-06  2.11481e-06  4.23528e-06
  8.37203e-06  1.60735e-05  2.96774e-05  5.22363e-05  8.67320e-05  1.34009e-04
  1.89539e-04  2.41275e-04  2.73242e-04  2.76213e-04  2.55012e-04  2.19293e-04
  1.69245e-04  1.04966e-04  5.24442e-05  5.80504e-05  1.41218e-04  2.56214e-04
  3.26996e-04  3.28336e-04  2.88978e-04  2.58322e-04  2.45643e-04  2.20026e-04
  1.74006e-04  1.22672e-04  1.68072e-08  2.88523e-08  4.68487e-08  7.18040e-08
  1.03494e-07  1.39600e-07  1.75277e-07  2.03830e-07  2.18849e-07  2.17367e-07
  2.03106e-07  1.89034e-07  2.00076e-07  2.79213e-07  5.03269e-07  1.01628e-06
  2.08955e-06  4.21960e-06  8.27544e-06  1.56914e-05  2.86414e-05  4.99830e-05
  8.25348e-05  1.27144e-04  1.79594e-04  2.28439e-04  2.58278e-04  2.60184e-04
  2.39117e-04  2.04259e-04  1.54607e-04  9.37014e-05  6.38045e-05  1.40247e-04
  3.61012e-04  6.21615e-04  7.42193e-04  7.44596e-04  5.79268e-04  4.11011e-04
  3.82665e-04  3.45451e-04  2.62538e-04  1.74564e-04  7.56626e-09  1.30264e-08
  2.11175e-08  3.22123e-08  4.61335e-08  6.18362e-08  7.72852e-08  8.97677e-08
  9.67703e-08  9.74534e-08  9.46872e-08  9.78567e-08  1.27172e-07  2.21397e-07
  4.53043e-07  9.57158e-07  1.98200e-06  3.97242e-06  7.69699e-06  1.44147e-05
  2.60219e-05  4.49971e-05  7.37758e-05  1.13105e-04  1.59418e-04  2.02934e-04
  2.30203e-04  2.32675e-04  2.13144e-04  1.78306e-04  1.29038e-04  7.91323e-05
  9.20649e-05  2.85857e-04  7.57663e-04  1.23940e-03  1.11729e-03  1.52596e-03
  1.21427e-03  4.68210e-04  5.33936e-04  5.41585e-04  3.99574e-04  2.49860e-04
  3.17451e-09  5.51843e-09  8.98924e-09  1.37283e-08  1.96400e-08  2.62746e-08
  3.27927e-08  3.81138e-08  4.13203e-08  4.24841e-08  4.41860e-08  5.41495e-08
  8.95988e-08  1.84587e-07  4.03204e-07  8.63479e-07  1.77862e-06  3.52434e-06
  6.74001e-06  1.24577e-05  2.22078e-05  3.79561e-05  6.15982e-05  9.36931e-05
  1.31498e-04  1.67534e-04  1.91255e-04  1.94900e-04  1.78363e-04  1.45886e-04
  1.03275e-04  7.59479e-05  1.41111e-04  4.53198e-04  1.23313e-03  2.02977e-03
  5.26868e-04  1.05596e-03  2.19915e-03  2.18635e-04  7.24073e-04  8.29605e-04
  5.78482e-04  3.38628e-04  1.22718e-09  2.16749e-09  3.57087e-09  5.49171e-09
  7.88888e-09  1.05751e-08  1.32154e-08  1.53963e-08  1.68472e-08  1.79836e-08
  2.10932e-08  3.26300e-08  6.70526e-08  1.53085e-07  3.44441e-07  7.38575e-07
  1.50835e-06  2.95247e-06  5.56906e-06  1.01448e-05  1.78179e-05  3.00098e-05
  4.80421e-05  7.22524e-05  1.00684e-04  1.28146e-04  1.47159e-04  1.51455e-04
  1.39476e-04  1.14688e-04  8.75711e-05  8.87358e-05  1.87518e-04  5.03290e-04
  1.19711e-03  1.98072e-03  4.23205e-04  9.40747e-05  6.32583e-04  4.29969e-04
  1.26279e-03  1.20055e-03  7.57200e-04  4.16105e-04  4.31673e-10  7.78729e-10
  1.30469e-09  2.03214e-09  2.94508e-09  3.97151e-09  4.98323e-09  5.83545e-09
  6.50394e-09  7.46468e-09  1.06204e-08  2.11682e-08  5.07891e-08  1.22662e-07
  2.79687e-07  5.98324e-07  1.21125e-06  2.34233e-06  4.35516e-06  7.80789e-06
  1.34823e-05  2.23177e-05  3.51405e-05  5.20968e-05  7.18672e-05  9.11329e-05
  1.05107e-04  1.09532e-04  1.03201e-04  8.99231e-05  8.19248e-05  1.07097e-04
  2.11272e-04  4.23407e-04  6.00073e-04  4.56895e-04  8.90009e-04  2.03991e-03
  9.03586e-04  1.28153e-03  1.94006e-03  1.46006e-03  8.49279e-04  4.49173e-04
  1.36681e-10  2.52549e-10  4.31969e-10  6.84254e-10  1.00442e-09  1.36739e-09
  1.72801e-09  2.04577e-09  2.37292e-09  3.11972e-09  5.75236e-09  1.42418e-08
  3.75820e-08  9.36511e-08  2.15201e-07  4.59447e-07  9.23186e-07  1.76502e-06
  3.23455e-06  5.70187e-06  9.66557e-06  1.56966e-05  2.42601e-05  3.53798e-05
  4.82138e-05  6.08045e-05  7.04215e-05  7.47423e-05  7.36194e-05  7.11471e-05
  7.86034e-05  1.17889e-04  2.17475e-04  3.75405e-04  4.54005e-04  3.38763e-04
  1.26397e-03  1.35992e-03  3.55155e-04  1.70661e-03  2.00855e-03  1.39178e-03
  7.95422e-04  4.20384e-04  3.87793e-11  7.33054e-11  1.28079e-10  2.06606e-10
  3.07859e-10  4.23923e-10  5.41736e-10  6.56768e-10  8.29905e-10  1.36795e-09
  3.31654e-09  9.53350e-09  2.65898e-08  6.76522e-08  1.56666e-07  3.34640e-07
  6.68981e-07  1.26649e-06  2.28916e-06  3.96775e-06  6.59958e-06  1.05063e-05
  1.59253e-05  2.28265e-05  3.07077e-05  3.85140e-05  4.48891e-05  4.89040e-05
  5.12264e-05  5.56782e-05  7.12819e-05  1.14146e-04  2.05231e-04  3.55868e-04
  5.44670e-04  7.66717e-04  1.09859e-03  1.18432e-03  1.31890e-03  1.73371e-03
  1.57930e-03  1.07698e-03  6.31975e-04  3.43845e-04  9.88582e-12  1.90356e-11
  3.38342e-11  5.55231e-11  8.38989e-11  1.16990e-10  1.52132e-10  1.94558e-10
  2.91993e-10  6.50417e-10  1.96172e-09  6.15351e-09  1.77639e-08  4.60307e-08
  1.07737e-07  2.31130e-07  4.61277e-07  8.66946e-07  1.54818e-06  2.64124e-06
  4.31308e-06  6.73323e-06  1.00122e-05  1.41105e-05  1.87533e-05  2.34304e-05
  2.75837e-05  3.10590e-05  3.48308e-05  4.19978e-05  5.90497e-05  9.70533e-05
  1.71333e-04  2.97692e-04  4.86712e-04  7.38945e-04  1.01283e-03  1.20496e-03
  1.30387e-03  1.27637e-03  1.04525e-03  7.21144e-04  4.41722e-04  2.51056e-04
  2.28856e-12  4.45890e-12  8.01993e-12  1.32917e-11  2.03258e-11  2.87246e-11
  3.86858e-11  5.58560e-11  1.11521e-10  3.31935e-10  1.14196e-09  3.75510e-09
  1.11198e-08  2.93819e-08  6.98116e-08  1.51155e-07  3.02494e-07  5.66478e-07
  1.00233e-06  1.68676e-06  2.70872e-06  4.15245e-06  6.06549e-06  8.41764e-06
  1.10737e-05  1.38207e-05  1.64995e-05  1.92764e-05  2.30648e-05  3.00937e-05
  4.46038e-05  7.34917e-05  1.26306e-04  2.13609e-04  3.42660e-04  5.08270e-04
  6.78882e-04  8.01193e-04  8.36151e-04  7.69692e-04  6.18979e-04  4.38780e-04
  2.81321e-04  1.67620e-04  4.90987e-13  9.53914e-13  1.72534e-12  2.87767e-12
  4.42704e-12  6.40083e-12  9.38068e-12  1.72170e-11  4.81199e-11  1.73266e-10
  6.34607e-10  2.14198e-09  6.48494e-09  1.75210e-08  4.24633e-08  9.33044e-08
  1.88239e-07  3.52926e-07  6.21258e-07  1.03471e-06  1.63857e-06  2.47264e-06
  3.55604e-06  4.87126e-06  6.36062e-06  7.95576e-06  9.66303e-06  1.17196e-05
  1.48231e-05  2.04257e-05  3.10647e-05  5.06149e-05  8.41389e-05  1.36731e-04
  2.10606e-04  3.00185e-04  3.87920e-04  4.48162e-04  4.60487e-04  4.20525e-04
  3.42161e-04  2.50446e-04  1.67639e-04  1.04508e-04  1.41458e-07  2.28535e-07
  3.44815e-07  4.84454e-07  6.31995e-07  7.63553e-07  8.52768e-07  8.80181e-07
  8.42104e-07  7.54493e-07  6.49795e-07  5.69345e-07  5.56776e-07  6.57486e-07
  9.27683e-07  1.45423e-06  2.38716e-06  3.98870e-06  6.70418e-06  1.12552e-05
  1.87320e-05  3.06160e-05  4.85900e-05  7.39531e-05  1.06541e-04  1.43455e-04
  1.78520e-04  2.03651e-04  2.12147e-04  2.01919e-04  1.76281e-04  1.42086e-04
  1.06822e-04  7.62368e-05  5.32112e-05  3.79030e-05  2.87159e-05  2.34396e-05
  2.01056e-05  1.74049e-05  1.47282e-05  1.19727e-05  9.28513e-06  6.86021e-06
  2.36950e-07  3.88550e-07  5.95558e-07  8.49218e-07  1.12090e-06  1.36298e-06
  1.52045e-06  1.55215e-06  1.45136e-06  1.25427e-06  1.03025e-06  8.60515e-07
  8.18775e-07  9.66206e-07  1.36639e-06  2.11937e-06  3.41454e-06  5.60641e-06
  9.32721e-06  1.56450e-05  2.62466e-05  4.35392e-05  7.04325e-05  1.09423e-04
  1.60685e-04  2.19573e-04  2.75376e-04  3.14022e-04  3.24796e-04  3.05936e-04
  2.64247e-04  2.10757e-04  1.56739e-04  1.10979e-04  7.79930e-05  5.77545e-05
  4.70814e-05  4.17207e-05  3.80624e-05  3.40053e-05  2.89646e-05  2.33147e-05
  1.77353e-05  1.27900e-05  3.72704e-07  6.25550e-07  9.82922e-07  1.43524e-06
  1.93251e-06  2.38156e-06  2.66805e-06  2.70389e-06  2.47580e-06  2.06439e-06
  1.61770e-06  1.29576e-06  1.22169e-06  1.46712e-06  2.07964e-06  3.14483e-06
  4.87196e-06  7.70528e-06  1.24836e-05  2.06790e-05  3.47015e-05  5.81343e-05
  9.55231e-05  1.51052e-04  2.25414e-04  3.11300e-04  3.90927e-04  4.41550e-04
  4.49062e-04  4.16300e-04  3.56316e-04  2.82990e-04  2.09472e-04  1.47937e-04
  1.06045e-04  8.41159e-05  7.63851e-05  7.47951e-05  7.26101e-05  6.65016e-05
  5.65753e-05  4.47870e-05  3.32316e-05  2.32852e-05  5.49614e-07  9.52378e-07
  1.54883e-06  2.33824e-06  3.24088e-06  4.08013e-06  4.62161e-06  4.67609e-06
  4.21507e-06  3.41498e-06  2.58811e-06  2.04718e-06  1.99159e-06  2.47666e-06
  3.47122e-06  4.97682e-06  7.17210e-06  1.05695e-05  1.62139e-05  2.59922e-05
  4.30701e-05  7.22910e-05  1.20010e-04  1.92315e-04  2.90335e-04  4.02883e-04
  5.02171e-04  5.54537e-04  5.46662e-04  4.95298e-04  4.22304e-04  3.37578e-04
  2.50259e-04  1.76702e-04  1.31458e-04  1.16844e-04  1.22986e-04  1.34648e-04
  1.38573e-04  1.29114e-04  1.08926e-04  8.43326e-05  6.07657e-05  4.12125e-05
  7.56683e-07  1.36430e-06  2.31851e-06  3.65655e-06  5.27038e-06  6.84322e-06
  7.90542e-06  8.05343e-06  7.22240e-06  5.78812e-06  4.39707e-06  3.64287e-06
  3.82494e-06  4.90023e-06  6.61724e-06  8.74801e-06  1.13443e-05  1.49538e-05
  2.08260e-05  3.12372e-05  5.00137e-05  8.30757e-05  1.38316e-04  2.23380e-04
  3.39388e-04  4.70500e-04  5.77722e-04  6.17016e-04  5.82716e-04  5.14460e-04
  4.40916e-04  3.57625e-04  2.64139e-04  1.84497e-04  1.46170e-04  1.55412e-04
  1.95921e-04  2.40082e-04  2.60250e-04  2.44876e-04  2.03836e-04  1.53954e-04
  1.07519e-04  7.04181e-05  9.68344e-07  1.82426e-06  3.26696e-06  5.44093e-06
  8.25129e-06  1.11779e-05  1.33153e-05  1.38202e-05  1.25363e-05  1.02460e-05
  8.24178e-06  7.58758e-06  8.64384e-06  1.10642e-05  1.41075e-05  1.70672e-05
  1.97214e-05  2.26392e-05  2.73334e-05  3.64796e-05  5.44050e-05  8.76773e-05
  1.44979e-04  2.34574e-04  3.57011e-04  4.92883e-04  5.96092e-04  6.18491e-04
  5.64998e-04  4.91840e-04  4.25150e-04  3.44436e-04  2.44405e-04  1.63907e-04
  1.48397e-04  2.06392e-04  3.09303e-04  4.14392e-04  4.66572e-04  4.39765e-04
  3.61889e-04  2.68132e-04  1.81980e-04  1.15056e-04  1.15577e-06  2.26016e-06
  4.27878e-06  7.59837e-06  1.22825e-05  1.76002e-05  2.19189e-05  2.35295e-05
  2.20693e-05  1.91171e-05  1.71336e-05  1.77987e-05  2.12268e-05  2.63229e-05
  3.14776e-05  3.52274e-05  3.69255e-05  3.72076e-05  3.80554e-05  4.27383e-05
  5.60439e-05  8.47150e-05  1.37242e-04  2.21269e-04  3.36421e-04  4.62874e-04
  5.56517e-04  5.74744e-04  5.26501e-04  4.61964e-04  3.96187e-04  3.05374e-04
  1.94838e-04  1.27442e-04  1.75448e-04  3.46174e-04  5.49539e-04  7.06578e-04
  7.57492e-04  6.98322e-04  5.85654e-04  4.36969e-04  2.90736e-04  1.77645e-04
  1.32956e-06  2.60915e-06  5.14842e-06  9.77207e-06  1.70400e-05  2.62366e-05
  3.47229e-05  3.92569e-05  3.90678e-05  3.72319e-05  3.81222e-05  4.36206e-05
  5.23637e-05  6.16381e-05  6.89219e-05  7.22054e-05  7.04482e-05  6.44032e-05
  5.68610e-05  5.22329e-05  5.61089e-05  7.51530e-05  1.16762e-04  1.86810e-04
  2.83727e-04  3.90117e-04  4.71181e-04  4.95476e-04  4.67364e-04  4.15276e-04
  3.43654e-04  2.40149e-04  1.33448e-04  1.22252e-04  3.59532e-04  9.51800e-04
  1.53454e-03  1.48758e-03  1.02340e-03  8.35378e-04  8.25111e-04  6.57121e-04
  4.32467e-04  2.55464e-04  1.62191e-06  2.95657e-06  5.73273e-06  1.13494e-05
  2.13966e-05  3.59381e-05  5.15131e-05  6.26983e-05  6.81320e-05  7.37645e-05
  8.64689e-05  1.05712e-04  1.24414e-04  1.36805e-04  1.41700e-04  1.39153e-04
  1.28412e-04  1.09905e-04  8.73170e-05  6.71295e-05  5.65637e-05  6.20975e-05
  8.92565e-05  1.41297e-04  2.14958e-04  2.95482e-04  3.57939e-04  3.81549e-04
  3.65944e-04  3.22280e-04  2.51564e-04  1.57532e-04  9.00773e-05  1.85597e-04
  7.47431e-04  2.25226e-03  3.72006e-03  2.65844e-03  9.91871e-04  6.56714e-04
  1.05870e-03  9.13307e-04  5.88834e-04  3.36038e-04  2.36671e-06  3.76103e-06
  6.38843e-06  1.19914e-05  2.35541e-05  4.33343e-05  6.86884e-05  9.24668e-05
  1.13635e-04  1.43897e-04  1.92773e-04  2.47483e-04  2.81317e-04  2.83487e-04
  2.65822e-04  2.40987e-04  2.10093e-04  1.70514e-04  1.25611e-04  8.49767e-05
  5.78949e-05  4.94996e-05  6.25076e-05  9.75696e-05  1.49542e-04  2.04454e-04
  2.43053e-04  2.52118e-04  2.32877e-04  1.93593e-04  1.38765e-04  8.09637e-05
  7.34312e-05  2.46783e-04  8.54441e-04  1.97042e-03  1.91639e-03  1.19604e-03
  1.97429e-03  1.23182e-03  1.44232e-03  1.15352e-03  7.13319e-04  3.96011e-04
  4.04558e-06  5.94861e-06  8.52022e-06  1.29794e-05  2.29824e-05  4.41067e-05
  7.81487e-05  1.20229e-04  1.74391e-04  2.67237e-04  4.13510e-04  5.58874e-04
  6.09536e-04  5.47657e-04  4.44836e-04  3.58225e-04  2.88569e-04  2.19339e-04
  1.49795e-04  9.30450e-05  5.72442e-05  4.12175e-05  4.43500e-05  6.74364e-05
  1.05133e-04  1.42469e-04  1.60760e-04  1.50981e-04  1.21415e-04  8.67744e-05
  5.43272e-05  3.31262e-05  6.15482e-05  2.20923e-04  5.65993e-04  7.52872e-04
  1.00698e-03  3.48810e-03  4.06273e-03  2.13673e-03  1.70191e-03  1.22912e-03
  7.44044e-04  4.11743e-04  6.94914e-06  1.04120e-05  1.42364e-05  1.80145e-05
  2.37690e-05  3.88517e-05  7.25613e-05  1.29971e-04  2.32620e-04  4.51129e-04
  8.37034e-04  1.22608e-03  1.28588e-03  9.88172e-04  6.43786e-04  4.29275e-04
  3.05938e-04  2.09177e-04  1.27865e-04  7.73106e-05  5.40932e-05  4.23288e-05
  4.13720e-05  5.95608e-05  9.55808e-05  1.32674e-04  1.47560e-04  1.32151e-04
  1.04982e-04  8.26638e-05  6.02409e-05  3.96138e-05  4.97263e-05  1.39622e-04
  3.21588e-04  5.34318e-04  1.21696e-03  2.42966e-03  1.99024e-03  1.55215e-03
  1.43154e-03  1.06299e-03  6.64588e-04  3.78884e-04  1.06644e-05  1.67929e-05
  2.39702e-05  2.99326e-05  3.27668e-05  3.69400e-05  5.61163e-05  1.07678e-04
  2.40098e-04  6.26810e-04  1.51971e-03  2.59024e-03  2.64799e-03  1.62652e-03
  7.44511e-04  3.70884e-04  2.26065e-04  1.32108e-04  6.97455e-05  5.43145e-05
  6.08380e-05  5.87229e-05  5.65212e-05  7.82508e-05  1.31336e-04  1.97167e-04
  2.40116e-04  2.51720e-04  2.79998e-04  3.02955e-04  2.36905e-04  1.35426e-04
  6.99402e-05  7.45714e-05  1.57734e-04  2.85597e-04  4.44417e-04  5.62021e-04
  6.73688e-04  9.32216e-04  9.94924e-04  7.93375e-04  5.28516e-04  3.17439e-04
  1.39445e-05  2.27385e-05  3.39267e-05  4.43182e-05  4.84833e-05  4.53312e-05
  4.60125e-05  6.82972e-05  1.52781e-04  5.50265e-04  2.08061e-03  4.78886e-03
  4.91756e-03  2.12588e-03  5.37120e-04  2.09761e-04  1.39106e-04  7.90923e-05
  4.91557e-05  6.56755e-05  8.84661e-05  8.71368e-05  8.49961e-05  1.22237e-04
  2.19535e-04  3.59900e-04  4.75854e-04  5.42172e-04  7.62677e-04  9.48353e-04
  6.32874e-04  3.16844e-04  1.52409e-04  7.62387e-05  8.89759e-05  1.53894e-04
  2.23138e-04  3.06989e-04  4.67329e-04  6.43569e-04  6.79597e-04  5.66341e-04
  4.00688e-04  2.54437e-04  1.54218e-05  2.52397e-05  3.80431e-05  5.07749e-05
  5.77367e-05  5.72890e-05  6.30898e-05  9.86549e-05  1.59183e-04  2.33444e-04
  1.13417e-03  5.03443e-03  5.59404e-03  1.30728e-03  2.92217e-04  3.45528e-04
  2.61012e-04  1.54326e-04  1.05583e-04  1.09407e-04  1.18246e-04  1.09913e-04
  1.14637e-04  1.82698e-04  3.56236e-04  6.38410e-04  8.98821e-04  9.14264e-04
  1.30917e-03  1.79202e-03  8.21897e-04  5.00177e-04  3.25360e-04  1.53626e-04
  1.05295e-04  1.45865e-04  2.21316e-04  3.14625e-04  4.22129e-04  5.02073e-04
  5.02281e-04  4.24350e-04  3.12457e-04  2.07274e-04  1.46570e-05  2.32001e-05
  3.37693e-05  4.40246e-05  5.15964e-05  6.32658e-05  1.14422e-04  2.94136e-04
  7.55454e-04  1.48111e-03  1.19369e-03  3.91314e-04  7.98360e-04  1.10862e-03
  1.80759e-03  1.21044e-03  6.19803e-04  3.10378e-04  1.79520e-04  1.37517e-04
  1.22041e-04  1.11821e-04  1.32764e-04  2.39527e-04  5.02299e-04  9.77840e-04
  1.51971e-03  1.41604e-03  1.30605e-03  1.66202e-03  7.91997e-04  1.07850e-03
  6.58661e-04  2.76906e-04  1.60167e-04  1.83240e-04  2.55658e-04  3.36109e-04
  4.05299e-04  4.40770e-04  4.23030e-04  3.56481e-04  2.66958e-04  1.81218e-04
  1.24660e-05  1.83388e-05  2.43954e-05  2.92510e-05  3.51784e-05  5.97159e-05
  1.61512e-04  5.01303e-04  1.49273e-03  3.86338e-03  5.91298e-03  6.90044e-04
  9.39440e-06  2.24054e-03  2.93919e-03  1.64465e-03  7.75391e-04  3.67842e-04
  1.91709e-04  1.22698e-04  9.72333e-05  9.36570e-05  1.31336e-04  2.63908e-04
  5.75094e-04  1.15569e-03  1.90016e-03  2.00064e-03  2.11175e-03  1.91293e-03
  2.69564e-03  1.92734e-03  8.78176e-04  3.54084e-04  2.09833e-04  2.26791e-04
  2.93115e-04  3.60452e-04  4.11889e-04  4.32755e-04  4.08253e-04  3.41781e-04
  2.55728e-04  1.73974e-04  1.03050e-05  1.37344e-05  1.59049e-05  1.65220e-05
  2.12624e-05  5.12331e-05  1.58752e-04  4.59336e-04  1.17382e-03  2.37867e-03
  2.43938e-03  7.11059e-04  1.04861e-03  2.61642e-04  7.57622e-04  7.91093e-04
  4.90804e-04  2.59532e-04  1.36147e-04  8.42036e-05  6.66974e-05  6.93878e-05
  1.11026e-04  2.39535e-04  5.22337e-04  1.00589e-03  1.51196e-03  1.35261e-03
  1.71198e-03  3.64236e-03  2.37074e-03  1.17312e-03  6.52950e-04  3.36564e-04
  2.36401e-04  2.60947e-04  3.24951e-04  3.85910e-04  4.34262e-04  4.56895e-04
  4.31882e-04  3.59725e-04  2.66515e-04  1.79425e-04  9.46744e-06  1.20209e-05
  1.33473e-05  1.49585e-05  2.53617e-05  6.22839e-05  1.46997e-04  2.93072e-04
  4.64496e-04  4.44553e-04  3.47231e-04  2.96835e-03  5.69894e-03  2.40907e-03
  3.84448e-04  1.91666e-04  1.74684e-04  1.20741e-04  8.74903e-05  8.09129e-05
  7.44329e-05  6.57774e-05  8.65719e-05  1.81645e-04  3.90161e-04  7.05005e-04
  9.57113e-04  8.31294e-04  9.41970e-04  1.74456e-03  1.19085e-03  6.77847e-04
  4.68248e-04  3.04695e-04  2.49621e-04  2.85351e-04  3.52393e-04  4.14389e-04
  4.66008e-04  4.94346e-04  4.69335e-04  3.88930e-04  2.85001e-04  1.89548e-04
  1.07461e-05  1.47327e-05  1.95496e-05  3.03878e-05  6.27052e-05  1.34184e-04
  2.28592e-04  2.79973e-04  2.24227e-04  1.13897e-04  5.45607e-04  2.44364e-03
  3.70685e-03  2.16604e-03  6.05051e-04  1.40108e-04  7.56369e-05  8.28742e-05
  1.42778e-04  2.07177e-04  1.95107e-04  1.27223e-04  8.52681e-05  1.24012e-04
  2.57978e-04  4.57692e-04  6.27144e-04  6.75109e-04  7.63699e-04  9.49669e-04
  8.39168e-04  5.97843e-04  4.06671e-04  2.83681e-04  2.55855e-04  3.03084e-04
  3.76368e-04  4.43358e-04  4.96817e-04  5.23967e-04  4.94876e-04  4.07820e-04
  2.97100e-04  1.96561e-04  1.45513e-05  2.27343e-05  3.56732e-05  6.30180e-05
  1.33327e-04  2.82205e-04  4.58908e-04  4.95041e-04  3.34967e-04  1.75512e-04
  3.67044e-04  1.02118e-03  1.40655e-03  9.83706e-04  4.09272e-04  1.56448e-04
  9.93707e-05  1.38271e-04  3.30957e-04  5.46253e-04  5.17369e-04  3.03342e-04
  1.32249e-04  9.19679e-05  1.65252e-04  3.01849e-04  4.36293e-04  5.22244e-04
  5.80119e-04  6.18004e-04  5.71636e-04  4.50777e-04  3.23876e-04  2.47275e-04
  2.47956e-04  3.07732e-04  3.85022e-04  4.52715e-04  5.02638e-04  5.22394e-04
  4.88894e-04  4.02632e-04  2.94645e-04  1.96210e-04  2.09872e-05  3.68883e-05
  6.37294e-05  1.10075e-04  1.99027e-04  3.79340e-04  6.32408e-04  7.39058e-04
  5.21761e-04  2.34569e-04  1.56837e-04  2.85541e-04  3.86983e-04  3.16488e-04
  2.02951e-04  1.63991e-04  1.47322e-04  1.53737e-04  3.89637e-04  8.62680e-04
  9.79251e-04  5.78850e-04  2.21202e-04  8.81545e-05  1.15408e-04  2.18649e-04
  3.29774e-04  4.04114e-04  4.32296e-04  4.23726e-04  3.80393e-04  3.08230e-04
  2.33870e-04  1.96238e-04  2.18538e-04  2.86793e-04  3.64751e-04  4.28279e-04
  4.71390e-04  4.85209e-04  4.53550e-04  3.77284e-04  2.80694e-04  1.90326e-04
  2.92443e-05  5.67516e-05  1.06786e-04  1.81502e-04  2.37500e-04  2.10886e-04
  2.38743e-04  5.02707e-04  5.01306e-04  2.34282e-04  6.92476e-05  4.75878e-05
  8.12895e-05  1.12770e-04  1.55552e-04  2.17156e-04  2.11232e-04  9.62510e-05
  1.25443e-04  6.58257e-04  1.24415e-03  7.93641e-04  2.93308e-04  9.50943e-05
  9.94319e-05  1.92407e-04  2.96368e-04  3.62955e-04  3.76793e-04  3.49488e-04
  2.98238e-04  2.34762e-04  1.75911e-04  1.49458e-04  1.74749e-04  2.41367e-04
  3.17881e-04  3.80976e-04  4.24085e-04  4.40129e-04  4.16558e-04  3.53214e-04
  2.68811e-04  1.86360e-04  3.66467e-05  7.62547e-05  1.54532e-04  2.78328e-04
  3.39016e-04  1.21560e-04  1.33903e-05  1.29249e-04  2.70262e-04  1.67475e-04
  6.27024e-05  4.74324e-05  9.19016e-05  1.53122e-04  2.22042e-04  2.97808e-04
  2.99991e-04  1.49517e-04  1.33182e-04  6.41124e-04  1.19585e-03  7.64672e-04
  2.82450e-04  9.53601e-05  1.09735e-04  2.13605e-04  3.27838e-04  4.00750e-04
  4.13822e-04  3.77493e-04  3.12215e-04  2.35165e-04  1.64550e-04  1.26785e-04
  1.41436e-04  2.01033e-04  2.78239e-04  3.50399e-04  4.06287e-04  4.33525e-04
  4.17995e-04  3.59717e-04  2.77338e-04  1.94421e-04  3.94959e-05  8.43072e-05
  1.75097e-04  3.27444e-04  4.50337e-04  2.97072e-04  9.20558e-05  8.89750e-05
  1.38830e-04  1.19489e-04  9.60022e-05  1.33469e-04  2.11107e-04  2.68927e-04
  2.97015e-04  3.27418e-04  3.38092e-04  2.94109e-04  3.74841e-04  7.34850e-04
  8.57187e-04  5.16053e-04  1.99433e-04  9.21139e-05  1.42750e-04  2.71334e-04
  4.06933e-04  4.96066e-04  5.17233e-04  4.75563e-04  3.89823e-04  2.86196e-04
  1.91324e-04  1.37015e-04  1.46047e-04  2.09903e-04  2.99576e-04  3.92388e-04
  4.72594e-04  5.16028e-04  4.99760e-04  4.26581e-04  3.24483e-04  2.24286e-04
  3.61633e-05  7.58141e-05  1.52425e-04  2.76253e-04  3.97572e-04  3.80487e-04
  2.40788e-04  1.52732e-04  1.26362e-04  1.16767e-04  1.38216e-04  2.18345e-04
  3.15947e-04  3.45088e-04  3.07981e-04  2.76221e-04  2.67240e-04  2.69074e-04
  3.32384e-04  4.45181e-04  4.21508e-04  2.52843e-04  1.16605e-04  9.93216e-05
  1.90318e-04  3.43364e-04  4.97665e-04  5.99649e-04  6.28756e-04  5.84380e-04
  4.77614e-04  3.44925e-04  2.28062e-04  1.71373e-04  2.02635e-04  3.02951e-04
  4.28061e-04  5.54125e-04  6.70057e-04  7.35519e-04  7.03360e-04  5.81939e-04
  4.25598e-04  2.83072e-04  2.85838e-05  5.71858e-05  1.07490e-04  1.80784e-04
  2.51093e-04  2.63779e-04  2.08128e-04  1.45477e-04  1.15010e-04  1.18364e-04
  1.65828e-04  2.63510e-04  3.50478e-04  3.38351e-04  2.54909e-04  1.90144e-04
  1.63660e-04  1.54740e-04  1.62673e-04  1.76249e-04  1.54093e-04  1.01374e-04
  7.48301e-05  1.16949e-04  2.33500e-04  3.96791e-04  5.52434e-04  6.48560e-04
  6.72774e-04  6.28140e-04  5.13984e-04  3.66038e-04  2.43649e-04  2.12801e-04
  3.09506e-04  4.91564e-04  6.77604e-04  8.41690e-04  9.98931e-04  1.10949e-03
  1.05701e-03  8.44418e-04  5.87498e-04  3.71732e-04  2.02057e-05  3.81291e-05
  6.63080e-05  1.02392e-04  1.33402e-04  1.39942e-04  1.18826e-04  9.22784e-05
  8.36902e-05  1.05547e-04  1.67900e-04  2.60926e-04  3.18103e-04  2.76038e-04
  1.82484e-04  1.17262e-04  8.86534e-05  7.23983e-05  6.04054e-05  5.34575e-05
  4.66430e-05  4.32123e-05  6.35918e-05  1.30993e-04  2.52858e-04  4.07887e-04
  5.46186e-04  6.20200e-04  6.26340e-04  5.78947e-04  4.73797e-04  3.35318e-04
  2.33032e-04  2.59137e-04  4.66919e-04  7.60544e-04  9.74199e-04  1.16487e-03
  1.29544e-03  1.50625e-03  1.51520e-03  1.19354e-03  7.94163e-04  4.79079e-04
  1.34645e-05  2.39974e-05  3.87734e-05  5.52059e-05  6.69487e-05  6.72784e-05
  5.68895e-05  4.65993e-05  5.04599e-05  8.00041e-05  1.40448e-04  2.13268e-04
  2.43985e-04  1.98656e-04  1.22224e-04  7.04619e-05  4.60939e-05  3.07396e-05
  1.89980e-05  1.42876e-05  1.71188e-05  2.92482e-05  6.20114e-05  1.31639e-04
  2.43909e-04  3.79703e-04  4.95031e-04  5.48941e-04  5.39414e-04  4.86291e-04
  3.94390e-04  2.82960e-04  2.22328e-04  3.35008e-04  7.44175e-04  1.27110e-03
  1.34477e-03  1.76252e-03  1.46341e-03  1.52401e-03  1.86505e-03  1.52404e-03
  9.89893e-04  5.77328e-04  9.13498e-06  1.55886e-05  2.38108e-05  3.17707e-05
  3.59968e-05  3.36922e-05  2.61362e-05  2.00319e-05  2.50708e-05  4.98699e-05
  9.55002e-05  1.44144e-04  1.60314e-04  1.28466e-04  7.81761e-05  4.27040e-05
  2.45931e-05  1.44441e-05  1.06937e-05  1.43919e-05  2.22441e-05  3.42864e-05
  6.19312e-05  1.21492e-04  2.18437e-04  3.35217e-04  4.33837e-04  4.79258e-04
  4.66287e-04  4.12575e-04  3.32445e-04  2.48090e-04  2.29252e-04  4.36104e-04
  1.18333e-03  2.54905e-03  2.87185e-03  3.22321e-03  3.09676e-03  1.17916e-03
  1.85351e-03  1.66605e-03  1.09041e-03  6.29559e-04  6.91764e-06  1.16433e-05
  1.75158e-05  2.30774e-05  2.59899e-05  2.42280e-05  1.80774e-05  1.16145e-05
  1.21422e-05  2.67489e-05  5.59506e-05  8.68645e-05  9.75525e-05  7.99533e-05
  5.12326e-05  3.00526e-05  1.85484e-05  1.48556e-05  2.21234e-05  3.71622e-05
  4.77854e-05  5.14822e-05  6.49382e-05  1.09981e-04  1.93909e-04  2.99763e-04
  3.92180e-04  4.38778e-04  4.31733e-04  3.85096e-04  3.15443e-04  2.45238e-04
  2.39189e-04  4.60833e-04  1.27232e-03  2.77728e-03  2.75370e-03  3.34633e-03
  4.31195e-03  1.02049e-03  1.57254e-03  1.54259e-03  1.04424e-03  6.12802e-04
  6.09070e-06  1.04374e-05  1.62112e-05  2.25531e-05  2.77191e-05  2.94180e-05
  2.60045e-05  1.88066e-05  1.38056e-05  1.90887e-05  3.79320e-05  6.14379e-05
  7.12783e-05  6.09451e-05  4.51363e-05  3.53092e-05  2.87445e-05  2.82209e-05
  4.49420e-05  7.24029e-05  8.51377e-05  7.66580e-05  7.29261e-05  1.05577e-04
  1.85245e-04  2.93183e-04  3.90259e-04  4.41698e-04  4.41014e-04  4.04596e-04
  3.45856e-04  2.76507e-04  2.45737e-04  3.76835e-04  8.49592e-04  1.45579e-03
  1.11861e-03  2.26408e-03  2.13963e-03  9.17258e-04  1.29909e-03  1.25720e-03
  8.82563e-04  5.36534e-04  5.87951e-06  1.03200e-05  1.67153e-05  2.48446e-05
  3.36073e-05  4.04838e-05  4.17628e-05  3.58065e-05  2.77060e-05  2.84621e-05
  4.79291e-05  8.01685e-05  9.36359e-05  7.58015e-05  6.19592e-05  6.38337e-05
  5.96285e-05  5.25883e-05  6.89008e-05  1.03958e-04  1.18089e-04  9.92232e-05
  8.32689e-05  1.13394e-04  2.04763e-04  3.33482e-04  4.45168e-04  4.93130e-04
  4.84523e-04  4.57705e-04  4.19114e-04  3.51897e-04  2.78756e-04  2.97275e-04
  5.10828e-04  8.32880e-04  9.87279e-04  1.18247e-03  1.07463e-03  9.53866e-04
  1.06105e-03  9.48173e-04  6.83115e-04  4.33722e-04  5.68268e-06  9.99921e-06
  1.64560e-05  2.52906e-05  3.61514e-05  4.71321e-05  5.41030e-05  5.38991e-05
  5.00933e-05  5.44575e-05  9.04964e-05  1.73707e-04  2.17802e-04  1.50323e-04
  1.12361e-04  1.32835e-04  1.24590e-04  9.09068e-05  8.55280e-05  1.13460e-04
  1.26364e-04  1.05662e-04  9.18069e-05  1.37826e-04  2.66429e-04  4.45701e-04
  5.81223e-04  5.89961e-04  5.46099e-04  5.47289e-04  5.43600e-04  4.99006e-04
  3.87385e-04  2.98249e-04  3.56256e-04  5.60179e-04  7.78361e-04  8.86766e-04
  8.63661e-04  8.36102e-04  8.06261e-04  6.86047e-04  5.06713e-04  3.36645e-04
  5.26520e-06  8.93427e-06  1.42776e-05  2.15988e-05  3.12381e-05  4.31860e-05
  5.65556e-05  7.13715e-05  9.01052e-05  1.12814e-04  1.65909e-04  3.84804e-04
  6.16752e-04  3.87052e-04  2.49140e-04  2.98134e-04  2.53402e-04  1.53450e-04
  9.68003e-05  9.73136e-05  1.04311e-04  9.26953e-05  9.89379e-05  1.83412e-04
  3.84813e-04  6.67605e-04  8.48629e-04  7.39374e-04  7.77494e-04  1.05885e-03
  8.86387e-04  8.08235e-04  6.48733e-04  4.11077e-04  3.06038e-04  3.63472e-04
  4.86768e-04  5.77832e-04  6.13567e-04  6.17455e-04  5.83718e-04  4.97816e-04
  3.79739e-04  2.63524e-04  4.83721e-06  7.53977e-06  1.09893e-05  1.52950e-05
  2.15124e-05  3.27164e-05  5.50704e-05  9.94865e-05  1.78511e-04  2.72602e-04
  2.89917e-04  5.25441e-04  1.37268e-03  9.30818e-04  5.78594e-04  6.28605e-04
  4.57616e-04  2.40648e-04  1.11095e-04  7.13456e-05  6.81098e-05  7.08159e-05
  1.07497e-04  2.45650e-04  5.54398e-04  1.02355e-03  1.34077e-03  9.93441e-04
  1.81292e-03  3.51965e-03  1.85363e-03  1.46310e-03  1.14889e-03  6.33689e-04
  3.31555e-04  2.54731e-04  2.94915e-04  3.63769e-04  4.21703e-04  4.52892e-04
  4.42976e-04  3.88520e-04  3.06002e-04  2.19559e-04  4.94674e-06  6.91170e-06
  8.67997e-06  1.01518e-05  1.32267e-05  2.44753e-05  5.83114e-05  1.41616e-04
  3.17813e-04  5.99251e-04  6.75298e-04  3.13820e-04  1.09599e-03  1.08698e-03
  8.20876e-04  9.18669e-04  6.23869e-04  3.11185e-04  1.24638e-04  5.04986e-05
  3.64378e-05  5.01865e-05  1.12710e-04  2.97881e-04  7.11475e-04  1.41059e-03
  2.03315e-03  1.36620e-03  2.29761e-03  3.87615e-03  2.31966e-03  2.22230e-03
  1.67549e-03  8.31342e-04  3.72450e-04  2.19917e-04  2.22388e-04  2.81093e-04
  3.46610e-04  3.90387e-04  3.92425e-04  3.49877e-04  2.79049e-04  2.02449e-04
  6.31870e-06  8.43906e-06  9.73558e-06  9.79818e-06  1.11332e-05  2.30320e-05
  6.53173e-05  1.73284e-04  4.07889e-04  8.25337e-04  1.12346e-03  5.88741e-04
  7.98673e-04  6.77809e-04  3.45221e-04  7.23012e-04  5.78617e-04  3.09445e-04
  1.23105e-04  3.71235e-05  1.63466e-05  3.25021e-05  1.02695e-04  3.01065e-04
  7.46954e-04  1.53551e-03  2.36260e-03  1.80127e-03  2.14348e-03  3.39521e-03
  2.63498e-03  2.09477e-03  1.58105e-03  7.89586e-04  3.59831e-04  2.29284e-04
  2.50005e-04  3.19229e-04  3.86143e-04  4.25253e-04  4.19129e-04  3.67091e-04
  2.88114e-04  2.06169e-04  9.83398e-06  1.38819e-05  1.71474e-05  1.83441e-05
  1.95230e-05  3.12687e-05  7.44587e-05  1.76555e-04  3.69106e-04  6.56575e-04
  8.46810e-04  8.02441e-04  1.47961e-03  9.57675e-04  1.82556e-04  3.77289e-04
  3.98955e-04  2.51829e-04  1.13092e-04  4.02381e-05  1.88418e-05  2.52822e-05
  7.69685e-05  2.42880e-04  6.20840e-04  1.26341e-03  1.90911e-03  1.73130e-03
  2.25200e-03  4.64907e-03  2.41868e-03  1.22859e-03  9.61346e-04  5.48912e-04
  3.05515e-04  2.75449e-04  3.61587e-04  4.61015e-04  5.21395e-04  5.34792e-04
  4.99287e-04  4.19916e-04  3.19037e-04  2.22268e-04  1.65981e-05  2.59006e-05
  3.62639e-05  4.42725e-05  4.85458e-05  5.92728e-05  9.83511e-05  1.77518e-04
  2.83602e-04  3.77041e-04  3.94058e-04  4.69558e-04  8.59529e-04  7.00047e-04
  2.63948e-04  2.45721e-04  2.76297e-04  2.13997e-04  1.39211e-04  1.07444e-04
  9.40049e-05  6.92099e-05  6.60165e-05  1.59830e-04  4.18008e-04  8.36177e-04
  1.21163e-03  1.16489e-03  1.07090e-03  1.37209e-03  8.75710e-04  5.77911e-04
  4.96892e-04  3.43506e-04  2.72202e-04  3.50948e-04  5.16160e-04  6.54287e-04
  7.00388e-04  6.72049e-04  5.94556e-04  4.80617e-04  3.54112e-04  2.40638e-04
  2.76939e-05  4.81012e-05  7.64044e-05  1.05426e-04  1.21172e-04  1.26837e-04
  1.57790e-04  2.17127e-04  2.50859e-04  2.25667e-04  1.70763e-04  1.96853e-04
  3.32658e-04  3.29917e-04  2.23742e-04  2.24602e-04  2.59347e-04  2.52305e-04
  2.72106e-04  3.55388e-04  3.77452e-04  2.67866e-04  1.36283e-04  1.13595e-04
  2.48534e-04  4.99068e-04  7.20079e-04  7.26807e-04  5.58563e-04  4.31144e-04
  3.55036e-04  3.36669e-04  3.05480e-04  2.51374e-04  2.69734e-04  4.07436e-04
  6.14406e-04  7.75751e-04  8.15364e-04  7.60885e-04  6.55303e-04  5.18523e-04
  3.75727e-04  2.51922e-04  4.30454e-05  8.26395e-05  1.47714e-04  2.28344e-04
  2.72678e-04  2.42006e-04  2.37230e-04  2.97180e-04  2.86759e-04  1.84189e-04
  9.02846e-05  8.83367e-05  1.56338e-04  1.95364e-04  2.10645e-04  2.71380e-04
  3.37791e-04  3.63303e-04  5.15201e-04  8.99470e-04  1.08148e-03  7.81453e-04
  3.66889e-04  1.51071e-04  1.63753e-04  3.12353e-04  4.67719e-04  5.17635e-04
  4.52283e-04  3.63214e-04  3.13435e-04  2.86428e-04  2.49029e-04  2.22831e-04
  2.64765e-04  3.98711e-04  5.84779e-04  7.35693e-04  7.86739e-04  7.47689e-04
  6.49785e-04  5.15921e-04  3.74534e-04  2.51455e-04  5.95304e-05  1.23938e-04
  2.44772e-04  4.18875e-04  5.11004e-04  3.26975e-04  1.95666e-04  3.19478e-04
  3.47601e-04  1.96488e-04  7.14098e-05  6.92154e-05  1.37671e-04  1.96222e-04
  2.59936e-04  3.84281e-04  4.95287e-04  4.38346e-04  4.98174e-04  1.26587e-03
  2.10696e-03  1.63843e-03  7.59224e-04  2.67472e-04  1.57387e-04  2.46350e-04
  3.80204e-04  4.59576e-04  4.58590e-04  4.12290e-04  3.58544e-04  3.03982e-04
  2.48979e-04  2.18354e-04  2.47233e-04  3.44566e-04  4.80210e-04  6.01428e-04
  6.65272e-04  6.59903e-04  5.92296e-04  4.80929e-04  3.55146e-04  2.41688e-04
  7.05822e-05  1.54024e-04  3.23324e-04  5.91789e-04  7.26045e-04  2.78310e-04
  3.48358e-05  2.07825e-04  3.73793e-04  2.21227e-04  8.24006e-05  1.05805e-04
  2.03874e-04  2.68095e-04  3.37309e-04  5.03699e-04  6.49074e-04  4.05174e-04
  1.03953e-04  5.81560e-04  2.62778e-03  2.39533e-03  1.11322e-03  3.86717e-04
  1.91845e-04  2.57568e-04  3.96167e-04  5.00219e-04  5.31617e-04  5.02707e-04
  4.39407e-04  3.59581e-04  2.80158e-04  2.28827e-04  2.32064e-04  2.92137e-04
  3.85509e-04  4.79951e-04  5.46836e-04  5.65194e-04  5.26228e-04  4.40105e-04
  3.32763e-04  2.30642e-04  7.01442e-05  1.53259e-04  3.22458e-04  5.93340e-04
  7.38919e-04  3.09126e-04  5.92702e-05  2.12118e-04  3.68248e-04  2.18215e-04
  1.01104e-04  1.81569e-04  3.30536e-04  3.76239e-04  3.86269e-04  5.10024e-04
  6.16742e-04  3.38961e-04  7.92122e-05  5.58969e-04  2.62392e-03  2.41654e-03
  1.13829e-03  4.14912e-04  2.28449e-04  3.09946e-04  4.71598e-04  6.02599e-04
  6.57432e-04  6.35063e-04  5.53272e-04  4.40446e-04  3.28003e-04  2.49227e-04
  2.28599e-04  2.63610e-04  3.31082e-04  4.07780e-04  4.74060e-04  5.07534e-04
  4.89633e-04  4.21315e-04  3.24940e-04  2.28038e-04  5.83527e-05  1.21819e-04
  2.41485e-04  4.15980e-04  5.13451e-04  3.31852e-04  1.75942e-04  2.63503e-04
  2.93845e-04  1.66493e-04  1.13557e-04  2.72895e-04  4.78782e-04  4.77849e-04
  3.71338e-04  3.76064e-04  3.87341e-04  2.04752e-04  2.32017e-04  1.08002e-03
  2.06277e-03  1.67820e-03  8.23604e-04  3.44318e-04  2.52864e-04  3.75924e-04
  5.66692e-04  7.27056e-04  8.11664e-04  7.98489e-04  6.86630e-04  5.25014e-04
  3.70150e-04  2.63990e-04  2.30003e-04  2.56162e-04  3.11830e-04  3.79378e-04
  4.50196e-04  5.03898e-04  5.07342e-04  4.47238e-04  3.47092e-04  2.42471e-04
  4.15086e-05  7.99130e-05  1.42731e-04  2.18420e-04  2.49769e-04  1.87020e-04
  1.33427e-04  1.63336e-04  1.62526e-04  1.10259e-04  1.52642e-04  3.95664e-04
  6.40544e-04  5.74440e-04  3.39265e-04  2.24488e-04  1.79196e-04  9.64912e-05
  2.07215e-04  6.91026e-04  1.02760e-03  8.24931e-04  4.51448e-04  2.51682e-04
  2.70292e-04  4.30722e-04  6.37234e-04  8.15734e-04  9.28575e-04  9.27404e-04
  7.83983e-04  5.71390e-04  3.76169e-04  2.52392e-04  2.23991e-04  2.62876e-04
  3.29130e-04  4.10367e-04  4.88781e-04  5.69528e-04  6.04530e-04  5.41018e-04
  4.13043e-04  2.80283e-04  2.62697e-05  4.58572e-05  7.24587e-05  9.65397e-05
  9.78754e-05  7.07680e-05  5.11704e-05  6.13278e-05  7.54412e-05  1.08482e-04
  2.59557e-04  5.83121e-04  8.42839e-04  7.17896e-04  3.79242e-04  1.65576e-04
  8.62767e-05  4.71216e-05  9.36634e-05  2.54806e-04  3.66386e-04  3.20130e-04
  2.20165e-04  1.94613e-04  2.82131e-04  4.53001e-04  6.46504e-04  8.09444e-04
  9.13668e-04  9.08827e-04  7.59526e-04  5.35083e-04  3.29440e-04  2.17389e-04
  2.42378e-04  3.62491e-04  5.52029e-04  7.91823e-04  7.56411e-04  7.48664e-04
  8.23654e-04  7.32772e-04  5.34139e-04  3.43479e-04  1.56130e-05  2.48242e-05
  3.50366e-05  4.11262e-05  3.65548e-05  2.23955e-05  1.22802e-05  1.91983e-05
  5.20823e-05  1.45342e-04  3.68410e-04  7.19721e-04  9.58108e-04  8.16621e-04
  4.52165e-04  1.84499e-04  7.25417e-05  3.58081e-05  4.11459e-05  8.10103e-05
  1.16217e-04  1.21224e-04  1.24926e-04  1.72395e-04  2.82244e-04  4.36918e-04
  5.93624e-04  7.11840e-04  7.71250e-04  7.46031e-04  6.18303e-04  4.28847e-04
  2.56848e-04  2.17103e-04  4.62685e-04  1.04912e-03  1.89657e-03  2.80433e-03
  1.79704e-03  1.10760e-03  1.23043e-03  1.04680e-03  7.06542e-04  4.23794e-04
  9.34324e-06  1.39806e-05  1.85683e-05  2.08356e-05  1.85829e-05  1.28052e-05
  9.72710e-06  1.98048e-05  6.05088e-05  1.66027e-04  3.76741e-04  6.60315e-04
  8.31761e-04  7.20405e-04  4.33218e-04  1.98194e-04  8.62500e-05  4.71012e-05
  3.60369e-05  3.83872e-05  4.74426e-05  6.26545e-05  9.61635e-05  1.63862e-04
  2.69615e-04  3.96592e-04  5.11619e-04  5.83906e-04  6.00814e-04  5.58271e-04
  4.55515e-04  3.14597e-04  2.03728e-04  2.91030e-04  9.79013e-04  2.74383e-03
  4.14782e-03  3.96733e-03  2.52302e-03  1.60276e-03  1.85046e-03  1.42939e-03
  8.82413e-04  4.95690e-04  6.13145e-06  9.25916e-06  1.29661e-05  1.67849e-05
  2.05354e-05  2.52590e-05  3.38041e-05  5.12265e-05  8.77523e-05  1.63311e-04
  2.96293e-04  4.58244e-04  5.47007e-04  4.81525e-04  3.19600e-04  1.82078e-04
  1.12528e-04  8.19050e-05  6.05813e-05  4.35298e-05  3.74101e-05  4.99646e-05
  8.85986e-05  1.57813e-04  2.52903e-04  3.55396e-04  4.37232e-04  4.75650e-04
  4.66057e-04  4.16247e-04  3.33895e-04  2.34504e-04  1.76313e-04  3.26074e-04
  1.09472e-03  2.73180e-03  2.65805e-03  1.53377e-03  2.29833e-03  2.27184e-03
  2.35142e-03  1.65039e-03  9.63109e-04  5.22347e-04  4.74421e-06  7.84571e-06
  1.28465e-05  2.10913e-05  3.49223e-05  5.73157e-05  8.93065e-05  1.25990e-04
  1.58247e-04  1.84876e-04  2.17283e-04  2.56445e-04  2.74657e-04  2.50457e-04
  2.09188e-04  1.88572e-04  1.84252e-04  1.65482e-04  1.23029e-04  7.60870e-05
  4.75535e-05  4.97550e-05  8.63156e-05  1.55059e-04  2.45607e-04  3.36188e-04
  3.98405e-04  4.13895e-04  3.88245e-04  3.39527e-04  2.76039e-04  2.03524e-04
  1.61936e-04  2.55560e-04  6.36364e-04  1.23657e-03  2.24308e-03  4.22570e-03
  3.07991e-03  2.21207e-03  2.10514e-03  1.48657e-03  8.80724e-04  4.83499e-04
  4.33825e-06  8.12342e-06  1.55971e-05  3.05629e-05  5.97685e-05  1.11798e-04
  1.88974e-04  2.71835e-04  3.16620e-04  2.91256e-04  2.14999e-04  1.38867e-04
  9.91167e-05  1.11338e-04  1.81488e-04  2.85717e-04  3.56896e-04  3.37985e-04
  2.43918e-04  1.38227e-04  6.98413e-05  5.38005e-05  8.71333e-05  1.61453e-04
  2.61933e-04  3.60604e-04  4.19416e-04  4.18520e-04  3.83984e-04  3.48729e-04
  3.03669e-04  2.35757e-04  1.73681e-04  1.86217e-04  3.31245e-04  6.65405e-04
  1.60827e-03  2.48327e-03  1.55871e-03  1.30772e-03  1.37950e-03  1.07309e-03
  6.85367e-04  3.96834e-04  4.36252e-06  9.06797e-06  1.94565e-05  4.24117e-05
  9.11407e-05  1.84491e-04  3.31741e-04  4.96442e-04  5.81474e-04  5.06966e-04
  3.11664e-04  1.17881e-04  2.37638e-05  7.07007e-05  2.53377e-04  4.96577e-04
  6.51980e-04  6.12023e-04  4.25430e-04  2.26437e-04  1.00114e-04  6.00436e-05
  9.23704e-05  1.83088e-04  3.15868e-04  4.53459e-04  5.28317e-04  5.05568e-04
  4.80421e-04  4.98837e-04  4.49684e-04  3.41882e-04  2.29257e-04  1.69839e-04
  2.07897e-04  3.45373e-04  5.66609e-04  6.47736e-04  5.58976e-04  6.99243e-04
  8.09832e-04  6.93222e-04  4.84245e-04  3.00983e-04  4.43267e-06  9.86792e-06
  2.26140e-05  5.23431e-05  1.18701e-04  2.52142e-04  4.72718e-04  7.30422e-04
  8.70772e-04  7.59071e-04  4.56057e-04  1.58373e-04  1.74559e-05  9.22161e-05
  3.72016e-04  7.42377e-04  9.73661e-04  9.00287e-04  6.08466e-04  3.10625e-04
  1.26965e-04  6.58521e-05  1.02625e-04  2.22700e-04  4.17551e-04  6.44088e-04
  7.66347e-04  6.85122e-04  7.78692e-04  1.00306e-03  7.24281e-04  4.89607e-04
  3.28820e-04  1.97036e-04  1.57055e-04  1.88373e-04  2.33715e-04  2.65464e-04
  3.32346e-04  4.50798e-04  5.09250e-04  4.54036e-04  3.38711e-04  2.24302e-04
  4.29635e-06  9.91459e-06  2.34369e-05  5.56559e-05  1.28916e-04  2.78830e-04
  5.31000e-04  8.31276e-04  1.00118e-03  8.80750e-04  5.37958e-04  1.99990e-04
  4.00886e-05  1.24040e-04  4.39344e-04  8.56468e-04  1.11311e-03  1.02030e-03
  6.81099e-04  3.41059e-04  1.34463e-04  6.79404e-05  1.16000e-04  2.73776e-04
  5.56366e-04  9.38769e-04  1.19034e-03  9.96438e-04  1.51155e-03  2.16008e-03
  9.09220e-04  6.91458e-04  5.07208e-04  2.58814e-04  1.50294e-04  1.48590e-04
  1.86520e-04  2.37268e-04  3.01859e-04  3.61154e-04  3.75029e-04  3.31159e-04
  2.54208e-04  1.75141e-04  3.85735e-06  8.98617e-06  2.13135e-05  5.04618e-05
  1.15900e-04  2.47703e-04  4.65937e-04  7.23038e-04  8.69918e-04  7.73374e-04
  4.86403e-04  1.97779e-04  5.85770e-05  1.29151e-04  3.96662e-04  7.46285e-04
  9.57659e-04  8.76241e-04  5.87107e-04  2.94753e-04  1.16589e-04  6.51839e-05
  1.27574e-04  3.15752e-04  6.74693e-04  1.22418e-03  1.70504e-03  1.51517e-03
  2.25061e-03  2.35087e-03  1.56758e-03  1.53018e-03  8.30606e-04  3.31597e-04
  1.63077e-04  1.60177e-04  2.12525e-04  2.69512e-04  3.14996e-04  3.37838e-04
  3.25931e-04  2.79623e-04  2.14585e-04  1.49704e-04  3.17492e-06  7.31257e-06
  1.70244e-05  3.92639e-05  8.72497e-05  1.79696e-04  3.26161e-04  4.92652e-04
  5.86419e-04  5.26946e-04  3.43974e-04  1.53940e-04  5.92623e-05  1.05052e-04
  2.80183e-04  5.03734e-04  6.35755e-04  5.83153e-04  3.96702e-04  2.03199e-04
  8.44620e-05  5.95870e-05  1.31527e-04  3.23898e-04  6.90080e-04  1.25699e-03
  1.75368e-03  1.51438e-03  2.34773e-03  2.26904e-03  2.80622e-03  2.09038e-03
  9.28894e-04  3.40141e-04  1.74310e-04  1.91700e-04  2.59108e-04  3.13661e-04
  3.41810e-04  3.44884e-04  3.19570e-04  2.67783e-04  2.02847e-04  1.40553e-04
  2.39861e-06  5.37789e-06  1.20926e-05  2.67205e-05  5.64899e-05  1.10308e-04
  1.90440e-04  2.76982e-04  3.24254e-04  2.94324e-04  2.00266e-04  9.90504e-05
  4.66982e-05  7.05738e-05  1.63061e-04  2.77815e-04  3.43619e-04  3.16168e-04
  2.19384e-04  1.16345e-04  5.47093e-05  5.39692e-05  1.25685e-04  2.92872e-04
  5.89840e-04  1.00231e-03  1.25634e-03  8.81127e-04  1.49874e-03  2.74236e-03
  1.51571e-03  1.05199e-03  6.11852e-04  2.78744e-04  1.85252e-04  2.35284e-04
  3.18313e-04  3.68170e-04  3.79981e-04  3.69408e-04  3.35138e-04  2.76092e-04
  2.05619e-04  1.40193e-04  1.67652e-06  3.62142e-06  7.78390e-06  1.63207e-05
  3.25490e-05  5.98446e-05  9.77726e-05  1.36459e-04  1.56756e-04  1.43559e-04
  1.01906e-04  5.57040e-05  3.09360e-05  4.13949e-05  8.28862e-05  1.33000e-04
  1.60703e-04  1.48011e-04  1.04943e-04  5.92332e-05  3.58034e-05  4.98689e-05
  1.13481e-04  2.42116e-04  4.47991e-04  6.98492e-04  8.34047e-04  7.09416e-04
  8.85170e-04  1.25435e-03  8.48748e-04  6.03166e-04  4.06431e-04  2.38339e-04
  2.07455e-04  2.87519e-04  3.90303e-04  4.42774e-04  4.38769e-04  4.09088e-04
  3.60276e-04  2.90141e-04  2.11758e-04  1.41766e-04  1.09600e-06  2.26857e-06
  4.63743e-06  9.19193e-06  1.72626e-05  2.98908e-05  4.62835e-05  6.20839e-05
  7.00025e-05  6.46066e-05  4.77838e-05  2.87299e-05  1.81786e-05  2.21473e-05
  3.86713e-05  5.81969e-05  6.85287e-05  6.31550e-05  4.63763e-05  3.01389e-05
  2.71339e-05  4.76517e-05  1.00782e-04  1.94904e-04  3.31104e-04  4.84749e-04
  5.92483e-04  6.25980e-04  7.06503e-04  7.98767e-04  6.94083e-04  5.07236e-04
  3.31457e-04  2.22544e-04  2.26212e-04  3.21892e-04  4.38485e-04  5.01877e-04
  4.92183e-04  4.43472e-04  3.76551e-04  2.95104e-04  2.11326e-04  1.39545e-04
  6.77677e-07  1.34273e-06  2.60875e-06  4.89109e-06  8.67108e-06  1.41992e-05
  2.09398e-05  2.71037e-05  3.00497e-05  2.79324e-05  2.14811e-05  1.40820e-05
  9.84443e-06  1.11392e-05  1.71511e-05  2.41787e-05  2.78088e-05  2.60174e-05
  2.09948e-05  1.83302e-05  2.48634e-05  4.73289e-05  9.19182e-05  1.62803e-04
  2.57467e-04  3.59940e-04  4.42658e-04  4.92548e-04  5.27692e-04  5.38088e-04
  4.79901e-04  3.65694e-04  2.50196e-04  1.89311e-04  2.12642e-04  3.03385e-04
  4.09847e-04  4.75852e-04  4.76171e-04  4.29558e-04  3.59590e-04  2.78121e-04
  1.97855e-04  1.30437e-04  3.99962e-07  7.60678e-07  1.40880e-06  2.50759e-06
  4.21668e-06  6.56805e-06  9.27977e-06  1.16457e-05  1.27284e-05  1.19198e-05
  9.51008e-06  6.72006e-06  5.04999e-06  5.37963e-06  7.41716e-06  9.86628e-06
  1.13159e-05  1.14121e-05  1.15883e-05  1.49720e-05  2.57985e-05  4.88191e-05
  8.85001e-05  1.47095e-04  2.21055e-04  2.97733e-04  3.58085e-04  3.88592e-04
  3.89480e-04  3.63831e-04  3.09730e-04  2.34292e-04  1.63795e-04  1.33326e-04
  1.61544e-04  2.34134e-04  3.15002e-04  3.70133e-04  3.82283e-04  3.55655e-04
  3.03626e-04  2.38435e-04  1.72367e-04  1.15554e-04  2.26614e-07  4.16027e-07
  7.38780e-07  1.25599e-06  2.01608e-06  3.00658e-06  4.09467e-06  5.00671e-06
  5.41143e-06  5.11033e-06  4.21906e-06  3.17285e-06  2.50723e-06  2.54858e-06
  3.23093e-06  4.18965e-06  5.13004e-06  6.30736e-06  8.88849e-06  1.50790e-05
  2.80651e-05  5.17615e-05  8.99956e-05  1.44467e-04  2.11320e-04  2.78255e-04
  3.26721e-04  3.41868e-04  3.22808e-04  2.80026e-04  2.22955e-04  1.58178e-04
  1.01160e-04  7.60887e-05  9.54813e-05  1.46309e-04  2.01906e-04  2.42706e-04
  2.61193e-04  2.56614e-04  2.31337e-04  1.90789e-04  1.43940e-04  1.00044e-04
  1.23487e-07  2.20442e-07  3.78287e-07  6.19150e-07  9.56066e-07  1.37505e-06
  1.81687e-06  2.17587e-06  2.33383e-06  2.22516e-06  1.89480e-06  1.49831e-06
  1.23028e-06  1.22656e-06  1.51671e-06  2.08458e-06  3.04133e-06  4.86349e-06
  8.63258e-06  1.62429e-05  3.05503e-05  5.53008e-05  9.43803e-05  1.49692e-04
  2.17439e-04  2.84688e-04  3.31197e-04  3.40595e-04  3.13501e-04  2.64813e-04
  2.05453e-04  1.37958e-04  7.46146e-05  4.01487e-05  4.71372e-05  8.17372e-05
  1.19736e-04  1.48977e-04  1.69521e-04  1.80639e-04  1.77402e-04  1.57469e-04
  1.25732e-04  9.10981e-05  6.46177e-08  1.13050e-07  1.89088e-07  3.00600e-07
  4.50417e-07  6.29822e-07  8.13105e-07  9.59119e-07  1.02469e-06  9.87222e-07
  8.64014e-07  7.13112e-07  6.13047e-07  6.37950e-07  8.56382e-07  1.37774e-06
  2.45543e-06  4.64232e-06  8.99360e-06  1.73140e-05  3.24047e-05  5.81066e-05
  9.86270e-05  1.56354e-04  2.27735e-04  2.99044e-04  3.47997e-04  3.57118e-04
  3.29506e-04  2.82921e-04  2.25137e-04  1.51618e-04  7.64357e-05  3.53266e-05
  4.59866e-05  8.73345e-05  1.24677e-04  1.45189e-04  1.57982e-04  1.69657e-04
  1.73285e-04  1.59752e-04  1.30660e-04  9.57967e-05  3.23396e-08  5.58739e-08
  9.18482e-08  1.43054e-07  2.09798e-07  2.87533e-07  3.65269e-07  4.26734e-07
  4.55619e-07  4.43771e-07  3.98473e-07  3.44718e-07  3.22529e-07  3.86280e-07
  6.17934e-07  1.16700e-06  2.32796e-06  4.66661e-06  9.20950e-06  1.77063e-05
  3.29189e-05  5.87266e-05  9.95185e-05  1.57993e-04  2.30745e-04  3.03354e-04
  3.51948e-04  3.59467e-04  3.34298e-04  2.96917e-04  2.45925e-04  1.67362e-04
  8.59074e-05  6.00107e-05  1.15663e-04  2.10204e-04  2.73631e-04  2.82789e-04
  2.62970e-04  2.47956e-04  2.39117e-04  2.13872e-04  1.69302e-04  1.19814e-04
  1.53939e-08  2.64494e-08  4.30518e-08  6.62028e-08  9.57504e-08  1.29538e-07
  1.62916e-07  1.89356e-07  2.02537e-07  1.99583e-07  1.84583e-07  1.71523e-07
  1.87358e-07  2.78663e-07  5.28328e-07  1.09109e-06  2.25892e-06  4.57155e-06
  8.99181e-06  1.71568e-05  3.16611e-05  5.61710e-05  9.48625e-05  1.50316e-04
  2.19165e-04  2.87058e-04  3.30295e-04  3.34057e-04  3.12960e-04  2.88074e-04
  2.43741e-04  1.61555e-04  8.92854e-05  1.16237e-04  2.78904e-04  4.82581e-04
  5.75320e-04  5.63778e-04  4.71299e-04  3.89583e-04  3.71127e-04  3.28699e-04
  2.48867e-04  1.66372e-04  6.92029e-09  1.19020e-08  1.93107e-08  2.95126e-08
  4.23626e-08  5.68874e-08  7.11502e-08  8.25242e-08  8.85683e-08  8.85523e-08
  8.56481e-08  8.99474e-08  1.23032e-07  2.26155e-07  4.76432e-07  1.01789e-06
  2.11722e-06  4.25881e-06  8.29644e-06  1.56697e-05  2.86418e-05  5.03800e-05
  8.44425e-05  1.32940e-04  1.92804e-04  2.51568e-04  2.89084e-04  2.93581e-04
  2.78405e-04  2.57836e-04  2.11990e-04  1.34665e-04  9.69196e-05  2.15405e-04
  5.45984e-04  8.58601e-04  7.50276e-04  7.87315e-04  6.66493e-04  4.50069e-04
  5.31357e-04  5.06966e-04  3.71284e-04  2.34089e-04  2.91178e-09  5.04437e-09
  8.20844e-09  1.25415e-08  1.79606e-08  2.40452e-08  2.99997e-08  3.47831e-08
  3.75215e-08  3.83797e-08  4.01717e-08  5.11243e-08  8.94229e-08  1.90927e-07
  4.23289e-07  9.11825e-07  1.88520e-06  3.75208e-06  7.22188e-06  1.34713e-05
  2.43163e-05  4.22419e-05  6.99621e-05  1.08997e-04  1.56962e-04  2.04745e-04
  2.37930e-04  2.47018e-04  2.36786e-04  2.12397e-04  1.65435e-04  1.10575e-04
  1.25783e-04  3.35360e-04  8.24271e-04  1.18555e-03  4.92170e-04  1.13042e-03
  9.81401e-04  2.98700e-04  7.27431e-04  7.54435e-04  5.26661e-04  3.12916e-04
  1.13498e-09  1.99137e-09  3.26871e-09  5.01902e-09  7.20536e-09  9.65133e-09
  1.20396e-08  1.39736e-08  1.52106e-08  1.62356e-08  1.95099e-08  3.18473e-08
  6.83955e-08  1.59209e-07  3.60719e-07  7.76066e-07  1.59019e-06  3.12726e-06
  5.93808e-06  1.09148e-05  1.93969e-05  3.31590e-05  5.40630e-05  8.30789e-05
  1.18581e-04  1.54738e-04  1.82302e-04  1.93564e-04  1.86930e-04  1.63783e-04
  1.28408e-04  1.07291e-04  1.65511e-04  3.88366e-04  8.01057e-04  1.14929e-03
  1.57006e-03  1.96283e-03  1.79127e-03  4.68292e-04  1.12574e-03  1.04879e-03
  6.76796e-04  3.80614e-04  4.05110e-10  7.23152e-10  1.20317e-09  1.86549e-09
  2.69529e-09  3.62382e-09  4.52880e-09  5.27363e-09  5.85108e-09  6.78663e-09
  1.01082e-08  2.12758e-08  5.24616e-08  1.27818e-07  2.92247e-07  6.26450e-07
  1.27198e-06  2.47097e-06  4.62372e-06  8.35929e-06  1.45898e-05  2.44749e-05
  3.91695e-05  5.92086e-05  8.35411e-05  1.08687e-04  1.29074e-04  1.39234e-04
  1.36510e-04  1.22661e-04  1.07517e-04  1.17197e-04  1.94284e-04  3.59829e-04
  4.91408e-04  4.26810e-04  1.85808e-03  2.82295e-03  1.26802e-03  1.04935e-03
  1.58891e-03  1.24617e-03  7.52186e-04  4.08974e-04  1.30983e-10  2.38525e-10
  4.03622e-10  6.34171e-10  9.25027e-10  1.25137e-09  1.56989e-09  1.84350e-09
  2.13480e-09  2.88897e-09  5.66073e-09  1.46082e-08  3.90779e-08  9.76381e-08
  2.24464e-07  4.79765e-07  9.66474e-07  1.85554e-06  3.42044e-06  6.07573e-06
  1.03985e-05  1.70876e-05  2.67937e-05  3.97601e-05  5.53167e-05  7.14800e-05
  8.51387e-05  9.31664e-05  9.42587e-05  9.12021e-05  9.40682e-05  1.23462e-04
  2.05859e-04  3.40956e-04  4.23903e-04  3.35367e-04  6.56803e-04  8.16636e-04
  5.36220e-04  1.44055e-03  1.65719e-03  1.19351e-03  7.06550e-04  3.83417e-04
  3.80631e-11  7.07519e-11  1.21869e-10  1.94288e-10  2.86576e-10  3.90522e-10
  4.93188e-10  5.91434e-10  7.52621e-10  1.30622e-09  3.35876e-09  9.89964e-09
  2.77476e-08  7.05445e-08  1.63200e-07  3.48727e-07  6.98574e-07  1.32738e-06
  2.41182e-06  4.20892e-06  7.06045e-06  1.13580e-05  1.74364e-05  2.53794e-05
  3.47752e-05  4.45622e-05  5.31916e-05  5.92963e-05  6.28954e-05  6.70738e-05
  8.00581e-05  1.16774e-04  1.96124e-04  3.27118e-04  4.86604e-04  6.42312e-04
  8.15353e-04  9.23060e-04  1.15553e-03  1.47003e-03  1.34495e-03  9.41941e-04
  5.67755e-04  3.15702e-04  9.93364e-12  1.87808e-11  3.28690e-11  5.31207e-11
  7.91819e-11  1.08717e-10  1.38969e-10  1.75790e-10  2.70607e-10  6.43604e-10
  2.02671e-09  6.43685e-09  1.85821e-08  4.80170e-08  1.12156e-07  2.40513e-07
  4.80675e-07  9.06173e-07  1.62563e-06  2.79000e-06  4.59016e-06  7.23180e-06
  1.08740e-05  1.55317e-05  2.09708e-05  2.66749e-05  3.19905e-05  3.65501e-05
  4.10072e-05  4.80581e-05  6.36531e-05  9.79236e-05  1.64413e-04  2.75728e-04
  4.36717e-04  6.39613e-04  8.52003e-04  1.01819e-03  1.12157e-03  1.10703e-03
  9.17980e-04  6.45085e-04  4.02655e-04  2.32662e-04  2.34058e-12  4.48375e-12
  7.92819e-12  1.29305e-11  1.94260e-11  2.68939e-11  3.54361e-11  5.10354e-11
  1.07128e-10  3.38394e-10  1.19435e-09  3.94695e-09  1.16578e-08  3.06810e-08
  7.26774e-08  1.57169e-07  3.14730e-07  5.90771e-07  1.04930e-06  1.77492e-06
  2.86890e-06  4.43331e-06  6.53874e-06  9.17949e-06  1.22371e-05  1.54928e-05
  1.87412e-05  2.20500e-05  2.61783e-05  3.31389e-05  4.68393e-05  7.35775e-05
  1.21799e-04  2.00215e-04  3.13577e-04  4.55496e-04  6.00003e-04  7.06205e-04
  7.40618e-04  6.86928e-04  5.58085e-04  4.00578e-04  2.60181e-04  1.56907e-04
  5.06819e-13  9.71621e-13  1.72687e-12  2.82601e-12  4.24939e-12  6.00533e-12
  8.61421e-12  1.61490e-11  4.80336e-11  1.80133e-10  6.68802e-10  2.26014e-09
  6.81653e-09  1.83293e-08  4.42502e-08  9.70229e-08  1.95693e-07  3.67447e-07
  6.48747e-07  1.08515e-06  1.72803e-06  2.62564e-06  3.80765e-06  5.26713e-06
  6.95283e-06  8.79218e-06  1.07694e-05  1.30759e-05  1.63350e-05  2.18858e-05
  3.20817e-05  5.04768e-05  8.15947e-05  1.29756e-04  1.96430e-04  2.76206e-04
  3.53805e-04  4.07448e-04  4.19275e-04  3.84656e-04  3.15117e-04  2.32576e-04
  1.57070e-04  9.87766e-05  1.47152e-07  2.37599e-07  3.58689e-07  5.04303e-07
  6.57843e-07  7.93352e-07  8.81961e-07  9.02355e-07  8.50842e-07  7.45788e-07
  6.24021e-07  5.31806e-07  5.16784e-07  6.26768e-07  9.19752e-07  1.48671e-06
  2.48978e-06  4.22158e-06  7.19460e-06  1.22657e-05  2.07783e-05  3.46494e-05
  5.62310e-05  8.76694e-05  1.29505e-04  1.78694e-04  2.27253e-04  2.63596e-04
  2.77323e-04  2.64572e-04  2.29724e-04  1.82693e-04  1.34337e-04  9.27286e-05
  6.16500e-05  4.11040e-05  2.88603e-05  2.20296e-05  1.81034e-05  1.53852e-05
  1.29902e-05  1.06254e-05  8.32022e-06  6.21230e-06  2.54418e-07  4.18255e-07
  6.43646e-07  9.21809e-07  1.22140e-06  1.48873e-06  1.66074e-06  1.68946e-06
  1.56682e-06  1.33490e-06  1.07477e-06  8.80638e-07  8.35875e-07  1.00594e-06
  1.45470e-06  2.28355e-06  3.69345e-06  6.07778e-06  1.01658e-05  1.72375e-05
  2.94011e-05  4.98370e-05  8.27250e-05  1.32299e-04  2.00328e-04  2.82003e-04
  3.62638e-04  4.20516e-04  4.38071e-04  4.12203e-04  3.53254e-04  2.77499e-04
  2.01200e-04  1.36683e-04  9.00005e-05  6.09293e-05  4.51927e-05  3.73637e-05
  3.29381e-05  2.91712e-05  2.49729e-05  2.03281e-05  1.56692e-05  1.14499e-05
  4.14621e-07  6.99949e-07  1.10833e-06  1.63212e-06  2.21577e-06  2.74993e-06
  3.09624e-06  3.14482e-06  2.87583e-06  2.38518e-06  1.85285e-06  1.47344e-06
  1.39404e-06  1.69387e-06  2.41488e-06  3.63250e-06  5.55622e-06  8.66753e-06
  1.39296e-05  2.31165e-05  3.92813e-05  6.72532e-05  1.13745e-04  1.86083e-04
  2.87978e-04  4.11505e-04  5.29718e-04  6.03513e-04  6.09759e-04  5.59077e-04
  4.74923e-04  3.74169e-04  2.71606e-04  1.83302e-04  1.20629e-04  8.48928e-05
  6.91020e-05  6.35544e-05  6.03578e-05  5.53137e-05  4.75970e-05  3.82815e-05
  2.88875e-05  2.05706e-05  6.36267e-07  1.11282e-06  1.83156e-06  2.80220e-06
  3.93634e-06  5.01707e-06  5.74163e-06  5.85380e-06  5.30077e-06  4.29971e-06
  3.25134e-06  2.56144e-06  2.48890e-06  3.10256e-06  4.34757e-06  6.18160e-06
  8.74231e-06  1.25464e-05  1.87668e-05  2.96784e-05  4.93367e-05  8.43875e-05
  1.44448e-04  2.40508e-04  3.78353e-04  5.44220e-04  6.89593e-04  7.47192e-04
  7.00982e-04  6.12113e-04  5.25176e-04  4.31303e-04  3.22661e-04  2.18706e-04
  1.45357e-04  1.10678e-04  1.04237e-04  1.08887e-04  1.10812e-04  1.03949e-04
  8.91471e-05  7.04458e-05  5.18333e-05  3.58513e-05  9.16227e-07  1.67350e-06
  2.89292e-06  4.65174e-06  6.83861e-06  9.04356e-06  1.06088e-05  1.09291e-05
  9.85761e-06  7.88084e-06  5.89281e-06  4.73661e-06  4.85825e-06  6.23619e-06
  8.54696e-06  1.14316e-05  1.47849e-05  1.90408e-05  2.55121e-05  3.69168e-05
  5.82106e-05  9.76506e-05  1.67408e-04  2.81596e-04  4.47028e-04  6.40969e-04
  7.85010e-04  7.76884e-04  6.34412e-04  5.13835e-04  4.67548e-04  4.25682e-04
  3.37018e-04  2.28221e-04  1.54618e-04  1.37038e-04  1.58363e-04  1.87595e-04
  2.00686e-04  1.90046e-04  1.61481e-04  1.25166e-04  8.97135e-05  6.01815e-05
  1.23335e-06  2.36226e-06  4.32921e-06  7.40784e-06  1.15506e-05  1.60459e-05
  1.94902e-05  2.04468e-05  1.84930e-05  1.47174e-05  1.11031e-05  9.37499e-06
  1.02444e-05  1.33878e-05  1.78702e-05  2.26464e-05  2.70397e-05  3.11685e-05
  3.63731e-05  4.57721e-05  6.50848e-05  1.03687e-04  1.75182e-04  2.94975e-04
  4.69006e-04  6.65978e-04  7.84937e-04  7.07116e-04  5.02776e-04  3.93514e-04
  3.94492e-04  3.96283e-04  3.19082e-04  2.05361e-04  1.46856e-04  1.74796e-04
  2.53285e-04  3.22967e-04  3.47361e-04  3.26443e-04  2.75681e-04  2.11168e-04
  1.48042e-04  9.63950e-05  1.55666e-06  3.10353e-06  6.05363e-06  1.11532e-05
  1.87273e-05  2.77369e-05  3.53089e-05  3.80439e-05  3.47439e-05  2.78203e-05
  2.16280e-05  1.95513e-05  2.25103e-05  2.93873e-05  3.80789e-05  4.63123e-05
  5.22715e-05  5.52540e-05  5.64043e-05  5.93983e-05  7.09731e-05  1.01354e-04
  1.64237e-04  2.73959e-04  4.34101e-04  6.11069e-04  7.07938e-04  6.26290e-04
  4.55140e-04  3.82239e-04  3.91156e-04  3.78822e-04  2.75481e-04  1.57706e-04
  1.48832e-04  2.83810e-04  4.69234e-04  5.59067e-04  5.39101e-04  4.92352e-04
  4.27497e-04  3.32134e-04  2.29966e-04  1.45696e-04  1.89748e-06  3.80041e-06
  7.77728e-06  1.54987e-05  2.84485e-05  4.57104e-05  6.18729e-05  6.91447e-05
  6.42325e-05  5.23505e-05  4.28396e-05  4.18055e-05  4.96693e-05  6.34674e-05
  7.94211e-05  9.36721e-05  1.02423e-04  1.02932e-04  9.54180e-05  8.47066e-05
  8.00324e-05  9.33224e-05  1.37631e-04  2.24365e-04  3.54207e-04  4.98478e-04
  5.86617e-04  5.56492e-04  4.64702e-04  4.18440e-04  4.03764e-04  3.39904e-04
  2.05039e-04  1.15466e-04  2.28665e-04  6.14003e-04  1.02719e-03  9.68733e-04
  6.46615e-04  5.78995e-04  5.84492e-04  4.81828e-04  3.32296e-04  2.05181e-04
  2.43842e-06  4.53397e-06  9.13876e-06  1.92252e-05  3.88205e-05  6.89546e-05
  1.01091e-04  1.18745e-04  1.13357e-04  9.56569e-05  8.45258e-05  8.93946e-05
  1.07226e-04  1.31256e-04  1.56853e-04  1.79834e-04  1.93610e-04  1.90525e-04
  1.67603e-04  1.32053e-04  9.94687e-05  8.61002e-05  1.04399e-04  1.61694e-04
  2.55235e-04  3.62699e-04  4.40561e-04  4.54886e-04  4.26542e-04  3.95785e-04
  3.49717e-04  2.51584e-04  1.30136e-04  1.14677e-04  3.89979e-04  1.08618e-03
  1.74659e-03  1.29209e-03  4.84311e-04  5.44192e-04  7.42269e-04  6.47282e-04
  4.40838e-04  2.65276e-04  3.70988e-06  6.02540e-06  1.05181e-05  2.09075e-05
  4.47583e-05  8.89627e-05  1.44826e-04  1.82673e-04  1.82816e-04  1.64750e-04
  1.63222e-04  1.88076e-04  2.23341e-04  2.55280e-04  2.84779e-04  3.14021e-04
  3.33584e-04  3.25325e-04  2.78602e-04  2.05805e-04  1.34714e-04  8.77505e-05
  7.63898e-05  1.03978e-04  1.63909e-04  2.36336e-04  2.92334e-04  3.12117e-04
  3.01102e-04  2.72279e-04  2.20422e-04  1.41435e-04  7.86588e-05  1.36712e-04
  4.39077e-04  9.51506e-04  1.19870e-03  1.07389e-03  8.26423e-04  8.49046e-04
  9.68433e-04  7.96404e-04  5.25752e-04  3.09859e-04  6.59745e-06  1.00796e-05
  1.47056e-05  2.25337e-05  4.20987e-05  8.93085e-05  1.65895e-04  2.33285e-04
  2.54676e-04  2.59611e-04  3.04198e-04  3.85262e-04  4.45937e-04  4.60728e-04
  4.60672e-04  4.73910e-04  4.87638e-04  4.64622e-04  3.85913e-04  2.78119e-04
  1.78847e-04  1.04539e-04  6.49994e-05  6.61910e-05  1.00634e-04  1.47023e-04
  1.79435e-04  1.82979e-04  1.62879e-04  1.32378e-04  9.60755e-05  5.81224e-05
  4.93520e-05  1.31297e-04  3.29903e-04  4.83102e-04  5.60555e-04  1.33611e-03
  1.62369e-03  1.29499e-03  1.11981e-03  8.49062e-04  5.50229e-04  3.23502e-04
  1.17947e-05  1.88843e-05  2.71943e-05  3.43076e-05  4.17635e-05  6.77709e-05
  1.36539e-04  2.25238e-04  2.87289e-04  3.61779e-04  5.33789e-04  7.55369e-04
  8.46193e-04  7.59066e-04  6.37760e-04  5.78803e-04  5.51245e-04  4.86862e-04
  3.78252e-04  2.85238e-04  2.16551e-04  1.41540e-04  7.84476e-05  5.72767e-05
  7.79066e-05  1.15826e-04  1.40373e-04  1.35293e-04  1.09938e-04  8.24808e-05
  5.83697e-05  3.80293e-05  3.90061e-05  9.66504e-05  2.13431e-04  3.15497e-04
  4.82432e-04  9.35830e-04  1.14414e-03  1.09878e-03  9.91115e-04  7.60934e-04
  5.04394e-04  3.03675e-04  1.87184e-05  3.22346e-05  5.04763e-05  6.73670e-05
  7.12771e-05  6.48578e-05  8.54964e-05  1.53354e-04  2.42090e-04  4.10132e-04
  8.14468e-04  1.34475e-03  1.47273e-03  1.09410e-03  7.05842e-04  5.25346e-04
  4.34487e-04  3.22929e-04  2.28861e-04  2.37844e-04  2.61859e-04  2.01876e-04
  1.15450e-04  7.74446e-05  1.00543e-04  1.56366e-04  2.03000e-04  2.15907e-04
  2.09156e-04  1.92510e-04  1.52400e-04  1.01002e-04  6.45940e-05  7.20345e-05
  1.31126e-04  2.07665e-04  2.93234e-04  4.30212e-04  6.00000e-04  7.39337e-04
  7.42240e-04  6.03842e-04  4.20585e-04  2.64069e-04  2.50122e-05  4.51715e-05
  7.55838e-05  1.10424e-04  1.29106e-04  1.10954e-04  7.92226e-05  8.47019e-05
  1.32840e-04  2.84824e-04  8.46402e-04  1.84506e-03  2.06996e-03  1.21061e-03
  5.50752e-04  3.38217e-04  2.42502e-04  1.45860e-04  1.33240e-04  2.52334e-04
  3.29036e-04  2.61928e-04  1.56559e-04  1.17052e-04  1.66267e-04  2.75024e-04
  3.81988e-04  4.38653e-04  4.77984e-04  4.73129e-04  3.50884e-04  2.23285e-04
  1.34122e-04  9.02046e-05  1.05544e-04  1.57768e-04  2.20445e-04  3.06557e-04
  4.31250e-04  5.40210e-04  5.53629e-04  4.68384e-04  3.41740e-04  2.24022e-04
  2.78912e-05  5.07967e-05  8.64538e-05  1.30626e-04  1.62608e-04  1.53374e-04
  1.10365e-04  9.02237e-05  1.09400e-04  1.08982e-04  2.65076e-04  1.17859e-03
  1.65953e-03  8.31682e-04  3.97313e-04  3.07689e-04  2.20112e-04  1.47955e-04
  1.81412e-04  3.02810e-04  3.49728e-04  2.70992e-04  1.75297e-04  1.61555e-04
  2.63499e-04  4.63262e-04  6.71588e-04  7.65759e-04  8.33564e-04  8.03800e-04
  4.84598e-04  3.22596e-04  2.27292e-04  1.46881e-04  1.34965e-04  1.80043e-04
  2.48031e-04  3.26354e-04  4.09265e-04  4.65937e-04  4.60082e-04  3.91507e-04
  2.92686e-04  1.97314e-04  2.63680e-05  4.65655e-05  7.67102e-05  1.12847e-04
  1.39865e-04  1.40128e-04  1.31147e-04  1.95685e-04  4.37058e-04  8.17605e-04
  9.05733e-04  7.63534e-04  1.14131e-03  1.15428e-03  9.73451e-04  6.68253e-04
  4.01482e-04  2.56015e-04  2.36307e-04  2.80315e-04  2.81921e-04  2.19250e-04
  1.65064e-04  1.96896e-04  3.61868e-04  6.66155e-04  1.00234e-03  1.14404e-03
  1.35468e-03  1.50249e-03  7.63003e-04  4.61482e-04  3.29615e-04  2.11089e-04
  1.88135e-04  2.39876e-04  3.15303e-04  3.85650e-04  4.41951e-04  4.68816e-04
  4.45991e-04  3.74580e-04  2.79789e-04  1.89402e-04  2.19056e-05  3.61663e-05
  5.49822e-05  7.43226e-05  8.66045e-05  9.20524e-05  1.28696e-04  3.11921e-04
  8.69471e-04  2.07139e-03  3.47173e-03  3.27528e-03  2.20744e-03  1.73855e-03
  1.35789e-03  8.61463e-04  4.92620e-04  2.92049e-04  2.13450e-04  1.95763e-04
  1.78211e-04  1.46092e-04  1.37596e-04  2.09192e-04  4.12084e-04  7.63394e-04
  1.14331e-03  1.29173e-03  1.82646e-03  2.69515e-03  1.54566e-03  6.79854e-04
  3.90028e-04  2.47277e-04  2.34053e-04  3.03777e-04  3.88445e-04  4.52030e-04
  4.98065e-04  5.20998e-04  4.92019e-04  4.07785e-04  2.99369e-04  1.99327e-04
  1.70385e-05  2.55537e-05  3.42145e-05  3.96943e-05  4.07558e-05  4.87496e-05
  1.04288e-04  2.95066e-04  7.61672e-04  1.57198e-03  2.17588e-03  1.60960e-03
  6.42985e-04  2.71957e-04  4.47821e-04  4.62460e-04  3.31259e-04  2.08816e-04
  1.38593e-04  1.09445e-04  9.49326e-05  8.59649e-05  1.04226e-04  1.90666e-04
  3.85197e-04  6.86459e-04  9.49944e-04  9.04158e-04  1.03945e-03  1.71361e-03
  1.17767e-03  5.79238e-04  3.55397e-04  2.49959e-04  2.60128e-04  3.51402e-04
  4.50253e-04  5.10978e-04  5.56996e-04  5.99088e-04  5.77276e-04  4.74912e-04
  3.40770e-04  2.21130e-04  1.37517e-05  1.88984e-05  2.24055e-05  2.26051e-05
  2.26903e-05  3.63303e-05  8.75618e-05  2.00655e-04  3.71961e-04  5.02973e-04
  4.77984e-04  6.75681e-04  9.07908e-04  3.87772e-04  9.60983e-05  1.19914e-04
  1.31144e-04  1.02355e-04  7.75977e-05  6.81853e-05  6.14425e-05  5.60335e-05
  7.44048e-05  1.49908e-04  3.06102e-04  5.22319e-04  6.76823e-04  6.00046e-04
  5.01588e-04  6.72430e-04  6.22337e-04  4.50288e-04  3.21285e-04  2.47176e-04
  2.73719e-04  3.85545e-04  5.17678e-04  5.96146e-04  6.34673e-04  6.88408e-04
  6.72360e-04  5.48502e-04  3.85475e-04  2.44557e-04  1.29170e-05  1.76699e-05
  2.16376e-05  2.59456e-05  3.87769e-05  7.40632e-05  1.33017e-04  1.88248e-04
  1.99942e-04  1.63934e-04  2.48800e-04  7.14342e-04  1.04151e-03  6.45059e-04
  1.95615e-04  5.96224e-05  5.18516e-05  6.19727e-05  8.82498e-05  1.13629e-04
  1.04502e-04  7.19055e-05  6.06079e-05  1.07012e-04  2.21465e-04  3.76410e-04
  4.95550e-04  5.05935e-04  4.75530e-04  5.05634e-04  4.95170e-04  4.06217e-04
  3.00210e-04  2.44752e-04  2.85377e-04  4.11203e-04  5.77681e-04  6.99492e-04
  7.32327e-04  7.63168e-04  7.32056e-04  5.90446e-04  4.10511e-04  2.57983e-04
  1.45972e-05  2.17013e-05  3.06873e-05  4.57058e-05  8.19986e-05  1.60617e-04
  2.61890e-04  3.03846e-04  2.44021e-04  1.57476e-04  1.96701e-04  4.16937e-04
  5.52513e-04  3.93138e-04  1.67122e-04  6.76907e-05  5.50682e-05  8.96373e-05
  1.86131e-04  2.74241e-04  2.49238e-04  1.47166e-04  7.29626e-05  7.83487e-05
  1.59677e-04  2.81294e-04  3.87980e-04  4.36727e-04  4.39349e-04  4.29816e-04
  3.97634e-04  3.29575e-04  2.55360e-04  2.30330e-04  2.89817e-04  4.15134e-04
  5.64577e-04  6.90455e-04  7.40246e-04  7.56424e-04  7.11149e-04  5.72918e-04
  4.01396e-04  2.54700e-04  1.84462e-05  3.04197e-05  4.80901e-05  7.52255e-05
  1.26284e-04  2.32965e-04  3.83267e-04  4.45166e-04  3.41283e-04  1.88271e-04
  1.20980e-04  1.53960e-04  1.87165e-04  1.51176e-04  9.72371e-05  7.81965e-05
  8.02497e-05  1.26731e-04  2.99550e-04  4.90968e-04  4.63082e-04  2.64254e-04
  1.05665e-04  6.79628e-05  1.29170e-04  2.38374e-04  3.39640e-04  3.91662e-04
  3.89680e-04  3.56971e-04  3.10451e-04  2.53847e-04  2.03995e-04  1.99900e-04
  2.68869e-04  3.87853e-04  5.04962e-04  5.91238e-04  6.37768e-04  6.55168e-04
  6.17056e-04  5.06325e-04  3.64692e-04  2.37979e-04  2.35863e-05  4.26382e-05
  7.32781e-05  1.14625e-04  1.55900e-04  2.05445e-04  3.13358e-04  4.05623e-04
  3.35268e-04  1.81273e-04  8.02224e-05  5.91554e-05  7.71710e-05  9.35019e-05
  1.04927e-04  1.18100e-04  1.15611e-04  1.37245e-04  3.24485e-04  5.99957e-04
  6.09650e-04  3.49836e-04  1.31730e-04  7.05163e-05  1.31218e-04  2.49174e-04
  3.59648e-04  4.14490e-04  4.04462e-04  3.55385e-04  2.94536e-04  2.31878e-04
  1.78675e-04  1.65792e-04  2.18638e-04  3.18837e-04  4.15207e-04  4.77920e-04
  5.15504e-04  5.35182e-04  5.12271e-04  4.33240e-04  3.24048e-04  2.19352e-04
  2.81440e-05  5.44260e-05  1.00136e-04  1.63103e-04  2.02987e-04  1.68856e-04
  1.50612e-04  2.06426e-04  2.06150e-04  1.30275e-04  7.66076e-05  9.60015e-05
  1.61691e-04  2.02615e-04  1.99793e-04  1.86966e-04  1.64783e-04  1.59854e-04
  3.06259e-04  5.57618e-04  5.73631e-04  3.30321e-04  1.26850e-04  8.24413e-05
  1.67643e-04  3.17877e-04  4.60210e-04  5.35518e-04  5.31365e-04  4.71378e-04
  3.83337e-04  2.89140e-04  2.02707e-04  1.53052e-04  1.69030e-04  2.39770e-04
  3.22934e-04  3.89665e-04  4.39433e-04  4.68937e-04  4.57413e-04  3.96163e-04
  3.04798e-04  2.12082e-04  2.97357e-05  5.93186e-05  1.12541e-04  1.89938e-04
  2.49226e-04  2.12585e-04  1.26546e-04  1.03910e-04  1.08350e-04  9.09545e-05
  9.94175e-05  2.02111e-04  3.58736e-04  4.03841e-04  3.19462e-04  2.36170e-04
  1.91791e-04  1.82006e-04  2.67901e-04  4.05014e-04  3.88617e-04  2.24513e-04
  1.00751e-04  1.07699e-04  2.37077e-04  4.39094e-04  6.36425e-04  7.58537e-04
  7.92204e-04  7.31782e-04  5.83532e-04  4.20813e-04  2.76171e-04  1.76420e-04
  1.56844e-04  2.09777e-04  2.94874e-04  3.81470e-04  4.55678e-04  4.98783e-04
  4.88232e-04  4.22100e-04  3.24609e-04  2.26161e-04  2.72709e-05  5.40691e-05
  1.01042e-04  1.68456e-04  2.27492e-04  2.22314e-04  1.57795e-04  1.09579e-04
  9.56055e-05  9.56165e-05  1.43492e-04  3.19661e-04  5.54503e-04  5.63238e-04
  3.67896e-04  2.21362e-04  1.65959e-04  1.53037e-04  1.79627e-04  2.17861e-04
  1.93388e-04  1.18510e-04  8.24414e-05  1.46155e-04  3.21370e-04  5.75814e-04
  8.28791e-04  1.00138e-03  1.10056e-03  1.06797e-03  8.36324e-04  5.76281e-04
  3.61584e-04  2.19823e-04  1.92964e-04  2.62729e-04  3.72136e-04  4.85627e-04
  5.88102e-04  6.46311e-04  6.23875e-04  5.25531e-04  3.92664e-04  2.66557e-04
  2.19171e-05  4.20649e-05  7.50443e-05  1.19207e-04  1.58144e-04  1.64880e-04
  1.37301e-04  1.08650e-04  1.01587e-04  1.22590e-04  2.09449e-04  4.26168e-04
  6.48540e-04  5.65243e-04  3.04768e-04  1.57155e-04  1.13857e-04  9.87751e-05
  9.28528e-05  9.04580e-05  7.62488e-05  5.94578e-05  8.07160e-05  1.81866e-04
  3.82890e-04  6.59988e-04  9.24953e-04  1.08904e-03  1.20646e-03  1.23181e-03
  9.86842e-04  6.62241e-04  3.97010e-04  2.49446e-04  2.66554e-04  4.00059e-04
  5.47665e-04  6.74014e-04  8.04932e-04  8.97149e-04  8.63389e-04  7.07327e-04
  5.08169e-04  3.31749e-04  1.59403e-05  2.92416e-05  4.91663e-05  7.33901e-05
  9.34422e-05  9.86443e-05  8.91518e-05  8.01881e-05  8.94096e-05  1.36008e-04
  2.58185e-04  4.75060e-04  6.15991e-04  4.60929e-04  2.13606e-04  9.93372e-05
  7.02666e-05  5.47652e-05  3.96998e-05  3.03419e-05  2.74836e-05  3.73854e-05
  8.26415e-05  1.94159e-04  3.90241e-04  6.46459e-04  8.71421e-04  9.73821e-04
  1.02863e-03  1.06709e-03  8.98425e-04  6.06255e-04  3.56554e-04  2.59771e-04
  3.77128e-04  6.19385e-04  7.85027e-04  8.47232e-04  9.69832e-04  1.14948e-03
  1.15464e-03  9.38689e-04  6.52877e-04  4.10725e-04  1.10837e-05  1.94111e-05
  3.07594e-05  4.30586e-05  5.19104e-05  5.32442e-05  4.85235e-05  4.67919e-05
  6.20701e-05  1.14112e-04  2.27871e-04  3.87710e-04  4.55749e-04  3.26122e-04
  1.52581e-04  6.99183e-05  4.43103e-05  2.89777e-05  1.72056e-05  1.38138e-05
  1.83081e-05  3.38665e-05  7.82740e-05  1.77626e-04  3.45525e-04  5.56246e-04
  7.30669e-04  7.93378e-04  7.89521e-04  7.75072e-04  6.63191e-04  4.63389e-04
  2.92850e-04  2.89856e-04  5.60707e-04  1.02164e-03  1.36040e-03  1.42382e-03
  1.19274e-03  1.26578e-03  1.37464e-03  1.14425e-03  7.84353e-04  4.81523e-04
  8.01919e-06  1.35856e-05  2.06426e-05  2.75752e-05  3.17364e-05  3.10652e-05
  2.66454e-05  2.43051e-05  3.45501e-05  7.14766e-05  1.45088e-04  2.33349e-04
  2.63279e-04  1.96641e-04  1.05552e-04  5.40174e-05  3.22932e-05  2.17690e-05
  2.28575e-05  3.34170e-05  4.15629e-05  4.70299e-05  7.20062e-05  1.45115e-04
  2.77418e-04  4.44154e-04  5.83706e-04  6.38973e-04  6.20063e-04  5.68072e-04
  4.76830e-04  3.51322e-04  2.62958e-04  3.50977e-04  7.86410e-04  1.63353e-03
  2.88134e-03  3.98473e-03  2.48608e-03  1.35385e-03  1.41461e-03  1.22843e-03
  8.48395e-04  5.17963e-04  6.62957e-06  1.12356e-05  1.72016e-05  2.34974e-05
  2.83017e-05  2.96409e-05  2.66179e-05  2.13895e-05  2.13601e-05  3.72566e-05
  7.39316e-05  1.17026e-04  1.33852e-04  1.10402e-04  7.35385e-05  4.85385e-05
  3.48708e-05  3.49857e-05  6.06399e-05  9.73600e-05  1.07604e-04  8.71724e-05
  7.58815e-05  1.14955e-04  2.15664e-04  3.52691e-04  4.74327e-04  5.33628e-04
  5.24055e-04  4.71346e-04  3.94102e-04  3.06727e-04  2.62237e-04  3.80207e-04
  8.14402e-04  1.59490e-03  2.84394e-03  4.52374e-03  3.00075e-03  1.32375e-03
  1.28541e-03  1.15417e-03  8.15854e-04  5.05044e-04  6.39189e-06  1.12105e-05
  1.82017e-05  2.72997e-05  3.76065e-05  4.65593e-05  4.92490e-05  4.18047e-05
  2.94702e-05  2.55918e-05  3.84468e-05  6.12818e-05  7.60446e-05  7.43263e-05
  6.72512e-05  6.24820e-05  5.70016e-05  6.83124e-05  1.28983e-04  2.08383e-04
  2.21320e-04  1.58593e-04  9.61614e-05  9.86017e-05  1.77878e-04  3.03325e-04
  4.22416e-04  4.89685e-04  4.93886e-04  4.54229e-04  3.90460e-04  3.16294e-04
  2.72965e-04  3.50288e-04  6.24863e-04  9.71459e-04  1.22542e-03  1.75387e-03
  1.49759e-03  1.04308e-03  1.08382e-03  9.75079e-04  7.06773e-04  4.49728e-04
  6.61793e-06  1.20428e-05  2.07959e-05  3.41435e-05  5.27529e-05  7.37320e-05
  8.65247e-05  7.85867e-05  5.39994e-05  3.38202e-05  3.48462e-05  5.54024e-05
  7.44310e-05  8.00880e-05  8.82868e-05  1.01081e-04  1.01312e-04  1.14570e-04
  2.04559e-04  3.30451e-04  3.46567e-04  2.36555e-04  1.22704e-04  9.71059e-05
  1.72001e-04  3.07660e-04  4.40440e-04  5.16895e-04  5.28428e-04  5.01031e-04
  4.50762e-04  3.77520e-04  3.07011e-04  3.13450e-04  4.54045e-04  6.50161e-04
  7.58661e-04  8.50406e-04  8.68162e-04  8.65327e-04  8.80938e-04  7.69952e-04
  5.69375e-04  3.74839e-04  6.68048e-06  1.22873e-05  2.17918e-05  3.74276e-05
  6.14490e-05  9.16733e-05  1.13888e-04  1.08788e-04  7.91215e-05  5.14392e-05
  5.50740e-05  1.03489e-04  1.49378e-04  1.42515e-04  1.40810e-04  1.65174e-04
  1.64680e-04  1.61184e-04  2.47074e-04  3.86994e-04  4.02349e-04  2.69091e-04
  1.34183e-04  1.07051e-04  2.04029e-04  3.78771e-04  5.45202e-04  6.28220e-04
  6.38890e-04  6.25854e-04  5.87352e-04  5.08949e-04  3.94837e-04  3.16098e-04
  3.49886e-04  4.78413e-04  6.07960e-04  6.82789e-04  7.08623e-04  7.16125e-04
  6.88260e-04  5.89496e-04  4.45235e-04  3.03895e-04  6.30126e-06  1.12318e-05
  1.94102e-05  3.28427e-05  5.41085e-05  8.27231e-05  1.07643e-04  1.11863e-04
  9.45546e-05  7.26666e-05  8.87876e-05  2.35256e-04  4.20219e-04  3.59146e-04
  2.56076e-04  2.60807e-04  2.40379e-04  1.95941e-04  2.33010e-04  3.33270e-04
  3.41111e-04  2.28443e-04  1.21926e-04  1.29191e-04  2.80207e-04  5.32370e-04
  7.62422e-04  8.54007e-04  9.20094e-04  9.94012e-04  8.91012e-04  7.51631e-04
  5.68522e-04  3.79532e-04  2.96218e-04  3.31022e-04  4.16065e-04  4.89770e-04
  5.35607e-04  5.54244e-04  5.32118e-04  4.60292e-04  3.56994e-04  2.51930e-04
  5.71136e-06  9.38646e-06  1.48010e-05  2.28823e-05  3.55153e-05  5.44447e-05
  7.73666e-05  9.83658e-05  1.13675e-04  1.12044e-04  1.19353e-04  4.45667e-04
  1.10743e-03  9.21945e-04  4.62708e-04  3.78207e-04  3.15317e-04  2.15301e-04
  1.81299e-04  2.14387e-04  2.12843e-04  1.47788e-04  1.00649e-04  1.65157e-04
  3.93446e-04  7.62934e-04  1.10400e-03  1.24389e-03  1.73393e-03  2.32207e-03
  1.66145e-03  1.15023e-03  8.24700e-04  4.89629e-04  2.87740e-04  2.39014e-04
  2.77164e-04  3.42757e-04  4.06478e-04  4.47735e-04  4.45624e-04  3.94825e-04
  3.12753e-04  2.25107e-04  5.51328e-06  8.08647e-06  1.09231e-05  1.39933e-05
  1.87505e-05  2.93226e-05  5.18448e-05  9.24880e-05  1.51399e-04  1.94333e-04
  1.78936e-04  6.14824e-04  1.94281e-03  1.55955e-03  5.63798e-04  4.13549e-04
  3.46031e-04  2.16839e-04  1.30408e-04  1.09164e-04  1.00283e-04  7.77778e-05
  8.55836e-05  2.02306e-04  5.00634e-04  9.89493e-04  1.47284e-03  1.71987e-03
  3.16874e-03  5.06496e-03  2.99542e-03  1.57013e-03  1.02638e-03  5.63907e-04
  2.93824e-04  2.16332e-04  2.45715e-04  3.13695e-04  3.87551e-04  4.40952e-04
  4.45921e-04  3.96054e-04  3.12427e-04  2.23563e-04  6.41496e-06  8.75379e-06
  1.04418e-05  1.08536e-05  1.14345e-05  1.81614e-05  4.19341e-05  9.51326e-05
  1.82454e-04  2.71039e-04  2.93885e-04  6.79255e-04  1.88927e-03  1.35741e-03
  3.32810e-04  2.84865e-04  2.93618e-04  1.91649e-04  9.39944e-05  4.81836e-05
  3.56445e-05  3.63071e-05  7.39452e-05  2.13928e-04  5.33792e-04  1.05802e-03
  1.59631e-03  1.86506e-03  3.38577e-03  5.61491e-03  3.29985e-03  1.54131e-03
  9.47228e-04  5.11304e-04  2.87877e-04  2.72085e-04  3.60362e-04  4.55946e-04
  5.22691e-04  5.56338e-04  5.37413e-04  4.59598e-04  3.50234e-04  2.43122e-04
  9.12016e-06  1.27367e-05  1.55048e-05  1.60680e-05  1.54797e-05  2.06329e-05
  4.38130e-05  9.54551e-05  1.73949e-04  2.51536e-04  3.00494e-04  5.67103e-04
  1.16188e-03  7.87794e-04  1.68590e-04  1.58630e-04  2.07850e-04  1.51391e-04
  7.17195e-05  2.64472e-05  1.46622e-05  2.02515e-05  5.90981e-05  1.86005e-04
  4.65143e-04  9.05991e-04  1.33959e-03  1.49131e-03  1.98483e-03  2.82705e-03
  1.88602e-03  1.01146e-03  6.42519e-04  3.76431e-04  2.98326e-04  4.38848e-04
  6.87090e-04  8.56343e-04  8.66164e-04  8.03610e-04  7.07802e-04  5.68554e-04
  4.12468e-04  2.75043e-04  1.43536e-05  2.16711e-05  2.91026e-05  3.36865e-05
  3.43332e-05  3.79903e-05  5.81397e-05  9.89474e-05  1.45333e-04  1.73696e-04
  1.93440e-04  3.26571e-04  5.49102e-04  4.18186e-04  1.56385e-04  1.28131e-04
  1.57909e-04  1.28252e-04  7.73798e-05  5.28247e-05  4.78588e-05  4.14180e-05
  5.29476e-05  1.36965e-04  3.40667e-04  6.51090e-04  9.33948e-04  9.94753e-04
  9.52306e-04  9.74541e-04  7.64450e-04  5.42154e-04  3.87329e-04  2.84195e-04
  3.61444e-04  6.98782e-04  1.19780e-03  1.50246e-03  1.38724e-03  1.12831e-03
  9.03548e-04  6.83457e-04  4.74804e-04  3.06093e-04  2.26741e-05  3.74464e-05
  5.58733e-05  7.17656e-05  7.68021e-05  7.58452e-05  9.06665e-05  1.21449e-04
  1.35455e-04  1.17546e-04  1.03415e-04  1.59369e-04  2.52226e-04  2.32849e-04
  1.51517e-04  1.40605e-04  1.58319e-04  1.45178e-04  1.36835e-04  1.69807e-04
  1.88951e-04  1.45983e-04  9.05517e-05  1.05261e-04  2.29974e-04  4.35500e-04
  6.18943e-04  6.60623e-04  5.69872e-04  4.68440e-04  3.94791e-04  3.35404e-04
  2.73512e-04  2.62397e-04  4.25232e-04  8.59837e-04  1.49868e-03  1.90516e-03
  1.72401e-03  1.33346e-03  1.01963e-03  7.47655e-04  5.08328e-04  3.22431e-04
  3.37091e-05  6.05687e-05  9.95704e-05  1.39861e-04  1.53598e-04  1.33574e-04
  1.34349e-04  1.66969e-04  1.59570e-04  1.03677e-04  6.77211e-05  1.02934e-04
  1.69841e-04  1.86785e-04  1.70327e-04  1.84547e-04  2.07002e-04  2.00463e-04
  2.50598e-04  4.20704e-04  5.18214e-04  3.99751e-04  2.10780e-04  1.21394e-04
  1.73261e-04  3.16469e-04  4.57847e-04  5.12952e-04  4.71863e-04  3.97748e-04
  3.39319e-04  2.92465e-04  2.51617e-04  2.64390e-04  4.15667e-04  7.64831e-04
  1.25552e-03  1.59254e-03  1.51573e-03  1.24268e-03  9.78455e-04  7.25958e-04
  4.97147e-04  3.17055e-04  4.50388e-05  8.66152e-05  1.54330e-04  2.34263e-04
  2.61987e-04  1.91682e-04  1.58556e-04  2.19896e-04  2.13340e-04  1.25422e-04
  8.07390e-05  1.39760e-04  2.30961e-04  2.56556e-04  2.44804e-04  2.73257e-04
  3.03136e-04  2.62186e-04  3.25935e-04  7.14468e-04  1.01225e-03  7.98350e-04
  4.06735e-04  1.83682e-04  1.73497e-04  2.91365e-04  4.31117e-04  5.11327e-04
  5.10844e-04  4.62183e-04  4.00588e-04  3.36650e-04  2.80416e-04  2.70336e-04
  3.56826e-04  5.56790e-04  8.20994e-04  1.02364e-03  1.05991e-03  9.73056e-04
  8.25050e-04  6.39028e-04  4.51043e-04  2.94411e-04  5.22081e-05  1.04449e-04
  1.95568e-04  3.13301e-04  3.60104e-04  2.39048e-04  1.74299e-04  2.73343e-04
  2.79417e-04  1.68373e-04  1.36859e-04  2.83989e-04  4.64208e-04  4.73304e-04
  3.90416e-04  3.93171e-04  4.16931e-04  3.02387e-04  2.89132e-04  8.32734e-04
  1.39750e-03  1.14072e-03  5.76696e-04  2.51288e-04  2.11200e-04  3.38841e-04
  5.07507e-04  6.22754e-04  6.52900e-04  6.16426e-04  5.38834e-04  4.41117e-04
  3.45850e-04  2.89313e-04  3.07142e-04  4.00423e-04  5.32691e-04  6.54369e-04
  7.26346e-04  7.31330e-04  6.64432e-04  5.40594e-04  3.96619e-04  2.66989e-04
  5.13896e-05  1.02959e-04  1.93452e-04  3.12798e-04  3.69910e-04  2.72114e-04
  2.23914e-04  3.18624e-04  3.17016e-04  1.98125e-04  2.04351e-04  5.25737e-04
  9.03153e-04  8.54409e-04  5.73685e-04  4.75441e-04  4.60915e-04  3.00745e-04
  2.59330e-04  8.08673e-04  1.38939e-03  1.14376e-03  5.88423e-04  2.77339e-04
  2.64149e-04  4.34791e-04  6.56256e-04  8.22951e-04  9.01993e-04  8.86315e-04
  7.66154e-04  5.98054e-04  4.37809e-04  3.22703e-04  2.84004e-04  3.18252e-04
  3.93859e-04  4.80846e-04  5.54950e-04  5.88511e-04  5.60032e-04  4.73812e-04
  3.59034e-04  2.47880e-04  4.28365e-05  8.26022e-05  1.48104e-04  2.28531e-04
  2.68004e-04  2.25633e-04  2.16803e-04  2.86914e-04  2.82642e-04  1.80135e-04
  2.14916e-04  7.20744e-04  1.36095e-03  1.20894e-03  6.47667e-04  4.31665e-04
  3.83665e-04  2.38613e-04  2.24893e-04  6.26293e-04  9.77490e-04  8.04162e-04
  4.42511e-04  2.59743e-04  3.19611e-04  5.49473e-04  8.34488e-04  1.08467e-03
  1.29894e-03  1.36544e-03  1.13254e-03  8.02832e-04  5.35251e-04  3.53364e-04
  2.75531e-04  2.86760e-04  3.44972e-04  4.19734e-04  4.93538e-04  5.40732e-04
  5.31623e-04  4.60711e-04  3.54177e-04  2.46289e-04  3.07703e-05  5.53312e-05
  9.09958e-05  1.27903e-04  1.41030e-04  1.25440e-04  1.36111e-04  1.88885e-04
  2.02956e-04  1.46638e-04  2.06265e-04  7.91826e-04  1.56205e-03  1.28420e-03
  5.30786e-04  2.77494e-04  2.48551e-04  1.60602e-04  1.43498e-04  3.25755e-04
  4.80894e-04  4.15441e-04  2.70908e-04  2.34173e-04  3.66942e-04  6.38023e-04
  9.63980e-04  1.30387e-03  1.72543e-03  1.93093e-03  1.52928e-03  9.78600e-04
  5.88345e-04  3.51547e-04  2.66502e-04  2.98086e-04  3.76487e-04  4.55078e-04
  5.26854e-04  5.86508e-04  5.90670e-04  5.14663e-04  3.91139e-04  2.66949e-04
  1.97352e-05  3.25474e-05  4.81378e-05  6.01646e-05  6.00698e-05  5.29149e-05
  6.42923e-05  1.02600e-04  1.37575e-04  1.64081e-04  3.43681e-04  1.01195e-03
  1.75174e-03  1.36531e-03  5.05034e-04  1.82318e-04  1.46495e-04  1.04394e-04
  7.92561e-05  1.28316e-04  1.84255e-04  1.81697e-04  1.66523e-04  2.21436e-04
  3.89207e-04  6.55151e-04  9.57055e-04  1.27848e-03  1.70168e-03  1.91244e-03
  1.50918e-03  9.46258e-04  5.37342e-04  3.04339e-04  2.73789e-04  4.12565e-04
  6.05029e-04  7.13919e-04  7.17530e-04  7.51676e-04  7.59591e-04  6.48977e-04
  4.73796e-04  3.09629e-04  1.19164e-05  1.81025e-05  2.42864e-05  2.72925e-05
  2.47216e-05  2.09238e-05  2.78809e-05  5.37954e-05  1.00425e-04  2.02700e-04
  5.12609e-04  1.20830e-03  1.81793e-03  1.45344e-03  6.30335e-04  2.09619e-04
  1.10221e-04  7.71724e-05  5.41110e-05  5.59657e-05  7.27453e-05  9.01828e-05
  1.25680e-04  2.14207e-04  3.76483e-04  5.96910e-04  8.22278e-04  1.02233e-03
  1.22971e-03  1.30592e-03  1.07076e-03  7.13187e-04  4.08565e-04  2.56985e-04
  3.80878e-04  8.34517e-04  1.44599e-03  1.65377e-03  1.25049e-03  1.08608e-03
  1.06477e-03  8.65238e-04  5.92850e-04  3.65814e-04  7.31241e-06  1.06428e-05
  1.38475e-05  1.57032e-05  1.57313e-05  1.61917e-05  2.23598e-05  4.06648e-05
  8.39414e-05  1.97491e-04  4.85498e-04  9.91749e-04  1.36895e-03  1.14554e-03
  5.92721e-04  2.34360e-04  1.13980e-04  7.90184e-05  5.76471e-05  4.50881e-05
  4.66206e-05  6.58661e-05  1.12946e-04  2.02128e-04  3.38299e-04  5.02676e-04
  6.52088e-04  7.52512e-04  8.07944e-04  7.94953e-04  6.71468e-04  4.77277e-04
  2.95014e-04  2.62860e-04  6.03051e-04  1.55184e-03  2.96546e-03  3.44257e-03
  2.19316e-03  1.61244e-03  1.47322e-03  1.10917e-03  7.09672e-04  4.15182e-04
  5.04865e-06  7.68885e-06  1.12083e-05  1.59941e-05  2.32047e-05  3.49105e-05
  5.26848e-05  7.60923e-05  1.09024e-04  1.78715e-04  3.38584e-04  5.87739e-04
  7.55964e-04  6.58717e-04  4.04584e-04  2.22036e-04  1.54271e-04  1.27310e-04
  9.67834e-05  6.64663e-05  5.21413e-05  6.37145e-05  1.07113e-04  1.85792e-04
  2.95074e-04  4.14917e-04  5.12197e-04  5.60922e-04  5.60759e-04  5.19760e-04
  4.37568e-04  3.24516e-04  2.31212e-04  2.80987e-04  6.77988e-04  1.63275e-03
  3.17644e-03  4.19501e-03  2.96334e-03  2.10427e-03  1.75101e-03  1.23612e-03
  7.58445e-04  4.31292e-04  4.25198e-06  7.40753e-06  1.32616e-05  2.46375e-05
  4.67196e-05  8.61186e-05  1.44274e-04  2.06061e-04  2.42472e-04  2.45354e-04
  2.50899e-04  2.88941e-04  3.22087e-04  3.02914e-04  2.68199e-04  2.76243e-04
  3.01863e-04  2.81601e-04  2.08415e-04  1.27253e-04  7.69313e-05  6.96097e-05
  1.03427e-04  1.72489e-04  2.65342e-04  3.60324e-04  4.28847e-04  4.51397e-04
  4.31558e-04  3.85990e-04  3.23783e-04  2.50491e-04  2.00116e-04  2.55595e-04
  5.18335e-04  1.05063e-03  2.03457e-03  3.05960e-03  2.54061e-03  1.93724e-03
  1.59095e-03  1.12611e-03  6.97848e-04  4.00464e-04  4.28060e-06  8.64872e-06
  1.83773e-05  4.04593e-05  8.89706e-05  1.84982e-04  3.40069e-04  5.14470e-04
  6.00408e-04  5.19045e-04  3.31867e-04  1.69320e-04  1.01228e-04  1.42602e-04
  3.01912e-04  5.35328e-04  6.95762e-04  6.54029e-04  4.56923e-04  2.51529e-04
  1.24570e-04  8.22098e-05  1.03577e-04  1.69542e-04  2.61935e-04  3.55195e-04
  4.17363e-04  4.29194e-04  4.02842e-04  3.62743e-04  3.13291e-04  2.50431e-04
  1.97640e-04  2.12761e-04  3.44645e-04  6.09857e-04  1.06500e-03  1.46731e-03
  1.37224e-03  1.25391e-03  1.12711e-03  8.54099e-04  5.59780e-04  3.35176e-04
  4.65411e-06  1.04922e-05  2.48710e-05  6.06178e-05  1.46338e-04  3.31871e-04
  6.60165e-04  1.06247e-03  1.27846e-03  1.08514e-03  6.18844e-04  2.04705e-04
  2.77677e-05  1.34248e-04  5.26681e-04  1.08156e-03  1.44810e-03  1.33291e-03
  8.81482e-04  4.47162e-04  1.93750e-04  1.00489e-04  1.09058e-04  1.81393e-04
  2.93061e-04  4.12642e-04  4.93560e-04  5.05728e-04  4.80782e-04  4.53731e-04
  4.03446e-04  3.21268e-04  2.32762e-04  1.90962e-04  2.31720e-04  3.41931e-04
  4.86637e-04  5.96267e-04  6.53173e-04  7.23064e-04  7.17390e-04  5.89001e-04
  4.14488e-04  2.62948e-04  4.97366e-06  1.19831e-05  3.02321e-05  7.81056e-05
  1.99542e-04  4.78991e-04  1.00664e-03  1.69515e-03  2.09364e-03  1.78451e-03
  1.00510e-03  3.23952e-04  3.72408e-05  2.03297e-04  8.33250e-04  1.74626e-03
  2.35032e-03  2.12937e-03  1.35651e-03  6.51928e-04  2.61020e-04  1.17866e-04
  1.18703e-04  2.08030e-04  3.60630e-04  5.41577e-04  6.73784e-04  6.91179e-04
  6.76665e-04  6.62101e-04  5.54699e-04  4.30335e-04  2.99762e-04  2.00876e-04
  1.79135e-04  2.15859e-04  2.70217e-04  3.28617e-04  4.02547e-04  4.73446e-04
  4.82740e-04  4.14287e-04  3.07689e-04  2.05419e-04  4.94545e-06  1.22955e-05
  3.18475e-05  8.41349e-05  2.19347e-04  5.37064e-04  1.15076e-03  1.97068e-03
  2.46272e-03  2.11570e-03  1.20608e-03  4.10078e-04  7.32682e-05  2.58306e-04
  9.81450e-04  2.04169e-03  2.74428e-03  2.47320e-03  1.55672e-03  7.34323e-04
  2.85776e-04  1.24325e-04  1.28766e-04  2.42335e-04  4.50486e-04  7.25566e-04
  9.52262e-04  9.95867e-04  1.06944e-03  1.07257e-03  7.22953e-04  5.47903e-04
  3.84170e-04  2.31130e-04  1.75384e-04  1.97655e-04  2.48253e-04  3.03518e-04
  3.57567e-04  3.92297e-04  3.83110e-04  3.27696e-04  2.48297e-04  1.70398e-04
  4.46363e-06  1.11351e-05  2.87339e-05  7.51205e-05  1.92726e-04  4.62611e-04
  9.71280e-04  1.63834e-03  2.03991e-03  1.77152e-03  1.03911e-03  3.80483e-04
  9.27856e-05  2.41667e-04  8.33519e-04  1.68904e-03  2.25110e-03  2.03777e-03
  1.30164e-03  6.25796e-04  2.48860e-04  1.15431e-04  1.34639e-04  2.69021e-04
  5.21874e-04  8.81034e-04  1.20934e-03  1.33743e-03  1.82157e-03  2.16992e-03
  1.27953e-03  7.88702e-04  4.76382e-04  2.57522e-04  1.96803e-04  2.41025e-04
  3.12197e-04  3.64799e-04  3.91510e-04  3.93089e-04  3.63111e-04  3.02683e-04
  2.27496e-04  1.56173e-04  3.63306e-06  8.89420e-06  2.23115e-05  5.61610e-05
  1.37503e-04  3.13040e-04  6.23417e-04  1.00888e-03  1.23454e-03  1.08572e-03
  6.64568e-04  2.66645e-04  8.32436e-05  1.71887e-04  5.27563e-04  1.02366e-03
  1.34374e-03  1.23160e-03  8.15748e-04  4.12413e-04  1.76155e-04  9.69615e-05
  1.33255e-04  2.72309e-04  5.27044e-04  8.85260e-04  1.19160e-03  1.26949e-03
  1.96029e-03  2.82918e-03  1.79296e-03  9.34614e-04  4.86226e-04  2.54646e-04
  2.25492e-04  3.15783e-04  4.15582e-04  4.55984e-04  4.49520e-04  4.28348e-04
  3.86476e-04  3.16343e-04  2.33228e-04  1.57201e-04  2.67824e-06  6.33056e-06
  1.51651e-05  3.60506e-05  8.25365e-05  1.74656e-04  3.24024e-04  4.96116e-04
  5.91862e-04  5.26977e-04  3.39056e-04  1.50850e-04  5.84600e-05  9.95841e-05
  2.67053e-04  4.90858e-04  6.32497e-04  5.89439e-04  4.09432e-04  2.22483e-04
  1.08231e-04  7.84266e-05  1.24978e-04  2.49780e-04  4.61797e-04  7.34350e-04
  9.15777e-04  8.36263e-04  1.01465e-03  1.48585e-03  1.10453e-03  6.71400e-04
  3.87097e-04  2.35327e-04  2.63989e-04  4.19487e-04  5.67644e-04  5.92953e-04
  5.35011e-04  4.87983e-04  4.37071e-04  3.52882e-04  2.53894e-04  1.66545e-04
  1.80747e-06  4.08274e-06  9.24189e-06  2.05384e-05  4.35747e-05  8.51222e-05
  1.46525e-04  2.11868e-04  2.46073e-04  2.21476e-04  1.49805e-04  7.41754e-05
  3.47526e-05  5.05757e-05  1.17200e-04  2.03169e-04  2.56940e-04  2.43619e-04
  1.78234e-04  1.06704e-04  6.45111e-05  6.52711e-05  1.13479e-04  2.14650e-04
  3.70317e-04  5.51032e-04  6.60082e-04  6.14458e-04  6.04459e-04  7.16274e-04
  6.46304e-04  4.82699e-04  3.17168e-04  2.34961e-04  3.18489e-04  5.56921e-04
  8.14704e-04  8.76479e-04  7.36172e-04  6.05315e-04  5.10633e-04  3.96950e-04
  2.76406e-04  1.76147e-04  1.13216e-06  2.43234e-06  5.18246e-06  1.07423e-05
  2.11231e-05  3.82022e-05  6.13245e-05  8.41751e-05  9.54078e-05  8.66635e-05
  6.14317e-05  3.37534e-05  1.85631e-05  2.38787e-05  4.77426e-05  7.79404e-05
  9.69075e-05  9.36972e-05  7.31358e-05  5.10828e-05  4.28411e-05  5.81718e-05
  1.03423e-04  1.83073e-04  2.94744e-04  4.16665e-04  5.02009e-04  5.21999e-04
  5.29514e-04  5.50397e-04  5.08156e-04  3.96886e-04  2.78456e-04  2.39535e-04
  3.53486e-04  6.33991e-04  9.84409e-04  1.14165e-03  9.71200e-04  7.39060e-04
  5.72533e-04  4.22334e-04  2.84958e-04  1.77806e-04  6.67714e-07  1.36411e-06
  2.73902e-06  5.31327e-06  9.74043e-06  1.64435e-05  2.48430e-05  3.26226e-05
  3.62209e-05  3.31728e-05  2.45546e-05  1.48570e-05  9.28994e-06  1.08819e-05
  1.89319e-05  2.91471e-05  3.58766e-05  3.59803e-05  3.14897e-05  2.85911e-05
  3.45726e-05  5.59623e-05  9.81721e-05  1.64255e-04  2.50689e-04  3.41695e-04
  4.11032e-04  4.41869e-04  4.44330e-04  4.27843e-04  3.78788e-04  2.97638e-04
  2.22212e-04  2.13649e-04  3.20440e-04  5.42764e-04  8.17093e-04  9.86859e-04
  9.12436e-04  7.24455e-04  5.53529e-04  4.00304e-04  2.67616e-04  1.66628e-04
  3.75619e-07  7.32062e-07  1.39179e-06  2.54337e-06  4.38452e-06  6.97897e-06
  1.00240e-05  1.26938e-05  1.38633e-05  1.28006e-05  9.86140e-06  6.49733e-06
  4.47772e-06  4.89275e-06  7.55081e-06  1.10896e-05  1.38642e-05  1.52576e-05
  1.65893e-05  2.10476e-05  3.30107e-05  5.74212e-05  9.90334e-05  1.60414e-04
  2.37889e-04  3.17261e-04  3.75588e-04  3.94408e-04  3.74387e-04  3.30274e-04
  2.72614e-04  2.07686e-04  1.56211e-04  1.55972e-04  2.32831e-04  3.70861e-04
  5.22476e-04  6.29069e-04  6.32385e-04  5.53064e-04  4.45253e-04  3.31198e-04
  2.26846e-04  1.44543e-04  2.03556e-07  3.80630e-07  6.89947e-07  1.19756e-06
  1.95978e-06  2.97094e-06  4.09516e-06  5.03794e-06  5.43441e-06  5.06211e-06
  4.04524e-06  2.86368e-06  2.12014e-06  2.21511e-06  3.14709e-06  4.58342e-06
  6.21703e-06  8.27051e-06  1.19148e-05  1.94677e-05  3.44337e-05  6.14056e-05
  1.05395e-04  1.69615e-04  2.50905e-04  3.34260e-04  3.92794e-04  4.01642e-04
  3.60452e-04  2.95288e-04  2.28670e-04  1.63987e-04  1.10351e-04  9.49920e-05
[truncated: 2,015,054 more chars]
