# Supplementary material for: In situ observations of an active MoS2 model hydrodesulfurization catalyst
Source: Nat Commun. 2019 Jun 11;10:2546. doi: 10.1038/s41467-019-10526-0 (PMC6560102; doi:10.1038/s41467-019-10526-0)
Supplement: Supplementary file 12 — Supplementary Data 9 [file 41467_2019_10526_MOESM12_ESM.txt]

CUBE FILE
generated from Au50_0.asc
 108  -12.604425  -17.665941   -9.756845
  55    0.500000    0.000000    0.000000
  79    0.000000    0.500000    0.000000
  43    0.000000    0.000000    0.500000
  42    0.000000    2.690729    6.151190    5.374071
  42    0.000000    8.228044    6.146354    5.373581
  42    0.000000   -9.713824    6.212681    5.373615
  42    0.000000   -2.959240    6.211419    5.373182
  42    0.000000   -0.404800    0.904610    5.371648
  42    0.000000    5.455929    0.890168    5.374651
  42    0.000000   11.340959    0.903709    5.372579
  42    0.000000   -6.343134    0.931886    5.376105
  42    0.000000    2.519237   -4.301379    5.373293
  42    0.000000    8.405010   -4.335634    5.371957
  42    0.000000   -9.289284   -4.238145    5.373723
  42    0.000000   -3.380740   -4.268772    5.374691
  42    0.000000   -0.308462   -9.468064    5.335839
  42    0.000000    5.321684   -9.491944    5.415447
  42    0.000000   11.504974   -9.462984    5.319433
  42    0.000000   -6.466967   -9.442828    5.420091
  16    0.000000   -0.339223    9.688852    5.369137
  16    0.000000    5.462992    9.670531    5.381770
  16    0.000000   11.258881    9.686640    5.367906
  16    0.000000   -6.336903    9.314956    5.375674
  16    0.000000   -0.322335    4.385653    8.469293
  16    0.000000    5.461199    4.384456    8.489472
  16    0.000000   11.245684    4.381842    8.471088
  16    0.000000   -6.337408    4.543698    8.235343
  16    0.000000   -0.323557    4.387168    2.274184
  16    0.000000    5.459364    4.384465    2.260586
  16    0.000000   11.244827    4.381775    2.274409
  16    0.000000   -6.338625    4.541903    2.515027
  16    0.000000    2.519621   -0.863132    8.381994
  16    0.000000    8.405798   -0.872419    8.364008
  16    0.000000   -9.286259   -0.785456    8.393814
  16    0.000000   -3.385944   -0.784440    8.375745
  16    0.000000    2.524993   -0.863480    2.363888
  16    0.000000    8.401988   -0.870398    2.382070
  16    0.000000   -9.279788   -0.784487    2.355074
  16    0.000000   -3.390230   -0.785348    2.372585
  16    0.000000   -0.449627   -6.062090    8.384155
  16    0.000000    5.481829   -6.056459    8.402301
  16    0.000000   11.362404   -6.072080    8.378181
  16    0.000000   -6.318917   -5.986025    8.394093
  16    0.000000   -0.463490   -6.021133    2.351456
  16    0.000000    5.467930   -6.105127    2.358908
  16    0.000000   11.352179   -6.013349    2.343826
  16    0.000000   -6.329255   -6.034230    2.373048
  16    0.000000    2.534329  -11.208515    8.397092
  16    0.000000    8.457137  -12.341436    7.330174
  16    0.000000   -9.245841  -11.190233    8.384607
  16    0.000000   -3.364306  -12.307831    7.367913
  16    0.000000    2.471542  -11.221507    2.364753
  16    0.000000    8.389493  -12.327416    3.384254
  16    0.000000   -9.297748  -11.174699    2.342462
  16    0.000000   -3.429299  -12.331477    3.421483
  79    0.000000   -0.436472   -9.466455   -2.977842
  79    0.000000    5.461518   -9.466455   -2.977842
  79    0.000000   11.359509   -9.466455   -2.977842
  79    0.000000   -6.334463   -9.466455   -2.977842
  79    0.000000    2.511487   -4.285983   -2.977541
  79    0.000000    8.409477   -4.285983   -2.977541
  79    0.000000   -9.284494   -4.285983   -2.977541
  79    0.000000   -3.386504   -4.285983   -2.977541
  79    0.000000   -0.436472    0.907593   -2.977239
  79    0.000000    5.461518    0.907593   -2.977239
  79    0.000000   11.359509    0.907593   -2.977239
  79    0.000000   -6.334463    0.907593   -2.977239
  79    0.000000    2.511487    6.180411   -2.976932
  79    0.000000    8.409477    6.180411   -2.976932
  79    0.000000   -9.284494    6.180411   -2.976932
  79    0.000000   -3.386504    6.180411   -2.976932
  79    0.000000    2.511487  -14.682077   -2.978146
  79    0.000000    8.409477  -14.682077   -2.978146
  79    0.000000   -9.284494  -14.682077   -2.978146
  79    0.000000   -3.386504  -14.682077   -2.978146
  79    0.000000   -0.436472   11.396033   -2.976629
  79    0.000000    5.461518   11.396033   -2.976629
  79    0.000000   11.359509   11.396033   -2.976629
  79    0.000000   -6.334463   11.396033   -2.976629
  79    0.000000    2.511487   16.611655   -2.976326
  79    0.000000    8.409477   16.611655   -2.976326
  79    0.000000   -9.284494   16.611655   -2.976326
  79    0.000000   -3.386504   16.611655   -2.976326
  79    0.000000    2.512523   -7.727914   -7.002858
  79    0.000000    8.410514   -7.727914   -7.002858
  79    0.000000   -9.283458   -7.727914   -7.002858
  79    0.000000   -3.385468   -7.727914   -7.002858
  79    0.000000    5.460482   -2.547442   -7.002557
  79    0.000000   11.358473   -2.547442   -7.002557
  79    0.000000   -6.335499   -2.547442   -7.002557
  79    0.000000   -0.437509   -2.547442   -7.002557
  79    0.000000    2.512523    2.646134   -7.002255
  79    0.000000    8.410514    2.646134   -7.002255
  79    0.000000   -9.283458    2.646134   -7.002255
  79    0.000000   -3.385468    2.646134   -7.002255
  79    0.000000    5.460482    7.918952   -7.001948
  79    0.000000   11.358473    7.918952   -7.001948
  79    0.000000   -6.335499    7.918952   -7.001948
  79    0.000000   -0.437509    7.918952   -7.001948
  79    0.000000    5.460482  -12.943536   -7.003161
  79    0.000000   11.358473  -12.943536   -7.003161
  79    0.000000   -6.335499  -12.943536   -7.003161
  79    0.000000   -0.437509  -12.943536   -7.003161
  79    0.000000    2.512523   13.134574   -7.001645
  79    0.000000    8.410514   13.134574   -7.001645
  79    0.000000   -9.283458   13.134574   -7.001645
  79    0.000000   -3.385468   13.134574   -7.001645
  79    0.000000    5.460482   18.350196   -7.001341
  79    0.000000   11.358473   18.350196   -7.001341
  79    0.000000   -6.335499   18.350196   -7.001341
  79    0.000000   -0.437509   18.350196   -7.001341
  8.81513e-06  1.20985e-05  1.58184e-05  1.97246e-05  2.36222e-05  2.76098e-05
  3.23060e-05  3.89044e-05  4.89446e-05  6.37804e-05  8.38210e-05  1.07766e-04
  1.32246e-04  1.52307e-04  1.62840e-04  1.60535e-04  1.45454e-04  1.21190e-04
  9.32850e-05  6.68817e-05  4.51369e-05  2.90165e-05  1.79972e-05  1.09243e-05
  6.60179e-06  4.05998e-06  2.60994e-06  1.80284e-06  1.36467e-06  1.13618e-06
  1.02614e-06  9.78901e-07  9.55859e-07  9.27932e-07  8.75541e-07  7.90902e-07
  6.78182e-07  5.49855e-07  4.21007e-07  3.04383e-07  2.07824e-07  1.34016e-07
  8.16510e-08  1.65050e-05  2.31126e-05  3.06282e-05  3.82722e-05  4.51666e-05
  5.09470e-05  5.64233e-05  6.37857e-05  7.60889e-05  9.61374e-05  1.25075e-04
  1.61133e-04  1.99188e-04  2.31575e-04  2.50038e-04  2.48480e-04  2.25888e-04
  1.87581e-04  1.42935e-04  1.00904e-04  6.68338e-05  4.21228e-05  2.56429e-05
  1.53306e-05  9.18413e-06  5.65383e-06  3.67985e-06  2.59566e-06  2.01060e-06
  1.70955e-06  1.57553e-06  1.53625e-06  1.53435e-06  1.51936e-06  1.45389e-06
  1.32304e-06  1.13630e-06  9.19313e-07  7.01274e-07  5.05199e-07  3.44116e-07
  2.21775e-07  1.35296e-07  3.02237e-05  4.34436e-05  5.87561e-05  7.40808e-05
  8.65666e-05  9.42070e-05  9.78449e-05  1.01772e-04  1.12203e-04  1.34675e-04
  1.71466e-04  2.19939e-04  2.72763e-04  3.19744e-04  3.49694e-04  3.52512e-04
  3.23787e-04  2.69530e-04  2.04155e-04  1.42344e-04  9.27734e-05  5.74692e-05
  3.44269e-05  2.03350e-05  1.21313e-05  7.52888e-06  5.00627e-06  3.63291e-06
  2.88670e-06  2.50226e-06  2.34892e-06  2.34285e-06  2.39981e-06  2.42942e-06
  2.35861e-06  2.15883e-06  1.85184e-06  1.48992e-06  1.12822e-06  8.06678e-07
  5.45801e-07  3.49948e-07  2.12873e-07  5.38337e-05  7.98847e-05  1.11057e-04
  1.42374e-04  1.65710e-04  1.74076e-04  1.68090e-04  1.57473e-04  1.55510e-04
  1.72627e-04  2.12304e-04  2.69602e-04  3.33925e-04  3.93857e-04  4.37757e-04
  4.51189e-04  4.22391e-04  3.54937e-04  2.68635e-04  1.85777e-04  1.19609e-04
  7.30993e-05  4.32573e-05  2.53591e-05  1.51723e-05  9.60329e-06  6.61998e-06
  4.99762e-06  4.08354e-06  3.59111e-06  3.41239e-06  3.47159e-06  3.64809e-06
  3.77847e-06  3.72007e-06  3.41933e-06  2.92445e-06  2.33739e-06  1.75579e-06
  1.24447e-06  8.34132e-07  5.29759e-07  3.19694e-07  9.24721e-05  1.42258e-04
  2.04541e-04  2.68718e-04  3.13478e-04  3.17534e-04  2.81917e-04  2.33055e-04
  1.99663e-04  1.98710e-04  2.33721e-04  2.94602e-04  3.64838e-04  4.32585e-04
  4.89453e-04  5.18435e-04  4.97602e-04  4.24280e-04  3.22381e-04  2.22184e-04
  1.41998e-04  8.60273e-05  5.05239e-05  2.95700e-05  1.79359e-05  1.18109e-05
  8.65587e-06  6.92752e-06  5.85474e-06  5.19303e-06  4.93345e-06  5.05650e-06
  5.40350e-06  5.69261e-06  5.65838e-06  5.20776e-06  4.44005e-06  3.53491e-06
  2.64461e-06  1.86303e-06  1.23641e-06  7.74872e-07  4.61233e-07  1.51394e-04
  2.41570e-04  3.59821e-04  4.86610e-04  5.71437e-04  5.53421e-04  4.41151e-04
  3.16690e-04  2.31932e-04  2.00894e-04  2.25233e-04  2.88211e-04  3.63562e-04
  4.36044e-04  5.00708e-04  5.41540e-04  5.30362e-04  4.58362e-04  3.50459e-04
  2.41785e-04  1.54206e-04  9.30878e-05  5.45250e-05  3.20991e-05  2.01101e-05
  1.42943e-05  1.16292e-05  1.01765e-05  9.03782e-06  8.10264e-06  7.57701e-06
  7.58496e-06  7.97563e-06  8.33498e-06  8.23529e-06  7.54086e-06  6.42652e-06
  5.14380e-06  3.87161e-06  2.72729e-06  1.79310e-06  1.10466e-06  6.44680e-07
  2.32984e-04  3.83223e-04  5.84440e-04  8.02649e-04  9.43867e-04  8.57575e-04
  5.85619e-04  3.80513e-04  2.54066e-04  1.82570e-04  1.88046e-04  2.53347e-04
  3.38437e-04  4.17511e-04  4.83463e-04  5.24015e-04  5.15040e-04  4.47628e-04
  3.44273e-04  2.38674e-04  1.52695e-04  9.22790e-05  5.41505e-05  3.24343e-05
  2.17805e-05  1.78646e-05  1.71216e-05  1.69629e-05  1.62471e-05  1.50509e-05
  1.38513e-05  1.30011e-05  1.25676e-05  1.22321e-05  1.15372e-05  1.03602e-05
  8.89396e-06  7.28378e-06  5.59149e-06  3.95660e-06  2.57099e-06  1.54901e-06
  8.81980e-07  3.32558e-04  5.56719e-04  8.36692e-04  1.07400e-03  1.21158e-03
  1.15159e-03  8.01133e-04  6.68511e-04  4.26049e-04  2.04682e-04  1.45723e-04
  1.98234e-04  2.89426e-04  3.74272e-04  4.36926e-04  4.68531e-04  4.55912e-04
  3.95808e-04  3.06315e-04  2.14287e-04  1.38185e-04  8.38928e-05  4.95298e-05
  3.08946e-05  2.39761e-05  2.48516e-05  2.91405e-05  3.29880e-05  3.46531e-05
  3.41613e-05  3.17951e-05  2.79587e-05  2.36274e-05  1.97093e-05  1.65166e-05
  1.41117e-05  1.22911e-05  1.04426e-05  8.18809e-06  5.77122e-06  3.66943e-06
  2.14891e-06  1.19362e-06  4.35576e-04  7.35870e-04  1.04126e-03  9.74176e-04
  8.21075e-04  1.94501e-03  2.44121e-03  2.48336e-03  1.16590e-03  3.70321e-04
  1.38359e-04  1.39079e-04  2.14498e-04  2.93695e-04  3.49972e-04  3.75025e-04
  3.63934e-04  3.17761e-04  2.49281e-04  1.77203e-04  1.15734e-04  7.07070e-05
  4.22769e-05  2.89300e-05  2.91169e-05  3.99140e-05  5.56444e-05  7.02210e-05
  8.06881e-05  8.57792e-05  8.29951e-05  7.12879e-05  5.45427e-05  3.87945e-05
  2.77125e-05  2.16838e-05  1.86997e-05  1.59905e-05  1.23717e-05  8.44858e-06
  5.17791e-06  2.94403e-06  1.61300e-06  5.17301e-04  8.88639e-04  1.24154e-03
  9.24534e-04  7.80520e-04  9.38647e-05  6.11490e-04  2.83873e-03  1.77187e-03
  5.70725e-04  1.66525e-04  9.20235e-05  1.27938e-04  1.86026e-04  2.33391e-04
  2.59990e-04  2.61227e-04  2.36115e-04  1.91418e-04  1.39790e-04  9.28424e-05
  5.70540e-05  3.49980e-05  2.85926e-05  3.99811e-05  6.82210e-05  1.06341e-04
  1.45996e-04  1.83206e-04  2.11476e-04  2.15545e-04  1.86199e-04  1.35979e-04
  8.81119e-05  5.62189e-05  4.00537e-05  3.22051e-05  2.57748e-05  1.86570e-05
  1.20083e-05  7.06073e-06  3.95426e-06  2.19440e-06  5.47259e-04  9.55567e-04
  1.42765e-03  1.56678e-03  2.27337e-03  3.02140e-04  2.27133e-04  9.97244e-04
  1.31069e-03  5.62383e-04  1.70091e-04  5.82178e-05  6.03730e-05  9.51396e-05
  1.32924e-04  1.64576e-04  1.81975e-04  1.77405e-04  1.51572e-04  1.14215e-04
  7.68282e-05  4.71876e-05  3.00104e-05  3.05868e-05  5.54273e-05  1.06843e-04
  1.79054e-04  2.67484e-04  3.74055e-04  4.78571e-04  5.19361e-04  4.52508e-04
  3.16911e-04  1.90484e-04  1.11865e-04  7.33887e-05  5.36737e-05  3.89288e-05
  2.59057e-05  1.57568e-05  9.09274e-06  5.19955e-06  3.02522e-06  5.09818e-04
  8.77010e-04  1.32575e-03  1.55108e-03  1.56166e-03  2.54172e-03  2.99739e-03
  1.92164e-03  9.80029e-04  3.93581e-04  1.18447e-04  4.50629e-05  5.89744e-05
  9.19076e-05  1.19727e-04  1.44618e-04  1.65238e-04  1.67691e-04  1.46041e-04
  1.09864e-04  7.27794e-05  4.37418e-05  2.80711e-05  3.25800e-05  6.65507e-05
  1.35284e-04  2.39607e-04  3.98520e-04  6.53710e-04  9.71248e-04  1.14351e-03
  9.90615e-04  6.38621e-04  3.38033e-04  1.76115e-04  1.06382e-04  7.25221e-05
  4.90411e-05  3.09897e-05  1.86045e-05  1.11033e-05  6.77614e-06  4.21401e-06
  4.24597e-04  6.95463e-04  9.97993e-04  1.09915e-03  7.73934e-04  7.10799e-04
  1.23802e-03  1.04753e-03  5.19480e-04  1.83066e-04  6.58338e-05  9.99953e-05
  2.05054e-04  2.95764e-04  3.03722e-04  2.65047e-04  2.47010e-04  2.29948e-04
  1.88050e-04  1.32778e-04  8.28231e-05  4.71719e-05  2.86891e-05  3.20140e-05
  6.47957e-05  1.30336e-04  2.33964e-04  4.39809e-04  9.24468e-04  1.74374e-03
  2.31110e-03  1.93396e-03  1.05448e-03  4.42079e-04  1.93193e-04  1.11602e-04
  7.58439e-05  5.08224e-05  3.24540e-05  2.05556e-05  1.33523e-05  8.83140e-06
  5.79047e-06  3.30262e-04  5.08863e-04  6.88286e-04  7.49970e-04  5.99002e-04
  4.20291e-04  4.11486e-04  3.50019e-04  1.80670e-04  6.77369e-05  1.02713e-04
  2.92739e-04  6.16537e-04  9.59742e-04  9.18464e-04  5.88481e-04  4.42332e-04
  3.82844e-04  2.88927e-04  1.86169e-04  1.06578e-04  5.64837e-05  3.20718e-05
  3.26700e-05  6.17228e-05  1.14735e-04  1.77222e-04  3.07325e-04  8.96453e-04
  2.56548e-03  4.13487e-03  3.16276e-03  1.23749e-03  3.56279e-04  1.55515e-04
  1.09397e-04  7.86374e-05  5.25139e-05  3.43534e-05  2.32164e-05  1.61916e-05
  1.12311e-05  7.52228e-06  2.54627e-04  3.71509e-04  4.80690e-04  5.26974e-04
  4.72199e-04  3.58309e-04  2.55462e-04  1.63840e-04  8.82451e-05  1.00169e-04
  2.86245e-04  6.72848e-04  1.26460e-03  2.34876e-03  2.36756e-03  1.02571e-03
  7.05480e-04  6.44658e-04  4.56803e-04  2.68771e-04  1.41316e-04  7.01626e-05
  3.97501e-05  4.47477e-05  9.23124e-05  1.87878e-04  3.03246e-04  3.48319e-04
  4.67250e-04  2.23315e-03  5.15314e-03  3.12915e-03  6.41417e-04  3.34458e-04
  3.20043e-04  2.21293e-04  1.28481e-04  7.13397e-05  4.18426e-05  2.72003e-05
  1.89128e-05  1.31766e-05  8.84496e-06  2.06866e-04  2.90535e-04  3.65843e-04
  4.03339e-04  3.83467e-04  3.15989e-04  2.29980e-04  1.52137e-04  1.22375e-04
  2.30437e-04  6.41000e-04  1.46046e-03  1.78152e-03  1.98657e-03  2.94778e-03
  1.16050e-03  1.06089e-03  1.03621e-03  6.75952e-04  3.65960e-04  1.79874e-04
  8.55971e-05  5.15476e-05  7.17632e-05  1.73790e-04  4.27649e-04  9.55932e-04
  1.82508e-03  2.35861e-03  1.53269e-03  1.69391e-03  5.12509e-04  1.72820e-03
  2.01543e-03  1.17513e-03  5.52545e-04  2.43406e-04  1.07613e-04  5.18598e-05
  2.95052e-05  1.94403e-05  1.34768e-05  9.15167e-06  1.84928e-04  2.55180e-04
  3.17935e-04  3.52857e-04  3.47374e-04  3.05600e-04  2.43895e-04  1.86459e-04
  1.83291e-04  3.55674e-04  1.01257e-03  2.78827e-03  3.64795e-03  3.14133e-04
  8.01027e-04  1.74538e-03  1.66414e-03  1.41830e-03  8.55029e-04  4.39673e-04
  2.08619e-04  9.78686e-05  6.26863e-05  9.88093e-05  2.55927e-04  6.79118e-04
  1.73206e-03  4.16011e-03  7.83603e-03  5.37631e-03  1.19237e-04  2.01497e-03
  7.54513e-03  5.06023e-03  2.21237e-03  8.79031e-04  3.41295e-04  1.31218e-04
  5.27714e-05  2.55712e-05  1.61207e-05  1.16498e-05  8.37317e-06  1.82397e-04
  2.51728e-04  3.14121e-04  3.50399e-04  3.49997e-04  3.18477e-04  2.69661e-04
  2.21546e-04  2.19733e-04  3.79018e-04  9.64196e-04  2.47658e-03  3.65940e-03
  3.68153e-04  1.68133e-04  1.36138e-03  1.45062e-03  1.39616e-03  8.64297e-04
  4.47571e-04  2.13409e-04  1.02078e-04  6.82333e-05  1.06845e-04  2.64383e-04
  6.63281e-04  1.55136e-03  3.17078e-03  4.08244e-03  7.81961e-04  5.89785e-04
  6.20728e-04  3.24695e-03  3.49224e-03  1.84207e-03  7.98419e-04  3.16269e-04
  1.14052e-04  3.84282e-05  1.55777e-05  1.05647e-05  9.16970e-06  7.49572e-06
  1.91140e-04  2.66359e-04  3.34829e-04  3.74145e-04  3.72431e-04  3.39423e-04
  2.92576e-04  2.44417e-04  2.28478e-04  3.26247e-04  6.40923e-04  1.12103e-03
  1.27329e-03  2.38502e-03  2.87332e-03  6.93941e-04  9.66805e-04  1.07069e-03
  7.14759e-04  3.87454e-04  1.92830e-04  1.00823e-04  7.48413e-05  1.04149e-04
  2.09672e-04  4.26078e-04  7.27556e-04  8.04278e-04  4.12580e-04  5.85946e-03
  1.95885e-02  1.07955e-02  7.64172e-04  5.05500e-04  6.65223e-04  4.31984e-04
  2.07955e-04  7.83474e-05  2.40770e-05  1.02309e-05  9.81104e-06  1.01926e-05
  8.73305e-06  2.02283e-04  2.84796e-04  3.61010e-04  4.04269e-04  3.99446e-04
  3.59894e-04  3.09598e-04  2.58562e-04  2.28357e-04  2.76733e-04  4.51695e-04
  7.00677e-04  9.71232e-04  1.60525e-03  1.72538e-03  1.04371e-03  9.03671e-04
  7.83821e-04  5.26078e-04  2.97997e-04  1.64102e-04  1.13180e-04  1.13813e-04
  1.40160e-04  1.87540e-04  2.51421e-04  2.66757e-04  2.23518e-04  1.30820e-03
  7.72218e-03  1.60600e-02  1.07935e-02  2.30762e-03  1.19044e-04  1.44918e-04
  2.25605e-04  1.75117e-04  9.58045e-05  4.87682e-05  3.29868e-05  2.73225e-05
  2.15953e-05  1.52406e-05  2.08285e-04  2.94421e-04  3.75045e-04  4.21929e-04
  4.17648e-04  3.75269e-04  3.21617e-04  2.67052e-04  2.25646e-04  2.40693e-04
  3.51051e-04  5.47752e-04  7.99873e-04  1.05877e-03  1.10356e-03  9.19594e-04
  7.41476e-04  5.60743e-04  3.67345e-04  2.19434e-04  1.56582e-04  1.81730e-04
  2.56310e-04  3.03866e-04  2.89833e-04  2.60826e-04  2.25592e-04  2.97305e-04
  1.20692e-03  3.91159e-03  6.34880e-03  4.74382e-03  1.58402e-03  2.31996e-04
  1.68198e-04  3.19507e-04  3.24766e-04  2.32718e-04  1.61772e-04  1.19317e-04
  8.25926e-05  5.17603e-05  3.00691e-05  2.06353e-04  2.89962e-04  3.68306e-04
  4.15591e-04  4.15463e-04  3.77269e-04  3.23222e-04  2.64178e-04  2.12617e-04
  2.01283e-04  2.59115e-04  3.80404e-04  5.28338e-04  6.49910e-04  6.87551e-04
  6.34046e-04  5.26704e-04  3.89765e-04  2.55014e-04  1.73078e-04  1.97774e-04
  3.64762e-04  6.06062e-04  6.64466e-04  4.74872e-04  3.60442e-04  3.43235e-04
  3.41731e-04  6.39101e-04  1.39934e-03  1.94137e-03  1.46607e-03  5.52018e-04
  1.58309e-04  3.22958e-04  5.52075e-04  5.11821e-04  3.98823e-04  3.76394e-04
  3.07232e-04  1.94101e-04  1.05567e-04  5.36984e-05  2.00526e-04  2.77778e-04
  3.48866e-04  3.92160e-04  3.94449e-04  3.61238e-04  3.07599e-04  2.44294e-04
  1.85636e-04  1.57973e-04  1.81693e-04  2.50604e-04  3.36530e-04  4.08761e-04
  4.45315e-04  4.34554e-04  3.75006e-04  2.80345e-04  1.87513e-04  1.58852e-04
  2.86433e-04  6.69317e-04  1.14145e-03  8.55368e-04  2.07103e-04  2.26836e-04
  4.69208e-04  4.17333e-04  3.41543e-04  4.13742e-04  4.51905e-04  2.82795e-04
  7.70441e-05  1.35331e-04  4.52474e-04  4.84450e-04  1.24605e-04  1.69752e-04
  5.78683e-04  5.87404e-04  3.49917e-04  1.72705e-04  8.04928e-05  2.00329e-04
  2.73769e-04  3.39494e-04  3.78167e-04  3.78437e-04  3.43856e-04  2.86470e-04
  2.18642e-04  1.56797e-04  1.23731e-04  1.34745e-04  1.83508e-04  2.47539e-04
  3.05065e-04  3.41460e-04  3.44064e-04  3.03695e-04  2.28342e-04  1.55281e-04
  1.58232e-04  3.65809e-04  9.42668e-04  1.55978e-03  3.78582e-04  7.03248e-04
  4.33677e-05  4.97977e-04  5.21074e-04  3.12904e-04  1.89241e-04  1.14364e-04
  4.33635e-05  5.01319e-05  2.57858e-04  5.62282e-04  1.88437e-04  5.91908e-04
  1.42292e-05  6.63056e-04  8.08948e-04  4.66773e-04  2.19798e-04  9.83818e-05
  2.17553e-04  2.97880e-04  3.69610e-04  4.10887e-04  4.08438e-04  3.65844e-04
  2.97678e-04  2.20022e-04  1.51292e-04  1.13804e-04  1.21765e-04  1.68131e-04
  2.30214e-04  2.86520e-04  3.23041e-04  3.28150e-04  2.91994e-04  2.19737e-04
  1.47485e-04  1.50732e-04  3.61260e-04  9.53331e-04  1.67121e-03  7.58349e-04
  9.30243e-05  7.03470e-05  5.96379e-04  5.61616e-04  3.60656e-04  2.34612e-04
  1.70055e-04  1.44736e-04  2.06637e-04  4.32799e-04  7.43088e-04  5.34429e-04
  1.97634e-05  4.84060e-05  6.77986e-04  7.56704e-04  4.45129e-04  2.14033e-04
  9.70910e-05  2.63817e-04  3.70881e-04  4.71006e-04  5.31329e-04  5.30715e-04
  4.76455e-04  3.90330e-04  2.89978e-04  1.95797e-04  1.36892e-04  1.33493e-04
  1.77959e-04  2.42361e-04  3.00892e-04  3.38349e-04  3.44860e-04  3.10618e-04
  2.36875e-04  1.55861e-04  1.34294e-04  2.72324e-04  6.85329e-04  1.29068e-03
  1.40215e-03  9.14852e-04  7.48089e-04  6.52983e-04  4.81289e-04  3.45242e-04
  2.86908e-04  2.71257e-04  2.69900e-04  3.19593e-04  4.81697e-04  7.25177e-04
  7.79305e-04  4.48822e-04  2.85408e-04  4.86291e-04  4.86286e-04  3.10484e-04
  1.62255e-04  7.82529e-05  3.48633e-04  5.12949e-04  6.76786e-04  7.77896e-04
  7.78841e-04  7.12292e-04  6.08503e-04  4.64337e-04  3.07699e-04  1.92085e-04
  1.54122e-04  1.85506e-04  2.47919e-04  3.07501e-04  3.47031e-04  3.58405e-04
  3.30846e-04  2.59860e-04  1.71701e-04  1.20557e-04  1.69516e-04  3.67786e-04
  6.78784e-04  8.90346e-04  8.32340e-04  6.35596e-04  4.45673e-04  3.13589e-04
  2.53137e-04  2.57330e-04  2.82771e-04  2.89505e-04  3.03289e-04  3.73259e-04
  4.81200e-04  5.07041e-04  3.67499e-04  2.45830e-04  2.55283e-04  2.42759e-04
  1.72271e-04  1.00815e-04  5.31598e-05  4.74859e-04  7.37505e-04  1.01267e-03
  1.15820e-03  1.11350e-03  1.07595e-03  1.00305e-03  7.59311e-04  4.83563e-04
  2.71105e-04  1.73520e-04  1.78809e-04  2.33490e-04  2.92084e-04  3.33868e-04
  3.51772e-04  3.34049e-04  2.71485e-04  1.83981e-04  1.14454e-04  1.02207e-04
  1.63187e-04  2.72244e-04  3.58309e-04  3.60974e-04  2.96592e-04  2.19185e-04
  1.63312e-04  1.48130e-04  1.77894e-04  2.17727e-04  2.24643e-04  2.13283e-04
  2.23798e-04  2.50783e-04  2.46339e-04  1.89191e-04  1.33597e-04  1.17740e-04
  1.08356e-04  8.39546e-05  5.48445e-05  3.18166e-05  6.28932e-04  1.03194e-03
  1.46872e-03  1.58806e-03  1.31983e-03  1.76387e-03  1.85949e-03  1.14974e-03
  7.02125e-04  3.68967e-04  1.95115e-04  1.65687e-04  2.07520e-04  2.62789e-04
  3.05984e-04  3.28658e-04  3.18575e-04  2.65723e-04  1.85250e-04  1.11047e-04
  7.04737e-05  6.95275e-05  9.28609e-05  1.15308e-04  1.20812e-04  1.10754e-04
  9.29014e-05  7.60919e-05  7.66136e-05  1.05619e-04  1.41033e-04  1.47064e-04
  1.28948e-04  1.16951e-04  1.15596e-04  1.06933e-04  8.39113e-05  6.16537e-05
  5.17871e-05  4.70731e-05  3.89691e-05  2.79591e-05  1.77269e-05  7.70370e-04
  1.32471e-03  1.95299e-03  1.97264e-03  1.41392e-03  2.65543e-03  2.48428e-03
  1.64077e-03  1.06573e-03  5.04072e-04  2.26337e-04  1.58802e-04  1.84923e-04
  2.34838e-04  2.78396e-04  3.03255e-04  2.96412e-04  2.50091e-04  1.77476e-04
  1.06295e-04  5.80629e-05  3.65738e-05  3.18200e-05  3.24508e-05  3.45409e-05
  3.79173e-05  3.90572e-05  3.64506e-05  3.99929e-05  6.03813e-05  8.57628e-05
  9.12864e-05  7.62264e-05  6.02118e-05  5.15312e-05  4.43594e-05  3.48553e-05
  2.65804e-05  2.27771e-05  2.13140e-05  1.88036e-05  1.46003e-05  9.98588e-06
  8.39455e-04  1.47816e-03  2.23593e-03  2.32325e-03  2.05874e-03  1.04986e-03
  1.42824e-03  2.32468e-03  1.64316e-03  6.33138e-04  2.52113e-04  1.61457e-04
  1.78790e-04  2.25447e-04  2.68895e-04  2.93502e-04  2.85564e-04  2.39950e-04
  1.70391e-04  1.02254e-04  5.47181e-05  3.05711e-05  2.02184e-05  1.41942e-05
  1.15076e-05  1.45050e-05  1.96230e-05  2.16419e-05  2.48353e-05  3.76004e-05
  5.44227e-05  5.88963e-05  4.77496e-05  3.31583e-05  2.36883e-05  1.83975e-05
  1.46059e-05  1.22582e-05  1.17422e-05  1.18642e-05  1.10718e-05  9.03548e-06
  6.46654e-06  7.98533e-04  1.38902e-03  2.07445e-03  2.16288e-03  2.04929e-03
  1.02857e-03  7.15345e-04  2.59553e-03  1.53068e-03  5.81726e-04  2.43788e-04
  1.74409e-04  2.02327e-04  2.53145e-04  2.97099e-04  3.19516e-04  3.06306e-04
  2.53295e-04  1.76863e-04  1.04849e-04  5.73290e-05  3.58351e-05  2.74001e-05
  1.91775e-05  1.09803e-05  1.04600e-05  1.70738e-05  2.21232e-05  2.48227e-05
  3.34170e-05  4.66012e-05  5.00682e-05  3.85043e-05  2.26712e-05  1.24460e-05
  8.41045e-06  7.55920e-06  8.12377e-06  9.24194e-06  9.85966e-06  9.21617e-06
  7.46002e-06  5.31426e-06  6.69274e-04  1.11595e-03  1.60193e-03  1.67624e-03
  1.37039e-03  2.35570e-03  2.63982e-03  1.74709e-03  9.24898e-04  4.10420e-04
  2.19429e-04  2.12424e-04  2.73732e-04  3.36984e-04  3.81048e-04  4.01368e-04
  3.81767e-04  3.11506e-04  2.12006e-04  1.21698e-04  6.59201e-05  4.44210e-05
  3.80966e-05  2.82761e-05  1.56435e-05  1.51200e-05  2.85366e-05  3.93450e-05
  4.07664e-05  4.90796e-05  7.04489e-05  7.74133e-05  5.56718e-05  2.73719e-05
  1.09732e-05  5.91791e-06  6.19391e-06  8.17149e-06  1.00765e-05  1.07035e-05
  9.66843e-06  7.54338e-06  5.21611e-06  5.11278e-04  8.06974e-04  1.11651e-03
  1.24763e-03  1.16461e-03  1.29718e-03  1.37324e-03  9.96498e-04  5.59610e-04
  2.91417e-04  2.28348e-04  3.03031e-04  4.16285e-04  4.96683e-04  5.28231e-04
  5.48379e-04  5.39220e-04  4.45301e-04  2.96536e-04  1.62943e-04  8.27252e-05
  5.20663e-05  4.32479e-05  3.14699e-05  1.91816e-05  2.88737e-05  6.22320e-05
  8.62386e-05  8.05235e-05  9.24825e-05  1.62299e-04  1.89943e-04  1.23843e-04
  5.31057e-05  2.01795e-05  1.03308e-05  8.78273e-06  9.93357e-06  1.14515e-05
  1.17259e-05  1.02872e-05  7.82672e-06  5.30466e-06  3.73523e-04  5.57217e-04
  7.43411e-04  8.57586e-04  8.70255e-04  8.48965e-04  7.74477e-04  5.79406e-04
  3.58836e-04  2.50383e-04  3.09558e-04  4.81331e-04  6.70789e-04  8.28438e-04
  7.77062e-04  7.31623e-04  8.11238e-04  7.04078e-04  4.58760e-04  2.40894e-04
  1.12620e-04  5.95651e-05  4.14369e-05  2.80991e-05  2.45600e-05  6.05515e-05
  1.39733e-04  2.04441e-04  1.81717e-04  1.85169e-04  4.42987e-04  5.34719e-04
  2.86767e-04  1.11563e-04  5.25571e-05  3.05286e-05  1.93269e-05  1.42358e-05
  1.26234e-05  1.16912e-05  9.94750e-06  7.51135e-06  5.09507e-06  2.76201e-04
  3.90681e-04  4.99677e-04  5.67791e-04  5.74903e-04  5.30958e-04  4.47056e-04
  3.34665e-04  2.50041e-04  2.87859e-04  5.12115e-04  8.44712e-04  1.19650e-03
  2.07447e-03  1.77519e-03  9.22854e-04  1.27017e-03  1.15725e-03  7.19032e-04
  3.59556e-04  1.58499e-04  7.15073e-05  3.90567e-05  2.58173e-05  3.91739e-05
  1.17880e-04  2.85726e-04  4.85997e-04  5.04229e-04  3.57168e-04  1.00206e-03
  1.17818e-03  4.98015e-04  2.41525e-04  1.50756e-04  8.57170e-05  4.43232e-05
  2.30087e-05  1.40555e-05  1.05839e-05  8.49729e-06  6.44644e-06  4.48177e-06
  2.19539e-04  2.97743e-04  3.65871e-04  4.02071e-04  3.93978e-04  3.46805e-04
  2.77483e-04  2.13822e-04  2.14134e-04  3.84830e-04  8.63570e-04  1.63122e-03
  2.06792e-03  2.70168e-03  2.40292e-03  1.13989e-03  2.06053e-03  1.79149e-03
  1.02954e-03  4.91605e-04  2.10812e-04  8.84047e-05  4.17299e-05  3.03196e-05
  6.22411e-05  1.85318e-04  4.66115e-04  9.43201e-04  1.32962e-03  7.13144e-04
  4.66497e-04  6.32924e-04  6.10647e-04  6.38638e-04  3.82378e-04  1.84820e-04
  8.19999e-05  3.48135e-05  1.56109e-05  8.86706e-06  6.45200e-06  5.00061e-06
  3.68175e-06  1.95487e-04  2.59887e-04  3.12665e-04  3.36674e-04  3.23817e-04
  2.80130e-04  2.21717e-04  1.77276e-04  2.10281e-04  4.50299e-04  1.13027e-03
  2.43602e-03  2.49400e-03  5.91330e-04  1.23758e-03  9.37168e-04  2.67896e-03
  2.21195e-03  1.21738e-03  5.71220e-04  2.44501e-04  1.01111e-04  4.61504e-05
  3.69067e-05  7.90599e-05  2.17994e-04  5.34609e-04  1.13169e-03  1.76974e-03
  6.25836e-04  1.07263e-03  2.29426e-06  1.33991e-03  1.34033e-03  6.53861e-04
  2.77306e-04  1.12202e-04  4.26588e-05  1.55784e-05  6.76951e-06  4.52133e-06
  3.79943e-06  3.10000e-06  1.93715e-04  2.58360e-04  3.11781e-04  3.37454e-04
  3.28766e-04  2.91875e-04  2.38142e-04  1.89277e-04  2.04488e-04  4.02403e-04
  9.55283e-04  1.87216e-03  2.09101e-03  1.44143e-03  1.22134e-03  1.05498e-03
  2.19234e-03  1.96280e-03  1.12941e-03  5.43505e-04  2.35610e-04  9.71056e-05
  4.40364e-05  3.68050e-05  7.63335e-05  1.90288e-04  4.14198e-04  7.39585e-04
  8.57312e-04  2.86703e-04  7.53609e-05  2.65594e-04  1.42267e-03  1.28856e-03
  6.43298e-04  2.77252e-04  1.11264e-04  3.99413e-05  1.26300e-05  4.76289e-06
  3.62245e-06  3.62078e-06  3.22861e-06  2.03404e-04  2.75392e-04  3.37560e-04
  3.71817e-04  3.71266e-04  3.41897e-04  2.89610e-04  2.26186e-04  1.99656e-04
  2.97407e-04  5.81779e-04  9.02872e-04  1.00235e-03  2.44407e-03  2.83513e-03
  1.17895e-03  1.47560e-03  1.36162e-03  8.44649e-04  4.22939e-04  1.83143e-04
  7.38705e-05  3.52109e-05  3.22974e-05  6.12484e-05  1.33552e-04  2.43979e-04
  3.35743e-04  3.29126e-04  5.90954e-04  1.20683e-03  5.83399e-04  5.08138e-04
  5.80815e-04  3.78561e-04  1.93133e-04  8.41234e-05  3.00191e-05  9.41162e-06
  5.21653e-06  5.60453e-06  5.61589e-06  4.65657e-06  2.14123e-04  2.94275e-04
  3.66388e-04  4.10147e-04  4.17107e-04  3.93057e-04  3.41327e-04  2.66872e-04
  2.06458e-04  2.24423e-04  3.48492e-04  4.89227e-04  5.52384e-04  7.87137e-04
  9.35780e-04  8.76645e-04  9.75864e-04  8.49066e-04  5.43892e-04  2.72769e-04
  1.12329e-04  5.07584e-05  4.57070e-05  5.53964e-05  6.74378e-05  9.77555e-05
  1.43723e-04  1.74455e-04  2.21576e-04  4.55721e-04  6.61247e-04  3.44242e-04
  1.42469e-04  1.73262e-04  1.65554e-04  1.15787e-04  6.31270e-05  2.71785e-05
  1.45877e-05  1.45143e-05  1.44398e-05  1.16759e-05  8.09250e-06  2.17849e-04
  3.01879e-04  3.79380e-04  4.28780e-04  4.39644e-04  4.16951e-04  3.65142e-04
  2.87978e-04  2.13069e-04  1.89199e-04  2.40514e-04  3.30055e-04  4.04045e-04
  4.75890e-04  5.55297e-04  6.22791e-04  6.31935e-04  5.15082e-04  3.20613e-04
  1.48715e-04  6.34068e-05  8.00884e-05  1.57124e-04  1.98922e-04  1.60946e-04
  1.17699e-04  1.18118e-04  1.31086e-04  1.62155e-04  2.43347e-04  2.75567e-04
  1.58742e-04  5.47470e-05  5.35389e-05  8.49083e-05  9.79042e-05  7.74491e-05
  4.81492e-05  4.35650e-05  4.58207e-05  3.71565e-05  2.42643e-05  1.40912e-05
  2.11702e-04  2.93173e-04  3.68744e-04  4.17453e-04  4.27751e-04  4.03287e-04
  3.50941e-04  2.76884e-04  2.02567e-04  1.64422e-04  1.83557e-04  2.43902e-04
  3.11799e-04  3.72339e-04  4.25775e-04  4.56759e-04  4.30096e-04  3.28977e-04
  1.88537e-04  7.87082e-05  7.73754e-05  2.43878e-04  5.04800e-04  5.48153e-04
  3.31984e-04  1.69829e-04  1.37662e-04  1.38537e-04  1.41660e-04  1.57404e-04
  1.48105e-04  8.72709e-05  2.89768e-05  2.82640e-05  7.91787e-05  1.30109e-04
  1.16621e-04  8.44731e-05  1.12518e-04  1.17784e-04  8.05090e-05  4.40815e-05
  2.21030e-05  1.99003e-04  2.73382e-04  3.41593e-04  3.84675e-04  3.91288e-04
  3.63807e-04  3.10943e-04  2.42384e-04  1.76697e-04  1.41369e-04  1.53247e-04
  2.03619e-04  2.68477e-04  3.28915e-04  3.73703e-04  3.86571e-04  3.46807e-04
  2.51172e-04  1.32822e-04  6.45987e-05  1.65332e-04  5.72732e-04  1.05248e-03
  4.97732e-04  2.31035e-05  6.49895e-05  1.48004e-04  1.64127e-04  1.51932e-04
  1.45766e-04  1.23976e-04  7.14465e-05  2.16537e-05  2.41588e-05  9.11052e-05
  1.27559e-04  2.21834e-05  1.69316e-05  1.87839e-04  2.22271e-04  1.34340e-04
  6.47088e-05  2.92682e-05  1.87347e-04  2.54733e-04  3.15231e-04  3.51912e-04
  3.54328e-04  3.24206e-04  2.71368e-04  2.08371e-04  1.52908e-04  1.27525e-04
  1.46210e-04  2.02268e-04  2.74348e-04  3.41558e-04  3.87701e-04  3.95355e-04
  3.48132e-04  2.47798e-04  1.31645e-04  8.48154e-05  2.68960e-04  9.05972e-04
  1.51783e-03  4.01400e-05  6.92060e-03  1.01903e-04  1.15753e-04  1.60551e-04
  1.65157e-04  1.70054e-04  1.49241e-04  8.85201e-05  2.60430e-05  2.03582e-05
  8.64531e-05  6.46701e-05  1.55457e-03  4.64047e-04  1.87787e-04  2.71530e-04
  1.57108e-04  7.19534e-05  3.12631e-05  1.85481e-04  2.51064e-04  3.08787e-04
  3.42374e-04  3.42576e-04  3.11760e-04  2.59829e-04  1.99496e-04  1.48247e-04
  1.28849e-04  1.56590e-04  2.25172e-04  3.11302e-04  3.90578e-04  4.43561e-04
  4.51965e-04  3.99872e-04  2.90171e-04  1.63678e-04  1.10197e-04  2.95735e-04
  9.62363e-04  1.83655e-03  7.47535e-04  1.16317e-04  4.58548e-05  8.75530e-05
  1.11027e-04  1.64985e-04  2.14691e-04  2.10187e-04  1.34230e-04  4.34847e-05
  1.43767e-05  6.61945e-05  9.20696e-05  3.29460e-06  1.65001e-05  1.62646e-04
  2.01387e-04  1.22489e-04  5.87531e-05  2.63928e-05  2.01623e-04  2.75454e-04
  3.39662e-04  3.75739e-04  3.77447e-04  3.50514e-04  3.00135e-04  2.33704e-04
  1.70405e-04  1.41064e-04  1.69392e-04  2.49841e-04  3.53300e-04  4.48633e-04
  5.11200e-04  5.22580e-04  4.68650e-04  3.51504e-04  2.11203e-04  1.29289e-04
  2.32885e-04  6.86381e-04  1.44568e-03  1.70787e-03  1.06663e-03  4.27846e-04
  9.17167e-05  6.14893e-05  1.57982e-04  2.61991e-04  2.83491e-04  1.92908e-04
  6.98095e-05  1.21275e-05  3.97313e-05  9.64627e-05  1.06409e-04  8.30500e-05
  9.34846e-05  9.67997e-05  6.63359e-05  3.60346e-05  1.78298e-05  2.43529e-04
  3.41733e-04  4.25693e-04  4.67714e-04  4.77573e-04  4.74100e-04  4.23681e-04
  3.25740e-04  2.20732e-04  1.54213e-04  1.66378e-04  2.53074e-04  3.74267e-04
  4.87520e-04  5.60045e-04  5.74374e-04  5.22206e-04  4.05139e-04  2.58201e-04
  1.47833e-04  1.54387e-04  3.50613e-04  7.08233e-04  9.43712e-04  7.48951e-04
  3.22660e-04  6.07129e-05  3.72264e-05  1.43403e-04  2.71782e-04  3.12244e-04
  2.20880e-04  8.63020e-05  1.49057e-05  2.09275e-05  5.61519e-05  6.91492e-05
  5.20451e-05  3.98745e-05  3.63615e-05  2.81052e-05  1.78143e-05  1.00568e-05
  3.17996e-04  4.66907e-04  5.89762e-04  6.23369e-04  6.71418e-04  8.39957e-04
  7.59196e-04  5.21639e-04  3.24780e-04  1.74780e-04  1.42430e-04  2.23128e-04
  3.55338e-04  4.80880e-04  5.61068e-04  5.80545e-04  5.36048e-04  4.29460e-04
  2.89373e-04  1.67197e-04  1.12299e-04  1.51555e-04  2.59571e-04  3.34180e-04
  2.75266e-04  1.28731e-04  2.75077e-05  2.74405e-05  1.07383e-04  2.10401e-04
  2.48383e-04  1.79232e-04  7.33432e-05  1.59344e-05  1.42981e-05  3.11110e-05
  3.66168e-05  2.75741e-05  1.80019e-05  1.37262e-05  1.09507e-05  7.85160e-06
  5.04686e-06  4.25543e-04  6.67709e-04  8.70710e-04  8.33448e-04  1.04849e-03
  2.34580e-03  1.99405e-03  1.16201e-03  6.91034e-04  2.73259e-04  1.22229e-04
  1.71020e-04  2.98572e-04  4.24563e-04  5.08429e-04  5.36522e-04  5.05561e-04
  4.17775e-04  2.96304e-04  1.80141e-04  1.02318e-04  7.57540e-05  8.70053e-05
  9.98598e-05  8.33085e-05  4.47958e-05  1.74498e-05  2.21616e-05  5.91314e-05
  1.08101e-04  1.26442e-04  9.13712e-05  3.88761e-05  1.27037e-05  1.40241e-05
  2.18757e-05  2.28382e-05  1.69748e-05  1.04648e-05  6.65427e-06  4.77119e-06
  3.50382e-06  2.44355e-06  5.46605e-04  9.30744e-04  1.32483e-03  1.22638e-03
  1.45620e-03  3.15997e-03  2.49002e-03  3.08268e-03  1.78141e-03  5.36564e-04
  1.38176e-04  1.22585e-04  2.27380e-04  3.42980e-04  4.26262e-04  4.62881e-04
  4.47240e-04  3.81218e-04  2.83215e-04  1.82645e-04  1.03935e-04  5.70860e-05
  3.74017e-05  3.13552e-05  2.71218e-05  2.26252e-05  2.19303e-05  2.62647e-05
  3.25732e-05  3.67343e-05  3.42477e-05  2.43559e-05  1.49768e-05  1.35645e-05
  1.75039e-05  1.98989e-05  1.77336e-05  1.26578e-05  7.70434e-06  4.45485e-06
  2.73381e-06  1.82436e-06  1.25873e-06  6.30983e-04  1.14670e-03  1.82753e-03
  2.09989e-03  1.89528e-03  1.14364e-03  1.79035e-03  3.25917e-03  2.53439e-03
  7.22143e-04  1.63001e-04  9.36728e-05  1.68327e-04  2.66368e-04  3.44827e-04
  3.88021e-04  3.87159e-04  3.41418e-04  2.64518e-04  1.79650e-04  1.07023e-04
  5.64607e-05  2.78416e-05  1.57393e-05  1.46996e-05  2.20148e-05  3.58587e-05
  5.05228e-05  5.46974e-05  4.10188e-05  2.25266e-05  1.96603e-05  2.75697e-05
  3.10494e-05  2.81617e-05  2.26272e-05  1.65024e-05  1.08458e-05  6.45873e-06
  3.61195e-06  2.01613e-06  1.18755e-06  7.49419e-07  6.26197e-04  1.14778e-03
  1.87929e-03  2.35139e-03  2.40468e-03  1.11803e-03  6.80005e-04  2.02087e-03
  1.53798e-03  5.37806e-04  1.47300e-04  8.89619e-05  1.46421e-04  2.26094e-04
  2.95068e-04  3.41664e-04  3.53579e-04  3.22979e-04  2.58637e-04  1.81805e-04
  1.12374e-04  6.08718e-05  2.90730e-05  1.44182e-05  1.43107e-05  2.85513e-05
  5.87030e-05  1.01919e-04  1.37066e-04  1.25972e-04  8.15724e-05  7.29650e-05
  8.65152e-05  7.60283e-05  5.12416e-05  3.07550e-05  1.79257e-05  1.03166e-05
  5.78052e-06  3.13328e-06  1.67002e-06  9.06160e-07  5.18762e-07  5.33951e-04
  9.28958e-04  1.41106e-03  1.56762e-03  1.27255e-03  2.80779e-03  3.49102e-03
  1.62169e-03  7.13009e-04  2.90461e-04  1.22497e-04  1.24741e-04  1.95042e-04
  2.64343e-04  3.14085e-04  3.54140e-04  3.75005e-04  3.51579e-04  2.84955e-04
  2.01242e-04  1.25286e-04  6.88802e-05  3.34921e-05  1.65573e-05  1.65359e-05
  3.64833e-05  8.58912e-05  1.73478e-04  2.64023e-04  2.27972e-04  1.00313e-04
  1.15679e-04  1.82339e-04  1.51719e-04  8.72264e-05  4.34888e-05  2.11630e-05
  1.05481e-05  5.38834e-06  2.77148e-06  1.42167e-06  7.34410e-07  3.92168e-07
  4.08898e-04  6.56119e-04  9.02780e-04  9.21502e-04  6.43126e-04  7.72616e-04
  1.07269e-03  7.23677e-04  3.55622e-04  1.69837e-04  1.38290e-04  2.26681e-04
  3.61897e-04  4.54346e-04  4.53942e-04  4.46759e-04  4.77041e-04  4.57058e-04
  3.64938e-04  2.49724e-04  1.51209e-04  8.20207e-05  3.99795e-05  1.95649e-05
  1.82314e-05  4.07742e-05  1.03515e-04  2.26977e-04  3.47493e-04  1.49734e-04
  1.15746e-04  1.27865e-05  2.43348e-04  2.29602e-04  1.22556e-04  5.53551e-05
  2.42210e-05  1.08707e-05  5.08716e-06  2.45813e-06  1.20755e-06  6.00225e-07
  3.05571e-07  3.01742e-04  4.49068e-04  5.76864e-04  5.89430e-04  4.60849e-04
  3.61180e-04  3.54164e-04  2.91362e-04  1.84874e-04  1.33062e-04  2.00447e-04
  3.88025e-04  6.71191e-04  9.78165e-04  8.64462e-04  6.05096e-04  6.75308e-04
  6.80409e-04  5.22542e-04  3.35939e-04  1.92734e-04  1.00992e-04  4.85002e-05
  2.29852e-05  1.83941e-05  3.79357e-05  9.74368e-05  2.16690e-04  3.21075e-04
  8.52888e-05  5.90377e-04  8.82252e-05  2.47350e-04  2.52999e-04  1.33018e-04
  5.84931e-05  2.46742e-05  1.05537e-05  4.68155e-06  2.15400e-06  1.01716e-06
  4.89157e-07  2.40406e-07  2.30961e-04  3.26325e-04  4.05814e-04  4.27554e-04
  3.77131e-04  2.97742e-04  2.31543e-04  1.71372e-04  1.22414e-04  1.42517e-04
  3.01076e-04  5.63190e-04  8.91385e-04  2.10138e-03  2.13646e-03  7.91295e-04
  1.00927e-03  1.07592e-03  7.68406e-04  4.55451e-04  2.45382e-04  1.23543e-04
  5.82276e-05  2.67134e-05  1.75142e-05  2.94851e-05  7.14874e-05  1.53630e-04
  2.33734e-04  1.61434e-04  4.11945e-05  1.05543e-04  2.50956e-04  2.08333e-04
  1.11219e-04  5.04117e-05  2.16694e-05  9.29287e-06  4.07299e-06  1.83578e-06
  8.47622e-07  3.98967e-07  1.91580e-07  1.93394e-04  2.66122e-04  3.28015e-04
  3.55705e-04  3.37842e-04  2.85553e-04  2.18642e-04  1.51358e-04  1.11839e-04
  1.77038e-04  4.87670e-04  1.08668e-03  1.08901e-03  1.49723e-03  2.29622e-03
  1.34069e-03  1.67387e-03  1.61415e-03  1.04205e-03  5.73330e-04  2.93812e-04
  1.43681e-04  6.70299e-05  3.03037e-05  1.66700e-05  2.03898e-05  4.31465e-05
  8.74093e-05  1.38245e-04  1.55886e-04  1.51386e-04  1.78314e-04  1.85781e-04
  1.34926e-04  7.51681e-05  3.63901e-05  1.65403e-05  7.37806e-06  3.30761e-06
  1.50433e-06  6.94968e-07  3.25793e-07  1.55127e-07  1.79263e-04  2.44665e-04
  3.01522e-04  3.32010e-04  3.26692e-04  2.89816e-04  2.31430e-04  1.63418e-04
  1.20789e-04  2.05488e-04  6.83002e-04  2.12314e-03  3.09957e-03  6.79654e-04
  2.12239e-03  1.96236e-03  2.17879e-03  1.89383e-03  1.17115e-03  6.27563e-04
  3.16540e-04  1.53884e-04  7.21977e-05  3.28823e-05  1.63457e-05  1.40480e-05
  2.35401e-05  4.39755e-05  7.04786e-05  9.33182e-05  1.08610e-04  1.15411e-04
  1.03335e-04  7.39757e-05  4.39196e-05  2.30572e-05  1.12931e-05  5.35367e-06
  2.51129e-06  1.17841e-06  5.55672e-07  2.63812e-07  1.26268e-07  1.78716e-04
  2.44148e-04  3.00873e-04  3.31335e-04  3.28087e-04  2.98084e-04  2.49521e-04
  1.86360e-04  1.36869e-04  1.97031e-04  5.84497e-04  1.61639e-03  2.24629e-03
  9.79008e-04  1.22842e-03  1.23273e-03  1.42421e-03  1.55704e-03  1.04455e-03
  5.83448e-04  3.02174e-04  1.50089e-04  7.20893e-05  3.36782e-05  1.62440e-05
  1.06880e-05  1.30448e-05  2.13955e-05  3.34735e-05  4.58281e-05  5.48277e-05
  5.69698e-05  5.01295e-05  3.70621e-05  2.35882e-05  1.34456e-05  7.13064e-06
  3.62261e-06  1.79739e-06  8.80872e-07  4.29113e-07  2.08483e-07  1.01126e-07
  1.83040e-04  2.51348e-04  3.10105e-04  3.39976e-04  3.34974e-04  3.07953e-04
  2.69419e-04  2.15355e-04  1.61947e-04  1.82638e-04  3.83658e-04  7.28813e-04
  7.77359e-04  1.64561e-03  2.51854e-03  8.26803e-04  8.90028e-04  1.05765e-03
  7.86628e-04  4.74780e-04  2.60044e-04  1.34840e-04  6.72739e-05  3.26200e-05
  1.59273e-05  9.12532e-06  8.16254e-06  1.09347e-05  1.58891e-05  2.13126e-05
  2.52877e-05  2.61287e-05  2.32857e-05  1.79510e-05  1.21910e-05  7.49238e-06
  4.28222e-06  2.32782e-06  1.22329e-06  6.28209e-07  3.17390e-07  1.58306e-07
  7.79570e-08  1.84736e-04  2.55524e-04  3.17500e-04  3.50349e-04  3.48107e-04
  3.25949e-04  2.95605e-04  2.48931e-04  1.93912e-04  1.88549e-04  3.03180e-04
  5.28578e-04  7.89952e-04  1.20267e-03  1.29754e-03  8.59014e-04  7.63467e-04
  7.29613e-04  5.58139e-04  3.60707e-04  2.10448e-04  1.15028e-04  6.00727e-05
  3.03944e-05  1.52949e-05  8.34509e-06  5.99231e-06  6.29082e-06  8.01045e-06
  1.01329e-05  1.17098e-05  1.20216e-05  1.08759e-05  8.70321e-06  6.24199e-06
  4.08752e-06  2.49179e-06  1.43828e-06  7.96557e-07  4.27336e-07  2.23422e-07
  1.14139e-07  5.69219e-08  1.78441e-04  2.48176e-04  3.11877e-04  3.51027e-04
  3.58702e-04  3.45401e-04  3.19110e-04  2.72479e-04  2.12668e-04  1.86947e-04
  2.49896e-04  4.08286e-04  6.13326e-04  7.85643e-04  8.02866e-04  6.94026e-04
  6.10379e-04  5.26324e-04  4.03695e-04  2.73899e-04  1.68943e-04  9.71652e-05
  5.30913e-05  2.79935e-05  1.45615e-05  7.87884e-06  4.99018e-06  4.19634e-06
  4.47903e-06  5.14441e-06  5.67437e-06  5.73220e-06  5.22389e-06  4.29412e-06
  3.20958e-06  2.20827e-06  1.41752e-06  8.59578e-07  4.97506e-07  2.76940e-07
  1.48966e-07  7.75465e-08  3.89998e-08  1.62738e-04  2.25594e-04  2.84858e-04
  3.26020e-04  3.41984e-04  3.35979e-04  3.09706e-04  2.58898e-04  1.94053e-04
  1.53295e-04  1.75634e-04  2.64259e-04  3.81928e-04  4.76661e-04  5.13847e-04
  5.01884e-04  4.63982e-04  4.00023e-04  3.12278e-04  2.19866e-04  1.41531e-04
  8.47927e-05  4.80808e-05  2.62158e-05  1.40125e-05  7.60402e-06  4.49655e-06
  3.19729e-06  2.82688e-06  2.84873e-06  2.92459e-06  2.86082e-06  2.59293e-06
  2.16109e-06  1.65999e-06  1.18324e-06  7.89434e-07  4.97208e-07  2.97826e-07
  1.70596e-07  9.37419e-08  4.94406e-08  2.49772e-08  1.41292e-04  1.92045e-04
  2.38682e-04  2.70774e-04  2.83036e-04  2.75640e-04  2.47565e-04  1.97282e-04
  1.36517e-04  9.51761e-05  1.01129e-04  1.55957e-04  2.35063e-04  3.09209e-04
  3.61364e-04  3.85304e-04  3.76864e-04  3.34593e-04  2.67530e-04  1.93349e-04
  1.27869e-04  7.86072e-05  4.56411e-05  2.54206e-05  1.38136e-05  7.50464e-06
  4.25495e-06  2.69005e-06  2.00464e-06  1.73349e-06  1.61029e-06  1.49286e-06
  1.32389e-06  1.10290e-06  8.58864e-07  6.26046e-07  4.28920e-07  2.77564e-07
  1.70437e-07  9.96444e-08  5.55662e-08  2.95502e-08  1.49544e-08  1.21936e-04
  1.59619e-04  1.89693e-04  2.04567e-04  2.02585e-04  1.86733e-04  1.58172e-04
  1.16257e-04  6.94389e-05  4.05849e-05  5.19059e-05  1.04485e-04  1.78032e-04
  2.49927e-04  3.07685e-04  3.43125e-04  3.46634e-04  3.14216e-04  2.54932e-04
  1.86496e-04  1.24716e-04  7.74725e-05  4.54247e-05  2.55222e-05  1.39475e-05
  7.54621e-06  4.15084e-06  2.41939e-06  1.56939e-06  1.16018e-06  9.50105e-07
  8.13029e-07  6.91113e-07  5.66344e-07  4.41130e-07  3.24921e-07  2.26159e-07
  1.48945e-07  9.29860e-08  5.51119e-08  3.10282e-08  1.65808e-08  8.39005e-09
  1.14298e-04  1.44437e-04  1.62883e-04  1.63737e-04  1.50109e-04  1.30187e-04
  1.06442e-04  7.43756e-05  3.73511e-05  1.70961e-05  3.76754e-05  9.97082e-05
  1.78987e-04  2.50927e-04  3.06753e-04  3.42827e-04  3.49308e-04  3.19173e-04
  2.60109e-04  1.90584e-04  1.27479e-04  7.91908e-05  4.64430e-05  2.60966e-05
  1.42377e-05  7.64370e-06  4.10624e-06  2.26265e-06  1.32342e-06  8.49525e-07
  6.04126e-07  4.63917e-07  3.68376e-07  2.91187e-07  2.23565e-07  1.64487e-07
  1.15214e-07  7.66086e-08  4.83059e-08  2.88736e-08  1.63483e-08  8.75422e-09
  4.42024e-09  1.27695e-04  1.62508e-04  1.83261e-04  1.85539e-04  1.80361e-04
  1.79146e-04  1.72159e-04  1.39932e-04  8.37868e-05  4.03257e-05  5.00112e-05
  1.14095e-04  1.96342e-04  2.64081e-04  3.13265e-04  3.47691e-04  3.56850e-04
  3.28588e-04  2.68515e-04  1.96460e-04  1.30969e-04  8.10607e-05  4.73820e-05
  2.65392e-05  1.44176e-05  7.67740e-06  4.05115e-06  2.14860e-06  1.16921e-06
  6.70624e-07  4.15599e-07  2.80243e-07  2.01842e-07  1.50128e-07  1.11620e-07
  8.10247e-08  5.65999e-08  3.77355e-08  2.39021e-08  1.43457e-08  8.13925e-09
  4.35304e-09  2.18586e-09  1.69991e-04  2.27177e-04  2.67566e-04  2.88828e-04
  3.31857e-04  4.08086e-04  4.39250e-04  3.82976e-04  2.50946e-04  1.19698e-04
  7.45620e-05  1.19972e-04  1.97830e-04  2.58949e-04  3.00905e-04  3.35087e-04
  3.49609e-04  3.26119e-04  2.67923e-04  1.96066e-04  1.30451e-04  8.05488e-05
  4.69810e-05  2.62579e-05  1.42215e-05  7.52943e-06  3.92536e-06  2.03078e-06
  1.05376e-06  5.57400e-07  3.07462e-07  1.81127e-07  1.15280e-07  7.83270e-08
  5.51215e-08  3.88852e-08  2.68216e-08  1.78032e-08  1.12667e-08  6.75772e-09
  3.82449e-09  2.03354e-09  1.01062e-09  2.46610e-04  3.48353e-04  4.15153e-04
  4.30780e-04  5.79342e-04  8.91263e-04  9.16908e-04  8.27640e-04  5.86365e-04
  2.73734e-04  1.11814e-04  1.10942e-04  1.77005e-04  2.35187e-04  2.74236e-04
  3.07621e-04  3.24745e-04  3.05524e-04  2.52029e-04  1.84748e-04  1.23053e-04
  7.60771e-05  4.44403e-05  2.48718e-05  1.34766e-05  7.12219e-06  3.68979e-06
  1.88095e-06  9.47394e-07  4.74769e-07  2.39956e-07  1.25253e-07  6.95953e-08
  4.19550e-08  2.71580e-08  1.82448e-08  1.22659e-08  8.03522e-09  5.04569e-09
  3.00611e-09  1.68716e-09  8.86373e-10  4.33549e-10  3.57691e-04  5.35695e-04
  6.23905e-04  4.64077e-04  7.40827e-04  1.75592e-03  9.79835e-04  1.25838e-03
  1.14665e-03  5.19622e-04  1.76873e-04  1.04975e-04  1.48015e-04  2.04265e-04
  2.45036e-04  2.75416e-04  2.88110e-04  2.69066e-04  2.21366e-04  1.62473e-04
  1.08635e-04  6.75265e-05  3.96835e-05  2.23389e-05  1.21618e-05  6.44448e-06
  3.33545e-06  1.68820e-06  8.35514e-07  4.04455e-07  1.92338e-07  9.12213e-08
  4.45561e-08  2.33851e-08  1.34954e-08  8.40413e-09  5.40726e-09  3.45422e-09
  2.13306e-09  1.25284e-09  6.92378e-10  3.57244e-10  1.70987e-10  4.88847e-04
  7.92362e-04  9.79762e-04  5.14374e-04  8.03668e-04  1.81474e-03  4.14082e-04
  1.75312e-03  1.80039e-03  7.50545e-04  2.55718e-04  1.19459e-04  1.28917e-04
  1.73879e-04  2.12597e-04  2.37303e-04  2.42286e-04  2.21842e-04  1.80977e-04
  1.32919e-04  8.94356e-05  5.61076e-05  3.33151e-05  1.89453e-05  1.04074e-05
  5.55280e-06  2.88407e-06  1.45738e-06  7.14404e-07  3.38289e-07  1.54323e-07
  6.81843e-08  2.98808e-08  1.36361e-08  6.83637e-09  3.82046e-09  2.29415e-09
  1.40517e-09  8.43354e-10  4.83905e-10  2.61381e-10  1.31693e-10  6.14614e-11
  5.97769e-04  1.05257e-03  1.53416e-03  1.36068e-03  1.44251e-03  8.29511e-04
  8.16917e-04  1.87972e-03  1.42785e-03  6.85514e-04  2.95982e-04  1.48681e-04
  1.25815e-04  1.48458e-04  1.75481e-04  1.91311e-04  1.89926e-04  1.70250e-04
  1.37675e-04  1.01308e-04  6.87704e-05  4.36874e-05  2.63052e-05  1.51675e-05
  8.43758e-06  4.54846e-06  2.37887e-06  1.20463e-06  5.87706e-07  2.74244e-07
  1.21479e-07  5.09594e-08  2.05157e-08  8.26189e-09  3.55880e-09  1.72814e-09
  9.37277e-10  5.37694e-10  3.08910e-10  1.71405e-10  8.99517e-11  4.41146e-11
  2.00795e-11  6.27824e-04  1.15339e-03  1.85623e-03  2.09857e-03  1.05689e-03
  1.33413e-03  1.72965e-03  7.17581e-04  4.14890e-04  4.69967e-04  3.00746e-04
  1.75315e-04  1.29336e-04  1.27372e-04  1.37598e-04  1.43344e-04  1.38122e-04
  1.21617e-04  9.77911e-05  7.22831e-05  4.96273e-05  3.20086e-05  1.95979e-05
  1.14892e-05  6.48938e-06  3.54310e-06  1.87003e-06  9.50963e-07  4.62876e-07
  2.13626e-07  9.24923e-08  3.72904e-08  1.40690e-08  5.11634e-09  1.90911e-09
  7.88532e-10  3.72258e-10  1.93819e-10  1.04436e-10  5.54297e-11  2.81292e-11
  1.34274e-11  5.98649e-12  5.60261e-04  1.02024e-03  1.65129e-03  1.99361e-03
  1.10627e-03  5.83649e-04  1.50846e-03  7.74451e-04  5.18156e-04  4.55365e-04
  3.05448e-04  1.85976e-04  1.26718e-04  1.06945e-04  1.03118e-04  1.00895e-04
  9.40166e-05  8.14878e-05  6.53426e-05  4.86298e-05  3.38333e-05  2.21945e-05
  1.38419e-05  8.26439e-06  4.74670e-06  2.62813e-06  1.40109e-06  7.15911e-07
  3.47843e-07  1.58943e-07  6.74581e-08  2.63235e-08  9.44106e-09  3.17363e-09
  1.05040e-09  3.69475e-10  1.47430e-10  6.70983e-11  3.29996e-11  1.65159e-11
  8.05704e-12  3.74515e-12  1.64066e-12  4.33052e-04  7.59057e-04  1.19575e-03
  1.54727e-03  1.50234e-03  1.34288e-03  1.37896e-03  1.08786e-03  7.25358e-04
  4.69457e-04  2.87959e-04  1.73182e-04  1.12480e-04  8.53291e-05  7.40557e-05
  6.76296e-05  6.07229e-05  5.18034e-05  4.14705e-05  3.11089e-05  2.19510e-05
  1.46559e-05  9.31626e-06  5.66790e-06  3.31144e-06  1.85927e-06  1.00074e-06
  5.13355e-07  2.48695e-07  1.12416e-07  4.67874e-08  1.77324e-08  6.10480e-09
  1.93453e-09  5.85384e-10  1.79870e-10  6.04422e-11  2.32600e-11  1.00775e-11
  4.65838e-12  2.16154e-12  9.74498e-13  4.21140e-13  2.99162e-04  5.00355e-04
  7.61709e-04  1.01368e-03  1.15711e-03  1.18179e-03  1.10164e-03  8.80165e-04
  6.07262e-04  3.84907e-04  2.33399e-04  1.40735e-04  8.95675e-05  6.37027e-05
  5.09359e-05  4.35988e-05  3.76720e-05  3.15967e-05  2.52390e-05  1.90774e-05
  1.36480e-05  9.27087e-06  6.00385e-06  3.71969e-06  2.20867e-06  1.25591e-06
  6.81258e-07  3.50043e-07  1.68645e-07  7.52328e-08  3.06666e-08  1.13041e-08
  3.75982e-09  1.14039e-09  3.24205e-10  9.04224e-11  2.63218e-11  8.51580e-12
  3.14236e-12  1.29406e-12  5.59262e-13  2.42746e-13  1.03245e-13  1.90134e-04
  3.03633e-04  4.45681e-04  5.88570e-04  6.91501e-04  7.24423e-04  6.74318e-04
  5.50496e-04  3.97504e-04  2.62369e-04  1.64277e-04  1.01395e-04  6.45884e-05
  4.44064e-05  3.35353e-05  2.71847e-05  2.26429e-05  1.86527e-05  1.48461e-05
  1.12919e-05  8.17930e-06  5.64490e-06  3.71870e-06  2.34212e-06  1.41038e-06
  8.10098e-07  4.41464e-07  2.26378e-07  1.08047e-07  4.73999e-08  1.88806e-08
  6.77144e-09  2.18629e-09  6.41929e-10  1.75284e-10  4.59809e-11  1.21337e-11
  3.39755e-12  1.06497e-12  3.78009e-13  1.47153e-13  5.99878e-14  2.47784e-14
  1.13645e-04  1.73926e-04  2.46314e-04  3.18297e-04  3.71647e-04  3.89934e-04
  3.65838e-04  3.06154e-04  2.30453e-04  1.59358e-04  1.04125e-04  6.63960e-05
  4.28664e-05  2.90668e-05  2.11608e-05  1.64424e-05  1.32525e-05  1.07194e-05
  8.48697e-06  6.48235e-06  4.74413e-06  3.31901e-06  2.21867e-06  1.41651e-06
  8.62196e-07  4.98278e-07  2.71565e-07  1.38292e-07  6.50704e-08  2.79554e-08
  1.08547e-08  3.78861e-09  1.19202e-09  3.41591e-10  9.09759e-11  2.30711e-11
  5.75395e-12  1.46809e-12  4.02202e-13  1.21993e-13  4.19369e-14  1.54422e-14
  6.14423e-15  8.46807e-06  1.16498e-05  1.52582e-05  1.90384e-05  2.27818e-05
  2.65670e-05  3.09885e-05  3.72074e-05  4.67159e-05  6.08131e-05  7.98850e-05
  1.02701e-04  1.26095e-04  1.45379e-04  1.55654e-04  1.53681e-04  1.39463e-04
  1.16411e-04  8.98002e-05  6.45297e-05  4.36327e-05  2.80700e-05  1.73777e-05
  1.04727e-05  6.21982e-06  3.69363e-06  2.23570e-06  1.41651e-06  9.72511e-07
  7.48545e-07  6.54100e-07  6.33566e-07  6.48567e-07  6.69680e-07  6.74671e-07
  6.49990e-07  5.92215e-07  5.07373e-07  4.07628e-07  3.06786e-07  2.16287e-07
  1.42946e-07  8.87053e-08  1.59762e-05  2.24527e-05  2.98404e-05  3.73420e-05
  4.40368e-05  4.95102e-05  5.45366e-05  6.12778e-05  7.27316e-05  9.16125e-05
  1.19008e-04  1.53243e-04  1.89490e-04  2.20464e-04  2.38194e-04  2.36775e-04
  2.15329e-04  1.79025e-04  1.36715e-04  9.67828e-05  6.42736e-05  4.05687e-05
  2.46630e-05  1.46357e-05  8.59954e-06  5.08668e-06  3.09318e-06  1.98734e-06
  1.39550e-06  1.10643e-06  1.00126e-06  1.00670e-06  1.06763e-06  1.13598e-06
  1.17107e-06  1.14621e-06  1.05407e-06  9.06479e-07  7.27856e-07  5.45709e-07
  3.82446e-07  2.51011e-07  1.54683e-07  2.94922e-05  4.26187e-05  5.79113e-05
  7.32287e-05  8.55634e-05  9.27491e-05  9.56008e-05  9.84937e-05  1.07674e-04
  1.28588e-04  1.63450e-04  2.09757e-04  2.60472e-04  3.05562e-04  3.33802e-04
  3.35516e-04  3.07343e-04  2.55684e-04  1.94011e-04  1.35711e-04  8.87560e-05
  5.51102e-05  3.29924e-05  1.93429e-05  1.12954e-05  6.70171e-06  4.13799e-06
  2.73376e-06  1.99168e-06  1.64360e-06  1.54643e-06  1.61172e-06  1.76433e-06
  1.92693e-06  2.02569e-06  2.00787e-06  1.85730e-06  1.59650e-06  1.27419e-06
  9.45229e-07  6.53334e-07  4.22260e-07  2.56339e-07  5.29923e-05  7.92512e-05
  1.11000e-04  1.43069e-04  1.66714e-04  1.74310e-04  1.66554e-04  1.53890e-04
  1.50086e-04  1.65510e-04  2.03582e-04  2.59641e-04  3.23198e-04  3.81886e-04
  4.22578e-04  4.31523e-04  4.00468e-04  3.35135e-04  2.53812e-04  1.76124e-04
  1.13864e-04  6.98140e-05  4.13242e-05  2.40539e-05  1.40652e-05  8.48166e-06
  5.43266e-06  3.79485e-06  2.94511e-06  2.56744e-06  2.50841e-06  2.67616e-06
  2.97899e-06  3.30021e-06  3.51038e-06  3.50628e-06  3.25023e-06  2.78165e-06
  2.19540e-06  1.60040e-06  1.08174e-06  6.81918e-07  4.03973e-07  9.19038e-05
  1.43003e-04  2.08086e-04  2.76076e-04  3.23202e-04  3.25228e-04  2.83918e-04
  2.29720e-04  1.93362e-04  1.91084e-04  2.25801e-04  2.87907e-04  3.60782e-04
  4.29656e-04  4.81942e-04  5.01280e-04  4.73008e-04  3.99706e-04  3.03310e-04
  2.09651e-04  1.34564e-04  8.18375e-05  4.81275e-05  2.79975e-05  1.66009e-05
  1.04378e-05  7.23113e-06  5.60741e-06  4.81663e-06  4.50408e-06  4.52435e-06
  4.80887e-06  5.27836e-06  5.78955e-06  6.13671e-06  6.12425e-06  5.65987e-06
  4.80126e-06  3.72673e-06  2.65027e-06  1.73589e-06  1.05637e-06  6.04397e-07
  1.52028e-04  2.46648e-04  3.74682e-04  5.16332e-04  6.11713e-04  5.84912e-04
  4.49492e-04  3.09624e-04  2.21438e-04  1.91406e-04  2.17736e-04  2.84360e-04
  3.65292e-04  4.41298e-04  5.01364e-04  5.29433e-04  5.06606e-04  4.32026e-04
  3.29038e-04  2.27317e-04  1.45469e-04  8.81448e-05  5.17601e-05  3.03679e-05
  1.86900e-05  1.28800e-05  1.03408e-05  9.42687e-06  9.21527e-06  9.27272e-06
  9.43975e-06  9.70441e-06  1.01084e-05  1.05977e-05  1.09262e-05  1.07451e-05
  9.82182e-06  8.20666e-06  6.22042e-06  4.27824e-06  2.68830e-06  1.56265e-06
  8.55152e-07  2.36415e-04  3.98223e-04  6.27682e-04  8.96304e-04  1.07868e-03
  9.43384e-04  5.69450e-04  3.37171e-04  2.25468e-04  1.66021e-04  1.78021e-04
  2.47880e-04  3.37972e-04  4.20513e-04  4.83542e-04  5.13685e-04  4.93792e-04
  4.22782e-04  3.23006e-04  2.23577e-04  1.43156e-04  8.67232e-05  5.10762e-05
  3.06633e-05  2.05268e-05  1.68869e-05  1.68897e-05  1.84784e-05  2.03607e-05
  2.17800e-05  2.23095e-05  2.19498e-05  2.11862e-05  2.05379e-05  1.99995e-05
  1.90116e-05  1.69827e-05  1.38420e-05  1.01423e-05  6.67230e-06  3.97805e-06
  2.18795e-06  1.13876e-06  3.40498e-04  5.88450e-04  9.33201e-04  1.30727e-03
  1.57175e-03  1.22333e-03  4.66379e-04  4.82099e-04  3.64675e-04  1.76251e-04
  1.30789e-04  1.88474e-04  2.81698e-04  3.67830e-04  4.29444e-04  4.55976e-04
  4.36939e-04  3.74146e-04  2.86834e-04  1.99431e-04  1.28095e-04  7.76702e-05
  4.60301e-05  2.90723e-05  2.31233e-05  2.49968e-05  3.15603e-05  4.00079e-05
  4.81761e-05  5.41015e-05  5.59238e-05  5.31543e-05  4.75955e-05  4.19803e-05
  3.76471e-05  3.38327e-05  2.90572e-05  2.27809e-05  1.59140e-05  9.88156e-06
  5.53036e-06  2.86504e-06  1.42700e-06  4.48311e-04  7.85938e-04  1.19706e-03
  1.34969e-03  1.27173e-03  1.16520e-03  1.05918e-03  2.25831e-03  1.15088e-03
  3.37603e-04  1.19802e-04  1.27297e-04  2.02610e-04  2.80852e-04  3.36737e-04
  3.60462e-04  3.46871e-04  2.99193e-04  2.31703e-04  1.62623e-04  1.04955e-04
  6.35463e-05  3.79914e-05  2.66888e-05  2.84633e-05  4.15094e-05  6.24861e-05
  8.75870e-05  1.13035e-04  1.33047e-04  1.39965e-04  1.30282e-04  1.09513e-04
  8.78120e-05  7.13654e-05  5.93692e-05  4.80915e-05  3.56357e-05  2.33485e-05
  1.35028e-05  7.05725e-06  3.48226e-06  1.71908e-06  5.32312e-04  9.46882e-04
  1.41248e-03  1.20234e-03  3.70229e-04  2.15419e-03  7.23031e-03  2.62868e-03
  1.82749e-03  5.33681e-04  1.47323e-04  8.22829e-05  1.17598e-04  1.73405e-04
  2.19820e-04  2.45943e-04  2.46004e-04  2.19585e-04  1.74808e-04  1.24922e-04
  8.10958e-05  4.87680e-05  2.95483e-05  2.51417e-05  3.84013e-05  7.03738e-05
  1.18632e-04  1.80092e-04  2.50035e-04  3.12207e-04  3.37994e-04  3.10488e-04
  2.46003e-04  1.78797e-04  1.29841e-04  9.80657e-05  7.34801e-05  5.05422e-05
  3.05882e-05  1.63690e-05  8.11229e-06  4.01757e-06  2.13913e-06  5.60102e-04
  1.00477e-03  1.55748e-03  1.66068e-03  1.23678e-03  2.98837e-03  2.71083e-03
  8.47929e-04  1.19701e-03  5.07502e-04  1.54219e-04  5.31734e-05  5.35846e-05
  8.45726e-05  1.20263e-04  1.51108e-04  1.67431e-04  1.61224e-04  1.34474e-04
  9.82297e-05  6.40069e-05  3.81763e-05  2.36651e-05  2.53211e-05  5.13678e-05
  1.08136e-04  1.98423e-04  3.29587e-04  5.06660e-04  6.90427e-04  7.81134e-04
  7.07605e-04  5.21173e-04  3.35785e-04  2.12203e-04  1.41948e-04  9.64977e-05
  6.07022e-05  3.37283e-05  1.70538e-05  8.64793e-06  4.86414e-06  3.06339e-06
  5.17135e-04  9.06124e-04  1.39372e-03  1.57040e-03  1.06689e-03  1.80860e-03
  3.00617e-03  1.91890e-03  8.65524e-04  3.50207e-04  1.11226e-04  4.33821e-05
  5.09783e-05  7.70651e-05  1.02007e-04  1.27408e-04  1.48607e-04  1.49780e-04
  1.26686e-04  9.15982e-05  5.87865e-05  3.50529e-05  2.22671e-05  2.60158e-05
  5.92274e-05  1.35336e-04  2.70372e-04  5.10233e-04  9.21866e-04  1.44466e-03
  1.74987e-03  1.54749e-03  1.01947e-03  5.51443e-04  2.87388e-04  1.64262e-04
  9.96644e-05  5.72058e-05  3.01549e-05  1.61684e-05  1.00592e-05  7.10719e-06
  5.10089e-06  4.26088e-04  7.05945e-04  1.02026e-03  1.09487e-03  6.26132e-04
  5.03572e-04  1.20836e-03  1.00569e-03  4.68985e-04  1.66666e-04  6.45675e-05
  9.16062e-05  1.81667e-04  2.63155e-04  2.70226e-04  2.37730e-04  2.26644e-04
  2.09868e-04  1.65139e-04  1.10585e-04  6.67891e-05  3.93577e-05  2.50121e-05
  2.51348e-05  5.27448e-05  1.24464e-04  2.69424e-04  6.11640e-04  1.44818e-03
  2.87321e-03  3.88889e-03  3.28180e-03  1.78933e-03  7.31281e-04  2.86562e-04
  1.35475e-04  7.48384e-05  4.20656e-05  2.53244e-05  1.85487e-05  1.52145e-05
  1.20192e-05  8.67435e-06  3.27692e-04  5.08316e-04  6.89221e-04  7.40041e-04
  5.52977e-04  3.45819e-04  3.52787e-04  3.13763e-04  1.63860e-04  6.40173e-05
  9.11165e-05  2.49888e-04  5.49770e-04  9.13115e-04  8.80174e-04  5.53719e-04
  4.29299e-04  3.69757e-04  2.64932e-04  1.58921e-04  8.65256e-05  4.79728e-05
  2.97838e-05  2.47174e-05  4.06374e-05  8.69233e-05  1.71456e-04  4.46597e-04
  1.69906e-03  5.19275e-03  8.54495e-03  6.57333e-03  2.53993e-03  6.39877e-04
  1.76318e-04  8.48657e-05  5.38414e-05  3.79751e-05  3.21784e-05  2.97022e-05
  2.55220e-05  1.94431e-05  1.33081e-05  2.49789e-04  3.65995e-04  4.74212e-04
  5.16529e-04  4.52973e-04  3.31806e-04  2.31647e-04  1.49932e-04  8.31230e-05
  9.04886e-05  2.36841e-04  5.30983e-04  1.09449e-03  2.47056e-03  2.48042e-03
  1.01189e-03  7.68177e-04  6.79992e-04  4.44873e-04  2.38716e-04  1.15802e-04
  5.77056e-05  3.51114e-05  3.31991e-05  6.04504e-05  1.29453e-04  2.03890e-04
  1.94653e-04  7.97940e-04  6.53804e-03  1.58001e-02  1.00865e-02  1.93861e-03
  3.09864e-04  2.25776e-04  1.65691e-04  1.03143e-04  6.91186e-05  5.54013e-05
  4.70373e-05  3.72618e-05  2.66380e-05  1.74001e-05  2.00593e-04  2.82666e-04
  3.56819e-04  3.93240e-04  3.71860e-04  3.03359e-04  2.18727e-04  1.44512e-04
  1.15412e-04  2.04661e-04  5.34207e-04  1.14087e-03  1.34781e-03  2.01604e-03
  2.31558e-03  1.10319e-03  1.46176e-03  1.22019e-03  7.01411e-04  3.40154e-04
  1.50526e-04  6.74026e-05  4.09557e-05  5.53718e-05  1.39759e-04  3.73410e-04
  8.66685e-04  1.52486e-03  1.08579e-03  1.30887e-03  7.12214e-03  3.80194e-03
  1.11195e-03  1.84070e-03  1.14462e-03  5.39703e-04  2.45283e-04  1.25517e-04
  7.98893e-05  5.86160e-05  4.31290e-05  2.97881e-05  1.91508e-05  1.77082e-04
  2.45075e-04  3.06699e-04  3.42033e-04  3.37532e-04  2.95867e-04  2.33834e-04
  1.77184e-04  1.72221e-04  3.20350e-04  8.74211e-04  2.38065e-03  2.80528e-03
  2.08321e-03  3.71186e-03  1.53357e-03  2.76514e-03  1.81159e-03  9.28529e-04
  4.24383e-04  1.79857e-04  7.57616e-05  4.60253e-05  7.89504e-05  2.31809e-04
  6.82385e-04  1.89143e-03  4.86408e-03  9.04217e-03  1.10410e-03  5.34859e-02
  5.80823e-04  9.12291e-03  6.41307e-03  2.60031e-03  9.78720e-04  3.77556e-04
  1.60082e-04  8.32352e-05  5.41860e-05  3.88397e-05  2.72978e-05  1.80414e-05
  1.72227e-04  2.38092e-04  2.98850e-04  3.36806e-04  3.39963e-04  3.09817e-04
  2.59485e-04  2.11290e-04  2.09863e-04  3.51032e-04  8.46891e-04  2.09922e-03
  2.70497e-03  1.32651e-03  2.90605e-03  1.58964e-03  2.63067e-03  1.81314e-03
  9.50730e-04  4.40712e-04  1.89164e-04  8.02433e-05  4.87150e-05  8.53684e-05
  2.49692e-04  7.11599e-04  1.87109e-03  4.41733e-03  6.93855e-03  6.93179e-04
  5.73712e-02  2.70169e-06  6.07346e-03  5.37374e-03  2.41937e-03  9.53436e-04
  3.61868e-04  1.36966e-04  5.94038e-05  3.60361e-05  2.78514e-05  2.17481e-05
  1.56082e-05  1.77866e-04  2.47525e-04  3.12797e-04  3.54831e-04  3.60902e-04
  3.33192e-04  2.85322e-04  2.36830e-04  2.24409e-04  3.15348e-04  5.79921e-04
  9.18761e-04  9.84252e-04  2.68178e-03  3.37520e-03  1.48068e-03  1.58781e-03
  1.31659e-03  7.71133e-04  3.82150e-04  1.74999e-04  8.39767e-05  5.78489e-05
  8.35770e-05  1.94785e-04  4.61205e-04  9.24585e-04  1.30361e-03  7.35733e-04
  5.11299e-03  1.78821e-02  9.47547e-03  4.58096e-04  1.02869e-03  9.66593e-04
  5.33138e-04  2.32897e-04  8.55158e-05  3.25249e-05  2.18797e-05  2.15735e-05
  1.96073e-05  1.51544e-05  1.85965e-04  2.60380e-04  3.30799e-04  3.76591e-04
  3.83760e-04  3.55336e-04  3.06546e-04  2.54900e-04  2.29090e-04  2.78466e-04
  4.37829e-04  6.62837e-04  1.02420e-03  2.07085e-03  2.38223e-03  1.46872e-03
  1.13675e-03  8.79179e-04  5.46539e-04  2.91680e-04  1.54596e-04  1.07677e-04
  1.09488e-04  1.30552e-04  1.74941e-04  2.59164e-04  3.26355e-04  2.90933e-04
  1.17681e-03  7.84957e-03  1.73870e-02  1.11498e-02  2.00030e-03  1.13249e-04
  2.24631e-04  2.63990e-04  1.82140e-04  9.74404e-05  5.59869e-05  4.43860e-05
  3.85153e-05  3.01774e-05  2.09046e-05  1.90458e-04  2.66894e-04  3.39596e-04
  3.87594e-04  3.96487e-04  3.69016e-04  3.20150e-04  2.65388e-04  2.27363e-04
  2.45681e-04  3.53647e-04  5.50726e-04  8.38344e-04  1.18065e-03  1.26380e-03
  1.03604e-03  8.03024e-04  5.82492e-04  3.67809e-04  2.15351e-04  1.60030e-04
  1.99888e-04  2.88147e-04  3.35219e-04  3.06641e-04  2.73805e-04  2.52241e-04
  3.12485e-04  1.16660e-03  3.94111e-03  6.56087e-03  4.81118e-03  1.51540e-03
  2.29209e-04  2.10455e-04  3.57448e-04  3.56239e-04  2.68831e-04  2.01658e-04
  1.52228e-04  1.03964e-04  6.39599e-05  3.66348e-05  1.89564e-04  2.63990e-04
  3.34572e-04  3.81960e-04  3.92824e-04  3.68437e-04  3.20559e-04  2.62347e-04
  2.13106e-04  2.04631e-04  2.62555e-04  3.83124e-04  5.35854e-04  6.67627e-04
  7.08364e-04  6.46532e-04  5.28812e-04  3.85509e-04  2.50440e-04  1.76466e-04
  2.21902e-04  4.28627e-04  7.18771e-04  7.78975e-04  5.35907e-04  3.97105e-04
  3.87491e-04  3.80612e-04  6.50642e-04  1.39947e-03  1.95399e-03  1.47418e-03
  5.66268e-04  2.03592e-04  3.89051e-04  6.23354e-04  5.82392e-04  5.01825e-04
  5.06722e-04  4.01530e-04  2.42285e-04  1.26971e-04  6.29158e-05  1.86947e-04
  2.57294e-04  3.22827e-04  3.66290e-04  3.76132e-04  3.52544e-04  3.04022e-04
  2.42143e-04  1.85179e-04  1.59477e-04  1.83347e-04  2.50216e-04  3.33206e-04
  4.02323e-04  4.35392e-04  4.22047e-04  3.62802e-04  2.71711e-04  1.86221e-04
  1.73007e-04  3.37009e-04  7.99911e-04  1.36052e-03  8.97286e-04  1.06318e-04
  1.79226e-04  4.99983e-04  4.60261e-04  3.63029e-04  4.15851e-04  4.50661e-04
  2.91688e-04  1.02794e-04  1.72711e-04  4.81749e-04  4.54823e-04  2.73230e-05
  1.10044e-04  7.98583e-04  7.84860e-04  4.39426e-04  2.06766e-04  9.31200e-05
  1.90838e-04  2.60078e-04  3.22821e-04  3.62080e-04  3.67021e-04  3.38245e-04
  2.84403e-04  2.17907e-04  1.57053e-04  1.24957e-04  1.35761e-04  1.82267e-04
  2.42288e-04  2.95307e-04  3.28459e-04  3.30708e-04  2.93397e-04  2.23938e-04
  1.60138e-04  1.81596e-04  4.35934e-04  1.12372e-03  1.81531e-03  1.10970e-04
  6.14032e-03  3.63977e-04  4.41207e-04  5.26762e-04  3.16977e-04  1.80873e-04
  1.00985e-04  3.34910e-05  4.07091e-05  2.23270e-04  4.44357e-04  3.80420e-05
  3.18791e-03  1.40012e-03  8.78934e-04  1.09259e-03  5.88157e-04  2.62607e-04
  1.13118e-04  2.11979e-04  2.90415e-04  3.61246e-04  4.03575e-04  4.04105e-04
  3.65042e-04  2.99309e-04  2.22493e-04  1.53778e-04  1.16152e-04  1.23380e-04
  1.67417e-04  2.25508e-04  2.78094e-04  3.13827e-04  3.21380e-04  2.89424e-04
  2.22515e-04  1.58007e-04  1.77234e-04  4.29398e-04  1.11968e-03  1.90309e-03
  4.71927e-04  1.44410e-03  3.54586e-05  4.42160e-04  5.16743e-04  3.42344e-04
  2.09737e-04  1.33835e-04  1.00565e-04  1.47348e-04  3.22538e-04  5.04975e-04
  1.99290e-04  8.18614e-05  4.31974e-06  9.61183e-04  1.02074e-03  5.58414e-04
  2.54419e-04  1.10983e-04  2.61716e-04  3.68907e-04  4.70229e-04  5.32990e-04
  5.35444e-04  4.83592e-04  3.98190e-04  2.96918e-04  2.01013e-04  1.40657e-04
  1.36229e-04  1.78840e-04  2.39768e-04  2.95733e-04  3.35583e-04  3.47816e-04
  3.18095e-04  2.47423e-04  1.70376e-04  1.58063e-04  3.20615e-04  7.86271e-04
  1.43053e-03  1.35532e-03  5.94788e-04  4.40069e-04  4.85352e-04  4.23356e-04
  3.21035e-04  2.54571e-04  2.17827e-04  2.00505e-04  2.34382e-04  3.56812e-04
  5.13015e-04  4.75295e-04  2.21541e-04  2.94359e-04  6.76992e-04  6.41156e-04
  3.84096e-04  1.91094e-04  8.88400e-05  3.49719e-04  5.16348e-04  6.84657e-04
  7.93177e-04  8.03467e-04  7.41134e-04  6.30797e-04  4.77725e-04  3.15146e-04
  1.95961e-04  1.57197e-04  1.89068e-04  2.50842e-04  3.10300e-04  3.55094e-04
  3.74049e-04  3.49562e-04  2.77951e-04  1.89037e-04  1.39886e-04  1.97377e-04
  4.12088e-04  7.27904e-04  8.78495e-04  7.09305e-04  4.82125e-04  3.50013e-04
  2.76619e-04  2.38470e-04  2.31519e-04  2.31897e-04  2.23456e-04  2.31597e-04
  2.87081e-04  3.62918e-04  3.61434e-04  2.58508e-04  2.41712e-04  3.23068e-04
  3.07226e-04  2.08848e-04  1.17429e-04  5.99760e-05  4.78721e-04  7.45701e-04
  1.02942e-03  1.19561e-03  1.19867e-03  1.19768e-03  1.07534e-03  7.86031e-04
  4.96672e-04  2.74303e-04  1.74323e-04  1.83951e-04  2.44152e-04  3.07779e-04
  3.57104e-04  3.81645e-04  3.63646e-04  2.96274e-04  2.03695e-04  1.30822e-04
  1.18147e-04  1.80644e-04  2.85498e-04  3.49382e-04  3.18436e-04  2.40409e-04
  1.78738e-04  1.46548e-04  1.42658e-04  1.63354e-04  1.84736e-04  1.84391e-04
  1.76394e-04  1.86064e-04  2.04715e-04  1.95615e-04  1.53479e-04  1.30239e-04
  1.38360e-04  1.32002e-04  1.00051e-04  6.34307e-05  3.58336e-05  6.34224e-04
  1.04049e-03  1.48033e-03  1.62891e-03  1.58910e-03  2.34974e-03  2.09758e-03
  1.24074e-03  7.76181e-04  3.86585e-04  1.92708e-04  1.68261e-04  2.22099e-04
  2.88610e-04  3.41107e-04  3.68268e-04  3.55068e-04  2.94782e-04  2.06563e-04
  1.26015e-04  8.12040e-05  7.76848e-05  9.75379e-05  1.12370e-04  1.07534e-04
  9.15627e-05  7.65308e-05  6.76324e-05  7.30245e-05  9.79259e-05  1.25932e-04
  1.32745e-04  1.20740e-04  1.09896e-04  1.04463e-04  9.33071e-05  7.45684e-05
  6.16956e-05  5.93840e-05  5.64858e-05  4.63094e-05  3.24637e-05  2.01182e-05
  7.74579e-04  1.32322e-03  1.91154e-03  1.84545e-03  1.75546e-03  2.40580e-03
  1.63301e-03  2.15237e-03  1.48417e-03  5.90986e-04  2.27471e-04  1.56404e-04
  1.96857e-04  2.61451e-04  3.15128e-04  3.43504e-04  3.33325e-04  2.79647e-04
  1.98718e-04  1.20006e-04  6.60007e-05  4.07767e-05  3.36600e-05  3.19686e-05
  3.09780e-05  3.13801e-05  3.14385e-05  3.01495e-05  3.54018e-05  5.56916e-05
  8.13789e-05  9.10477e-05  8.03676e-05  6.37288e-05  5.09074e-05  4.08065e-05
  3.20024e-05  2.69497e-05  2.61249e-05  2.57216e-05  2.26246e-05  1.72296e-05
  1.15411e-05  8.40668e-04  1.45973e-03  2.10538e-03  1.80339e-03  1.48663e-03
  5.74507e-03  8.09226e-03  3.15467e-03  2.62021e-03  8.08570e-04  2.62129e-04
  1.56211e-04  1.85745e-04  2.46491e-04  2.99542e-04  3.27905e-04  3.18250e-04
  2.66996e-04  1.89857e-04  1.13948e-04  5.97470e-05  3.08632e-05  1.81345e-05
  1.18534e-05  9.62436e-06  1.21004e-05  1.56865e-05  1.66930e-05  2.03511e-05
  3.48921e-05  5.47640e-05  6.28720e-05  5.32540e-05  3.64757e-05  2.30830e-05
  1.52209e-05  1.15424e-05  1.11800e-05  1.28028e-05  1.40674e-05  1.33422e-05
  1.07946e-05  7.60989e-06  7.97615e-04  1.36318e-03  1.92467e-03  1.61756e-03
  1.57632e-03  6.79295e-04  8.10166e-04  3.36661e-03  2.24775e-03  7.24791e-04
  2.53020e-04  1.68941e-04  2.05807e-04  2.67481e-04  3.19318e-04  3.46088e-04
  3.33365e-04  2.76809e-04  1.93809e-04  1.13959e-04  5.88535e-05  3.12001e-05
  1.94910e-05  1.21223e-05  7.59500e-06  9.60631e-06  1.55292e-05  1.87034e-05
  2.12373e-05  3.21581e-05  4.87490e-05  5.43769e-05  4.22852e-05  2.37205e-05
  1.03157e-05  4.36072e-06  3.62651e-06  5.88865e-06  9.04482e-06  1.10132e-05
  1.07880e-05  8.83240e-06  6.27411e-06  6.68748e-04  1.09762e-03  1.51315e-03
  1.42974e-03  1.32419e-03  3.11214e-03  2.96149e-03  2.02251e-03  1.12498e-03
  4.61688e-04  2.19405e-04  2.06948e-04  2.73778e-04  3.42424e-04  3.91465e-04
  4.17673e-04  4.02437e-04  3.31633e-04  2.26706e-04  1.28429e-04  6.41623e-05
  3.50962e-05  2.44719e-05  1.64863e-05  1.07669e-05  1.57309e-05  2.89010e-05
  3.65508e-05  3.68529e-05  4.79802e-05  7.36486e-05  8.21995e-05  5.89055e-05
  2.83693e-05  1.01129e-05  3.73101e-06  3.69455e-06  6.56705e-06  9.92775e-06
  1.16847e-05  1.10675e-05  8.80702e-06  6.12255e-06  5.12574e-04  7.99912e-04
  1.08330e-03  1.17456e-03  1.13999e-03  1.46254e-03  1.53501e-03  1.07601e-03
  6.00270e-04  2.98368e-04  2.21493e-04  2.94987e-04  4.05514e-04  4.80093e-04
  5.11311e-04  5.42522e-04  5.48961e-04  4.61905e-04  3.09841e-04  1.68219e-04
  7.90605e-05  4.04259e-05  2.73302e-05  1.86409e-05  1.56248e-05  3.22361e-05
  6.42379e-05  8.19782e-05  7.18931e-05  8.71445e-05  1.66567e-04  1.97637e-04
  1.28700e-04  5.73330e-05  2.47121e-05  1.37491e-05  1.05399e-05  1.08445e-05
  1.24728e-05  1.31298e-05  1.17977e-05  9.10563e-06  6.20773e-06  3.76467e-04
  5.57417e-04  7.35711e-04  8.40310e-04  8.60511e-04  8.70286e-04  8.10670e-04
  6.04669e-04  3.66954e-04  2.46043e-04  3.02791e-04  4.69426e-04  6.29994e-04
  7.67775e-04  7.12213e-04  6.73355e-04  7.97627e-04  7.17047e-04  4.72374e-04
  2.46172e-04  1.09000e-04  4.89808e-05  2.81835e-05  1.94628e-05  2.60182e-05
  6.87031e-05  1.44662e-04  1.97351e-04  1.57047e-04  1.55749e-04  4.47106e-04
  5.52709e-04  2.95433e-04  1.24361e-04  6.77333e-05  4.23285e-05  2.64265e-05
  1.80466e-05  1.49452e-05  1.35421e-05  1.15508e-05  8.77986e-06  5.97614e-06
  2.80019e-04  3.93998e-04  5.00543e-04  5.65269e-04  5.72158e-04  5.33165e-04
  4.53298e-04  3.38309e-04  2.47787e-04  2.86918e-04  5.30331e-04  8.76976e-04
  1.14534e-03  2.11349e-03  1.95037e-03  8.44361e-04  1.23209e-03  1.17462e-03
  7.37517e-04  3.67050e-04  1.56735e-04  6.42193e-05  3.11289e-05  2.36095e-05
  4.68625e-05  1.32470e-04  2.98439e-04  4.83325e-04  4.49444e-04  2.24548e-04
  9.56803e-04  1.19203e-03  5.21215e-04  2.90693e-04  1.89891e-04  1.08423e-04
  5.58589e-05  2.85095e-05  1.69057e-05  1.24907e-05  1.00118e-05  7.62170e-06
  5.30307e-06  2.23486e-04  3.01677e-04  3.68385e-04  4.01778e-04  3.90695e-04
  3.41601e-04  2.70899e-04  2.05602e-04  2.07874e-04  4.00309e-04  9.69364e-04
  1.97142e-03  2.32166e-03  1.62521e-03  1.55280e-03  1.36393e-03  2.10865e-03
  1.84468e-03  1.06097e-03  5.04216e-04  2.12517e-04  8.50195e-05  3.83856e-05
  3.24494e-05  7.36645e-05  2.05711e-04  4.92801e-04  9.71935e-04  1.30720e-03
  4.50095e-04  1.35888e-04  4.19350e-04  8.30129e-04  8.49116e-04  4.75687e-04
  2.21656e-04  9.64918e-05  4.05771e-05  1.82399e-05  1.05480e-05  7.80582e-06
  6.07587e-06  4.44706e-06  1.98934e-04  2.62904e-04  3.13594e-04  3.33482e-04
  3.14945e-04  2.65436e-04  2.02999e-04  1.58502e-04  2.00562e-04  4.81882e-04
  1.33885e-03  3.28810e-03  3.12404e-03  6.12182e-03  2.67235e-03  1.19712e-03
  2.93915e-03  2.31977e-03  1.26416e-03  5.90664e-04  2.51200e-04  1.01971e-04
  4.59034e-05  4.03385e-05  9.05593e-05  2.40547e-04  5.72751e-04  1.20185e-03
  1.87966e-03  3.83897e-04  4.82591e-03  1.06962e-03  2.12100e-03  1.82688e-03
  8.07742e-04  3.24800e-04  1.27462e-04  4.77899e-05  1.77975e-05  8.33566e-06
  5.88469e-06  4.90229e-06  3.88002e-06  1.96131e-04  2.59373e-04  3.09089e-04
  3.28079e-04  3.09817e-04  2.62553e-04  2.02675e-04  1.56652e-04  1.86632e-04
  4.27878e-04  1.13473e-03  2.53085e-03  2.71344e-03  2.48330e-04  4.35314e-04
  1.46884e-03  2.43518e-03  2.07200e-03  1.18026e-03  5.68581e-04  2.48530e-04
  1.03419e-04  4.71311e-05  4.07240e-05  8.60908e-05  2.10846e-04  4.51706e-04
  8.09049e-04  9.82213e-04  3.47956e-04  1.44014e-04  7.06934e-05  2.12151e-03
  1.71784e-03  7.82995e-04  3.18896e-04  1.23305e-04  4.36186e-05  1.46159e-05
  6.66509e-06  5.39978e-06  5.01201e-06  4.15966e-06  2.04467e-04  2.73842e-04
  3.30296e-04  3.54671e-04  3.39566e-04  2.93884e-04  2.32870e-04  1.76032e-04
  1.69070e-04  3.00246e-04  6.57165e-04  1.10847e-03  1.15356e-03  2.40335e-03
  3.22313e-03  1.44795e-03  1.58946e-03  1.43226e-03  8.88028e-04  4.51337e-04
  2.03224e-04  8.77738e-05  4.38267e-05  3.81737e-05  6.97271e-05  1.50843e-04
  2.74858e-04  3.86979e-04  4.25794e-04  7.85317e-04  1.28315e-03  5.11203e-04
  6.73724e-04  7.39625e-04  4.46523e-04  2.14009e-04  8.84423e-05  3.12195e-05
  1.17456e-05  8.48682e-06  8.62289e-06  7.77644e-06  5.96988e-06  2.13867e-04
  2.90488e-04  3.55476e-04  3.87121e-04  3.75783e-04  3.30570e-04  2.67740e-04
  2.02407e-04  1.64583e-04  2.08400e-04  3.62282e-04  5.30512e-04  5.80509e-04
  8.14293e-04  1.01962e-03  9.38081e-04  1.02100e-03  8.89150e-04  5.78283e-04
  3.03506e-04  1.40444e-04  7.46902e-05  6.24226e-05  6.40192e-05  7.40643e-05
  1.12709e-04  1.71520e-04  2.15019e-04  2.84742e-04  5.59798e-04  7.48857e-04
  3.54609e-04  1.60863e-04  2.03201e-04  1.78444e-04  1.12032e-04  5.49559e-05
  2.50390e-05  1.98426e-05  2.22649e-05  2.07445e-05  1.56040e-05  1.02009e-05
  2.16635e-04  2.96977e-04  3.67520e-04  4.05424e-04  3.98803e-04  3.55341e-04
  2.91941e-04  2.22616e-04  1.68202e-04  1.65007e-04  2.32875e-04  3.33463e-04
  4.08635e-04  4.78717e-04  5.62819e-04  6.35329e-04  6.50181e-04  5.38770e-04
  3.49079e-04  1.81818e-04  9.97147e-05  1.14859e-04  1.80623e-04  2.01210e-04
  1.51987e-04  1.27021e-04  1.51763e-04  1.73650e-04  2.06723e-04  2.89613e-04
  3.10211e-04  1.70131e-04  5.59644e-05  4.91135e-05  6.55064e-05  6.27519e-05
  4.61219e-05  4.35127e-05  6.20293e-05  6.73848e-05  5.16049e-05  3.18768e-05
  1.76543e-05  2.09937e-04  2.88262e-04  3.58457e-04  3.98885e-04  3.96874e-04
  3.57339e-04  2.95329e-04  2.24957e-04  1.64224e-04  1.40430e-04  1.70209e-04
  2.37139e-04  3.07498e-04  3.67816e-04  4.21734e-04  4.56078e-04  4.35931e-04
  3.43651e-04  2.13293e-04  1.13362e-04  1.19028e-04  2.83449e-04  5.21157e-04
  5.15086e-04  2.68085e-04  1.61994e-04  1.94835e-04  2.01603e-04  1.88382e-04
  1.89102e-04  1.67424e-04  9.64903e-05  2.99707e-05  1.33719e-05  2.99572e-05
  4.49607e-05  4.78432e-05  8.66195e-05  1.73477e-04  1.74661e-04  1.11753e-04
  5.80299e-05  2.78485e-05  1.96903e-04  2.68847e-04  3.33460e-04  3.71726e-04
  3.71754e-04  3.36052e-04  2.76968e-04  2.08827e-04  1.49565e-04  1.21907e-04
  1.39390e-04  1.92596e-04  2.57695e-04  3.16690e-04  3.60594e-04  3.75773e-04
  3.42976e-04  2.58556e-04  1.53625e-04  9.77251e-05  2.03736e-04  5.95952e-04
  1.02992e-03  4.76077e-04  1.02075e-05  6.92940e-05  2.57126e-04  2.63763e-04
  2.11499e-04  1.75622e-04  1.37904e-04  8.02766e-05  2.64674e-05  6.91487e-06
  1.61789e-05  1.80690e-05  8.34079e-06  1.96680e-05  3.14115e-04  3.38760e-04
  1.89533e-04  8.63598e-05  3.73765e-05  1.85022e-04  2.50494e-04  3.08560e-04
  3.42629e-04  3.42288e-04  3.09070e-04  2.53608e-04  1.90166e-04  1.36678e-04
  1.13801e-04  1.33470e-04  1.87998e-04  2.56038e-04  3.18138e-04  3.61157e-04
  3.70763e-04  3.32061e-04  2.45873e-04  1.45952e-04  1.11536e-04  2.92498e-04
  8.81641e-04  1.39665e-03  5.08489e-05  3.81118e-03  8.23267e-05  2.50565e-04
  2.81329e-04  2.33604e-04  1.96880e-04  1.56391e-04  9.62223e-05  3.75691e-05
  1.13602e-05  1.40049e-05  8.62586e-06  8.31256e-04  1.01923e-03  3.25360e-04
  4.31543e-04  2.28260e-04  9.82570e-05  4.07150e-05  1.83247e-04  2.47400e-04
  3.03481e-04  3.35656e-04  3.35023e-04  3.03826e-04  2.51652e-04  1.91324e-04
  1.40334e-04  1.20461e-04  1.45335e-04  2.07115e-04  2.82140e-04  3.49162e-04
  3.95251e-04  4.06324e-04  3.66199e-04  2.74902e-04  1.67781e-04  1.26379e-04
  3.00769e-04  8.92053e-04  1.58140e-03  5.43417e-04  6.93148e-05  2.71034e-05
  1.40337e-04  2.08696e-04  2.27910e-04  2.34198e-04  2.10784e-04  1.43299e-04
  6.45527e-05  2.19482e-05  2.20354e-05  2.96083e-05  5.25851e-06  1.27084e-05
  3.21662e-04  3.42629e-04  1.86174e-04  8.29322e-05  3.52787e-05  2.00305e-04
  2.73786e-04  3.37833e-04  3.73940e-04  3.75394e-04  3.47080e-04  2.94854e-04
  2.28315e-04  1.66225e-04  1.36349e-04  1.59431e-04  2.27188e-04  3.09151e-04
  3.80473e-04  4.30907e-04  4.48317e-04  4.12823e-04  3.19745e-04  2.02335e-04
  1.33565e-04  2.26835e-04  6.15736e-04  1.21109e-03  1.27986e-03  6.52045e-04
  1.97294e-04  7.06739e-05  1.21742e-04  2.05579e-04  2.79214e-04  2.95889e-04
  2.22487e-04  1.08969e-04  3.73112e-05  2.89273e-05  5.56732e-05  8.92841e-05
  1.37094e-04  2.01681e-04  1.79139e-04  1.07181e-04  5.31644e-05  2.46325e-05
  2.44708e-04  3.45448e-04  4.33773e-04  4.80937e-04  4.91751e-04  4.75382e-04
  4.03858e-04  3.02379e-04  2.08399e-04  1.48709e-04  1.56898e-04  2.26618e-04
  3.16129e-04  3.92852e-04  4.48358e-04  4.73897e-04  4.47346e-04  3.58935e-04
  2.37105e-04  1.41611e-04  1.44824e-04  3.06589e-04  5.85650e-04  7.26333e-04
  5.17040e-04  1.92047e-04  4.60837e-05  7.34166e-05  1.78396e-04  3.04217e-04
  3.70303e-04  3.02901e-04  1.58944e-04  5.79121e-05  3.30294e-05  4.87158e-05
  6.84402e-05  7.94952e-05  8.38470e-05  7.22178e-05  4.86902e-05  2.77141e-05
  1.44456e-05  3.24047e-04  4.82078e-04  6.21556e-04  6.79375e-04  7.48746e-04
  8.64500e-04  6.43649e-04  3.99178e-04  2.74468e-04  1.60427e-04  1.32005e-04
  1.96675e-04  2.95446e-04  3.81729e-04  4.43636e-04  4.75139e-04  4.56691e-04
  3.77668e-04  2.61172e-04  1.54025e-04  1.01922e-04  1.28793e-04  2.09768e-04
  2.56682e-04  1.97365e-04  8.66430e-05  2.90463e-05  5.24965e-05  1.40017e-04
  2.65915e-04  3.52385e-04  3.08520e-04  1.75844e-04  7.32388e-05  3.78008e-05
  3.74739e-05  4.06639e-05  3.80243e-05  3.31844e-05  2.73447e-05  1.99682e-05
  1.28347e-05  7.53479e-06  4.38917e-04  7.01906e-04  9.45410e-04  9.73501e-04
  1.32620e-03  2.53544e-03  1.42179e-03  7.25002e-04  5.88000e-04  2.51404e-04
  1.10669e-04  1.48533e-04  2.51076e-04  3.47690e-04  4.16527e-04  4.51188e-04
  4.38213e-04  3.70882e-04  2.67802e-04  1.64459e-04  9.19757e-05  6.32430e-05
  6.71171e-05  7.34295e-05  5.91686e-05  3.41081e-05  2.45469e-05  4.37263e-05
  9.45036e-05  1.70504e-04  2.28530e-04  2.10765e-04  1.33830e-04  6.72291e-05
  3.81357e-05  3.04819e-05  2.64932e-05  2.09246e-05  1.55257e-05  1.15266e-05
  8.40995e-06  5.78499e-06  3.72181e-06  5.67812e-04  9.87041e-04  1.44773e-03
  1.38874e-03  1.58574e-03  1.79792e-03  9.03340e-04  2.56982e-03  1.83700e-03
  5.42801e-04  1.29092e-04  1.05073e-04  1.95242e-04  2.93955e-04  3.67186e-04
  4.05012e-04  3.98415e-04  3.44792e-04  2.59110e-04  1.67990e-04  9.44982e-05
  4.88702e-05  2.79193e-05  2.06821e-05  1.81105e-05  1.94887e-05  2.82796e-05
  4.46912e-05  6.58206e-05  8.78215e-05  1.01479e-04  9.46001e-05  7.02424e-05
  4.62077e-05  3.21370e-05  2.47965e-05  1.90773e-05  1.35501e-05  9.00999e-06
  5.95604e-06  4.04332e-06  2.76716e-06  1.85573e-06  6.56437e-04  1.21520e-03
  1.97002e-03  2.10575e-03  7.76242e-04  3.87072e-03  9.51764e-03  2.97821e-03
  2.85774e-03  7.62220e-04  1.57791e-04  8.06488e-05  1.47346e-04  2.36510e-04
  3.08894e-04  3.51227e-04  3.54315e-04  3.15499e-04  2.46244e-04  1.67742e-04
  9.91798e-05  5.04226e-05  2.20935e-05  9.88327e-06  9.53607e-06  1.93991e-05
  3.86457e-05  6.24844e-05  7.87048e-05  7.43058e-05  5.51621e-05  4.28705e-05
  4.03001e-05  3.63248e-05  2.90299e-05  2.14963e-05  1.50472e-05  9.89421e-06
  6.15419e-06  3.74715e-06  2.32739e-06  1.49977e-06  9.90621e-07  6.49283e-04
  1.20779e-03  1.99456e-03  2.30457e-03  1.22509e-03  3.24006e-04  3.65230e-04
  1.72782e-03  1.59107e-03  5.45603e-04  1.42002e-04  8.02230e-05  1.32882e-04
  2.07156e-04  2.72173e-04  3.17710e-04  3.31666e-04  3.05220e-04  2.45653e-04
  1.72949e-04  1.06364e-04  5.63867e-05  2.51201e-05  1.04777e-05  1.03902e-05
  2.53135e-05  5.78670e-05  1.06582e-04  1.49420e-04  1.39633e-04  8.09478e-05
  5.32384e-05  6.11444e-05  5.69507e-05  3.97426e-05  2.42078e-05  1.42071e-05
  8.27007e-06  4.75980e-06  2.71600e-06  1.56731e-06  9.37209e-07  5.86818e-07
  5.49760e-04  9.66713e-04  1.47551e-03  1.56665e-03  9.90781e-04  2.78257e-03
  3.64507e-03  1.47599e-03  6.43683e-04  2.75361e-04  1.18112e-04  1.20107e-04
  1.86866e-04  2.51897e-04  2.97937e-04  3.36785e-04  3.59710e-04  3.39778e-04
  2.76423e-04  1.95252e-04  1.21067e-04  6.57191e-05  3.08018e-05  1.39067e-05
  1.36749e-05  3.34978e-05  8.37563e-05  1.74846e-04  2.70377e-04  2.27244e-04
  7.79463e-05  6.14758e-05  1.19034e-04  1.11743e-04  6.69814e-05  3.36302e-05
  1.62617e-05  8.05869e-06  4.13909e-06  2.18187e-06  1.17665e-06  6.56613e-07
  3.85082e-07  4.17020e-04  6.73510e-04  9.28436e-04  9.28057e-04  5.97843e-04
  7.75024e-04  1.11266e-03  6.94216e-04  3.29445e-04  1.62293e-04  1.36239e-04
  2.23640e-04  3.58297e-04  4.52350e-04  4.45948e-04  4.31458e-04  4.65082e-04
  4.50678e-04  3.61074e-04  2.46733e-04  1.48766e-04  8.00527e-05  3.83445e-05
  1.80616e-05  1.66778e-05  3.92530e-05  1.03214e-04  2.31791e-04  3.58935e-04
  1.39014e-04  1.26960e-04  1.69987e-05  1.66262e-04  1.79476e-04  9.93532e-05
  4.48775e-05  1.93095e-05  8.47927e-06  3.90629e-06  1.88787e-06  9.49508e-07
  4.97027e-07  2.73389e-07  3.04499e-04  4.54423e-04  5.83225e-04  5.89015e-04
  4.46365e-04  3.44156e-04  3.43991e-04  2.82793e-04  1.79872e-04  1.30685e-04
  1.95570e-04  3.75810e-04  6.68099e-04  1.03791e-03  9.16550e-04  5.86099e-04
  6.61533e-04  6.82642e-04  5.26035e-04  3.36954e-04  1.92275e-04  1.00144e-04
  4.77500e-05  2.24607e-05  1.81496e-05  3.83816e-05  1.00542e-04  2.28598e-04
  3.46240e-04  6.72943e-05  1.53580e-03  1.37755e-04  1.92369e-04  2.14950e-04
  1.14605e-04  5.00127e-05  2.06822e-05  8.61702e-06  3.72814e-06  1.69037e-06
  8.01550e-07  3.96921e-07  2.06171e-07  2.30780e-04  3.26104e-04  4.04630e-04
  4.23344e-04  3.68643e-04  2.87592e-04  2.23571e-04  1.66256e-04  1.18635e-04
  1.37582e-04  2.89576e-04  5.20184e-04  8.05262e-04  2.37500e-03  2.49284e-03
  7.08043e-04  9.78569e-04  1.09903e-03  7.85538e-04  4.62260e-04  2.47236e-04
  1.23754e-04  5.81684e-05  2.68865e-05  1.82110e-05  3.13792e-05  7.68942e-05
  1.69372e-04  2.71488e-04  2.06855e-04  5.33538e-05  1.15014e-04  2.43845e-04
  1.94452e-04  1.01662e-04  4.52070e-05  1.90017e-05  7.94202e-06  3.39352e-06
  1.50078e-06  6.89167e-07  3.28954e-07  1.63650e-07  1.91736e-04  2.63513e-04
  3.24116e-04  3.50212e-04  3.30774e-04  2.77481e-04  2.10229e-04  1.42785e-04
  1.03083e-04  1.69591e-04  4.92611e-04  1.11214e-03  8.18390e-04  7.63283e-04
  1.06581e-03  8.10318e-04  1.63346e-03  1.68306e-03  1.07897e-03  5.86799e-04
  2.97922e-04  1.44775e-04  6.74358e-05  3.08468e-05  1.77725e-05  2.27232e-05
  4.85608e-05  1.00742e-04  1.68853e-04  2.10557e-04  2.16057e-04  2.23927e-04
  2.01551e-04  1.35157e-04  7.21547e-05  3.39404e-05  1.50461e-05  6.55040e-06
  2.87061e-06  1.28272e-06  5.87855e-07  2.77158e-07  1.34730e-07  1.76650e-04
  2.40629e-04  2.96138e-04  3.25742e-04  3.19675e-04  2.81166e-04  2.20111e-04
  1.49895e-04  1.07364e-04  1.99505e-04  7.31081e-04  2.45290e-03  3.02230e-03
  7.03206e-03  3.94395e-03  9.78717e-04  2.19801e-03  2.00443e-03  1.22121e-03
  6.44943e-04  3.21932e-04  1.55472e-04  7.28238e-05  3.35170e-05  1.74185e-05
  1.60490e-05  2.75453e-05  5.23315e-05  8.70087e-05  1.20457e-04  1.40741e-04
  1.40008e-04  1.14803e-04  7.67728e-05  4.35415e-05  2.21289e-05  1.05599e-05
  4.89364e-06  2.25078e-06  1.04046e-06  4.86783e-07  2.31417e-07  1.11965e-07
  1.75038e-04  2.38365e-04  2.93389e-04  3.23497e-04  3.20467e-04  2.88572e-04
  2.35588e-04  1.69255e-04  1.21236e-04  1.91212e-04  6.25342e-04  1.83181e-03
  2.13167e-03  2.61782e-04  3.39343e-04  7.95095e-04  1.45410e-03  1.64769e-03
  1.08791e-03  5.99142e-04  3.07239e-04  1.51655e-04  7.27082e-05  3.42262e-05
  1.70702e-05  1.20805e-05  1.54945e-05  2.57697e-05  4.08552e-05  5.64779e-05
  6.66948e-05  6.64330e-05  5.53062e-05  3.88661e-05  2.37637e-05  1.31314e-05
  6.79215e-06  3.37955e-06  1.64834e-06  7.97523e-07  3.85597e-07  1.87057e-07
  9.11081e-08  1.77973e-04  2.42999e-04  2.98923e-04  3.28302e-04  3.24502e-04
  2.96031e-04  2.52352e-04  1.95391e-04  1.45533e-04  1.75359e-04  3.93786e-04
  7.46565e-04  5.96061e-04  1.41970e-03  2.82929e-03  9.29713e-04  9.35398e-04
  1.10646e-03  8.12550e-04  4.85042e-04  2.63552e-04  1.35966e-04  6.77244e-05
  3.30035e-05  1.64702e-05  9.96832e-06  9.48899e-06  1.30051e-05  1.89350e-05
  2.52384e-05  2.94073e-05  2.94540e-05  2.52675e-05  1.87620e-05  1.23318e-05
  7.37543e-06  4.12150e-06  2.19906e-06  1.13827e-06  5.77848e-07  2.89721e-07
  1.43976e-07  7.08999e-08  1.78287e-04  2.44385e-04  3.01647e-04  3.32401e-04
  3.30711e-04  3.07032e-04  2.71980e-04  2.24330e-04  1.75735e-04  1.80208e-04
  3.04602e-04  5.35385e-04  7.96639e-04  1.29307e-03  1.48034e-03  9.51994e-04
  7.99940e-04  7.51323e-04  5.69513e-04  3.65418e-04  2.12071e-04  1.15530e-04
  6.02806e-05  3.06045e-05  1.56067e-05  8.80656e-06  6.65530e-06  7.21627e-06
  9.22707e-06  1.15617e-05  1.31280e-05  1.31563e-05  1.15748e-05  9.00480e-06
  6.29231e-06  4.02745e-06  2.40764e-06  1.36700e-06  7.46861e-07  3.96386e-07
  2.05613e-07  1.04521e-07  5.20201e-08  1.71307e-04  2.35542e-04  2.93081e-04
  3.28011e-04  3.34002e-04  3.18130e-04  2.88254e-04  2.43281e-04  1.92302e-04
  1.77335e-04  2.49325e-04  4.16400e-04  6.34747e-04  8.28940e-04  8.54027e-04
  7.25374e-04  6.23862e-04  5.32128e-04  4.05972e-04  2.74482e-04  1.68917e-04
  9.70458e-05  5.30497e-05  2.80560e-05  1.47154e-05  8.11310e-06  5.30479e-06
  4.59619e-06  4.95698e-06  5.66224e-06  6.16025e-06  6.10929e-06  5.45189e-06
  4.38583e-06  3.21108e-06  2.16804e-06  1.36864e-06  8.18002e-07  4.67661e-07
  2.57717e-07  1.37554e-07  7.12337e-08  3.57405e-08  1.56012e-04  2.13747e-04
  2.67047e-04  3.03360e-04  3.16201e-04  3.07032e-04  2.78454e-04  2.30756e-04
  1.74742e-04  1.43644e-04  1.73282e-04  2.67451e-04  3.90202e-04  4.88366e-04
  5.23668e-04  5.05186e-04  4.61962e-04  3.96240e-04  3.08899e-04  2.17546e-04
  1.40189e-04  8.41287e-05  4.78178e-05  2.61664e-05  1.40709e-05  7.71795e-06
  4.64363e-06  3.36825e-06  3.01302e-06  3.03440e-06  3.08718e-06  2.97903e-06
  2.65736e-06  2.17789e-06  1.64542e-06  1.15470e-06  7.59496e-07  4.72329e-07
  2.79829e-07  1.58829e-07  8.66647e-08  4.54988e-08  2.29458e-08  1.35768e-04
  1.82625e-04  2.24834e-04  2.53248e-04  2.62991e-04  2.53446e-04  2.24444e-04
  1.76983e-04  1.22504e-04  8.76544e-05  9.80886e-05  1.55420e-04  2.35454e-04
  3.08389e-04  3.56817e-04  3.76362e-04  3.65758e-04  3.24450e-04  2.60137e-04
  1.88820e-04  1.25465e-04  7.74900e-05  4.51996e-05  2.52952e-05  1.38214e-05
  7.56233e-06  4.32861e-06  2.76691e-06  2.07880e-06  1.79957e-06  1.66205e-06
  1.52529e-06  1.33588e-06  1.09799e-06  8.43501e-07  6.06859e-07  4.10745e-07
  2.62900e-07  1.59893e-07  9.27459e-08  5.14155e-08  2.72460e-08  1.37762e-08
  1.17748e-04  1.52795e-04  1.80080e-04  1.92921e-04  1.90050e-04  1.74027e-04
  1.45967e-04  1.05892e-04  6.20526e-05  3.59285e-05  4.86461e-05  1.01277e-04
  1.73803e-04  2.43156e-04  2.96493e-04  3.27409e-04  3.29323e-04  2.99204e-04
  2.44346e-04  1.80208e-04  1.21483e-04  7.60178e-05  4.48633e-05  2.53565e-05
  1.39355e-05  7.58297e-06  4.19634e-06  2.46057e-06  1.60291e-06  1.18511e-06
  9.65885e-07  8.19533e-07  6.89291e-07  5.58390e-07  4.29911e-07  3.13124e-07
  2.15679e-07  1.40710e-07  8.71333e-08  5.13048e-08  2.87491e-08  1.53234e-08
  7.75211e-09  1.11120e-04  1.39401e-04  1.55972e-04  1.55747e-04  1.42496e-04
  1.24215e-04  1.02413e-04  7.17469e-05  3.52633e-05  1.45589e-05  3.36278e-05
  9.35097e-05  1.70788e-04  2.40505e-04  2.92378e-04  3.23649e-04  3.28213e-04
  3.00890e-04  2.47362e-04  1.83169e-04  1.23773e-04  7.75791e-05  4.58469e-05
  2.59310e-05  1.42288e-05  7.67813e-06  4.14374e-06  2.29195e-06  1.34334e-06
  8.61418e-07  6.09547e-07  4.64208e-07  3.64876e-07  2.85324e-07  2.16748e-07
  1.57878e-07  1.09572e-07  7.22663e-08  4.52544e-08  2.69027e-08  1.51757e-08
  8.11170e-09  4.09676e-09  1.25154e-04  1.58358e-04  1.77300e-04  1.78676e-04
  1.75128e-04  1.77900e-04  1.74571e-04  1.43694e-04  8.62670e-05  3.95630e-05
  4.49811e-05  1.05004e-04  1.85422e-04  2.53511e-04  3.01277e-04  3.31026e-04
  3.36836e-04  3.10355e-04  2.55627e-04  1.89034e-04  1.27349e-04  7.95500e-05
  4.68612e-05  2.64183e-05  1.44305e-05  7.71975e-06  4.08901e-06  2.17479e-06
  1.18494e-06  6.78753e-07  4.18594e-07  2.79906e-07  1.99477e-07  1.46730e-07
  1.07947e-07  7.76124e-08  5.37610e-08  3.55838e-08  2.24059e-08  1.33864e-08
  7.57275e-09  4.04544e-09  2.03274e-09  1.67990e-04  2.23457e-04  2.61305e-04
  2.82171e-04  3.34185e-04  4.25034e-04  4.59847e-04  3.99969e-04  2.61967e-04
  1.22651e-04  6.98398e-05  1.09583e-04  1.86648e-04  2.52480e-04  2.97792e-04
  3.28375e-04  3.37164e-04  3.12505e-04  2.57617e-04  1.90047e-04  1.27577e-04
  7.94185e-05  4.66446e-05  2.62214e-05  1.42702e-05  7.58511e-06  3.96681e-06
  2.05677e-06  1.06822e-06  5.64427e-07  3.10055e-07  1.81229e-07  1.14096e-07
  7.65988e-08  5.33017e-08  3.72363e-08  2.54763e-08  1.67980e-08  1.05756e-08
  6.31960e-09  3.56871e-09  1.89655e-09  9.43439e-10  2.45580e-04  3.45375e-04
  4.06851e-04  4.22732e-04  6.25758e-04  1.02345e-03  1.01278e-03  8.85359e-04
  6.24549e-04  2.87058e-04  1.09571e-04  1.01091e-04  1.66845e-04  2.32528e-04
  2.79255e-04  3.11611e-04  3.22186e-04  2.99087e-04  2.46140e-04  1.81144e-04
  1.21388e-04  7.55117e-05  4.43534e-05  2.49397e-05  1.35661e-05  7.19233e-06
  3.73537e-06  1.90744e-06  9.61410e-07  4.81400e-07  2.42537e-07  1.25767e-07
  6.91606e-08  4.11665e-08  2.63189e-08  1.74968e-08  1.16669e-08  7.59536e-09
  4.74790e-09  2.82038e-09  1.58051e-09  8.30260e-10  4.06538e-10  3.58884e-04
  5.35658e-04  6.10166e-04  4.27815e-04  9.20550e-04  2.36440e-03  1.17505e-03
  1.42650e-03  1.28689e-03  5.60502e-04  1.79006e-04  9.62285e-05  1.38681e-04
  2.01664e-04  2.50615e-04  2.82658e-04  2.91182e-04  2.68320e-04  2.19616e-04
  1.61296e-04  1.08203e-04  6.75270e-05  3.98368e-05  2.25017e-05  1.22859e-05
  6.52568e-06  3.38371e-06  1.71478e-06  8.49120e-07  4.10825e-07  1.94928e-07
  9.19844e-08  4.45342e-08  2.30848e-08  1.31438e-08  8.09055e-09  5.16058e-09
  3.27660e-09  2.01523e-09  1.18060e-09  6.51790e-10  3.36296e-10  1.61084e-10
  4.94254e-04  8.02053e-04  9.72120e-04  3.93287e-04  8.23728e-04  7.35211e-04
  2.60238e-04  2.23603e-03  2.19839e-03  8.33159e-04  2.61682e-04  1.11391e-04
  1.20121e-04  1.69576e-04  2.14223e-04  2.41764e-04  2.45837e-04  2.23544e-04
  1.81677e-04  1.33374e-04  8.98752e-05  5.65105e-05  3.36341e-05  1.91689e-05
  1.05505e-05  5.63814e-06  2.93209e-06  1.48295e-06  7.27234e-07  3.44263e-07
  1.56820e-07  6.90478e-08  3.00571e-08  1.35694e-08  6.71184e-09  3.70304e-09
  2.20216e-09  1.34011e-09  8.01071e-10  4.58534e-10  2.47406e-10  1.24624e-10
  5.81816e-11  6.08373e-04  1.07983e-03  1.58033e-03  1.33510e-03  1.06868e-03
  3.70737e-03  5.39263e-03  2.01028e-03  1.82473e-03  7.57158e-04  2.99393e-04
  1.41066e-04  1.17891e-04  1.43327e-04  1.74086e-04  1.92625e-04  1.92140e-04
  1.72254e-04  1.39215e-04  1.02453e-04  6.96043e-05  4.42697e-05  2.66903e-05
  1.54085e-05  8.58100e-06  4.63007e-06  2.42337e-06  1.22785e-06  5.99224e-07
  2.79586e-07  1.23741e-07  5.17948e-08  2.07573e-08  8.29132e-09  3.52914e-09
  1.69106e-09  9.07036e-10  5.16396e-10  2.95270e-10  1.63383e-10  8.56146e-11
  4.19544e-11  1.90891e-11  6.41264e-04  1.19234e-03  1.95401e-03  2.26917e-03
  1.03191e-03  6.68920e-04  5.12898e-04  5.51813e-04  4.32020e-04  4.80471e-04
  2.97832e-04  1.68811e-04  1.23103e-04  1.22929e-04  1.35498e-04  1.43305e-04
  1.39319e-04  1.23223e-04  9.92969e-05  7.34831e-05  5.04931e-05  3.25897e-05
  1.99659e-05  1.17111e-05  6.61772e-06  3.61455e-06  1.90841e-06  9.70770e-07
  4.72617e-07  2.18129e-07  9.43999e-08  3.80104e-08  1.42985e-08  5.17144e-09
  1.91219e-09  7.80184e-10  3.63888e-10  1.87697e-10  1.00541e-10  5.31534e-11
  2.69054e-11  1.28172e-11  5.70868e-12  5.72242e-04  1.05446e-03  1.73663e-03
  2.14806e-03  1.20083e-03  5.66493e-04  1.54913e-03  7.05405e-04  4.82420e-04
  4.48830e-04  3.01674e-04  1.81612e-04  1.22657e-04  1.03974e-04  1.01576e-04
  1.00697e-04  9.47543e-05  8.26474e-05  6.65188e-05  4.96063e-05  3.45498e-05
  2.26766e-05  1.41459e-05  8.44648e-06  4.85129e-06  2.68600e-06  1.43199e-06
  7.31771e-07  3.55591e-07  1.62497e-07  6.89500e-08  2.68842e-08  9.62447e-09
  3.22394e-09  1.06054e-09  3.69482e-10  1.45698e-10  6.55857e-11  3.19921e-11
  1.59242e-11  7.74632e-12  3.58884e-12  1.56894e-12  4.41108e-04  7.80533e-04
  1.24486e-03  1.63376e-03  1.60315e-03  1.43911e-03  1.46809e-03  1.12348e-03
  7.32613e-04  4.70758e-04  2.86916e-04  1.71078e-04  1.10342e-04  8.37523e-05
  7.32746e-05  6.76154e-05  6.12630e-05  5.26104e-05  4.22969e-05  3.18078e-05
  2.24726e-05  1.50116e-05  9.54272e-06  5.80448e-06  3.39022e-06  1.90296e-06
  1.02408e-06  5.25305e-07  2.54496e-07  1.15042e-07  4.78716e-08  1.81321e-08
  6.23455e-09  1.97128e-09  5.94198e-10  1.81379e-10  6.03601e-11  2.29716e-11
  9.84981e-12  4.51344e-12  2.08506e-12  9.38785e-13  4.03249e-13  3.03501e-04
  5.11121e-04  7.84418e-04  1.05263e-03  1.20959e-03  1.23925e-03  1.15146e-03
  9.10027e-04  6.19943e-04  3.89021e-04  2.34008e-04  1.40090e-04  8.86925e-05
  6.30558e-05  5.06821e-05  4.37325e-05  3.80858e-05  3.21421e-05  2.57842e-05
  1.95399e-05  1.39975e-05  9.51269e-06  6.15999e-06  3.81499e-06  2.26417e-06
  1.28691e-06  6.97865e-07  3.58523e-07  1.72729e-07  7.70505e-08  3.13998e-08
  1.15677e-08  3.84342e-09  1.16388e-09  3.30122e-10  9.17162e-11  2.65131e-11
  8.50037e-12  3.10285e-12  1.26329e-12  5.42190e-13  2.34208e-13  9.90011e-14
  1.92067e-04  3.08212e-04  4.54795e-04  6.03679e-04  7.12099e-04  7.47369e-04
  6.94664e-04  5.64319e-04  4.04719e-04  2.65308e-04  1.65099e-04  1.01370e-04
  6.43497e-05  4.42382e-05  3.35395e-05  2.73642e-05  2.29464e-05  1.90085e-05
  1.51895e-05  1.15817e-05  8.39998e-06  5.79959e-06  3.82000e-06  2.40479e-06
  1.44730e-06  8.30865e-07  4.52614e-07  2.32048e-07  1.10743e-07  4.85745e-08
  1.93414e-08  6.93208e-09  2.23581e-09  6.55690e-10  1.78760e-10  4.67853e-11
  1.22990e-11  3.42375e-12  1.06104e-12  3.72422e-13  1.43556e-13  5.82589e-14
  2.37959e-14  1.14345e-04  1.75596e-04  2.49557e-04  3.23546e-04  3.78734e-04
  3.97855e-04  3.73058e-04  3.11442e-04  2.33566e-04  1.60838e-04  1.04671e-04
  6.65236e-05  4.28685e-05  2.90850e-05  2.12480e-05  1.66016e-05  1.34601e-05
  1.09422e-05  8.69502e-06  6.65650e-06  4.87727e-06  3.41327e-06  2.28117e-06
  1.45566e-06  8.85476e-07  5.11446e-07  2.78636e-07  1.41856e-07  6.67321e-08
  2.86604e-08  1.11223e-08  3.87903e-09  1.21915e-09  3.49063e-10  9.28360e-11
  2.35078e-11  5.84958e-12  1.48643e-12  4.03845e-13  1.21599e-13  4.13195e-14
  1.50828e-14  5.96217e-15  7.71046e-06  1.05778e-05  1.38267e-05  1.72501e-05
  2.07159e-05  2.44037e-05  2.90291e-05  3.59036e-05  4.67082e-05  6.29442e-05
  8.51123e-05  1.11837e-04  1.39391e-04  1.62144e-04  1.74167e-04  1.71625e-04
  1.54746e-04  1.27901e-04  9.74957e-05  6.91747e-05  4.61828e-05  2.93410e-05
  1.79314e-05  1.06460e-05  6.19588e-06  3.56674e-06  2.05452e-06  1.20865e-06
  7.56304e-07  5.38103e-07  4.61199e-07  4.68363e-07  5.19400e-07  5.82063e-07
  6.29736e-07  6.43353e-07  6.14399e-07  5.46063e-07  4.50981e-07  3.46126e-07
  2.47179e-07  1.64606e-07  1.02542e-07  1.45300e-05  2.03475e-05  2.69567e-05
  3.36667e-05  3.97331e-05  4.49577e-05  5.03366e-05  5.82722e-05  7.20718e-05
  9.48080e-05  1.27776e-04  1.69023e-04  2.12742e-04  2.50073e-04  2.71303e-04
  2.69277e-04  2.43179e-04  1.99837e-04  1.50393e-04  1.04806e-04  6.85337e-05
  4.26247e-05  2.55391e-05  1.49133e-05  8.57744e-06  4.91065e-06  2.83649e-06
  1.69251e-06  1.09251e-06  8.19273e-07  7.50340e-07  8.09862e-07  9.39843e-07
  1.08676e-06  1.20049e-06  1.24188e-06  1.19244e-06  1.05901e-06  8.69353e-07
  6.60395e-07  4.65345e-07  3.05215e-07  1.87170e-07  2.67715e-05  3.85189e-05
  5.21179e-05  6.56682e-05  7.66005e-05  8.32491e-05  8.67998e-05  9.18839e-05
  1.05108e-04  1.32404e-04  1.76161e-04  2.33138e-04  2.94639e-04  3.48886e-04
  3.83145e-04  3.85747e-04  3.51838e-04  2.89425e-04  2.16053e-04  1.48366e-04
  9.52816e-05  5.81697e-05  3.42756e-05  1.97636e-05  1.12977e-05  6.49163e-06
  3.81739e-06  2.36565e-06  1.62430e-06  1.31734e-06  1.29608e-06  1.46822e-06
  1.75427e-06  2.06653e-06  2.31038e-06  2.40455e-06  2.30816e-06  2.03581e-06
  1.64935e-06  1.22989e-06  8.47363e-07  5.42249e-07  3.24384e-07  4.79760e-05
  7.13759e-05  9.94358e-05  1.27533e-04  1.48106e-04  1.54839e-04  1.48907e-04
  1.40456e-04  1.43297e-04  1.68349e-04  2.18809e-04  2.87838e-04  3.61923e-04
  4.28499e-04  4.77181e-04  4.92735e-04  4.59940e-04  3.82617e-04  2.85248e-04
  1.93971e-04  1.22849e-04  7.39243e-05  4.30365e-05  2.46542e-05  1.41456e-05
  8.30315e-06  5.12567e-06  3.44870e-06  2.63610e-06  2.36243e-06  2.46573e-06
  2.84912e-06  3.41470e-06  4.02532e-06  4.50450e-06  4.68271e-06  4.46746e-06
  3.88931e-06  3.08700e-06  2.23983e-06  1.49376e-06  9.22655e-07  5.32843e-07
  8.29236e-05  1.28231e-04  1.85354e-04  2.44369e-04  2.84978e-04  2.87050e-04
  2.52039e-04  2.06379e-04  1.79868e-04  1.90489e-04  2.40440e-04  3.14826e-04
  3.91116e-04  4.58151e-04  5.17172e-04  5.54360e-04  5.37097e-04  4.56438e-04
  3.42177e-04  2.31672e-04  1.45433e-04  8.67004e-05  5.01627e-05  2.87999e-05
  1.68677e-05  1.04610e-05  7.16171e-06  5.56571e-06  4.91924e-06  4.85972e-06
  5.23186e-06  5.96248e-06  6.96419e-06  8.04963e-06  8.90361e-06  9.17300e-06
  8.64458e-06  7.38029e-06  5.69368e-06  3.98123e-06  2.54173e-06  1.49751e-06
  8.25383e-07  1.36625e-04  2.20039e-04  3.31500e-04  4.53110e-04  5.35623e-04
  5.19374e-04  4.09802e-04  2.84804e-04  2.03585e-04  1.86019e-04  2.29370e-04
  3.06615e-04  3.81262e-04  4.41587e-04  5.03525e-04  5.59963e-04  5.63281e-04
  4.89571e-04  3.70113e-04  2.50560e-04  1.56669e-04  9.30115e-05  5.38281e-05
  3.13626e-05  1.93320e-05  1.34580e-05  1.10094e-05  1.03323e-05  1.05253e-05
  1.11639e-05  1.20894e-05  1.32937e-05  1.48058e-05  1.64717e-05  1.77830e-05
  1.80129e-05  1.66616e-05  1.38510e-05  1.02935e-05  6.86097e-06  4.14164e-06
  2.29802e-06  1.19512e-06  2.11504e-04  3.53327e-04  5.51670e-04  7.79612e-04
  9.40257e-04  8.80553e-04  6.21260e-04  3.76504e-04  2.19026e-04  1.56035e-04
  1.85770e-04  2.68448e-04  3.50706e-04  4.12728e-04  4.73510e-04  5.31314e-04
  5.40137e-04  4.73432e-04  3.59673e-04  2.43903e-04  1.52441e-04  9.04731e-05
  5.26924e-05  3.17756e-05  2.18222e-05  1.86471e-05  1.92445e-05  2.15577e-05
  2.43782e-05  2.70329e-05  2.91491e-05  3.07598e-05  3.23264e-05  3.41374e-05
  3.55675e-05  3.51527e-05  3.17079e-05  2.54627e-05  1.80377e-05  1.13141e-05
  6.36835e-06  3.28522e-06  1.59864e-06  3.03101e-04  5.19444e-04  8.18782e-04
  1.14068e-03  1.37022e-03  1.34494e-03  1.06759e-03  7.33714e-04  3.56519e-04
  1.48391e-04  1.30065e-04  2.09299e-04  3.04440e-04  3.78400e-04  4.36811e-04
  4.78771e-04  4.75896e-04  4.13180e-04  3.13666e-04  2.13078e-04  1.33295e-04
  7.91443e-05  4.66070e-05  3.01323e-05  2.54196e-05  2.89385e-05  3.72055e-05
  4.73049e-05  5.73169e-05  6.56175e-05  7.05688e-05  7.17727e-05  7.09735e-05
  7.04198e-05  7.00704e-05  6.70600e-05  5.85835e-05  4.50268e-05  3.00232e-05
  1.74543e-05  9.02317e-06  4.28489e-06  1.95804e-06  3.96888e-04  6.90130e-04
  1.05926e-03  1.26734e-03  1.19430e-03  1.72867e-03  2.76617e-03  2.29982e-03
  8.86472e-04  2.38127e-04  9.89178e-05  1.42865e-04  2.32073e-04  3.09566e-04
  3.62877e-04  3.89127e-04  3.77275e-04  3.23993e-04  2.45966e-04  1.67584e-04
  1.04912e-04  6.21801e-05  3.72126e-05  2.75540e-05  3.22313e-05  4.92438e-05
  7.41152e-05  1.02364e-04  1.30851e-04  1.54884e-04  1.67438e-04  1.65136e-04
  1.53324e-04  1.41310e-04  1.32553e-04  1.21698e-04  1.02095e-04  7.42431e-05
  4.58673e-05  2.42787e-05  1.13765e-05  4.99958e-06  2.23955e-06  4.68742e-04
  8.25307e-04  1.25380e-03  1.32153e-03  8.88699e-04  1.24901e-03  1.90749e-03
  2.74439e-03  1.16883e-03  3.38432e-04  1.02288e-04  8.69074e-05  1.40857e-04
  2.01002e-04  2.45623e-04  2.68358e-04  2.63312e-04  2.29243e-04  1.76401e-04
  1.21327e-04  7.64124e-05  4.56386e-05  2.84333e-05  2.64165e-05  4.47090e-05
  8.49128e-05  1.41340e-04  2.08287e-04  2.82426e-04  3.50431e-04  3.85190e-04
  3.69718e-04  3.19794e-04  2.68519e-04  2.32373e-04  2.01608e-04  1.60351e-04
  1.08552e-04  6.08708e-05  2.88010e-05  1.22879e-05  5.33627e-06  2.68518e-06
  4.91790e-04  8.69974e-04  1.36271e-03  1.72951e-03  2.47124e-03  2.79898e-03
  1.28608e-03  4.99447e-04  6.07047e-04  3.04161e-04  1.04067e-04  4.93015e-05
  6.29801e-05  9.62144e-05  1.30402e-04  1.57857e-04  1.68809e-04  1.56156e-04
  1.24511e-04  8.75557e-05  5.72586e-05  3.72884e-05  2.65643e-05  3.00762e-05
  6.27617e-05  1.34747e-04  2.41681e-04  3.83233e-04  5.66303e-04  7.57694e-04
  8.60669e-04  8.03376e-04  6.35339e-04  4.69299e-04  3.60663e-04  2.87531e-04
  2.12018e-04  1.30279e-04  6.45827e-05  2.73129e-05  1.17195e-05  6.28770e-06
  4.15751e-06  4.55078e-04  7.85315e-04  1.21328e-03  1.56986e-03  2.02417e-03
  3.10089e-03  2.25646e-03  7.27629e-04  4.05661e-04  2.15660e-04  8.08357e-05
  3.56024e-05  4.00065e-05  5.98561e-05  8.44665e-05  1.12251e-04  1.32342e-04
  1.29739e-04  1.05193e-04  7.47954e-05  5.33469e-05  4.32663e-05  3.81296e-05
  4.11704e-05  7.88388e-05  1.77928e-04  3.44790e-04  6.09039e-04  1.03659e-03
  1.57239e-03  1.89174e-03  1.70550e-03  1.18961e-03  7.28314e-04  4.65578e-04
  3.24844e-04  2.13735e-04  1.14703e-04  4.98861e-05  2.21342e-05  1.38634e-05
  1.08073e-05  8.17167e-06  3.78170e-04  6.17730e-04  8.92630e-04  1.04053e-03
  9.28541e-04  8.71180e-04  8.45044e-04  5.32645e-04  2.71247e-04  1.19747e-04
  5.77561e-05  6.96953e-05  1.20009e-04  1.69173e-04  1.85693e-04  1.86057e-04
  1.89520e-04  1.72089e-04  1.28944e-04  8.56446e-05  6.34901e-05  6.19786e-05
  6.31034e-05  5.82176e-05  7.89107e-05  1.72960e-04  3.68565e-04  7.71152e-04
  1.66895e-03  3.13220e-03  4.15561e-03  3.55783e-03  2.04846e-03  9.41253e-04
  4.50927e-04  2.56012e-04  1.42713e-04  6.67486e-05  3.42218e-05  2.87613e-05
  2.74401e-05  2.25247e-05  1.58896e-05  2.95461e-04  4.52686e-04  6.10192e-04
  6.71240e-04  5.58024e-04  3.85066e-04  2.99055e-04  2.23777e-04  1.26539e-04
  6.59962e-05  8.09689e-05  1.69976e-04  3.32331e-04  5.34617e-04  5.55661e-04
  4.32904e-04  3.76176e-04  3.10582e-04  2.07240e-04  1.19867e-04  8.02732e-05
  8.09593e-05  8.81909e-05  7.40858e-05  6.19720e-05  1.08341e-04  2.44624e-04
  6.36936e-04  2.09364e-03  5.71957e-03  8.99249e-03  7.05290e-03  2.95102e-03
  8.48077e-04  2.62094e-04  1.19004e-04  6.32683e-05  4.62996e-05  5.56555e-05
  6.33056e-05  5.63032e-05  4.10621e-05  2.62531e-05  2.31018e-04  3.35491e-04
  4.31552e-04  4.70232e-04  4.18292e-04  3.11045e-04  2.14378e-04  1.41470e-04
  8.99278e-05  8.97025e-05  1.66086e-04  2.89627e-04  5.17984e-04  1.17500e-03
  1.33127e-03  8.57979e-04  7.52566e-04  5.95867e-04  3.56825e-04  1.78708e-04
  9.76180e-05  8.64125e-05  9.48031e-05  8.14889e-05  5.93525e-05  8.15916e-05
  1.41218e-04  2.17670e-04  1.29191e-03  7.62086e-03  1.63935e-02  1.09275e-02
  2.49842e-03  3.23952e-04  1.32345e-04  1.04009e-04  8.70359e-05  9.91627e-05
  1.17093e-04  1.12978e-04  8.82127e-05  5.88658e-05  3.54037e-05  1.92515e-04
  2.70732e-04  3.41120e-04  3.76042e-04  3.57726e-04  2.96755e-04  2.21985e-04
  1.56570e-04  1.24107e-04  1.65013e-04  3.09782e-04  4.51030e-04  3.85829e-04
  1.40980e-03  1.97608e-03  1.41410e-03  1.50388e-03  1.08168e-03  5.75640e-04
  2.58339e-04  1.15759e-04  7.80465e-05  7.94806e-05  8.06981e-05  1.04169e-04
  2.36921e-04  5.46208e-04  8.38583e-04  4.08988e-04  2.80912e-03  1.16752e-02
  5.72113e-03  6.16937e-04  9.70239e-04  7.35075e-04  3.95001e-04  2.28942e-04
  1.81400e-04  1.66701e-04  1.40700e-04  1.02699e-04  6.62581e-05  3.91635e-05
  1.77755e-04  2.47883e-04  3.12456e-04  3.50829e-04  3.49589e-04  3.12841e-04
  2.56640e-04  2.00228e-04  1.75339e-04  2.39343e-04  4.69336e-04  8.98136e-04
  1.41415e-03  1.79810e-03  1.37907e-03  2.16172e-03  2.49740e-03  1.57594e-03
  7.73981e-04  3.31286e-04  1.33712e-04  6.68354e-05  5.62644e-05  7.48300e-05
  1.69741e-04  4.99867e-04  1.40396e-03  3.43739e-03  5.87798e-03  2.48411e-03
  4.16397e-06  9.86901e-04  6.34965e-03  4.58679e-03  2.00688e-03  8.08402e-04
  3.61940e-04  2.13999e-04  1.61801e-04  1.26891e-04  9.17904e-05  6.02283e-05
  3.64539e-05  1.80420e-04  2.53677e-04  3.23268e-04  3.68024e-04  3.74093e-04
  3.46186e-04  2.98380e-04  2.44133e-04  2.13691e-04  2.68006e-04  4.83443e-04
  9.40351e-04  2.03704e-03  3.09917e-03  1.78949e-03  1.68296e-03  2.33350e-03
  1.58218e-03  8.05288e-04  3.54700e-04  1.43011e-04  6.07114e-05  3.93893e-05
  6.24635e-05  1.84893e-04  5.67284e-04  1.55999e-03  3.76652e-03  6.61822e-03
  3.58225e-03  1.15935e-04  2.28510e-03  7.46285e-03  4.94212e-03  2.15106e-03
  8.54046e-04  3.48693e-04  1.69277e-04  1.10362e-04  8.57469e-05  6.59645e-05
  4.66457e-05  3.01451e-05  1.92271e-04  2.74027e-04  3.53520e-04  4.05257e-04
  4.12112e-04  3.82691e-04  3.35517e-04  2.78440e-04  2.35367e-04  2.61511e-04
  3.96335e-04  6.00015e-04  1.09799e-03  2.75422e-03  2.39978e-03  1.29689e-03
  1.50545e-03  1.17384e-03  6.64988e-04  3.17144e-04  1.38507e-04  6.39907e-05
  4.08892e-05  5.43637e-05  1.41319e-04  3.83291e-04  8.57682e-04  1.42213e-03
  1.18820e-03  8.67926e-04  4.16799e-03  2.27797e-03  1.20967e-03  1.55074e-03
  1.03883e-03  5.13833e-04  2.18801e-04  9.30367e-05  5.55682e-05  4.90929e-05
  4.48063e-05  3.59859e-05  2.52936e-05  2.04375e-04  2.94221e-04  3.83233e-04
  4.42136e-04  4.49866e-04  4.16730e-04  3.66444e-04  3.04745e-04  2.49266e-04
  2.51398e-04  3.48971e-04  5.30155e-04  8.79528e-04  1.55436e-03  1.65071e-03
  1.20905e-03  1.03011e-03  7.85195e-04  4.78887e-04  2.50645e-04  1.31298e-04
  9.15573e-05  8.91594e-05  9.68086e-05  1.26218e-04  2.08839e-04  3.10784e-04
  3.00767e-04  4.53287e-04  2.80819e-03  6.51747e-03  4.20256e-03  7.94733e-04
  2.28656e-04  2.99948e-04  2.48421e-04  1.47293e-04  7.91801e-05  5.69101e-05
  5.46345e-05  5.00616e-05  3.94045e-05  2.70878e-05  2.09659e-04  3.02171e-04
  3.95002e-04  4.59436e-04  4.73370e-04  4.42847e-04  3.90039e-04  3.23380e-04
  2.57559e-04  2.37938e-04  3.03566e-04  4.55098e-04  6.81330e-04  9.27083e-04
  9.90728e-04  8.62530e-04  7.04022e-04  5.19319e-04  3.29472e-04  1.94481e-04
  1.46798e-04  1.81127e-04  2.51444e-04  2.81043e-04  2.46141e-04  2.14468e-04
  2.02918e-04  2.09200e-04  5.86278e-04  1.96337e-03  3.30283e-03  2.42517e-03
  7.67657e-04  1.67088e-04  2.05185e-04  2.89101e-04  2.76066e-04  2.22316e-04
  1.83637e-04  1.47445e-04  1.04976e-04  6.67987e-05  3.92829e-05  2.06259e-04
  2.94269e-04  3.82137e-04  4.45484e-04  4.65691e-04  4.43755e-04  3.93472e-04
  3.23973e-04  2.50699e-04  2.11786e-04  2.39031e-04  3.27849e-04  4.45611e-04
  5.47049e-04  5.85258e-04  5.52212e-04  4.69291e-04  3.52702e-04  2.35524e-04
  1.70186e-04  2.09499e-04  3.84559e-04  6.28424e-04  7.01177e-04  5.09382e-04
  3.44742e-04  2.99252e-04  2.74970e-04  4.03740e-04  8.21330e-04  1.14177e-03
  8.64284e-04  3.51370e-04  1.80969e-04  3.35801e-04  5.12445e-04  5.27817e-04
  5.00514e-04  4.84818e-04  3.73851e-04  2.28043e-04  1.22261e-04  6.19778e-05
  1.98925e-04  2.78442e-04  3.55335e-04  4.09775e-04  4.28304e-04  4.10927e-04
  3.64484e-04  2.95761e-04  2.21622e-04  1.74789e-04  1.79228e-04  2.27865e-04
  2.92704e-04  3.48640e-04  3.81927e-04  3.83153e-04  3.43796e-04  2.68846e-04
  1.92050e-04  1.76762e-04  3.14124e-04  6.99420e-04  1.21088e-03  1.14643e-03
  5.09230e-04  3.11701e-04  3.85611e-04  3.41764e-04  2.65460e-04  2.78085e-04
  2.89372e-04  1.92709e-04  9.42430e-05  1.71603e-04  4.07844e-04  5.21529e-04
  3.70230e-04  5.14018e-04  8.69058e-04  7.18560e-04  4.01254e-04  1.92745e-04
  8.85442e-05  1.97143e-04  2.70877e-04  3.38750e-04  3.82769e-04  3.92359e-04
  3.69050e-04  3.19592e-04  2.51836e-04  1.83174e-04  1.41670e-04  1.45545e-04
  1.86435e-04  2.40281e-04  2.89697e-04  3.27141e-04  3.41346e-04  3.16544e-04
  2.53197e-04  1.87134e-04  1.94387e-04  4.00725e-04  9.63368e-04  1.67974e-03
  1.14936e-03  9.50049e-05  9.47301e-05  3.54694e-04  3.82245e-04  2.55463e-04
  1.58693e-04  9.67549e-05  4.79418e-05  5.60570e-05  1.78517e-04  3.38079e-04
  2.48357e-04  3.29563e-05  2.37040e-04  1.10937e-03  9.88838e-04  5.29231e-04
  2.41431e-04  1.05941e-04  2.11954e-04  2.90389e-04  3.60845e-04  4.02624e-04
  4.03642e-04  3.67354e-04  3.05847e-04  2.32140e-04  1.64968e-04  1.30577e-04
  1.45150e-04  1.98361e-04  2.64588e-04  3.25918e-04  3.72515e-04  3.90339e-04
  3.62430e-04  2.88852e-04  2.08441e-04  2.01923e-04  3.96515e-04  9.46966e-04
  1.67636e-03  1.30973e-03  2.30527e-04  1.12820e-04  3.06161e-04  3.69702e-04
  2.92261e-04  2.16957e-04  1.60889e-04  1.18010e-04  1.24870e-04  2.09853e-04
  2.86668e-04  1.72997e-04  7.77330e-05  4.00170e-04  1.06880e-03  9.23038e-04
  5.03479e-04  2.33664e-04  1.03517e-04  2.53662e-04  3.55299e-04  4.49882e-04
  5.06913e-04  5.06833e-04  4.55919e-04  3.74603e-04  2.80279e-04  1.94253e-04
  1.49288e-04  1.67840e-04  2.37639e-04  3.24977e-04  4.05288e-04  4.62539e-04
  4.80505e-04  4.43946e-04  3.51951e-04  2.44245e-04  1.96963e-04  3.06919e-04
  6.64333e-04  1.16517e-03  1.20861e-03  6.28344e-04  2.88614e-04  2.82515e-04
  3.06359e-04  2.89969e-04  2.75036e-04  2.50014e-04  2.03635e-04  1.83455e-04
  2.25449e-04  2.73851e-04  2.21118e-04  1.65227e-04  3.95253e-04  6.78029e-04
  5.90531e-04  3.52195e-04  1.77127e-04  8.31818e-05  3.29807e-04  4.81300e-04
  6.31426e-04  7.26242e-04  7.31104e-04  6.66050e-04  5.61299e-04  4.25866e-04
  2.84049e-04  1.91053e-04  1.90169e-04  2.68675e-04  3.76159e-04  4.71926e-04
  5.33581e-04  5.50842e-04  5.12028e-04  4.09480e-04  2.79425e-04  1.89947e-04
  2.04968e-04  3.56365e-04  5.78630e-04  6.53804e-04  4.72141e-04  2.73006e-04
  2.08653e-04  2.08451e-04  2.23884e-04  2.52605e-04  2.62352e-04  2.26423e-04
  1.90142e-04  1.98113e-04  2.21024e-04  2.00763e-04  1.66869e-04  2.27852e-04
  3.15129e-04  2.90942e-04  1.96277e-04  1.10654e-04  5.67564e-05  4.40704e-04
  6.74046e-04  9.15162e-04  1.05339e-03  1.03819e-03  9.74848e-04  8.68061e-04
  6.75858e-04  4.36637e-04  2.46973e-04  1.94366e-04  2.66366e-04  3.88375e-04
  4.93447e-04  5.51353e-04  5.65816e-04  5.31548e-04  4.32437e-04  2.96889e-04
  1.83843e-04  1.37553e-04  1.65918e-04  2.30000e-04  2.55331e-04  2.08198e-04
  1.44980e-04  1.17100e-04  1.17099e-04  1.36760e-04  1.81940e-04  2.25062e-04
  2.18613e-04  1.80364e-04  1.59011e-04  1.53250e-04  1.36147e-04  1.13054e-04
  1.16290e-04  1.34672e-04  1.28582e-04  9.67723e-05  6.11915e-05  3.45566e-05
  5.71372e-04  9.11588e-04  1.26052e-03  1.36606e-03  1.22282e-03  1.36418e-03
  1.31019e-03  1.06592e-03  7.00690e-04  3.36248e-04  1.90473e-04  2.32833e-04
  3.53093e-04  4.60794e-04  5.17650e-04  5.31678e-04  5.02326e-04  4.14126e-04
  2.88227e-04  1.72807e-04  1.01955e-04  7.89366e-05  8.18688e-05  8.26239e-05
  7.14363e-05  6.02928e-05  5.76351e-05  6.08467e-05  7.79198e-05  1.26924e-04
  1.89706e-04  2.07182e-04  1.70734e-04  1.27849e-04  1.00290e-04  7.96837e-05
  6.30360e-05  5.70483e-05  5.90148e-05  5.69674e-05  4.65279e-05  3.24624e-05
  2.00489e-05  6.85627e-04  1.12598e-03  1.55118e-03  1.45927e-03  1.26176e-03
  2.51739e-03  2.20447e-03  2.07120e-03  1.31028e-03  5.11730e-04  2.06836e-04
  1.94444e-04  2.89950e-04  3.88538e-04  4.49067e-04  4.69918e-04  4.46720e-04
  3.70539e-04  2.60077e-04  1.54339e-04  8.15393e-05  4.52093e-05  3.12954e-05
  2.47203e-05  2.12824e-05  2.35435e-05  2.93918e-05  3.53006e-05  5.11078e-05
  9.40770e-05  1.50384e-04  1.70712e-04  1.40139e-04  9.44590e-05  6.08817e-05
  4.07271e-05  2.96288e-05  2.60768e-05  2.70825e-05  2.74029e-05  2.41463e-05
  1.82879e-05  1.21681e-05  7.36820e-04  1.21991e-03  1.65292e-03  1.40395e-03
  1.98834e-03  3.10104e-03  2.01131e-03  3.38362e-03  2.02067e-03  6.85965e-04
  2.36510e-04  1.74564e-04  2.39951e-04  3.23394e-04  3.84913e-04  4.12545e-04
  3.94960e-04  3.27278e-04  2.28705e-04  1.33747e-04  6.79499e-05  3.51208e-05
  2.23813e-05  1.54973e-05  1.09976e-05  1.26134e-05  1.91998e-05  2.64308e-05
  3.98182e-05  6.99557e-05  1.06373e-04  1.17690e-04  9.39766e-05  5.79328e-05
  3.06693e-05  1.61153e-05  1.08200e-05  1.14410e-05  1.45684e-05  1.66046e-05
  1.57342e-05  1.25638e-05  8.71931e-06  7.00007e-04  1.14137e-03  1.52244e-03
  1.33673e-03  2.13712e-03  4.29914e-03  2.19318e-03  2.24148e-03  1.60687e-03
  6.20296e-04  2.38073e-04  1.78749e-04  2.33040e-04  3.06593e-04  3.65215e-04
  3.93955e-04  3.76808e-04  3.08984e-04  2.11441e-04  1.19845e-04  6.07691e-05
  3.78296e-05  3.44880e-05  3.04867e-05  2.09522e-05  1.62517e-05  2.10972e-05
  2.89474e-05  3.90789e-05  5.80784e-05  7.89909e-05  8.10295e-05  5.93076e-05
  3.13028e-05  1.24533e-05  4.86910e-06  4.71856e-06  8.50054e-06  1.30479e-05
  1.54046e-05  1.45149e-05  1.14441e-05  7.86393e-06  5.94555e-04  9.38323e-04
  1.24237e-03  1.20855e-03  1.29695e-03  2.26043e-03  1.51329e-03  1.10087e-03
  8.56726e-04  4.22622e-04  2.19882e-04  2.13396e-04  2.83225e-04  3.55818e-04
  4.09344e-04  4.36407e-04  4.16341e-04  3.37252e-04  2.23802e-04  1.21036e-04
  6.14641e-05  4.84250e-05  5.82339e-05  5.94080e-05  4.34288e-05  3.11527e-05
  3.58698e-05  4.53504e-05  5.18057e-05  6.59374e-05  8.55852e-05  8.38393e-05
  5.50615e-05  2.50633e-05  1.03258e-05  7.91075e-06  1.07662e-05  1.51723e-05
  1.88091e-05  1.94693e-05  1.68290e-05  1.24981e-05  8.23956e-06  4.66221e-04
  7.06171e-04  9.29230e-04  1.00265e-03  9.81753e-04  1.08950e-03  1.01866e-03
  7.87229e-04  5.20375e-04  2.94472e-04  2.28346e-04  2.95608e-04  4.00466e-04
  4.77644e-04  5.17844e-04  5.44112e-04  5.32794e-04  4.35650e-04  2.82574e-04
  1.45717e-04  7.09794e-05  6.05372e-05  8.14472e-05  8.93812e-05  7.06990e-05
  5.67937e-05  6.90482e-05  8.37607e-05  8.30911e-05  1.01967e-04  1.54420e-04
  1.57788e-04  9.47305e-05  4.27615e-05  2.60944e-05  2.55857e-05  2.74376e-05
  2.83276e-05  2.77872e-05  2.48400e-05  1.96388e-05  1.37878e-05  8.76695e-06
  3.53508e-04  5.12049e-04  6.61100e-04  7.43236e-04  7.51435e-04  7.36349e-04
  6.72373e-04  5.21356e-04  3.42900e-04  2.46402e-04  2.97870e-04  4.48009e-04
  5.98688e-04  7.30326e-04  7.27548e-04  6.93655e-04  7.38645e-04  6.35590e-04
  4.08365e-04  2.03542e-04  9.14767e-05  6.81676e-05  8.95877e-05  1.02842e-04
  9.15229e-05  9.28099e-05  1.32179e-04  1.67470e-04  1.53663e-04  1.95654e-04
  3.88599e-04  3.91132e-04  1.89487e-04  8.51154e-05  6.50121e-05  5.88365e-05
  5.06434e-05  4.18799e-05  3.42728e-05  2.72840e-05  2.02924e-05  1.38400e-05
  8.69333e-06  2.74228e-04  3.80281e-04  4.75215e-04  5.27861e-04  5.26039e-04
  4.83499e-04  4.10043e-04  3.12277e-04  2.35892e-04  2.68225e-04  4.66357e-04
  7.28910e-04  9.29683e-04  1.62349e-03  1.63585e-03  8.81051e-04  1.03836e-03
  9.70128e-04  6.13832e-04  2.98897e-04  1.26134e-04  7.22386e-05  7.91177e-05
  9.25614e-05  9.91698e-05  1.37332e-04  2.36809e-04  3.42747e-04  3.37463e-04
  4.27283e-04  1.01291e-03  8.40247e-04  2.79804e-04  1.75415e-04  1.55092e-04
  1.14443e-04  7.65493e-05  5.03560e-05  3.45046e-05  2.48539e-05  1.78919e-05
  1.22455e-05  7.82827e-06  2.30492e-04  3.09575e-04  3.74790e-04  4.03784e-04
  3.87197e-04  3.34939e-04  2.65049e-04  2.00589e-04  1.93070e-04  3.41080e-04
  7.49290e-04  1.28019e-03  1.36077e-03  3.11903e-03  3.70923e-03  1.03629e-03
  1.41531e-03  1.40645e-03  8.60310e-04  4.12445e-04  1.71240e-04  7.87890e-05
  6.20820e-05  7.07203e-05  9.76500e-05  1.79953e-04  3.56809e-04  5.94421e-04
  6.91459e-04  7.89776e-04  1.58704e-03  8.49141e-04  3.25917e-04  4.67676e-04
  3.46113e-04  1.96045e-04  1.02610e-04  5.34402e-05  3.00326e-05  1.94403e-05
  1.38356e-05  9.81441e-06  6.58001e-06  2.16709e-04  2.88407e-04  3.45077e-04
  3.66251e-04  3.44764e-04  2.91842e-04  2.25755e-04  1.70610e-04  1.84010e-04
  3.87404e-04  9.60694e-04  1.85884e-03  1.71107e-03  1.85427e-03  2.24151e-03
  8.29169e-04  1.68692e-03  1.70105e-03  1.02056e-03  4.92614e-04  2.09392e-04
  8.83414e-05  5.05289e-05  5.21829e-05  9.07405e-05  1.95735e-04  4.00168e-04
  6.75547e-04  7.49975e-04  5.36463e-04  6.27471e-04  3.65660e-04  8.95856e-04
  1.00396e-03  5.64037e-04  2.65270e-04  1.18244e-04  5.17039e-05  2.42878e-05
  1.42814e-05  1.03879e-05  7.89519e-06  5.66230e-06  2.23957e-04  3.01811e-04
  3.65395e-04  3.92451e-04  3.76501e-04  3.29954e-04  2.64873e-04  1.96600e-04
  1.81810e-04  3.39671e-04  8.20759e-04  1.55065e-03  1.68098e-03  3.10906e-03
  3.96724e-03  1.33719e-03  1.62516e-03  1.58159e-03  9.77272e-04  4.91494e-04
  2.19767e-04  9.40161e-05  4.61151e-05  4.10693e-05  7.76863e-05  1.71334e-04
  3.23700e-04  4.64311e-04  3.56224e-04  2.08289e-04  7.63990e-04  5.96597e-04
  1.11468e-03  1.02736e-03  5.56923e-04  2.55122e-04  1.08280e-04  4.37523e-05
  1.92652e-05  1.18348e-05  9.55201e-06  7.80818e-06  5.81737e-06  2.41214e-04
  3.32331e-04  4.11707e-04  4.53374e-04  4.50403e-04  4.15654e-04  3.50189e-04
  2.56997e-04  1.89879e-04  2.48428e-04  5.05168e-04  8.36098e-04  9.93689e-04
  2.08780e-03  2.63490e-03  1.32570e-03  1.29876e-03  1.18519e-03  7.72720e-04
  4.13445e-04  1.98085e-04  9.32514e-05  5.02665e-05  4.16232e-05  6.65564e-05
  1.31025e-04  2.16131e-04  2.61500e-04  2.40562e-04  5.13154e-04  1.03075e-03
  6.25711e-04  5.16638e-04  5.14202e-04  3.34284e-04  1.71845e-04  7.72091e-05
  3.36856e-05  1.91398e-05  1.58697e-05  1.40513e-05  1.11462e-05  7.83516e-06
  2.56397e-04  3.60393e-04  4.56460e-04  5.15087e-04  5.27131e-04  5.03912e-04
  4.37033e-04  3.22712e-04  2.13722e-04  1.92495e-04  2.98304e-04  4.53833e-04
  5.53647e-04  7.59029e-04  9.14355e-04  8.69107e-04  9.05503e-04  7.91882e-04
  5.38503e-04  3.06143e-04  1.62959e-04  1.00992e-04  8.39364e-05  7.94046e-05
  8.43873e-05  1.14192e-04  1.56865e-04  1.81196e-04  2.25011e-04  4.21754e-04
  5.78859e-04  3.46297e-04  1.74308e-04  1.66162e-04  1.38685e-04  8.92525e-05
  5.19322e-05  3.75947e-05  3.74780e-05  3.66088e-05  2.97745e-05  2.05551e-05
  1.26919e-05  2.59534e-04  3.68753e-04  4.73592e-04  5.43453e-04  5.65195e-04
  5.45669e-04  4.76378e-04  3.56412e-04  2.33480e-04  1.73536e-04  2.06541e-04
  2.94450e-04  3.74359e-04  4.45604e-04  5.22571e-04  5.89018e-04  6.04497e-04
  5.15383e-04  3.58258e-04  2.16734e-04  1.46180e-04  1.57189e-04  2.10089e-04
  2.26246e-04  1.81974e-04  1.51915e-04  1.60749e-04  1.69437e-04  1.90501e-04
  2.53407e-04  2.73077e-04  1.70086e-04  7.00266e-05  4.57308e-05  4.78716e-05
  4.98642e-05  6.06768e-05  8.75327e-05  1.08282e-04  9.77950e-05  6.77420e-05
  3.96999e-05  2.12630e-05  2.47246e-04  3.50700e-04  4.51035e-04  5.19771e-04
  5.40864e-04  5.16937e-04  4.47448e-04  3.38386e-04  2.26588e-04  1.60960e-04
  1.65640e-04  2.21200e-04  2.87819e-04  3.47012e-04  4.01740e-04  4.41421e-04
  4.33846e-04  3.61424e-04  2.53095e-04  1.69622e-04  1.75955e-04  3.15139e-04
  5.28800e-04  5.81156e-04  3.86078e-04  2.41143e-04  2.23435e-04  2.08296e-04
  1.87952e-04  1.83248e-04  1.63526e-04  1.04180e-04  4.26904e-05  1.56534e-05
  1.96501e-05  4.98863e-05  1.19035e-04  2.29151e-04  2.93368e-04  2.36126e-04
  1.39189e-04  7.00430e-05  3.30408e-05  2.24579e-04  3.14433e-04  3.99959e-04
  4.56871e-04  4.69696e-04  4.39720e-04  3.74099e-04  2.84167e-04  1.96428e-04
  1.45611e-04  1.50686e-04  2.00119e-04  2.65163e-04  3.25324e-04  3.72836e-04
  3.95993e-04  3.75349e-04  3.05310e-04  2.14105e-04  1.64323e-04  2.49273e-04
  5.68610e-04  1.02305e-03  9.99592e-04  4.53200e-04  2.67258e-04  3.07330e-04
  2.78231e-04  2.20391e-04  1.77403e-04  1.38263e-04  9.01799e-05  4.32448e-05
  1.53551e-05  1.91036e-05  7.13886e-05  1.68334e-04  3.91443e-04  5.97269e-04
  4.47851e-04  2.31345e-04  1.03363e-04  4.43873e-05  2.01938e-04  2.77639e-04
  3.46943e-04  3.89888e-04  3.93797e-04  3.60503e-04  3.00905e-04  2.29128e-04
  1.65914e-04  1.37369e-04  1.58980e-04  2.21447e-04  2.98346e-04  3.66579e-04
  4.13902e-04  4.29248e-04  3.97977e-04  3.18400e-04  2.22130e-04  1.80394e-04
  3.11615e-04  7.61351e-04  1.37442e-03  1.10339e-03  2.45430e-04  1.81531e-04
  3.16999e-04  3.16463e-04  2.61385e-04  2.04938e-04  1.53009e-04  1.06446e-04
  6.22317e-05  2.87968e-05  3.40760e-05  1.07524e-04  1.44650e-04  3.99187e-04
  8.15812e-04  5.91357e-04  2.84407e-04  1.19851e-04  4.92840e-05  1.90207e-04
  2.58245e-04  3.18109e-04  3.52278e-04  3.50848e-04  3.17089e-04  2.62838e-04
  2.02386e-04  1.54404e-04  1.43356e-04  1.85421e-04  2.71278e-04  3.70741e-04
  4.53504e-04  5.02273e-04  5.10360e-04  4.68055e-04  3.72501e-04  2.56595e-04
  1.94865e-04  3.03017e-04  7.14821e-04  1.29883e-03  1.17914e-03  4.13916e-04
  1.57114e-04  2.14747e-04  2.78771e-04  2.88348e-04  2.59010e-04  2.11501e-04
  1.61798e-04  1.00862e-04  4.76448e-05  5.06751e-05  1.56785e-04  3.19529e-04
  5.93141e-04  7.62207e-04  5.13213e-04  2.48247e-04  1.06412e-04  4.44458e-05
  1.98321e-04  2.70715e-04  3.33498e-04  3.67812e-04  3.65935e-04  3.33565e-04
  2.80288e-04  2.17892e-04  1.66389e-04  1.56699e-04  2.12632e-04  3.25529e-04
  4.57850e-04  5.64539e-04  6.12877e-04  6.05576e-04  5.49601e-04  4.38347e-04
  2.99277e-04  2.01522e-04  2.34402e-04  4.77638e-04  8.54009e-04  9.30232e-04
  5.15690e-04  1.62059e-04  1.19436e-04  2.07213e-04  2.89295e-04  3.38820e-04
  3.53363e-04  2.97042e-04  1.70639e-04  7.18408e-05  6.34421e-05  1.56369e-04
  3.28284e-04  4.75836e-04  4.61177e-04  3.06230e-04  1.59600e-04  7.40686e-05
  3.30232e-05  2.33591e-04  3.28492e-04  4.12464e-04  4.58505e-04  4.65712e-04
  4.43509e-04  3.77641e-04  2.82760e-04  1.96474e-04  1.61451e-04  2.15516e-04
  3.51497e-04  5.21535e-04  6.60130e-04  7.07649e-04  6.77383e-04  6.06538e-04
  4.86720e-04  3.33940e-04  2.06331e-04  1.65561e-04  2.46447e-04  4.02113e-04
  4.59637e-04  3.09189e-04  1.24662e-04  8.15917e-05  1.46409e-04  2.53624e-04
  4.12708e-04  5.79047e-04  5.33957e-04  2.94956e-04  1.24853e-04  8.99548e-05
  1.31302e-04  1.97267e-04  2.34506e-04  2.09679e-04  1.45292e-04  8.37040e-05
  4.31632e-05  2.10715e-05  3.01488e-04  4.46597e-04  5.80288e-04  6.50339e-04
  7.07590e-04  7.91333e-04  6.73300e-04  4.46108e-04  2.64865e-04  1.57911e-04
  1.81347e-04  3.22276e-04  5.12375e-04  6.68676e-04  7.19912e-04  6.83652e-04
  6.11245e-04  4.96361e-04  3.47245e-04  2.10223e-04  1.28614e-04  1.18107e-04
  1.53561e-04  1.71920e-04  1.33626e-04  8.20612e-05  7.66685e-05  1.19677e-04
  2.09729e-04  4.07804e-04  6.70617e-04  6.80022e-04  4.21790e-04  2.14087e-04
  1.38485e-04  1.25490e-04  1.25133e-04  1.16124e-04  9.39756e-05  6.57768e-05
  4.06625e-05  2.29460e-05  1.22204e-05  4.00450e-04  6.35552e-04  8.67855e-04
  9.58194e-04  1.18594e-03  1.99476e-03  1.81125e-03  1.09703e-03  5.62818e-04
  2.11123e-04  1.35118e-04  2.45868e-04  4.21824e-04  5.67817e-04  6.27575e-04
  6.14082e-04  5.60725e-04  4.64432e-04  3.34604e-04  2.07766e-04  1.16069e-04
  7.02639e-05  5.95655e-05  6.10299e-05  6.02216e-05  6.49318e-05  8.85092e-05
  1.30152e-04  1.90820e-04  3.01859e-04  4.57496e-04  5.10619e-04  4.01447e-04
  2.63405e-04  1.75133e-04  1.26191e-04  9.46857e-05  6.99912e-05  4.93249e-05
  3.27462e-05  2.04523e-05  1.20827e-05  6.82726e-06  5.09820e-04  8.72406e-04
  1.28622e-03  1.39989e-03  1.58866e-03  3.36662e-03  3.73046e-03  3.08744e-03
  1.43581e-03  4.03303e-04  1.21225e-04  1.64289e-04  3.01526e-04  4.24921e-04
  4.92502e-04  5.07077e-04  4.79011e-04  4.07256e-04  3.03810e-04  1.97144e-04
  1.11981e-04  5.82978e-05  3.31309e-05  2.78430e-05  3.64797e-05  5.93207e-05
  9.71278e-05  1.41685e-04  1.73431e-04  1.80580e-04  1.92685e-04  2.35003e-04
  2.56600e-04  2.23340e-04  1.65587e-04  1.13618e-04  7.52417e-05  4.85580e-05
  3.05554e-05  1.87933e-05  1.13212e-05  6.67576e-06  3.85184e-06  5.83257e-04
  1.05477e-03  1.69288e-03  2.07165e-03  2.06829e-03  1.61899e-03  1.38076e-03
  3.47726e-03  1.92818e-03  5.42048e-04  1.30887e-04  1.10434e-04  2.03401e-04
  3.02705e-04  3.72136e-04  4.05028e-04  3.98255e-04  3.49822e-04  2.70930e-04
  1.84102e-04  1.09588e-04  5.74181e-05  2.84825e-05  1.95678e-05  2.80857e-05
  5.36599e-05  9.46283e-05  1.39254e-04  1.58242e-04  1.26455e-04  8.23234e-05
  9.68511e-05  1.44850e-04  1.56686e-04  1.28310e-04  8.93370e-05  5.70731e-05
  3.47641e-05  2.05605e-05  1.19457e-05  6.87839e-06  3.94335e-06  2.25284e-06
  5.75787e-04  1.04574e-03  1.71368e-03  2.31378e-03  3.17756e-03  4.23311e-03
  2.40311e-03  1.49163e-03  1.07407e-03  4.04458e-04  1.22390e-04  9.27368e-05
  1.55655e-04  2.32431e-04  2.96117e-04  3.38104e-04  3.47590e-04  3.16882e-04
  2.53832e-04  1.78628e-04  1.10549e-04  6.01236e-05  2.97686e-05  1.81033e-05
  2.39155e-05  4.79762e-05  9.12573e-05  1.46734e-04  1.84890e-04  1.62240e-04
  1.01042e-04  9.32094e-05  1.26044e-04  1.29191e-04  1.01087e-04  6.77066e-05
  4.17669e-05  2.46156e-05  1.41000e-05  7.92967e-06  4.41660e-06  2.45514e-06
  1.36963e-06  4.90926e-04  8.47191e-04  1.29814e-03  1.61929e-03  1.98183e-03
  3.34654e-03  2.74377e-03  9.94619e-04  4.82228e-04  2.30228e-04  1.11579e-04
  1.19106e-04  1.81516e-04  2.43618e-04  2.91908e-04  3.32368e-04  3.53055e-04
  3.31577e-04  2.69662e-04  1.91303e-04  1.19695e-04  6.63632e-05  3.33379e-05
  1.88264e-05  2.17818e-05  4.48678e-05  9.55408e-05  1.79710e-04  2.70064e-04
  2.68841e-04  1.67340e-04  1.54201e-04  1.84676e-04  1.53374e-04  9.85635e-05
  5.69088e-05  3.18198e-05  1.76582e-05  9.74702e-06  5.33802e-06  2.90168e-06
  1.57254e-06  8.55125e-07  3.77902e-04  6.01947e-04  8.34279e-04  9.20426e-04
  8.40509e-04  9.41055e-04  9.06198e-04  5.28428e-04  2.75827e-04  1.51738e-04
  1.30997e-04  2.02749e-04  3.09797e-04  3.84412e-04  3.96707e-04  4.07167e-04
  4.37994e-04  4.19352e-04  3.36379e-04  2.31914e-04  1.41610e-04  7.77035e-05
  3.89764e-05  2.08067e-05  2.08720e-05  4.29739e-05  1.00726e-04  2.13883e-04
  3.55571e-04  3.35184e-04  1.33095e-04  1.89142e-04  2.74754e-04  2.02004e-04
  1.09650e-04  5.39474e-05  2.64395e-05  1.33454e-05  6.92964e-06  3.65176e-06
  1.93164e-06  1.02176e-06  5.41853e-07  2.82580e-04  4.17204e-04  5.35048e-04
  5.58825e-04  4.67056e-04  3.72448e-04  3.22189e-04  2.49264e-04  1.66009e-04
  1.26958e-04  1.81687e-04  3.30615e-04  5.40395e-04  7.54047e-04  7.04418e-04
  5.63956e-04  6.23013e-04  6.14346e-04  4.73126e-04  3.07184e-04  1.78184e-04
  9.46385e-05  4.66903e-05  2.37117e-05  2.02010e-05  3.86865e-05  9.31921e-05
  2.06040e-04  3.51245e-04  3.15757e-04  9.09877e-05  1.97084e-04  3.18086e-04
  2.21905e-04  1.11916e-04  5.07622e-05  2.27972e-05  1.05858e-05  5.13392e-06
  2.57375e-06  1.31355e-06  6.75358e-07  3.48591e-07  2.22281e-04  3.12141e-04
  3.86295e-04  4.07116e-04  3.61837e-04  2.86983e-04  2.21447e-04  1.64500e-04
  1.18867e-04  1.29932e-04  2.55313e-04  4.65909e-04  7.09412e-04  1.45153e-03
  1.56125e-03  8.27423e-04  9.54396e-04  9.56919e-04  6.85912e-04  4.12068e-04
  2.25004e-04  1.14957e-04  5.55717e-05  2.71067e-05  1.93127e-05  3.11522e-05
  7.12988e-05  1.53944e-04  2.64944e-04  2.99976e-04  2.36981e-04  2.78702e-04
  2.87434e-04  1.87297e-04  9.42275e-05  4.26140e-05  1.87722e-05  8.41064e-06
  3.90430e-06  1.87615e-06  9.23495e-07  4.60490e-07  2.30956e-07  1.94419e-04
  2.67721e-04  3.30189e-04  3.58670e-04  3.42268e-04  2.92027e-04  2.26709e-04
  1.58286e-04  1.10183e-04  1.48797e-04  3.86667e-04  8.52597e-04  1.04804e-03
  1.78594e-03  2.69043e-03  1.47503e-03  1.54126e-03  1.40713e-03  9.19959e-04
  5.15344e-04  2.68209e-04  1.33157e-04  6.35660e-05  3.02960e-05  1.84120e-05
  2.29252e-05  4.62180e-05  9.38027e-05  1.60838e-04  2.16745e-04  2.39525e-04
  2.39600e-04  1.97082e-04  1.24917e-04  6.55610e-05  3.10770e-05  1.41332e-05
  6.40765e-06  2.95635e-06  1.39589e-06  6.71861e-07  3.27231e-07  1.60184e-07
  1.89722e-04  2.61428e-04  3.24670e-04  3.58976e-04  3.53851e-04  3.15586e-04
  2.55036e-04  1.80108e-04  1.20073e-04  1.65216e-04  5.25357e-04  1.59059e-03
  2.81860e-03  1.56127e-03  1.72919e-03  2.10451e-03  1.94451e-03  1.64128e-03
  1.03164e-03  5.63518e-04  2.88795e-04  1.42478e-04  6.82067e-05  3.24153e-05
  1.76988e-05  1.65130e-05  2.71705e-05  5.02765e-05  8.34812e-05  1.16942e-04
  1.37149e-04  1.34213e-04  1.07209e-04  7.02156e-05  3.94521e-05  2.00939e-05
  9.70971e-06  4.59766e-06  2.17510e-06  1.03672e-06  4.98235e-07  2.40668e-07
  1.16320e-07  1.98008e-04  2.74956e-04  3.42434e-04  3.76338e-04  3.67114e-04
  3.29803e-04  2.78417e-04  2.08915e-04  1.40089e-04  1.61540e-04  4.61365e-04
  1.30165e-03  2.23233e-03  2.28530e-03  2.63455e-03  1.40766e-03  1.42066e-03
  1.38562e-03  9.29435e-04  5.26732e-04  2.76700e-04  1.39306e-04  6.80708e-05
  3.28539e-05  1.70445e-05  1.24784e-05  1.57510e-05  2.54950e-05  3.98763e-05
  5.47561e-05  6.40651e-05  6.28842e-05  5.14894e-05  3.56816e-05  2.16315e-05
  1.19282e-05  6.19499e-06  3.11111e-06  1.53678e-06  7.53538e-07  3.68056e-07
  1.79055e-07  8.65787e-08  2.09308e-04  2.93097e-04  3.64870e-04  3.94060e-04
  3.72080e-04  3.29976e-04  2.91875e-04  2.38732e-04  1.70426e-04  1.60864e-04
  3.22078e-04  6.67446e-04  9.35311e-04  1.53325e-03  1.90262e-03  9.25219e-04
  9.31975e-04  9.70356e-04  7.11646e-04  4.33159e-04  2.40002e-04  1.25940e-04
  6.37499e-05  3.16693e-05  1.62592e-05  1.01811e-05  9.76170e-06  1.31175e-05
  1.87445e-05  2.46393e-05  2.83293e-05  2.79664e-05  2.36457e-05  1.73381e-05
  1.12915e-05  6.71778e-06  3.74818e-06  2.00255e-06  1.03955e-06  5.29093e-07
  2.65306e-07  1.31290e-07  6.40938e-08  2.14498e-04  3.02636e-04  3.78385e-04
  4.07565e-04  3.81544e-04  3.39637e-04  3.11696e-04  2.71481e-04  2.06711e-04
  1.77677e-04  2.66197e-04  4.79626e-04  7.43561e-04  1.05665e-03  1.10785e-03
  8.18866e-04  7.34106e-04  6.75421e-04  5.13132e-04  3.33772e-04  1.96634e-04
  1.08606e-04  5.74086e-05  2.95657e-05  1.53649e-05  8.88083e-06  6.80846e-06
  7.31635e-06  9.18974e-06  1.13298e-05  1.26787e-05  1.25287e-05  1.08758e-05
  8.36042e-06  5.78511e-06  3.67567e-06  2.18609e-06  1.23679e-06  6.73770e-07
  3.56418e-07  1.84032e-07  9.29850e-08  4.59909e-08  2.07253e-04  2.93539e-04
  3.70653e-04  4.07803e-04  3.95590e-04  3.64192e-04  3.37374e-04  2.95514e-04
  2.28377e-04  1.83820e-04  2.25679e-04  3.65067e-04  5.49552e-04  6.97185e-04
  7.16249e-04  6.37175e-04  5.68325e-04  4.90504e-04  3.77746e-04  2.58275e-04
  1.60722e-04  9.32744e-05  5.14640e-05  2.74780e-05  1.45756e-05  8.14377e-06
  5.37587e-06  4.63870e-06  4.93032e-06  5.54334e-06  5.94504e-06  5.81837e-06
  5.12843e-06  4.07921e-06  2.95702e-06  1.97965e-06  1.24080e-06  7.37013e-07
  4.18946e-07  2.29572e-07  1.21856e-07  6.28089e-08  3.14401e-08  1.86679e-04
  2.62825e-04  3.33339e-04  3.75473e-04  3.80220e-04  3.61986e-04  3.32562e-04
  2.82185e-04  2.10320e-04  1.55047e-04  1.62328e-04  2.38209e-04  3.44376e-04
  4.30579e-04  4.68150e-04  4.64768e-04  4.36423e-04  3.80645e-04  2.99965e-04
  2.12962e-04  1.38106e-04  8.33027e-05  4.75571e-05  2.61364e-05  1.41220e-05
  7.78426e-06  4.69412e-06  3.38604e-06  2.98831e-06  2.96313e-06  2.97241e-06
  2.83242e-06  2.49759e-06  2.02522e-06  1.51520e-06  1.05397e-06  6.87775e-07
  4.24686e-07  2.49987e-07  1.41092e-07  7.66490e-08  4.01493e-08  2.02643e-08
  1.58231e-04  2.17761e-04  2.71858e-04  3.05654e-04  3.13017e-04  2.99549e-04
  2.68989e-04  2.16940e-04  1.49747e-04  9.84079e-05  9.57203e-05  1.44652e-04
  2.18762e-04  2.88912e-04  3.40983e-04  3.69663e-04  3.67924e-04  3.31130e-04
  2.67174e-04  1.94196e-04  1.28905e-04  7.94645e-05  4.62637e-05  2.58523e-05
  1.41112e-05  7.71189e-06  4.40019e-06  2.78955e-06  2.06607e-06  1.75894e-06
  1.59994e-06  1.44926e-06  1.25486e-06  1.02076e-06  7.76756e-07  5.54015e-07
  3.72054e-07  2.36493e-07  1.42989e-07  8.25614e-08  4.56411e-08  2.41737e-08
  1.22497e-08  1.31609e-04  1.73695e-04  2.07136e-04  2.22443e-04  2.18049e-04
  1.99604e-04  1.70049e-04  1.26929e-04  7.64881e-05  4.32871e-05  5.27703e-05
  1.05644e-04  1.78401e-04  2.48434e-04  3.07449e-04  3.48616e-04  3.58251e-04
  3.28221e-04  2.67313e-04  1.95441e-04  1.30368e-04  8.07536e-05  4.72403e-05
  2.65056e-05  1.44787e-05  7.83486e-06  4.30764e-06  2.50168e-06  1.60646e-06
  1.16693e-06  9.34656e-07  7.81228e-07  6.48870e-07  5.19985e-07  3.96546e-07
  2.86392e-07  1.95813e-07  1.26950e-07  7.82172e-08  4.58895e-08  2.56655e-08
  1.36802e-08  6.93449e-09  1.17340e-04  1.48224e-04  1.66453e-04  1.65618e-04
  1.49327e-04  1.27276e-04  1.03081e-04  7.17731e-05  3.58887e-05  1.82782e-05
  4.45831e-05  1.13026e-04  1.94209e-04  2.64916e-04  3.24617e-04  3.70572e-04
  3.84532e-04  3.53524e-04  2.87000e-04  2.08438e-04  1.38035e-04  8.49692e-05
  4.94606e-05  2.76323e-05  1.50101e-05  8.02963e-06  4.29695e-06  2.35338e-06
  1.36151e-06  8.58605e-07  5.96402e-07  4.46311e-07  3.45607e-07  2.66932e-07
  2.00701e-07  1.44936e-07  9.98683e-08  6.54794e-08  4.08159e-08  2.41857e-08
  1.36183e-08  7.27696e-09  3.67942e-09  1.24482e-04  1.56743e-04  1.73962e-04
  1.71748e-04  1.60846e-04  1.53724e-04  1.44283e-04  1.15360e-04  6.73448e-05
  3.55871e-05  5.99765e-05  1.37190e-04  2.22272e-04  2.85395e-04  3.39799e-04
  3.91792e-04  4.14024e-04  3.83481e-04  3.10169e-04  2.23171e-04  1.46243e-04
  8.91664e-05  5.14895e-05  2.85658e-05  1.54028e-05  8.15152e-06  4.27637e-06
  2.25249e-06  1.21355e-06  6.85368e-07  4.15419e-07  2.72604e-07  1.90850e-07
  1.38282e-07  1.00508e-07  7.15768e-08  4.92061e-08  3.23753e-08  2.02924e-08
  1.20839e-08  6.82205e-09  3.64157e-09  1.83053e-09  1.59851e-04  2.10702e-04
  2.44328e-04  2.58386e-04  2.86330e-04  3.38425e-04  3.57393e-04  3.09199e-04
  1.99619e-04  9.60757e-05  7.83864e-05  1.46636e-04  2.30813e-04  2.81120e-04
  3.23083e-04  3.81632e-04  4.19157e-04  3.95860e-04  3.20891e-04  2.29567e-04
  1.49281e-04  9.03743e-05  5.18800e-05  2.86357e-05  1.53571e-05  8.06540e-06
  4.17501e-06  2.14442e-06  1.10297e-06  5.76204e-07  3.12007e-07  1.79151e-07
  1.10596e-07  7.28913e-08  4.99608e-08  3.45040e-08  2.34066e-08  1.53353e-08
  9.60905e-09  5.72277e-09  3.22455e-09  1.71185e-09  8.51464e-10  2.27471e-04
  3.17432e-04  3.76454e-04  3.93142e-04  5.02094e-04  7.07907e-04  7.10019e-04
  6.39812e-04  4.52881e-04  2.08125e-04  9.63976e-05  1.32507e-04  2.17233e-04
  2.68533e-04  3.01470e-04  3.56334e-04  3.99086e-04  3.81207e-04  3.09569e-04
  2.20979e-04  1.43309e-04  8.65956e-05  4.96609e-05  2.73930e-05  1.46731e-05
  7.68261e-06  3.94868e-06  1.99820e-06  9.98636e-07  4.95571e-07  2.46944e-07
  1.26179e-07  6.80703e-08  3.96674e-08  2.48816e-08  1.63035e-08  1.07615e-08
  6.95689e-09  4.32751e-09  2.56186e-09  1.43240e-09  7.51459e-10  3.67713e-10
  3.26225e-04  4.82432e-04  5.65355e-04  4.66589e-04  6.62172e-04  1.25517e-03
  6.93841e-04  8.81888e-04  8.38973e-04  3.86235e-04  1.34124e-04  1.12853e-04
  1.88124e-04  2.53840e-04  2.94509e-04  3.37823e-04  3.65114e-04  3.42217e-04
  2.75895e-04  1.96716e-04  1.27851e-04  7.75639e-05  4.46956e-05  2.47716e-05
  1.33202e-05  6.98792e-06  3.58664e-06  1.80217e-06  8.85793e-07  4.25558e-07
  2.00336e-07  9.35243e-08  4.45569e-08  2.26023e-08  1.25774e-08  7.59861e-09
  4.78539e-09  3.01334e-09  1.84338e-09  1.07597e-09  5.92522e-10  3.05177e-10
  1.46013e-10  4.42237e-04  7.03844e-04  8.65056e-04  5.39586e-04  7.38772e-04
  2.24931e-03  5.89738e-04  1.18895e-03  1.27524e-03  5.63393e-04  1.93703e-04
  1.12288e-04  1.57711e-04  2.24278e-04  2.73599e-04  3.06516e-04  3.14213e-04
  2.84478e-04  2.26425e-04  1.61484e-04  1.05658e-04  6.47134e-05  3.76792e-05
  2.10928e-05  1.14417e-05  6.04245e-06  3.11210e-06  1.56165e-06  7.60915e-07
  3.58262e-07  1.62347e-07  7.09956e-08  3.05539e-08  1.35347e-08  6.53020e-09
  3.51890e-09  2.05763e-09  1.23888e-09  7.35712e-10  4.19318e-10  2.25555e-10
  1.13371e-10  5.28408e-11  5.38348e-04  9.25124e-04  1.30439e-03  1.10058e-03
  1.07374e-03  2.22955e-03  1.80322e-03  1.75869e-03  1.11363e-03  5.45926e-04
  2.37449e-04  1.33579e-04  1.41458e-04  1.86456e-04  2.27368e-04  2.49462e-04
  2.46225e-04  2.16972e-04  1.71151e-04  1.22560e-04  8.10895e-05  5.03795e-05
  2.97784e-05  1.69125e-05  9.29307e-06  4.95955e-06  2.57277e-06  1.29433e-06
  6.28242e-07  2.91957e-07  1.28825e-07  5.37389e-08  2.13956e-08  8.42632e-09
  3.50356e-09  1.63339e-09  8.56633e-10  4.80662e-10  2.72446e-10  1.49928e-10
  7.82519e-11  3.82523e-11  1.73771e-11  5.65835e-04  1.01450e-03  1.57538e-03
  1.69267e-03  8.33383e-04  1.63073e-03  2.40498e-03  8.07000e-04  4.67064e-04
  4.12964e-04  2.57411e-04  1.59415e-04  1.36060e-04  1.51136e-04  1.72378e-04
  1.82576e-04  1.75410e-04  1.52214e-04  1.19858e-04  8.65853e-05  5.81539e-05
  3.67819e-05  2.21478e-05  1.28039e-05  7.14855e-06  3.86594e-06  2.02483e-06
  1.02361e-06  4.96145e-07  2.28371e-07  9.87179e-08  3.97235e-08  1.49059e-08
  5.34516e-09  1.93949e-09  7.69490e-10  3.48974e-10  1.76366e-10  9.33065e-11
  4.89710e-11  2.46631e-11  1.17131e-11  5.20031e-12  5.07668e-04  9.06871e-04
  1.43401e-03  1.71339e-03  1.08687e-03  5.79710e-04  9.89943e-04  6.37461e-04
  4.89979e-04  4.07398e-04  2.71551e-04  1.72077e-04  1.28569e-04  1.20029e-04
  1.23231e-04  1.23796e-04  1.15838e-04  9.95540e-05  7.86311e-05  5.74907e-05
  3.92935e-05  2.53564e-05  1.55861e-05  9.19022e-06  5.22292e-06  2.86654e-06
  1.51756e-06  7.71453e-07  3.73607e-07  1.70490e-07  7.23729e-08  2.82614e-08
  1.01241e-08  3.37838e-09  1.09727e-09  3.73101e-10  1.42689e-10  6.25155e-11
  2.99657e-11  1.47484e-11  7.11910e-12  3.29002e-12  1.43451e-12  3.95422e-04
  6.83834e-04  1.06248e-03  1.36762e-03  1.35155e-03  1.18875e-03  1.13421e-03
  9.09586e-04  6.33258e-04  4.18156e-04  2.60739e-04  1.62098e-04  1.12057e-04
  9.18271e-05  8.46411e-05  7.98413e-05  7.24860e-05  6.17140e-05  4.89488e-05
  3.62560e-05  2.52347e-05  1.66252e-05  1.04393e-05  6.28240e-06  3.63616e-06
  2.02571e-06  1.08369e-06  5.53558e-07  2.67577e-07  1.20937e-07  5.04167e-08
  1.91574e-08  6.60607e-09  2.08787e-09  6.24678e-10  1.87283e-10  6.05868e-11
  2.23510e-11  9.35110e-12  4.21434e-12  1.92715e-12  8.61289e-13  3.69522e-13
  2.75329e-04  4.56269e-04  6.88397e-04  9.10372e-04  1.03522e-03  1.04601e-03
  9.60418e-04  7.68335e-04  5.38207e-04  3.46952e-04  2.14255e-04  1.32810e-04
  8.84159e-05  6.66413e-05  5.61698e-05  4.97595e-05  4.36961e-05  3.67750e-05
  2.92511e-05  2.19264e-05  1.55279e-05  1.04371e-05  6.69094e-06  4.10718e-06
  2.41905e-06  1.36633e-06  7.37401e-07  3.77680e-07  1.81764e-07  8.11664e-08
  3.31798e-08  1.22775e-08  4.09631e-09  1.24273e-09  3.51116e-10  9.64152e-11
  2.72766e-11  8.49240e-12  3.01043e-12  1.19719e-12  5.05998e-13  2.16778e-13
  9.10180e-14  1.76235e-04  2.79631e-04  4.07904e-04  5.35780e-04  6.26381e-04
  6.52524e-04  6.04716e-04  4.94324e-04  3.59668e-04  2.40127e-04  1.52639e-04
  9.63349e-05  6.34787e-05  4.56172e-05  3.60136e-05  3.01886e-05  2.56331e-05
  2.12752e-05  1.69288e-05  1.28137e-05  9.21483e-06  6.30782e-06  4.12141e-06
  2.57584e-06  1.54064e-06  8.80032e-07  4.77691e-07  2.44454e-07  1.16682e-07
  5.12963e-08  2.05099e-08  7.38927e-09  2.39461e-09  7.03966e-10  1.91607e-10
  4.97788e-11  1.28943e-11  3.50902e-12  1.05604e-12  3.59853e-13  1.35881e-13
  5.43352e-14  2.20556e-14  1.05983e-04  1.61456e-04  2.27650e-04  2.93021e-04
  3.40954e-04  3.56711e-04  3.34226e-04  2.80148e-04  2.11949e-04  1.47788e-04
  9.77391e-05  6.34476e-05  4.20509e-05  2.95134e-05  2.22962e-05  1.78743e-05
  1.47073e-05  1.20201e-05  9.54302e-06  7.27361e-06  5.29744e-06  3.68338e-06
  2.44625e-06  1.55214e-06  9.39612e-07  5.40706e-07  2.93896e-07  1.49541e-07
  7.04494e-08  3.03598e-08  1.18401e-08  4.15222e-09  1.31098e-09  3.76312e-10
  1.00015e-10  2.52113e-11  6.20842e-12  1.55182e-12  4.12211e-13  1.20621e-13
  4.00105e-14  1.43171e-14  5.59474e-15  6.67822e-06  9.08660e-06  1.18102e-05
  1.47303e-05  1.78599e-05  2.15727e-05  2.68247e-05  3.52390e-05  4.89120e-05
  6.98229e-05  9.87945e-05  1.34213e-04  1.71150e-04  2.01779e-04  2.17699e-04
  2.13616e-04  1.90323e-04  1.54525e-04  1.15295e-04  7.99671e-05  5.22093e-05
  3.24772e-05  1.94585e-05  1.13324e-05  6.46196e-06  3.62842e-06  2.01830e-06
  1.12697e-06  6.57019e-07  4.38820e-07  3.75593e-07  4.07985e-07  4.92994e-07
  5.93740e-07  6.77434e-07  7.18732e-07  7.04687e-07  6.37480e-07  5.32279e-07
  4.10828e-07  2.93819e-07  1.95360e-07  1.21283e-07  1.24574e-05  1.72529e-05
  2.26440e-05  2.81381e-05  3.33291e-05  3.84357e-05  4.48884e-05  5.55897e-05
  7.45456e-05  1.05707e-04  1.51005e-04  2.08108e-04  2.69147e-04  3.21558e-04
  3.51213e-04  3.47613e-04  3.09983e-04  2.49402e-04  1.82775e-04  1.23805e-04
  7.87544e-05  4.77534e-05  2.79635e-05  1.59873e-05  9.00248e-06  5.02815e-06
  2.80711e-06  1.59323e-06  9.65358e-07  6.94089e-07  6.53924e-07  7.67259e-07
  9.70898e-07  1.20051e-06  1.39059e-06  1.48617e-06  1.45812e-06  1.31208e-06
  1.08401e-06  8.24237e-07  5.78781e-07  3.77023e-07  2.29103e-07  2.26802e-05
  3.21666e-05  4.29434e-05  5.35716e-05  6.23358e-05  6.85422e-05  7.40947e-05
  8.41553e-05  1.06166e-04  1.47290e-04  2.10581e-04  2.91459e-04  3.77732e-04
  4.53819e-04  5.03546e-04  5.09612e-04  4.61899e-04  3.72315e-04  2.69650e-04
  1.78988e-04  1.11206e-04  6.58970e-05  3.78376e-05  2.13349e-05  1.19474e-05
  6.71245e-06  3.82933e-06  2.27074e-06  1.48211e-06  1.17921e-06  1.21719e-06
  1.50568e-06  1.95550e-06  2.45307e-06  2.86489e-06  3.06925e-06  2.99936e-06
  2.67000e-06  2.16804e-06  1.61107e-06  1.10100e-06  6.96267e-07  4.10518e-07
  4.00833e-05  5.85461e-05  8.00879e-05  1.01154e-04  1.16522e-04  1.22447e-04
  1.21086e-04  1.22058e-04  1.39277e-04  1.84879e-04  2.61619e-04  3.57310e-04
  4.50942e-04  5.31219e-04  5.99904e-04  6.39846e-04  6.09385e-04  5.02675e-04
  3.63825e-04  2.38164e-04  1.45213e-04  8.44758e-05  4.78178e-05  2.67915e-05
  1.51032e-05  8.71771e-06  5.25984e-06  3.41667e-06  2.51416e-06  2.24081e-06
  2.46384e-06  3.10246e-06  4.04078e-06  5.07886e-06  5.94081e-06  6.35231e-06
  6.15645e-06  5.39196e-06  4.27205e-06  3.07492e-06  2.02426e-06  1.22940e-06
  6.96046e-07  6.81924e-05  1.02997e-04  1.45249e-04  1.87290e-04  2.15572e-04
  2.17898e-04  1.96134e-04  1.69946e-04  1.66073e-04  2.04450e-04  2.84847e-04
  3.77819e-04  4.43651e-04  4.83881e-04  5.51927e-04  6.56339e-04  6.93638e-04
  6.02464e-04  4.41735e-04  2.87520e-04  1.73160e-04  9.95121e-05  5.59375e-05
  3.14908e-05  1.82461e-05  1.12409e-05  7.58898e-06  5.71818e-06  4.87314e-06
  4.77805e-06  5.38373e-06  6.67894e-06  8.54408e-06  1.06396e-05  1.23955e-05
  1.31834e-05  1.26239e-05  1.08177e-05  8.29713e-06  5.72593e-06  3.58815e-06
  2.06668e-06  1.11030e-06  1.10410e-04  1.72554e-04  2.51324e-04  3.32420e-04
  3.85711e-04  3.79304e-04  3.13409e-04  2.29844e-04  1.79583e-04  1.94783e-04
  2.71175e-04  3.55658e-04  3.82022e-04  3.65531e-04  4.11936e-04  5.70530e-04
  6.89795e-04  6.38017e-04  4.77328e-04  3.11099e-04  1.86344e-04  1.06521e-04
  5.99787e-05  3.44884e-05  2.12993e-05  1.49252e-05  1.20658e-05  1.08789e-05
  1.05694e-05  1.10073e-05  1.23566e-05  1.48043e-05  1.83295e-05  2.24172e-05
  2.59125e-05  2.73572e-05  2.58046e-05  2.15123e-05  1.58301e-05  1.03497e-05
  6.08808e-06  3.27789e-06  1.65007e-06  1.67844e-04  2.70069e-04  4.02955e-04
  5.41750e-04  6.33953e-04  6.21848e-04  4.97264e-04  3.23580e-04  1.90314e-04
  1.58935e-04  2.25860e-04  3.17189e-04  3.40949e-04  3.13314e-04  3.52379e-04
  5.05836e-04  6.36076e-04  6.03499e-04  4.57135e-04  2.99104e-04  1.79091e-04
  1.02404e-04  5.82821e-05  3.51152e-05  2.46481e-05  2.14129e-05  2.15897e-05
  2.28185e-05  2.42617e-05  2.61033e-05  2.88764e-05  3.31695e-05  3.93906e-05
  4.70090e-05  5.38004e-05  5.63557e-05  5.22428e-05  4.21063e-05  2.94075e-05
  1.79508e-05  9.74818e-06  4.82904e-06  2.25375e-06  2.36387e-04  3.87573e-04
  5.78626e-04  7.54430e-04  8.51717e-04  8.91390e-04  8.39109e-04  5.72099e-04
  2.63724e-04  1.27456e-04  1.63326e-04  2.69346e-04  3.34798e-04  3.47288e-04
  3.92230e-04  4.92732e-04  5.60726e-04  5.14638e-04  3.88033e-04  2.54273e-04
  1.52396e-04  8.73754e-05  5.07030e-05  3.34332e-05  2.95852e-05  3.42599e-05
  4.22799e-05  4.98388e-05  5.59936e-05  6.14724e-05  6.70596e-05  7.38282e-05
  8.35280e-05  9.66386e-05  1.09332e-04  1.13671e-04  1.03338e-04  7.99042e-05
  5.22418e-05  2.92291e-05  1.43678e-05  6.45347e-06  2.79557e-06  3.05022e-04
  5.05073e-04  7.36690e-04  8.53296e-04  7.58941e-04  9.32328e-04  1.41354e-03
  1.10440e-03  4.56615e-04  1.39638e-04  1.08328e-04  2.02175e-04  3.02415e-04
  3.62018e-04  4.06022e-04  4.47099e-04  4.52215e-04  3.93352e-04  2.92204e-04
  1.91032e-04  1.14610e-04  6.62065e-05  3.97899e-05  3.09137e-05  3.87888e-05
  6.00187e-05  8.55407e-05  1.07669e-04  1.25553e-04  1.40719e-04  1.52449e-04
  1.61088e-04  1.72063e-04  1.90883e-04  2.12553e-04  2.19198e-04  1.94682e-04
  1.42834e-04  8.57854e-05  4.29591e-05  1.87217e-05  7.62113e-06  3.20913e-06
  3.56925e-04  5.96237e-04  8.65868e-04  9.47952e-04  6.98042e-04  7.85489e-04
  1.28251e-03  1.07610e-03  5.01337e-04  1.65474e-04  7.95450e-05  1.25051e-04
  2.07420e-04  2.73063e-04  3.12430e-04  3.28979e-04  3.15612e-04  2.66859e-04
  1.96554e-04  1.28799e-04  7.92192e-05  4.91016e-05  3.30152e-05  3.19797e-05
  5.64059e-05  1.07928e-04  1.68260e-04  2.20896e-04  2.67155e-04  3.09271e-04
  3.36521e-04  3.41459e-04  3.39005e-04  3.52880e-04  3.81825e-04  3.88406e-04
  3.34063e-04  2.28375e-04  1.22533e-04  5.33030e-05  2.04634e-05  8.10405e-06
  3.91840e-06  3.74567e-04  6.27647e-04  9.35858e-04  1.17167e-03  1.37356e-03
  1.54861e-03  7.84288e-04  3.23193e-04  2.80814e-04  1.51795e-04  6.64985e-05
  6.25227e-05  9.93101e-05  1.40312e-04  1.72487e-04  1.91979e-04  1.91197e-04
  1.65448e-04  1.23753e-04  8.44985e-05  6.10333e-05  5.20658e-05  4.65112e-05
  4.72274e-05  8.63995e-05  1.83000e-04  3.02680e-04  4.13397e-04  5.27872e-04
  6.47387e-04  7.19339e-04  6.99965e-04  6.29787e-04  5.90783e-04  6.02750e-04
  5.93946e-04  4.84588e-04  2.98710e-04  1.37118e-04  5.07388e-05  1.91453e-05
  9.88279e-06  6.58656e-06  3.51321e-04  5.76865e-04  8.53973e-04  1.10561e-03
  1.34061e-03  1.44340e-03  7.96465e-04  2.66062e-04  1.89914e-04  1.19527e-04
  5.31716e-05  3.27616e-05  4.24198e-05  6.23016e-05  8.69720e-05  1.12082e-04
  1.24449e-04  1.13605e-04  8.71998e-05  6.68314e-05  6.98055e-05  9.17891e-05
  1.04287e-04  9.51621e-05  1.26610e-04  2.64445e-04  4.61503e-04  6.69584e-04
  9.42519e-04  1.28074e-03  1.48856e-03  1.38355e-03  1.08677e-03  8.59433e-04
  7.78301e-04  7.12219e-04  5.26797e-04  2.75097e-04  1.02975e-04  3.89240e-05
  2.45422e-05  1.95664e-05  1.43588e-05  3.00319e-04  4.70982e-04  6.60275e-04
  7.89016e-04  7.91001e-04  6.78942e-04  4.52602e-04  2.49664e-04  1.49723e-04
  8.39809e-05  4.91056e-05  5.14702e-05  7.42413e-05  1.00559e-04  1.22911e-04
  1.41569e-04  1.47702e-04  1.27102e-04  9.12858e-05  7.34241e-05  1.00417e-04
  1.66438e-04  2.14970e-04  1.87971e-04  1.62181e-04  2.86543e-04  5.35565e-04
  8.66145e-04  1.45213e-03  2.35084e-03  2.95901e-03  2.60148e-03  1.68971e-03
  1.02111e-03  7.41488e-04  5.81564e-04  3.56484e-04  1.46124e-04  6.43265e-05
  6.10040e-05  5.96244e-05  4.59049e-05  2.98120e-05  2.45299e-04  3.64461e-04
  4.80221e-04  5.34384e-04  4.81785e-04  3.58797e-04  2.43518e-04  1.61953e-04
  1.03751e-04  7.06619e-05  7.70370e-05  1.21290e-04  1.94005e-04  2.80337e-04
  3.22019e-04  3.14530e-04  2.87112e-04  2.20531e-04  1.37698e-04  9.47517e-05
  1.29662e-04  2.35109e-04  3.29181e-04  2.94549e-04  1.79361e-04  2.03002e-04
  4.05206e-04  7.72672e-04  1.73096e-03  3.74576e-03  5.37908e-03  4.37022e-03
  2.14420e-03  8.57023e-04  4.34911e-04  2.64368e-04  1.31226e-04  9.42679e-05
  1.42086e-04  1.64616e-04  1.34300e-04  8.78254e-05  5.06603e-05  2.04484e-04
  2.91488e-04  3.69596e-04  4.03061e-04  3.69038e-04  2.88367e-04  2.06810e-04
  1.45558e-04  1.05808e-04  9.92116e-05  1.36433e-04  2.03309e-04  3.20397e-04
  5.58543e-04  6.92879e-04  6.49975e-04  5.76951e-04  4.15583e-04  2.31682e-04
  1.25264e-04  1.35380e-04  2.43522e-04  3.57059e-04  3.35677e-04  1.82037e-04
  1.05636e-04  1.86782e-04  3.63984e-04  1.16879e-03  4.15677e-03  7.43715e-03
  5.28056e-03  1.60151e-03  3.20455e-04  1.26633e-04  9.37598e-05  1.25207e-04
  2.38112e-04  3.24127e-04  3.00047e-04  2.11569e-04  1.26172e-04  6.84208e-05
  1.85292e-04  2.60036e-04  3.27697e-04  3.63801e-04  3.53720e-04  3.06980e-04
  2.46826e-04  1.89914e-04  1.50759e-04  1.52671e-04  2.05618e-04  2.74153e-04
  4.19658e-04  9.45087e-04  1.21067e-03  1.12379e-03  1.03454e-03  7.11261e-04
  3.68111e-04  1.66309e-04  1.21026e-04  1.87666e-04  2.75828e-04  2.73003e-04
  1.73388e-04  1.38652e-04  2.71272e-04  4.19767e-04  4.53497e-04  1.81399e-03
  4.59047e-03  2.44500e-03  3.86019e-04  3.51984e-04  3.29397e-04  2.51604e-04
  2.84745e-04  3.87704e-04  4.25153e-04  3.53478e-04  2.37349e-04  1.38579e-04
  7.44558e-05  1.87507e-04  2.65766e-04  3.40327e-04  3.87803e-04  3.94211e-04
  3.67172e-04  3.20765e-04  2.61617e-04  2.08538e-04  2.00306e-04  2.63063e-04
  3.99317e-04  8.47909e-04  1.89291e-03  1.73331e-03  1.42080e-03  1.42762e-03
  9.73505e-04  4.93804e-04  2.09736e-04  1.06444e-04  1.15856e-04  1.58089e-04
  1.66069e-04  1.57827e-04  2.78524e-04  7.21402e-04  1.58948e-03  2.49476e-03
  2.48393e-03  2.35294e-03  2.41844e-03  2.79804e-03  2.04171e-03  1.05700e-03
  5.35853e-04  3.82382e-04  3.80001e-04  3.67352e-04  2.96711e-04  2.02031e-04
  1.21505e-04  6.73751e-05  2.06301e-04  2.99362e-04  3.91585e-04  4.51142e-04
  4.59143e-04  4.34788e-04  3.97053e-04  3.32521e-04  2.55705e-04  2.23646e-04
  2.78355e-04  4.54130e-04  1.05883e-03  2.07188e-03  1.39466e-03  1.05434e-03
  1.32055e-03  9.85326e-04  5.27703e-04  2.32085e-04  1.00217e-04  6.83049e-05
  7.33137e-05  8.17263e-05  1.27971e-04  3.34922e-04  8.98579e-04  2.02570e-03
  3.48373e-03  3.94378e-03  3.85908e-03  4.79722e-03  4.56023e-03  2.77017e-03
  1.31110e-03  5.94234e-04  3.29247e-04  2.58200e-04  2.31831e-04  1.92020e-04
  1.39266e-04  8.99359e-05  5.32078e-05  2.32850e-04  3.46298e-04  4.61579e-04
  5.30909e-04  5.23585e-04  4.84542e-04  4.55065e-04  3.87680e-04  2.85760e-04
  2.28998e-04  2.66397e-04  4.01928e-04  7.36742e-04  1.19583e-03  9.26706e-04
  7.93285e-04  9.71717e-04  7.86544e-04  4.60681e-04  2.20776e-04  9.83365e-05
  5.36031e-05  4.09604e-05  4.12835e-05  8.37321e-05  2.37974e-04  5.64547e-04
  1.00061e-03  1.15783e-03  8.14143e-04  1.03737e-03  1.53119e-03  1.69274e-03
  1.34016e-03  7.80819e-04  3.84424e-04  1.90965e-04  1.25740e-04  1.12754e-04
  1.04460e-04  8.61207e-05  6.21595e-05  4.01235e-05  2.55210e-04  3.86001e-04
  5.22812e-04  6.06421e-04  5.93060e-04  5.38496e-04  5.04376e-04  4.29295e-04
  3.07515e-04  2.31880e-04  2.57211e-04  3.74963e-04  5.75313e-04  7.90367e-04
  7.94914e-04  7.38686e-04  7.16810e-04  5.69103e-04  3.56499e-04  1.89711e-04
  1.01549e-04  7.23187e-05  6.61738e-05  6.07257e-05  6.99930e-05  1.27646e-04
  2.21488e-04  2.52834e-04  1.78294e-04  3.94564e-04  9.79358e-04  8.22870e-04
  4.16571e-04  3.40888e-04  2.88017e-04  1.85625e-04  1.01167e-04  6.62732e-05
  6.65158e-05  7.16756e-05  6.58002e-05  5.08787e-05  3.43378e-05  2.62703e-04
  3.98062e-04  5.43044e-04  6.43594e-04  6.55801e-04  6.03983e-04  5.38877e-04
  4.49490e-04  3.24199e-04  2.35004e-04  2.38098e-04  3.24051e-04  4.52530e-04
  5.67646e-04  6.06830e-04  5.84210e-04  5.23117e-04  4.07196e-04  2.68316e-04
  1.63001e-04  1.21505e-04  1.38063e-04  1.74868e-04  1.81401e-04  1.48913e-04
  1.24645e-04  1.20601e-04  1.03502e-04  1.55959e-04  4.79601e-04  8.35483e-04
  6.56644e-04  2.64447e-04  1.35677e-04  1.61589e-04  1.74653e-04  1.54379e-04
  1.36309e-04  1.30638e-04  1.17800e-04  9.18126e-05  6.27406e-05  3.88635e-05
  2.52656e-04  3.76371e-04  5.07446e-04  6.05624e-04  6.39777e-04  6.09018e-04
  5.36621e-04  4.42731e-04  3.23184e-04  2.27113e-04  2.04988e-04  2.49202e-04
  3.20169e-04  3.82808e-04  4.19073e-04  4.23575e-04  3.88017e-04  3.09985e-04
  2.17157e-04  1.56988e-04  1.70768e-04  2.72094e-04  4.10289e-04  4.54210e-04
  3.44241e-04  2.19085e-04  1.64938e-04  1.34913e-04  1.53692e-04  2.79334e-04
  3.88736e-04  3.07324e-04  1.55389e-04  1.31386e-04  2.17497e-04  2.99689e-04
  3.27969e-04  3.37166e-04  3.25429e-04  2.58330e-04  1.68860e-04  9.76437e-05
  5.28377e-05  2.32872e-04  3.36065e-04  4.39646e-04  5.14972e-04  5.45497e-04
  5.33436e-04  4.83579e-04  3.98384e-04  2.88419e-04  1.99761e-04  1.71750e-04
  1.96296e-04  2.40801e-04  2.84870e-04  3.24429e-04  3.49298e-04  3.37362e-04
  2.80759e-04  2.07633e-04  1.73773e-04  2.43369e-04  4.61651e-04  7.58306e-04
  8.37449e-04  5.57640e-04  2.94338e-04  2.20817e-04  1.84283e-04  1.44113e-04
  1.37112e-04  1.35469e-04  1.00519e-04  7.87018e-05  1.38467e-04  2.64054e-04
  3.71324e-04  4.36855e-04  5.48203e-04  6.02739e-04  4.66116e-04  2.76599e-04
  1.43483e-04  7.03944e-05  2.16776e-04  3.02492e-04  3.82148e-04  4.33687e-04
  4.48037e-04  4.32108e-04  3.89185e-04  3.15991e-04  2.27774e-04  1.65457e-04
  1.57971e-04  1.94549e-04  2.46359e-04  2.99902e-04  3.52581e-04  3.89660e-04
  3.83117e-04  3.21391e-04  2.38127e-04  2.03220e-04  3.02538e-04  6.09452e-04
  1.03550e-03  1.10707e-03  6.28975e-04  2.64170e-04  2.19360e-04  2.23430e-04
  1.89760e-04  1.59864e-04  1.31482e-04  9.57700e-05  8.84447e-05  1.42544e-04
  2.26919e-04  2.79160e-04  3.62319e-04  6.19492e-04  7.95118e-04  6.19631e-04
  3.53259e-04  1.74550e-04  8.17457e-05  2.16941e-04  2.97371e-04  3.68306e-04
  4.08410e-04  4.08243e-04  3.75184e-04  3.19797e-04  2.48825e-04  1.80442e-04
  1.49377e-04  1.77738e-04  2.50088e-04  3.38185e-04  4.32422e-04  5.11538e-04
  5.47180e-04  5.22072e-04  4.26917e-04  3.03130e-04  2.33463e-04  3.07858e-04
  5.94480e-04  1.00067e-03  1.06713e-03  5.91279e-04  2.17748e-04  1.90564e-04
  2.45506e-04  2.74928e-04  3.01289e-04  2.89185e-04  2.14701e-04  1.51354e-04
  1.52056e-04  1.72470e-04  1.66270e-04  2.48736e-04  5.34831e-04  7.25848e-04
  5.80382e-04  3.37455e-04  1.68759e-04  7.93756e-05  2.42177e-04  3.35112e-04
  4.18599e-04  4.65494e-04  4.60330e-04  4.10548e-04  3.35095e-04  2.50278e-04
  1.79573e-04  1.62193e-04  2.23427e-04  3.40766e-04  4.79546e-04  6.38625e-04
  7.52732e-04  7.67504e-04  7.09402e-04  5.67884e-04  3.86940e-04  2.59796e-04
  2.63630e-04  4.32495e-04  6.83080e-04  7.33992e-04  4.50795e-04  1.92297e-04
  1.67209e-04  2.37902e-04  3.28838e-04  4.36905e-04  4.59719e-04  3.29337e-04
  1.95887e-04  1.57831e-04  1.53837e-04  1.32324e-04  1.69536e-04  3.38430e-04
  4.59521e-04  3.90493e-04  2.44976e-04  1.30731e-04  6.44835e-05  2.96730e-04
  4.23510e-04  5.44185e-04  6.16469e-04  6.13984e-04  5.51309e-04  4.56782e-04
  3.42251e-04  2.32889e-04  1.90212e-04  2.61894e-04  4.21226e-04  6.06490e-04
  8.03699e-04  9.12760e-04  8.98472e-04  8.38341e-04  6.78652e-04  4.56515e-04
  2.78349e-04  2.09061e-04  2.54440e-04  3.50345e-04  3.67077e-04  2.52388e-04
  1.40905e-04  1.32711e-04  1.87369e-04  2.79803e-04  4.18811e-04  4.90425e-04
  3.67446e-04  2.13285e-04  1.59497e-04  1.46936e-04  1.25052e-04  1.23260e-04
  1.78179e-04  2.28373e-04  2.08076e-04  1.44598e-04  8.48366e-05  4.51029e-05
  3.77948e-04  5.59918e-04  7.39732e-04  8.41476e-04  8.25422e-04  7.51090e-04
  6.63194e-04  5.23319e-04  3.37276e-04  2.17035e-04  2.59531e-04  4.45414e-04
  6.79157e-04  8.75718e-04  9.14967e-04  8.67611e-04  8.35808e-04  6.98724e-04
  4.75847e-04  2.78652e-04  1.67023e-04  1.38379e-04  1.49588e-04  1.45355e-04
  1.09706e-04  8.26481e-05  9.16327e-05  1.20170e-04  1.69894e-04  2.95977e-04
  4.57786e-04  4.42943e-04  2.89734e-04  1.85036e-04  1.37663e-04  1.05550e-04
  8.68375e-05  9.25468e-05  1.05459e-04  9.98638e-05  7.62274e-05  4.93679e-05
  2.85568e-05  4.71780e-04  7.21382e-04  9.65290e-04  1.05857e-03  9.65745e-04
  9.16178e-04  9.29955e-04  8.14563e-04  5.15884e-04  2.58551e-04  2.24023e-04
  3.90194e-04  6.36384e-04  8.23575e-04  8.34493e-04  7.76945e-04  7.45288e-04
  6.30739e-04  4.36411e-04  2.53205e-04  1.34151e-04  7.88658e-05  5.93525e-05
  4.82991e-05  3.97732e-05  4.41164e-05  6.13898e-05  7.81819e-05  1.10084e-04
  2.37858e-04  4.57268e-04  5.17942e-04  3.62869e-04  2.04818e-04  1.19606e-04
  7.63859e-05  5.41882e-05  4.80282e-05  4.96659e-05  4.80521e-05  3.96495e-05
  2.80874e-05  1.76167e-05  5.51064e-04  8.58926e-04  1.14443e-03  1.17682e-03
  1.07982e-03  1.45491e-03  1.61710e-03  1.37192e-03  8.24756e-04  3.50840e-04
  2.01801e-04  2.97039e-04  4.85242e-04  6.35660e-04  6.76281e-04  6.58888e-04
  6.23861e-04  5.21836e-04  3.61989e-04  2.08411e-04  1.03935e-04  5.11030e-05
  2.92191e-05  1.84825e-05  1.52256e-05  2.50750e-05  4.44188e-05  6.30843e-05
  9.71871e-05  2.02125e-04  3.62700e-04  4.12287e-04  3.01193e-04  1.67014e-04
  8.52675e-05  4.54093e-05  2.79454e-05  2.33878e-05  2.48796e-05  2.58189e-05
  2.30920e-05  1.76482e-05  1.18088e-05  5.84890e-04  9.14734e-04  1.20581e-03
  1.22221e-03  1.52819e-03  2.96437e-03  2.76231e-03  1.88643e-03  1.07882e-03
  4.46130e-04  2.08979e-04  2.30514e-04  3.47332e-04  4.55880e-04  5.16692e-04
  5.35102e-04  5.07752e-04  4.17599e-04  2.85177e-04  1.60216e-04  7.88668e-05
  4.51444e-05  3.78442e-05  3.19348e-05  2.21679e-05  2.23194e-05  3.74568e-05
  5.77880e-05  8.69367e-05  1.46665e-04  2.20899e-04  2.37193e-04  1.75800e-04
  9.75088e-05  4.57423e-05  2.09785e-05  1.23545e-05  1.27393e-05  1.67732e-05
  1.93499e-05  1.81722e-05  1.42664e-05  9.72676e-06  5.58494e-04  8.62571e-04
  1.12691e-03  1.17266e-03  1.54523e-03  2.69175e-03  2.10507e-03  1.37766e-03
  9.12722e-04  4.34551e-04  2.17179e-04  2.09217e-04  2.86175e-04  3.69375e-04
  4.30703e-04  4.58198e-04  4.33362e-04  3.48503e-04  2.29576e-04  1.23265e-04
  6.60522e-05  6.40082e-05  8.82368e-05  9.32177e-05  6.45503e-05  3.82867e-05
  4.17949e-05  6.05541e-05  8.07309e-05  1.06779e-04  1.29935e-04  1.23421e-04
  8.51568e-05  4.38231e-05  1.98008e-05  1.19445e-05  1.23317e-05  1.67806e-05
  2.20669e-05  2.38243e-05  2.08523e-05  1.54320e-05  1.00750e-05  4.85148e-04
  7.30900e-04  9.47855e-04  1.00915e-03  1.07062e-03  1.28305e-03  1.03071e-03
  8.08783e-04  6.14245e-04  3.49992e-04  2.18064e-04  2.29406e-04  3.02854e-04
  3.77707e-04  4.33081e-04  4.56306e-04  4.25272e-04  3.32542e-04  2.08327e-04
  1.05493e-04  6.81544e-05  1.07376e-04  1.82228e-04  2.08698e-04  1.48486e-04
  7.63548e-05  6.10747e-05  7.75655e-05  9.06401e-05  1.00072e-04  1.03241e-04
  8.42657e-05  4.86377e-05  2.22284e-05  1.68559e-05  2.40183e-05  3.19474e-05
  3.75104e-05  4.00987e-05  3.67201e-05  2.83477e-05  1.90930e-05  1.16504e-05
  3.95264e-04  5.76579e-04  7.40385e-04  8.12431e-04  8.05747e-04  7.93230e-04
  7.19442e-04  5.97957e-04  4.31750e-04  2.77595e-04  2.33583e-04  2.95909e-04
  3.94847e-04  4.76090e-04  5.23833e-04  5.37693e-04  4.97077e-04  3.82770e-04
  2.30364e-04  1.09854e-04  7.87000e-05  1.54425e-04  2.85231e-04  3.43348e-04
  2.54109e-04  1.31614e-04  9.60218e-05  1.11340e-04  1.20806e-04  1.30959e-04
  1.41109e-04  1.12386e-04  5.72365e-05  2.83600e-05  3.54952e-05  5.58736e-05
  6.92785e-05  7.12574e-05  6.50101e-05  5.19616e-05  3.62122e-05  2.26568e-05
  1.31345e-05  3.16418e-04  4.45418e-04  5.61164e-04  6.22622e-04  6.21455e-04
  5.86604e-04  5.24203e-04  4.22511e-04  3.03892e-04  2.39086e-04  2.85033e-04
  4.17672e-04  5.67788e-04  6.91353e-04  7.25602e-04  6.99262e-04  6.52573e-04
  5.10807e-04  3.04685e-04  1.39425e-04  8.86773e-05  1.70195e-04  3.25442e-04
  4.07751e-04  3.19252e-04  1.81181e-04  1.40981e-04  1.62255e-04  1.78988e-04
  2.29777e-04  3.02545e-04  2.39186e-04  1.02350e-04  5.18340e-05  6.88828e-05
  9.58682e-05  1.07313e-04  9.95326e-05  8.08856e-05  5.89169e-05  3.87526e-05
  2.34742e-05  1.33772e-05  2.63826e-04  3.59719e-04  4.41391e-04  4.81486e-04
  4.70493e-04  4.22920e-04  3.55105e-04  2.76665e-04  2.17321e-04  2.38213e-04
  3.80372e-04  5.91611e-04  8.15510e-04  1.15164e-03  1.17939e-03  9.11538e-04
  8.62995e-04  7.13961e-04  4.32841e-04  1.97336e-04  9.91084e-05  1.43704e-04
  2.68091e-04  3.45014e-04  2.90217e-04  1.95449e-04  1.85423e-04  2.31212e-04
  2.82294e-04  4.76968e-04  7.52213e-04  5.21917e-04  1.56920e-04  8.82977e-05
  1.16713e-04  1.30098e-04  1.22516e-04  1.00622e-04  7.46469e-05  5.17434e-05
  3.37439e-05  2.07290e-05  1.20678e-05  2.41919e-04  3.24799e-04  3.91438e-04
  4.17544e-04  3.94966e-04  3.38425e-04  2.69030e-04  2.04212e-04  1.79007e-04
  2.60419e-04  4.94733e-04  7.81677e-04  1.03445e-03  1.91521e-03  2.02527e-03
  1.03566e-03  1.03434e-03  9.41346e-04  5.85707e-04  2.74660e-04  1.18437e-04
  1.03335e-04  1.64573e-04  2.12710e-04  1.98525e-04  1.75934e-04  2.16499e-04
  2.92044e-04  3.80656e-04  8.14263e-04  1.46268e-03  8.42848e-04  1.90067e-04
  1.72389e-04  1.91008e-04  1.57339e-04  1.15337e-04  7.98129e-05  5.39704e-05
  3.67441e-05  2.48317e-05  1.61388e-05  9.93517e-06  2.48518e-04  3.37024e-04
  4.08789e-04  4.36323e-04  4.12705e-04  3.57563e-04  2.88375e-04  2.14846e-04
  1.78079e-04  2.64904e-04  5.42078e-04  8.80104e-04  1.08487e-03  2.31133e-03
  2.52386e-03  9.65591e-04  1.09351e-03  1.08029e-03  6.92271e-04  3.40851e-04
  1.45120e-04  7.95002e-05  8.43247e-05  1.03553e-04  1.15618e-04  1.45337e-04
  2.13445e-04  2.73694e-04  2.93193e-04  7.06414e-04  1.50895e-03  8.41072e-04
  2.91848e-04  3.21633e-04  2.67914e-04  1.72180e-04  1.00312e-04  5.73621e-05
  3.49354e-05  2.38778e-05  1.73517e-05  1.22944e-05  8.15442e-06  2.76612e-04
  3.86370e-04  4.81964e-04  5.28289e-04  5.22220e-04  4.91740e-04  4.27219e-04
  3.12273e-04  2.08737e-04  2.31005e-04  4.51982e-04  7.57337e-04  9.91884e-04
  1.98226e-03  2.18630e-03  1.02706e-03  1.08174e-03  1.04086e-03  6.89364e-04
  3.62306e-04  1.65251e-04  7.64254e-05  4.88865e-05  4.89077e-05  6.84980e-05
  1.14236e-04  1.73499e-04  1.86706e-04  1.21508e-04  3.25118e-04  8.86482e-04
  6.16315e-04  3.65589e-04  3.59584e-04  2.63584e-04  1.53473e-04  7.98564e-05
  4.10566e-05  2.44076e-05  1.80629e-05  1.45355e-05  1.11053e-05  7.73281e-06
  3.13759e-04  4.53827e-04  5.86366e-04  6.66339e-04  7.01512e-04  7.34652e-04
  6.82989e-04  4.89015e-04  2.77896e-04  1.97377e-04  3.05901e-04  5.12626e-04
  7.10076e-04  1.13185e-03  1.26593e-03  9.44432e-04  9.48057e-04  8.55397e-04
  5.88256e-04  3.33989e-04  1.69982e-04  8.62483e-05  5.01635e-05  4.01866e-05
  5.40137e-05  9.16002e-05  1.30695e-04  1.29834e-04  1.06365e-04  2.60128e-04
  5.32219e-04  4.07934e-04  2.53716e-04  2.26837e-04  1.71671e-04  1.03866e-04
  5.62367e-05  3.29482e-05  2.50650e-05  2.21877e-05  1.87251e-05  1.40689e-05
  9.47080e-06  3.42791e-04  5.09946e-04  6.79428e-04  7.98284e-04  8.84534e-04
  9.93031e-04  9.49183e-04  6.69910e-04  3.65557e-04  2.00684e-04  2.13318e-04
  3.30177e-04  4.53465e-04  5.87173e-04  6.75378e-04  6.99680e-04  7.20538e-04
  6.34669e-04  4.55305e-04  2.81596e-04  1.67167e-04  1.11676e-04  9.00434e-05
  7.97288e-05  7.85425e-05  9.37147e-05  1.13162e-04  1.16597e-04  1.31439e-04
  2.28227e-04  3.20398e-04  2.38711e-04  1.31533e-04  9.84400e-05  7.95884e-05
  5.73894e-05  4.44229e-05  4.42270e-05  4.73762e-05  4.42492e-05  3.45571e-05
  2.33176e-05  1.41920e-05  3.47892e-04  5.24169e-04  7.10655e-04  8.53516e-04
  9.62020e-04  1.07758e-03  1.02065e-03  7.26007e-04  4.10304e-04  2.18841e-04
  1.78831e-04  2.36394e-04  3.15321e-04  3.86068e-04  4.53658e-04  5.12613e-04
  5.28564e-04  4.65584e-04  3.48365e-04  2.37410e-04  1.76273e-04  1.73080e-04
  1.99011e-04  2.03494e-04  1.69846e-04  1.38471e-04  1.29189e-04  1.25197e-04
  1.34140e-04  1.72252e-04  1.92476e-04  1.42369e-04  7.40648e-05  4.00968e-05
  3.18409e-05  3.99499e-05  6.72778e-05  1.03179e-04  1.19070e-04  1.02502e-04
  7.03479e-05  4.16053e-05  2.25385e-05  3.24228e-04  4.85209e-04  6.55911e-04
  7.88039e-04  8.70543e-04  9.21728e-04  8.50490e-04  6.24691e-04  3.78051e-04
  2.17099e-04  1.69979e-04  2.03943e-04  2.65608e-04  3.26081e-04  3.83303e-04
  4.28089e-04  4.32452e-04  3.79989e-04  2.93143e-04  2.21271e-04  2.13356e-04
  2.93865e-04  4.21510e-04  4.64148e-04  3.53315e-04  2.28068e-04  1.77366e-04
  1.56708e-04  1.45282e-04  1.45488e-04  1.38863e-04  1.06138e-04  6.03059e-05
  2.59784e-05  1.90685e-05  5.72564e-05  1.50335e-04  2.55996e-04  2.84869e-04
  2.20334e-04  1.32794e-04  6.94302e-05  3.38648e-05  2.81604e-04  4.11467e-04
  5.43910e-04  6.39801e-04  6.79164e-04  6.70912e-04  5.98589e-04  4.55524e-04
  2.99465e-04  1.97218e-04  1.77251e-04  2.21488e-04  2.90009e-04  3.55562e-04
  4.10227e-04  4.44086e-04  4.36114e-04  3.77019e-04  2.91819e-04  2.34598e-04
  2.71277e-04  4.53559e-04  7.26265e-04  8.13517e-04  5.58206e-04  3.07304e-04
  2.32421e-04  2.10341e-04  1.85208e-04  1.55111e-04  1.28582e-04  1.08624e-04
  7.80057e-05  3.62922e-05  2.43833e-05  1.02187e-04  2.94749e-04  5.11514e-04
  5.48263e-04  3.86571e-04  2.09275e-04  9.94020e-05  4.48525e-05  2.37280e-04
  3.35661e-04  4.29638e-04  4.90098e-04  4.99988e-04  4.66371e-04  4.00536e-04
  3.11310e-04  2.25143e-04  1.82265e-04  2.06974e-04  2.86491e-04  3.83252e-04
  4.65426e-04  5.21081e-04  5.46157e-04  5.23866e-04  4.43188e-04  3.34425e-04
  2.63779e-04  3.12806e-04  5.51759e-04  9.11994e-04  1.00139e-03  6.16325e-04
  2.94589e-04  2.45825e-04  2.72146e-04  2.69006e-04  2.08867e-04  1.48816e-04
  1.50679e-04  1.37687e-04  6.85153e-05  3.53164e-05  1.48955e-04  4.31606e-04
  7.33997e-04  7.56135e-04  5.01500e-04  2.55575e-04  1.15575e-04  5.02331e-05
  2.06127e-04  2.83536e-04  3.52575e-04  3.91315e-04  3.87676e-04  3.48365e-04
  2.89941e-04  2.27717e-04  1.82098e-04  1.84658e-04  2.58196e-04  3.90613e-04
  5.40706e-04  6.59589e-04  7.10675e-04  7.10625e-04  6.67764e-04  5.55999e-04
  4.04578e-04  2.92935e-04  3.05098e-04  4.99983e-04  8.02307e-04  8.63120e-04
  5.10389e-04  2.12990e-04  2.09273e-04  3.29794e-04  4.08465e-04  3.30089e-04
  2.12000e-04  2.51829e-04  2.46278e-04  1.13724e-04  4.36035e-05  1.63660e-04
  4.60122e-04  7.28956e-04  7.06442e-04  4.59128e-04  2.34427e-04  1.06913e-04
  4.68816e-05  1.96973e-04  2.68477e-04  3.29831e-04  3.61321e-04  3.54140e-04
  3.15878e-04  2.61249e-04  2.04941e-04  1.70063e-04  1.95193e-04  3.11481e-04
  5.11941e-04  7.62390e-04  9.82171e-04  1.01550e-03  9.18712e-04  8.25879e-04
  6.79196e-04  4.79896e-04  3.15071e-04  2.60427e-04  3.47267e-04  5.09497e-04
  5.38080e-04  3.30603e-04  1.41906e-04  1.71463e-04  3.51371e-04  5.21285e-04
  4.95589e-04  4.04268e-04  4.66503e-04  3.53085e-04  1.33879e-04  5.78429e-05
  1.54290e-04  3.54191e-04  5.00704e-04  4.63876e-04  3.08913e-04  1.66579e-04
  8.03651e-05  3.69585e-05  2.14246e-04  2.97498e-04  3.69976e-04  4.07791e-04
  4.06044e-04  3.76735e-04  3.21076e-04  2.43546e-04  1.79780e-04  1.92218e-04
  3.31212e-04  6.00535e-04  9.92227e-04  1.39862e-03  1.41638e-03  1.12869e-03
  9.40677e-04  7.62781e-04  5.31636e-04  3.27547e-04  2.15336e-04  2.07051e-04
  2.55971e-04  2.63252e-04  1.82991e-04  1.12973e-04  1.54397e-04  2.88220e-04
  4.22631e-04  5.66702e-04  9.34370e-04  9.91295e-04  4.94421e-04  1.76314e-04
  1.21789e-04  1.72803e-04  2.48999e-04  2.86706e-04  2.51119e-04  1.72742e-04
  9.99309e-05  5.19906e-05  2.55539e-05  2.59346e-04  3.75919e-04  4.82430e-04
  5.38749e-04  5.57334e-04  5.81009e-04  5.39683e-04  3.90456e-04  2.26390e-04
  1.68753e-04  2.88752e-04  5.80716e-04  1.02570e-03  1.50262e-03  1.52765e-03
  1.17232e-03  9.44564e-04  7.63107e-04  5.34584e-04  3.24151e-04  1.86411e-04
  1.27747e-04  1.20310e-04  1.21004e-04  1.10366e-04  1.16403e-04  1.69499e-04
  2.46260e-04  3.01055e-04  5.52475e-04  1.34705e-03  1.54840e-03  8.75314e-04
  4.32433e-04  2.83384e-04  2.32013e-04  2.05882e-04  1.77723e-04  1.37883e-04
  9.35956e-05  5.64458e-05  3.12081e-05  1.63028e-05  3.27773e-04  5.03217e-04
  6.74692e-04  7.52008e-04  7.88353e-04  1.01178e-03  1.12263e-03  8.19857e-04
  3.97309e-04  1.65617e-04  2.05519e-04  4.47081e-04  7.96638e-04  1.12562e-03
  1.16778e-03  9.75452e-04  8.26589e-04  6.79134e-04  4.85953e-04  3.00605e-04
  1.67470e-04  9.41808e-05  6.68325e-05  6.66918e-05  8.56689e-05  1.32140e-04
  2.16604e-04  3.28534e-04  4.29788e-04  5.43051e-04  8.45516e-04  1.14300e-03
  1.01577e-03  6.93129e-04  4.39652e-04  2.83748e-04  1.90015e-04  1.29397e-04
  8.63743e-05  5.48901e-05  3.28629e-05  1.86150e-05  1.00848e-05  4.02214e-04
  6.55898e-04  9.33211e-04  1.04726e-03  9.85949e-04  1.35654e-03  1.87546e-03
  1.55540e-03  7.39014e-04  2.31087e-04  1.42086e-04  2.91906e-04  5.19507e-04
  7.07414e-04  7.65579e-04  7.23088e-04  6.57914e-04  5.54079e-04  4.08569e-04
  2.62725e-04  1.50186e-04  8.05768e-05  4.90833e-05  4.80900e-05  7.52828e-05
  1.36196e-04  2.38754e-04  3.74851e-04  4.74755e-04  4.02236e-04  2.63005e-04
  4.35130e-04  6.72438e-04  6.26318e-04  4.39659e-04  2.75312e-04  1.66828e-04
  1.00495e-04  6.01779e-05  3.55025e-05  2.04650e-05  1.14778e-05  6.26299e-06
  4.50663e-04  7.67775e-04  1.16481e-03  1.43624e-03  1.43353e-03  1.43848e-03
  1.53892e-03  1.54733e-03  8.64779e-04  2.90834e-04  1.19006e-04  1.82595e-04
  3.22000e-04  4.43350e-04  5.09388e-04  5.26093e-04  5.03574e-04  4.35741e-04
  3.32642e-04  2.23679e-04  1.33772e-04  7.33526e-05  4.27329e-05  3.94570e-05
  6.35252e-05  1.18718e-04  2.07214e-04  3.09902e-04  3.51147e-04  2.32355e-04
  6.39637e-05  1.34608e-04  3.45535e-04  4.09187e-04  3.26907e-04  2.15510e-04
  1.30033e-04  7.54484e-05  4.29548e-05  2.41457e-05  1.34048e-05  7.33700e-06
  3.95324e-06  4.44533e-04  7.60834e-04  1.17973e-03  1.58533e-03  1.98806e-03
  2.24832e-03  1.43144e-03  8.92137e-04  5.85500e-04  2.52927e-04  1.10097e-04
  1.28720e-04  2.12743e-04  2.97800e-04  3.60845e-04  3.96536e-04  3.96808e-04
  3.55084e-04  2.80806e-04  1.96405e-04  1.22362e-04  6.93168e-05  3.97673e-05
  3.30826e-05  4.94181e-05  9.05967e-05  1.55442e-04  2.25181e-04  2.45921e-04
  1.66063e-04  6.41790e-05  9.77583e-05  2.15266e-04  2.60109e-04  2.17465e-04
  1.48656e-04  9.12863e-05  5.29540e-05  2.97590e-05  1.63937e-05  8.89666e-06
  4.76429e-06  2.51854e-06  3.86554e-04  6.35430e-04  9.40437e-04  1.21079e-03
  1.45547e-03  1.65644e-03  1.19162e-03  6.06887e-04  3.51881e-04  1.83160e-04
  1.06842e-04  1.26546e-04  1.89956e-04  2.53302e-04  3.05136e-04  3.44474e-04
  3.57815e-04  3.30169e-04  2.66906e-04  1.90069e-04  1.20598e-04  6.93923e-05
  3.89607e-05  2.83377e-05  3.68947e-05  6.58724e-05  1.16552e-04  1.81604e-04
  2.27938e-04  2.04038e-04  1.41719e-04  1.59653e-04  2.13808e-04  2.06388e-04
  1.54775e-04  1.00915e-04  6.09782e-05  3.52301e-05  1.97513e-05  1.08214e-05
  5.81434e-06  3.06965e-06  1.59456e-06  3.09341e-04  4.75598e-04  6.47460e-04
  7.47285e-04  7.47224e-04  7.06497e-04  5.65331e-04  3.66367e-04  2.25340e-04
  1.37853e-04  1.22035e-04  1.77339e-04  2.57655e-04  3.17145e-04  3.49371e-04
  3.79505e-04  4.00476e-04  3.74469e-04  3.00498e-04  2.10400e-04  1.31531e-04
  7.48753e-05  4.06908e-05  2.58236e-05  2.81732e-05  4.90241e-05  9.38197e-05
  1.67409e-04  2.50565e-04  2.72629e-04  2.25691e-04  2.42791e-04  2.59190e-04
  1.99907e-04  1.25580e-04  7.26886e-05  4.10578e-05  2.29792e-05  1.27198e-05
  6.92848e-06  3.70062e-06  1.93470e-06  9.90008e-07  2.45611e-04  3.54403e-04
  4.49888e-04  4.82549e-04  4.33837e-04  3.51886e-04  2.79401e-04  2.12984e-04
  1.51226e-04  1.20354e-04  1.60150e-04  2.70429e-04  3.99640e-04  4.87743e-04
  4.93973e-04  4.97185e-04  5.34756e-04  5.01631e-04  3.88381e-04  2.59229e-04
  1.55435e-04  8.57951e-05  4.49591e-05  2.55091e-05  2.28666e-05  3.73648e-05
  7.55297e-05  1.46766e-04  2.39686e-04  2.85361e-04  2.61766e-04  2.82697e-04
  2.72760e-04  1.87092e-04  1.04715e-04  5.46344e-05  2.84629e-05  1.51110e-05
  8.12181e-06  4.35574e-06  2.30286e-06  1.19101e-06  6.00201e-07  2.10252e-04
  2.92978e-04  3.62444e-04  3.88336e-04  3.58610e-04  2.96378e-04  2.32935e-04
  1.75659e-04  1.28133e-04  1.24395e-04  2.10949e-04  3.77703e-04  5.42453e-04
  6.89480e-04  7.08775e-04  6.78821e-04  7.68690e-04  7.16602e-04  5.24939e-04
  3.29461e-04  1.87818e-04  1.00010e-04  5.08142e-05  2.67075e-05  1.97473e-05
  2.79929e-05  5.54161e-05  1.08624e-04  1.81155e-04  2.33560e-04  2.46178e-04
  2.55116e-04  2.22862e-04  1.46336e-04  7.94989e-05  3.99073e-05  1.98390e-05
  1.00706e-05  5.22710e-06  2.73612e-06  1.42157e-06  7.23862e-07  3.58233e-07
  2.03691e-04  2.83510e-04  3.54545e-04  3.92728e-04  3.85858e-04  3.43283e-04
  2.81169e-04  2.07914e-04  1.42087e-04  1.37602e-04  2.67524e-04  5.33214e-04
  7.25632e-04  8.02810e-04  8.93449e-04  9.05613e-04  1.06901e-03  9.64826e-04
  6.67427e-04  3.97666e-04  2.17968e-04  1.13072e-04  5.64175e-05  2.84220e-05
  1.79144e-05  2.04088e-05  3.63804e-05  6.81991e-05  1.12525e-04  1.53314e-04
  1.75596e-04  1.75428e-04  1.44336e-04  9.48992e-05  5.28997e-05  2.70313e-05
  1.34311e-05  6.71026e-06  3.40399e-06  1.74142e-06  8.86291e-07  4.42720e-07
  2.14739e-07  2.19810e-04  3.11323e-04  3.96154e-04  4.45422e-04  4.45250e-04
  4.10061e-04  3.53168e-04  2.68759e-04  1.74959e-04  1.47773e-04  3.03793e-04
  7.20459e-04  1.12926e-03  1.05054e-03  9.23499e-04  9.65858e-04  1.19563e-03
  1.07705e-03  7.32476e-04  4.29241e-04  2.32475e-04  1.19874e-04  5.97359e-05
  2.96690e-05  1.68061e-05  1.49882e-05  2.22656e-05  3.83560e-05  6.11605e-05
  8.40668e-05  9.81914e-05  9.67872e-05  7.89944e-05  5.35826e-05  3.14750e-05
  1.68981e-05  8.68181e-06  4.39932e-06  2.22798e-06  1.12722e-06  5.65079e-07
  2.77704e-07  1.32535e-07  2.49312e-04  3.60426e-04  4.61707e-04  5.06583e-04
  4.78939e-04  4.30564e-04  3.94468e-04  3.25142e-04  2.14651e-04  1.53642e-04
  2.73079e-04  6.45201e-04  1.04553e-03  1.05496e-03  7.96433e-04  7.05582e-04
  9.73574e-04  9.47820e-04  6.73631e-04  4.06163e-04  2.24537e-04  1.17781e-04
  5.96447e-05  2.98370e-05  1.60007e-05  1.15820e-05  1.35662e-05  2.05369e-05
  3.08587e-05  4.14198e-05  4.79763e-05  4.72060e-05  3.92090e-05  2.78123e-05
  1.73684e-05  9.91956e-06  5.36268e-06  2.81257e-06  1.44998e-06  7.37245e-07
  3.68568e-07  1.80094e-07  8.55735e-08  2.79847e-04  4.12105e-04  5.28769e-04
  5.55936e-04  4.73006e-04  3.98909e-04  4.01810e-04  3.71024e-04  2.60238e-04
  1.70958e-04  2.27700e-04  4.55061e-04  7.03588e-04  8.14486e-04  7.14084e-04
  6.07605e-04  7.30451e-04  7.22148e-04  5.43293e-04  3.45745e-04  1.99681e-04
  1.08510e-04  5.66138e-05  2.89402e-05  1.52586e-05  9.60007e-06  8.79641e-06
  1.11343e-05  1.52803e-05  1.96193e-05  2.22890e-05  2.19516e-05  1.86733e-05
  1.38674e-05  9.19181e-06  5.58688e-06  3.19313e-06  1.74922e-06  9.29317e-07
  4.81373e-07  2.43298e-07  1.19854e-07  5.75453e-08  2.97069e-04  4.43977e-04
  5.75350e-04  6.01778e-04  5.00878e-04  4.26117e-04  4.45394e-04  4.24188e-04
  3.10820e-04  2.02432e-04  2.13532e-04  3.59678e-04  5.50316e-04  6.74015e-04
  6.58443e-04  5.93961e-04  5.88970e-04  5.41375e-04  4.18582e-04  2.80660e-04
  1.70496e-04  9.67523e-05  5.23582e-05  2.75440e-05  1.45868e-05  8.49185e-06
  6.34972e-06  6.49652e-06  7.83346e-06  9.41788e-06  1.03931e-05  1.02086e-05
  8.86360e-06  6.84807e-06  4.77980e-06  3.07098e-06  1.84931e-06  1.05914e-06
  5.82842e-07  3.10114e-07  1.60098e-07  8.03894e-08  3.93782e-08  2.89725e-04
  4.35443e-04  5.72781e-04  6.23620e-04  5.66267e-04  5.09240e-04  4.94332e-04
  4.50106e-04  3.36153e-04  2.18450e-04  1.94467e-04  2.78795e-04  4.07417e-04
  5.01233e-04  5.23587e-04  5.06058e-04  4.80215e-04  4.24776e-04  3.33382e-04
  2.32678e-04  1.47686e-04  8.72095e-05  4.88375e-05  2.64124e-05  1.41568e-05
  7.93429e-06  5.15278e-06  4.27624e-06  4.36373e-06  4.77050e-06  5.03180e-06
  4.88020e-06  4.28470e-06  3.40725e-06  2.47574e-06  1.66409e-06  1.04791e-06
  6.25104e-07  3.56325e-07  1.95347e-07  1.03495e-07  5.31893e-08  2.65937e-08
  2.56848e-04  3.81924e-04  5.03755e-04  5.68382e-04  5.55471e-04  5.15147e-04
  4.76125e-04  4.14646e-04  3.03757e-04  1.89885e-04  1.48065e-04  1.90320e-04
  2.72449e-04  3.46535e-04  3.93348e-04  4.14711e-04  4.08186e-04  3.65304e-04
  2.91947e-04  2.09179e-04  1.36558e-04  8.27796e-05  4.74389e-05  2.61466e-05
  1.41466e-05  7.77343e-06  4.61926e-06  3.22762e-06  2.73771e-06  2.62884e-06
  2.58306e-06  2.43109e-06  2.12829e-06  1.71895e-06  1.28371e-06  8.92488e-07
  5.82467e-07  3.59720e-07  2.11704e-07  1.19419e-07  6.48568e-08  3.40159e-08
  1.72428e-08  2.09394e-04  3.01874e-04  3.89928e-04  4.41669e-04  4.44728e-04
  4.20917e-04  3.83239e-04  3.16683e-04  2.16037e-04  1.23792e-04  9.22204e-05
  1.27338e-04  1.95920e-04  2.67542e-04  3.32227e-04  3.80876e-04  3.94188e-04
  3.60632e-04  2.91155e-04  2.10129e-04  1.38138e-04  8.43328e-05  4.86680e-05
  2.69840e-05  1.46176e-05  7.91362e-06  4.44532e-06  2.74353e-06  1.95919e-06
  1.61007e-06  1.42685e-06  1.27086e-06  1.08870e-06  8.79470e-07  6.66137e-07
  4.73624e-07  3.17385e-07  2.01455e-07  1.21709e-07  7.02812e-08  3.89064e-08
  2.06746e-08  1.05338e-08  1.63592e-04  2.24121e-04  2.75448e-04  3.00004e-04
  2.93984e-04  2.70423e-04  2.35923e-04  1.81588e-04  1.10674e-04  5.78138e-05
  6.00770e-05  1.16920e-04  1.95253e-04  2.72666e-04  3.50762e-04  4.18556e-04
  4.43259e-04  4.06745e-04  3.25441e-04  2.31849e-04  1.50558e-04  9.10178e-05
  5.21472e-05  2.87487e-05  1.54653e-05  8.24605e-06  4.45707e-06  2.52924e-06
  1.57438e-06  1.10450e-06  8.58084e-07  7.01450e-07  5.73945e-07  4.55329e-07
  3.44826e-07  2.47828e-07  1.68883e-07  1.09264e-07  6.72572e-08  3.94698e-08
  2.21073e-08  1.18153e-08  6.01199e-09  1.33261e-04  1.72282e-04  1.97535e-04
  1.98837e-04  1.78472e-04  1.49295e-04  1.18568e-04  8.16268e-05  4.16216e-05
  2.70730e-05  6.89662e-05  1.58227e-04  2.49795e-04  3.29865e-04  4.22664e-04
  5.09843e-04  5.39863e-04  4.89104e-04  3.83032e-04  2.66400e-04  1.69207e-04
  1.00428e-04  5.67042e-05  3.08918e-05  1.64301e-05  8.62696e-06  4.53308e-06
  2.43218e-06  1.37179e-06  8.39222e-07  5.65028e-07  4.11677e-07  3.12473e-07
  2.37981e-07  1.77208e-07  1.27118e-07  8.71922e-08  5.70000e-08  3.54705e-08
  2.10042e-08  1.18291e-08  6.32617e-09  3.20313e-09  1.26989e-04  1.60217e-04
  1.77660e-04  1.72474e-04  1.51864e-04  1.29539e-04  1.08073e-04  7.80384e-05
  4.25090e-05  3.74799e-05  1.01865e-04  2.15616e-04  3.01086e-04  3.54639e-04
  4.57983e-04  5.79339e-04  6.29729e-04  5.71767e-04  4.41168e-04  3.00339e-04
  1.86791e-04  1.08890e-04  6.05943e-05  3.26181e-05  1.71567e-05  8.89052e-06
  4.57641e-06  2.36562e-06  1.24831e-06  6.87979e-07  4.05556e-07  2.58719e-07
  1.76717e-07  1.25635e-07  9.00917e-08  6.35668e-08  4.34241e-08  2.84479e-08
  1.77776e-08  1.05645e-08  5.95590e-09  3.17593e-09  1.59538e-09  1.48879e-04
  1.94153e-04  2.23420e-04  2.30169e-04  2.30227e-04  2.36843e-04  2.31964e-04
  1.91366e-04  1.18065e-04  7.20112e-05  1.22707e-04  2.51319e-04  3.31372e-04
  3.14950e-04  3.61885e-04  5.18771e-04  6.36454e-04  6.06849e-04  4.71092e-04
  3.17675e-04  1.95101e-04  1.12449e-04  6.19976e-05  3.31187e-05  1.72942e-05
  8.88367e-06  4.51154e-06  2.27712e-06  1.15105e-06  5.89944e-07  3.12383e-07
  1.74770e-07  1.04996e-07  6.75337e-08  4.54305e-08  3.09709e-08  2.08272e-08
  1.35638e-08  8.46243e-09  5.02299e-09  2.82248e-09  1.49447e-09  7.41910e-10
  1.99348e-04  2.74889e-04  3.29664e-04  3.47283e-04  3.69842e-04  4.16688e-04
  4.21282e-04  3.76842e-04  2.53048e-04  1.22099e-04  1.17077e-04  2.49712e-04
  3.77952e-04  3.50490e-04  2.92527e-04  4.15028e-04  5.75960e-04  5.79540e-04
  4.56236e-04  3.07879e-04  1.88634e-04  1.08475e-04  5.97169e-05  3.18659e-05
  1.66155e-05  8.50870e-06  4.29233e-06  2.13708e-06  1.05227e-06  5.14473e-07
  2.52109e-07  1.26152e-07  6.63060e-08  3.75565e-08  2.29738e-08  1.47809e-08
  9.64010e-09  6.18249e-09  3.82415e-09  2.25384e-09  1.25534e-09  6.56366e-10
  3.20193e-10  2.73853e-04  3.98613e-04  4.85136e-04  4.65143e-04  4.40236e-04
  4.84755e-04  4.10754e-04  4.76887e-04  4.09609e-04  1.98222e-04  1.10954e-04
  2.05298e-04  3.64353e-04  4.14573e-04  3.73890e-04  4.30403e-04  5.27147e-04
  5.12626e-04  4.01367e-04  2.71681e-04  1.67406e-04  9.68981e-05  5.36947e-05
  2.88245e-05  1.51018e-05  7.75503e-06  3.91030e-06  1.93563e-06  9.39227e-07
  4.46006e-07  2.07482e-07  9.54332e-08  4.45080e-08  2.19353e-08  1.18336e-08
  6.97046e-09  4.31610e-09  2.68903e-09  1.63299e-09  9.47978e-10  5.19593e-10
  2.66492e-10  1.27016e-10  3.58458e-04  5.52011e-04  6.92584e-04  5.86588e-04
  3.94856e-04  5.08225e-04  2.71024e-04  4.50288e-04  5.21212e-04  2.83390e-04
  1.33692e-04  1.59585e-04  2.80609e-04  3.77459e-04  4.14709e-04  4.49029e-04
  4.67518e-04  4.20052e-04  3.22227e-04  2.18878e-04  1.36454e-04  8.00808e-05
  4.49843e-05  2.44498e-05  1.29454e-05  6.70155e-06  3.39518e-06  1.68076e-06
  8.09947e-07  3.77926e-07  1.69903e-07  7.36207e-08  3.12215e-08  1.34901e-08
  6.29116e-09  3.27939e-09  1.87199e-09  1.11030e-09  6.53031e-10  3.69681e-10
  1.97743e-10  9.89025e-11  4.59183e-11  4.25572e-04  6.91936e-04  9.31763e-04
  8.27080e-04  4.15602e-04  7.19119e-04  7.16003e-04  4.88588e-04  4.81645e-04
  3.16713e-04  1.74388e-04  1.50210e-04  2.12657e-04  2.94397e-04  3.52195e-04
  3.77947e-04  3.65549e-04  3.12513e-04  2.36647e-04  1.62060e-04  1.02756e-04
  6.14880e-05  3.52066e-05  1.94733e-05  1.04683e-05  5.48633e-06  2.80388e-06
  1.39372e-06  6.70205e-07  3.09368e-07  1.35868e-07  5.64289e-08  2.22852e-08
  8.61995e-09  3.47119e-09  1.55603e-09  7.89327e-10  4.33296e-10  2.42355e-10
  1.32213e-10  6.85686e-11  3.33400e-11  1.50873e-11  4.43370e-04  7.44948e-04
  1.06962e-03  1.08585e-03  5.20531e-04  3.01590e-04  5.04326e-04  3.66234e-04
  3.75854e-04  3.15739e-04  2.10914e-04  1.61581e-04  1.75422e-04  2.17694e-04
  2.54691e-04  2.67814e-04  2.51560e-04  2.11324e-04  1.60219e-04  1.11343e-04
  7.21178e-05  4.41735e-05  2.58777e-05  1.46180e-05  8.00483e-06  4.25977e-06
  2.20182e-06  1.10153e-06  5.29887e-07  2.42780e-07  1.04747e-07  4.21297e-08
  1.57705e-08  5.59542e-09  1.97948e-09  7.54471e-10  3.27999e-10  1.60643e-10
  8.33768e-11  4.32475e-11  2.16128e-11  1.02086e-11  4.52272e-12  4.01001e-04
  6.75532e-04  9.97820e-04  1.14387e-03  8.43189e-04  4.75189e-04  4.82510e-04
  4.79964e-04  4.32346e-04  3.38180e-04  2.31717e-04  1.66242e-04  1.48142e-04
  1.56796e-04  1.69466e-04  1.71544e-04  1.58187e-04  1.32457e-04  1.01424e-04
  7.18377e-05  4.76532e-05  2.99394e-05  1.79806e-05  1.03938e-05  5.80856e-06
  3.14352e-06  1.64531e-06  8.29130e-07  3.99228e-07  1.81717e-07  7.71848e-08
  3.02241e-08  1.08486e-08  3.60517e-09  1.15119e-09  3.78151e-10  1.38132e-10
  5.80324e-11  2.70357e-11  1.30855e-11  6.26002e-12  2.87444e-12  1.24786e-12
  3.18425e-04  5.26020e-04  7.77958e-04  9.67611e-04  9.65995e-04  8.46341e-04
  7.58491e-04  6.41603e-04  4.86134e-04  3.37686e-04  2.22706e-04  1.52139e-04
  1.19696e-04  1.09958e-04  1.08011e-04  1.04029e-04  9.40397e-05  7.86894e-05
  6.09833e-05  4.40657e-05  2.99463e-05  1.93033e-05  1.18893e-05  7.03633e-06
  4.01473e-06  2.21005e-06  1.17105e-06  5.94067e-07  2.86043e-07  1.29221e-07
  5.40262e-08  2.06380e-08  7.15267e-09  2.26210e-09  6.70403e-10  1.96025e-10
  6.08603e-11  2.14140e-11  8.61776e-12  3.78035e-12  1.70287e-12  7.55628e-13
  3.23295e-13  2.27068e-04  3.63827e-04  5.30214e-04  6.81257e-04  7.60611e-04
  7.55951e-04  6.87019e-04  5.62680e-04  4.13762e-04  2.80989e-04  1.83686e-04
  1.22750e-04  8.99903e-05  7.45680e-05  6.70678e-05  6.12242e-05  5.40462e-05
  4.50839e-05  3.52980e-05  2.59764e-05  1.80572e-05  1.19269e-05  7.52637e-06
  4.55635e-06  2.65185e-06  1.48311e-06  7.94332e-07  4.04808e-07  1.94446e-07
  8.69700e-08  3.57289e-08  1.33163e-08  4.47455e-09  1.36192e-09  3.83227e-10
  1.03522e-10  2.84036e-11  8.45998e-12  2.86592e-12  1.09839e-12  4.53250e-13
  1.92001e-13  7.99948e-14  1.48860e-04  2.30506e-04  3.28130e-04  4.21748e-04
  4.84731e-04  4.99070e-04  4.61591e-04  3.82827e-04  2.86878e-04  1.98991e-04
  1.32429e-04  8.85861e-05  6.27463e-05  4.86225e-05  4.07507e-05  3.53600e-05
  3.04045e-05  2.51933e-05  1.98577e-05  1.48363e-05  1.05204e-05  7.10332e-06
  4.58275e-06  2.83216e-06  1.67771e-06  9.50864e-07  5.13230e-07  2.61856e-07
  1.25012e-07  5.51576e-08  2.22027e-08  8.06753e-09  2.63518e-09  7.78264e-10
  2.11494e-10  5.44016e-11  1.37975e-11  3.63665e-12  1.04686e-12  3.41573e-13
  1.24816e-13  4.90230e-14  1.96018e-14  9.14961e-05  1.36946e-04  1.89783e-04
  2.40539e-04  2.76500e-04  2.87155e-04  2.69036e-04  2.27676e-04  1.75580e-04
  1.25782e-04  8.61112e-05  5.84129e-05  4.08724e-05  3.04311e-05  2.42161e-05
  2.01107e-05  1.68380e-05  1.38159e-05  1.09220e-05  8.25387e-06  5.94994e-06
  4.09380e-06  2.69207e-06  1.69310e-06  1.01734e-06  5.82080e-07  3.15252e-07
  1.60273e-07  7.56787e-08  3.27943e-08  1.28933e-08  4.56261e-09  1.45173e-09
  4.18635e-10  1.11218e-10  2.78387e-11  6.76140e-12  1.65633e-12  4.24683e-13
  1.19275e-13  3.79899e-14  1.31961e-14  5.06887e-15  5.59936e-06  7.51854e-06
  9.68614e-06  1.20869e-05  1.49060e-05  1.87518e-05  2.48875e-05  3.53610e-05
  5.28728e-05  8.01538e-05  1.18648e-04  1.66632e-04  2.17575e-04  2.60254e-04
  2.82118e-04  2.75382e-04  2.41916e-04  1.92392e-04  1.40094e-04  9.47298e-05
  6.03442e-05  3.66900e-05  2.15305e-05  1.23040e-05  6.89260e-06  3.80041e-06
  2.06770e-06  1.11775e-06  6.20579e-07  3.93786e-07  3.36606e-07  3.88168e-07
  5.02811e-07  6.38494e-07  7.55277e-07  8.20738e-07  8.17259e-07  7.46312e-07
  6.26197e-07  4.83983e-07  3.45684e-07  2.29093e-07  1.41587e-07  1.02575e-05
  1.39518e-05  1.80385e-05  2.22544e-05  2.65829e-05  3.17376e-05  3.97086e-05
  5.41181e-05  8.00551e-05  1.22939e-04  1.86041e-04  2.67096e-04  3.55646e-04
  4.33059e-04  4.76837e-04  4.69995e-04  4.12308e-04  3.23180e-04  2.29507e-04
  1.50472e-04  9.28036e-05  5.47275e-05  3.12768e-05  1.75100e-05  9.68040e-06
  5.31239e-06  2.90300e-06  1.59277e-06  9.14132e-07  6.23655e-07  5.94986e-07
  7.51311e-07  1.02479e-06  1.33841e-06  1.60795e-06  1.75953e-06  1.75179e-06
  1.58930e-06  1.31740e-06  1.00121e-06  7.00638e-07  4.53791e-07  2.73739e-07
  1.82960e-05  2.53428e-05  3.30998e-05  4.06504e-05  4.72228e-05  5.32270e-05
  6.15120e-05  7.81684e-05  1.12144e-04  1.72818e-04  2.64922e-04  3.82828e-04
  5.09895e-04  6.24361e-04  7.02436e-04  7.14763e-04  6.40907e-04  5.02308e-04
  3.50161e-04  2.23216e-04  1.33532e-04  7.65427e-05  4.27424e-05  2.35635e-05
  1.29620e-05  7.16927e-06  4.00684e-06  2.28490e-06  1.39271e-06  1.04083e-06
  1.09801e-06  1.48399e-06  2.10166e-06  2.80592e-06  3.41387e-06  3.75292e-06
  3.72387e-06  3.34067e-06  2.71841e-06  2.01578e-06  1.37014e-06  8.59630e-07
  5.01898e-07  3.15989e-05  4.47807e-05  5.94525e-05  7.32394e-05  8.33334e-05
  8.86843e-05  9.28930e-05  1.05873e-04  1.42612e-04  2.17527e-04  3.32860e-04
  4.67167e-04  5.86573e-04  6.83607e-04  7.86026e-04  8.81062e-04  8.62815e-04
  7.00635e-04  4.86736e-04  3.03854e-04  1.77186e-04  9.92055e-05  5.44546e-05
  2.98230e-05  1.65573e-05  9.44442e-06  5.58093e-06  3.44362e-06  2.31065e-06
  1.90457e-06  2.15264e-06  3.01459e-06  4.36213e-06  5.91686e-06  7.27247e-06
  8.01622e-06  7.90337e-06  6.97592e-06  5.53209e-06  3.96548e-06  2.59024e-06
  1.55684e-06  8.70654e-07  5.24105e-05  7.62051e-05  1.03292e-04  1.28495e-04
  1.44522e-04  1.46369e-04  1.37793e-04  1.34715e-04  1.61806e-04  2.40517e-04
  3.64503e-04  4.73943e-04  4.99231e-04  4.72729e-04  5.14892e-04  7.59222e-04
  9.51291e-04  8.51270e-04  6.02674e-04  3.72574e-04  2.13496e-04  1.17634e-04
  6.40331e-05  3.53156e-05  2.02736e-05  1.24140e-05  8.17178e-06  5.72777e-06
  4.33525e-06  3.87376e-06  4.48796e-06  6.29628e-06  9.16630e-06  1.25668e-05
  1.55849e-05  1.72109e-05  1.68191e-05  1.45306e-05  1.11377e-05  7.63288e-06
  4.72967e-06  2.68661e-06  1.42132e-06  8.25962e-05  1.23139e-04  1.70340e-04
  2.14344e-04  2.40103e-04  2.35232e-04  2.02083e-04  1.64659e-04  1.62808e-04
  2.30938e-04  3.56465e-04  4.34638e-04  3.77508e-04  3.32766e-04  2.57183e-04
  4.62942e-04  8.67933e-04  8.91250e-04  6.53416e-04  4.04696e-04  2.30120e-04
  1.25914e-04  6.87483e-05  3.89844e-05  2.41271e-05  1.69076e-05  1.31692e-05
  1.07781e-05  9.11616e-06  8.54522e-06  9.78656e-06  1.34045e-05  1.93938e-05
  2.67922e-05  3.35566e-05  3.71626e-05  3.59414e-05  3.02282e-05  2.21783e-05
  1.43380e-05  8.29612e-06  4.38238e-06  2.16325e-06  1.22202e-04  1.85792e-04
  2.59900e-04  3.26900e-04  3.63110e-04  3.52268e-04  2.92397e-04  2.06030e-04
  1.51994e-04  1.91141e-04  3.20408e-04  4.10946e-04  3.28140e-04  3.43080e-04
  3.51181e-04  3.94661e-04  7.48976e-04  8.18114e-04  6.16138e-04  3.84823e-04
  2.18925e-04  1.19965e-04  6.65776e-05  4.01178e-05  2.87429e-05  2.50368e-05
  2.38917e-05  2.24582e-05  2.05008e-05  1.95986e-05  2.17927e-05  2.87013e-05
  4.08972e-05  5.68822e-05  7.21983e-05  8.04346e-05  7.69441e-05  6.26111e-05
  4.34437e-05  2.60498e-05  1.38035e-05  6.65680e-06  3.02882e-06  1.67857e-04
  2.57920e-04  3.58042e-04  4.33690e-04  4.57441e-04  4.48412e-04  4.04771e-04
  2.84139e-04  1.56155e-04  1.39400e-04  2.57411e-04  3.93363e-04  3.52031e-04
  2.63859e-04  3.33879e-04  4.54545e-04  6.59543e-04  6.73911e-04  5.06771e-04
  3.18380e-04  1.81758e-04  1.00361e-04  5.75356e-05  3.88991e-05  3.59380e-05
  4.15726e-05  4.77936e-05  4.93386e-05  4.69155e-05  4.50617e-05  4.84859e-05
  6.09035e-05  8.47562e-05  1.18658e-04  1.53455e-04  1.72836e-04  1.63508e-04
  1.27705e-04  8.24683e-05  4.48646e-05  2.12581e-05  9.19101e-06  3.85437e-06
  2.12277e-04  3.27411e-04  4.44591e-04  4.94814e-04  4.41866e-04  4.16151e-04
  4.68249e-04  3.79327e-04  1.89688e-04  1.03760e-04  1.77854e-04  3.33435e-04
  4.22270e-04  4.16978e-04  4.40144e-04  5.02078e-04  5.51965e-04  4.99880e-04
  3.65546e-04  2.28860e-04  1.31429e-04  7.45762e-05  4.57693e-05  3.73998e-05
  4.93845e-05  7.61155e-05  1.00316e-04  1.08879e-04  1.05281e-04  1.01280e-04
  1.06051e-04  1.26340e-04  1.69598e-04  2.38194e-04  3.15498e-04  3.61192e-04
  3.37455e-04  2.49947e-04  1.46822e-04  7.03520e-05  2.90196e-05  1.12055e-05
  4.54896e-06  2.45565e-04  3.80003e-04  5.12227e-04  5.46482e-04  4.22464e-04
  3.14418e-04  3.62725e-04  3.42517e-04  1.96537e-04  9.15961e-05  1.09387e-04
  2.19458e-04  3.36802e-04  4.00806e-04  4.20520e-04  4.20210e-04  3.95574e-04
  3.27689e-04  2.31810e-04  1.45001e-04  8.87900e-05  6.02711e-05  4.53002e-05
  4.30351e-05  7.50122e-05  1.44734e-04  2.08848e-04  2.31325e-04  2.24833e-04
  2.18244e-04  2.25111e-04  2.52963e-04  3.20527e-04  4.45811e-04  6.05069e-04
  7.05987e-04  6.47515e-04  4.45475e-04  2.29770e-04  9.31762e-05  3.29963e-05
  1.22807e-05  5.78957e-06  2.58445e-04  4.00033e-04  5.47071e-04  6.21212e-04
  5.65149e-04  4.24343e-04  2.79756e-04  2.13010e-04  1.55404e-04  8.48913e-05
  6.50418e-05  1.07938e-04  1.74799e-04  2.26178e-04  2.50952e-04  2.53798e-04
  2.33701e-04  1.88482e-04  1.32058e-04  8.99239e-05  7.89505e-05  9.10056e-05
  9.41530e-05  8.01753e-05  1.20707e-04  2.63691e-04  4.05453e-04  4.51417e-04
  4.42088e-04  4.41965e-04  4.57759e-04  4.82818e-04  5.57455e-04  7.43346e-04
  1.02072e-03  1.20406e-03  1.06370e-03  6.53339e-04  2.79094e-04  9.22093e-05
  3.16427e-05  1.59032e-05  1.04136e-05  2.48034e-04  3.78289e-04  5.16241e-04
  6.07559e-04  6.06615e-04  4.95916e-04  3.04233e-04  1.80396e-04  1.26201e-04
  7.33599e-05  4.08922e-05  4.43696e-05  6.79321e-05  9.36535e-05  1.15920e-04
  1.30810e-04  1.28726e-04  1.05867e-04  7.75166e-05  7.41031e-05  1.22084e-04
  2.12232e-04  2.66345e-04  2.10185e-04  1.94105e-04  4.14153e-04  6.73880e-04
  7.57950e-04  7.66177e-04  8.20038e-04  8.75847e-04  8.64435e-04  8.66200e-04
  1.03848e-03  1.38362e-03  1.59161e-03  1.28409e-03  6.46970e-04  2.09734e-04
  6.99098e-05  4.50287e-05  3.50702e-05  2.41511e-05  2.22084e-04  3.27980e-04
  4.32986e-04  4.93453e-04  4.73373e-04  3.77407e-04  2.52010e-04  1.60331e-04
  1.04898e-04  6.23388e-05  3.98321e-05  4.21295e-05  5.80446e-05  7.76451e-05
  9.80876e-05  1.13662e-04  1.11606e-04  8.79094e-05  6.51978e-05  8.93170e-05
  2.09776e-04  4.32046e-04  6.13368e-04  5.04176e-04  2.93845e-04  4.81996e-04
  8.45705e-04  9.98922e-04  1.10117e-03  1.33979e-03  1.52410e-03  1.40448e-03
  1.15494e-03  1.12416e-03  1.32935e-03  1.36034e-03  8.76010e-04  3.03341e-04
  1.19552e-04  1.35752e-04  1.27307e-04  8.83572e-05  5.19656e-05  1.94913e-04
  2.77790e-04  3.52816e-04  3.86642e-04  3.56906e-04  2.79884e-04  1.98444e-04
  1.38262e-04  9.62652e-05  7.06845e-05  7.00240e-05  9.43001e-05  1.33706e-04
  1.77103e-04  2.08253e-04  2.15118e-04  1.89377e-04  1.33244e-04  8.49862e-05
  1.11257e-04  2.86177e-04  6.40919e-04  9.95764e-04  8.95601e-04  4.19979e-04
  3.62984e-04  6.90758e-04  9.18441e-04  1.18988e-03  1.77424e-03  2.22685e-03
  1.89892e-03  1.20418e-03  8.38656e-04  7.70364e-04  5.96367e-04  2.57815e-04
  1.96582e-04  3.86905e-04  4.23306e-04  3.01906e-04  1.73066e-04  8.93930e-05
  1.79188e-04  2.50606e-04  3.13792e-04  3.44061e-04  3.27096e-04  2.74942e-04
  2.15181e-04  1.64133e-04  1.25730e-04  1.08905e-04  1.24489e-04  1.72163e-04
  2.51529e-04  3.54958e-04  4.22587e-04  4.21629e-04  3.56740e-04  2.37863e-04
  1.29920e-04  1.20336e-04  2.87994e-04  6.68015e-04  1.09563e-03  1.09308e-03
  5.54595e-04  2.17704e-04  3.35795e-04  5.17415e-04  7.98536e-04  1.56414e-03
  2.24985e-03  1.71349e-03  7.47656e-04  3.23581e-04  2.17056e-04  1.53246e-04
  2.75499e-04  6.79642e-04  9.22275e-04  7.63490e-04  4.68747e-04  2.45925e-04
  1.19829e-04  1.82089e-04  2.57031e-04  3.27765e-04  3.72410e-04  3.77852e-04
  3.50358e-04  3.04152e-04  2.47739e-04  1.93323e-04  1.64348e-04  1.79338e-04
  2.41848e-04  3.72476e-04  5.67544e-04  6.73474e-04  6.65880e-04  5.72893e-04
  3.81340e-04  1.94637e-04  1.20431e-04  2.18447e-04  4.95787e-04  8.21677e-04
  8.71847e-04  5.14065e-04  1.79455e-04  1.74908e-04  2.86932e-04  3.70706e-04
  7.14745e-04  1.13515e-03  7.18562e-04  2.22764e-04  1.37672e-04  1.38834e-04
  2.31940e-04  5.72545e-04  9.99389e-04  1.09692e-03  8.33859e-04  4.99176e-04
  2.60988e-04  1.27476e-04  2.05626e-04  2.99445e-04  3.94853e-04  4.63522e-04
  4.88258e-04  4.79792e-04  4.44618e-04  3.71119e-04  2.77907e-04  2.13808e-04
  2.12826e-04  2.88108e-04  4.81901e-04  7.42692e-04  7.91555e-04  7.71176e-04
  7.15187e-04  4.98516e-04  2.58165e-04  1.24851e-04  1.37838e-04  2.76052e-04
  4.43516e-04  4.75981e-04  3.19942e-04  1.87175e-04  2.89226e-04  5.76402e-04
  8.51513e-04  1.03484e-03  1.18797e-03  1.12028e-03  9.45851e-04  6.83052e-04
  4.31849e-04  3.88887e-04  5.84014e-04  8.13847e-04  8.30854e-04  6.36890e-04
  3.97812e-04  2.18598e-04  1.11674e-04  2.46583e-04  3.73140e-04  5.06952e-04
  5.96044e-04  6.09630e-04  6.01920e-04  5.91838e-04  5.00093e-04  3.50603e-04
  2.40387e-04  2.18710e-04  2.93110e-04  4.82307e-04  6.74930e-04  6.32421e-04
  6.44727e-04  6.81326e-04  5.18036e-04  2.87664e-04  1.32795e-04  8.85394e-05
  1.27685e-04  1.86639e-04  1.95813e-04  1.55302e-04  1.75462e-04  3.79865e-04
  7.87264e-04  1.27230e-03  1.66520e-03  1.99878e-03  2.11523e-03  1.74074e-03
  1.10063e-03  5.97330e-04  3.82869e-04  3.93037e-04  4.69248e-04  4.72638e-04
  3.81865e-04  2.58066e-04  1.53907e-04  8.45659e-05  2.94642e-04  4.61582e-04
  6.41750e-04  7.38494e-04  6.88923e-04  6.68163e-04  7.39046e-04  6.28099e-04
  3.99356e-04  2.44435e-04  2.09350e-04  2.70752e-04  3.95825e-04  4.91271e-04
  4.71474e-04  5.12773e-04  5.60625e-04  4.53662e-04  2.74100e-04  1.35177e-04
  7.16451e-05  6.43482e-05  7.30706e-05  6.83936e-05  6.45470e-05  1.17725e-04
  2.71072e-04  4.92605e-04  6.67019e-04  7.60731e-04  9.55848e-04  1.14816e-03
  1.05434e-03  7.37831e-04  4.24559e-04  2.43386e-04  1.93504e-04  2.09050e-04
  2.19983e-04  1.96241e-04  1.48475e-04  9.85188e-05  5.92615e-05  3.32272e-04
  5.32170e-04  7.54690e-04  8.75548e-04  8.24102e-04  8.58068e-04  9.82191e-04
  7.82751e-04  4.45870e-04  2.45747e-04  1.98695e-04  2.48209e-04  3.36470e-04
  4.04345e-04  4.26716e-04  4.52724e-04  4.53888e-04  3.69447e-04  2.39296e-04
  1.31610e-04  7.51473e-05  5.93426e-05  5.56598e-05  4.44745e-05  3.63404e-05
  6.01310e-05  1.18222e-04  1.63396e-04  1.53666e-04  1.63002e-04  2.77864e-04
  3.66132e-04  3.54360e-04  2.88101e-04  1.94857e-04  1.14408e-04  7.76786e-05
  8.20250e-05  9.94367e-05  1.03939e-04  8.98623e-05  6.62243e-05  4.31376e-05
  3.42246e-04  5.47897e-04  7.81468e-04  9.46420e-04  1.03657e-03  1.12186e-03
  1.00297e-03  7.64251e-04  4.65493e-04  2.55466e-04  1.88898e-04  2.16983e-04
  2.79893e-04  3.35510e-04  3.70325e-04  3.88373e-04  3.72359e-04  3.04658e-04
  2.09701e-04  1.31047e-04  9.42070e-05  9.49676e-05  1.06012e-04  9.83147e-05
  7.20229e-05  5.55043e-05  5.64858e-05  5.01724e-05  4.10191e-05  8.37977e-05
  1.63276e-04  1.77125e-04  1.39671e-04  1.18621e-04  1.05917e-04  8.56472e-05
  7.14932e-05  7.68267e-05  9.09054e-05  9.36026e-05  7.99582e-05  5.84460e-05
  3.79444e-05  3.20799e-04  4.99647e-04  6.95300e-04  8.44051e-04  9.61866e-04
  1.00173e-03  7.85647e-04  6.19887e-04  4.36304e-04  2.54963e-04  1.75912e-04
  1.82010e-04  2.22454e-04  2.66414e-04  3.06681e-04  3.35239e-04  3.30106e-04
  2.79246e-04  2.03604e-04  1.43276e-04  1.29281e-04  1.64982e-04  2.16231e-04
  2.23802e-04  1.67648e-04  1.03075e-04  7.07014e-05  5.28187e-05  4.57404e-05
  6.93941e-05  1.02696e-04  1.02209e-04  8.60015e-05  9.37907e-05  1.18045e-04
  1.35083e-04  1.46232e-04  1.62486e-04  1.69314e-04  1.48064e-04  1.08609e-04
  7.01410e-05  4.15704e-05  2.81622e-04  4.18894e-04  5.56387e-04  6.49818e-04
  7.06575e-04  7.35192e-04  6.63724e-04  5.41112e-04  3.76578e-04  2.26451e-04
  1.60769e-04  1.66895e-04  2.01713e-04  2.44681e-04  2.96246e-04  3.44739e-04
  3.56625e-04  3.11766e-04  2.33790e-04  1.73481e-04  1.75375e-04  2.53183e-04
  3.61216e-04  3.88771e-04  2.82798e-04  1.56540e-04  1.02505e-04  8.63850e-05
  7.83882e-05  8.27991e-05  8.86200e-05  8.17737e-05  7.89361e-05  1.01497e-04
  1.41224e-04  1.79679e-04  2.22825e-04  2.75273e-04  2.89065e-04  2.35465e-04
  1.55709e-04  9.05287e-05  4.90046e-05  2.44899e-04  3.47234e-04  4.40320e-04
  4.94606e-04  5.12776e-04  5.19115e-04  4.93235e-04  4.06173e-04  2.79589e-04
  1.82616e-04  1.61683e-04  1.98827e-04  2.56582e-04  3.25569e-04  4.01216e-04
  4.67412e-04  4.86670e-04  4.24028e-04  3.11331e-04  2.22061e-04  2.16928e-04
  3.16549e-04  4.63224e-04  4.98849e-04  3.42421e-04  1.69245e-04  1.18350e-04
  1.32517e-04  1.61970e-04  2.00801e-04  2.12650e-04  1.71967e-04  1.25348e-04
  1.16149e-04  1.33712e-04  1.63043e-04  2.28446e-04  3.29229e-04  3.67458e-04
  2.96439e-04  1.88362e-04  1.04279e-04  5.37847e-05  2.25653e-04  3.09773e-04
  3.81542e-04  4.17950e-04  4.15434e-04  3.89799e-04  3.44915e-04  2.72685e-04
  1.93490e-04  1.60492e-04  2.04886e-04  2.97585e-04  4.16020e-04  5.95359e-04
  7.34580e-04  7.69311e-04  7.54245e-04  6.33475e-04  4.41882e-04  2.86627e-04
  2.38951e-04  3.12358e-04  4.40109e-04  4.62734e-04  3.04777e-04  1.45058e-04
  1.25377e-04  1.94761e-04  3.19757e-04  4.91422e-04  5.58217e-04  4.04201e-04
  2.18910e-04  1.39056e-04  1.17958e-04  1.19256e-04  1.74560e-04  2.83436e-04
  3.36512e-04  2.79236e-04  1.79845e-04  9.99677e-05  5.13963e-05  2.31010e-04
  3.15501e-04  3.87997e-04  4.24510e-04  4.14332e-04  3.66753e-04  2.97245e-04
  2.19239e-04  1.62094e-04  1.78467e-04  2.96375e-04  4.56265e-04  6.38748e-04
  1.07884e-03  1.37941e-03  1.23282e-03  1.12133e-03  9.11650e-04  6.05890e-04
  3.58266e-04  2.41921e-04  2.50034e-04  3.12853e-04  3.13270e-04  2.07429e-04
  1.15517e-04  1.36374e-04  2.53853e-04  4.93780e-04  8.88408e-04  1.06287e-03
  6.70698e-04  2.81636e-04  1.59579e-04  1.23856e-04  1.01995e-04  1.21060e-04
  1.87291e-04  2.28985e-04  2.00340e-04  1.36402e-04  7.94557e-05  4.22679e-05
  2.61871e-04  3.64269e-04  4.57065e-04  5.09060e-04  5.01950e-04  4.44358e-04
  3.56888e-04  2.57467e-04  1.84560e-04  2.13192e-04  3.96654e-04  6.45280e-04
  8.32450e-04  1.41071e-03  1.77451e-03  1.40700e-03  1.34492e-03  1.12746e-03
  7.37174e-04  4.12706e-04  2.33954e-04  1.77369e-04  1.77989e-04  1.63878e-04
  1.16257e-04  9.30232e-05  1.40760e-04  2.55970e-04  4.84285e-04  9.35213e-04
  1.21982e-03  7.47558e-04  3.03072e-04  1.92858e-04  1.48290e-04  1.06511e-04
  9.12590e-05  1.09830e-04  1.28601e-04  1.18195e-04  8.67213e-05  5.42866e-05
  3.06198e-05  3.13284e-04  4.47667e-04  5.74885e-04  6.49171e-04  6.46106e-04
  5.88540e-04  4.99874e-04  3.73396e-04  2.44446e-04  2.27007e-04  4.23193e-04
  7.78965e-04  1.11745e-03  1.63043e-03  1.56286e-03  1.07167e-03  1.23378e-03
  1.13210e-03  7.57057e-04  4.18403e-04  2.14244e-04  1.22434e-04  8.94164e-05
  7.10309e-05  5.86849e-05  7.45665e-05  1.28913e-04  1.98517e-04  2.82846e-04
  5.78710e-04  1.15613e-03  1.10843e-03  5.86804e-04  2.98124e-04  1.73288e-04
  1.04594e-04  7.05869e-05  6.40873e-05  6.74346e-05  6.35557e-05  5.01675e-05
  3.40108e-05  2.05641e-05  3.73067e-04  5.45406e-04  7.09640e-04  7.97281e-04
  7.88388e-04  7.53240e-04  7.04203e-04  5.59923e-04  3.43172e-04  2.24802e-04
  3.46013e-04  6.89839e-04  1.14575e-03  1.62434e-03  1.39929e-03  9.25125e-04
  1.01655e-03  9.53670e-04  6.56795e-04  3.65859e-04  1.78145e-04  8.42990e-05
  4.41996e-05  2.72037e-05  2.83051e-05  5.68872e-05  1.08262e-04  1.52305e-04
  1.93741e-04  4.93642e-04  1.26551e-03  1.45748e-03  8.37386e-04  3.65213e-04
  1.67032e-04  8.43668e-05  4.80235e-05  3.61686e-05  3.52789e-05  3.43974e-05
  2.92839e-05  2.15033e-05  1.39360e-05  4.22441e-04  6.25518e-04  8.15123e-04
  9.03416e-04  9.11249e-04  9.79403e-04  1.00325e-03  8.13581e-04  4.84586e-04
  2.48929e-04  2.55560e-04  4.70064e-04  7.74406e-04  1.03971e-03  9.97979e-04
  8.30109e-04  8.21097e-04  7.25612e-04  5.01045e-04  2.78551e-04  1.31694e-04
  6.06743e-05  3.35341e-05  2.15218e-05  2.07207e-05  4.39374e-05  8.92352e-05
  1.33324e-04  1.91002e-04  4.15185e-04  8.48279e-04  9.53120e-04  6.00144e-04
  2.75813e-04  1.19295e-04  5.37871e-05  2.68567e-05  1.90434e-05  2.01175e-05
  2.18746e-05  2.02961e-05  1.58811e-05  1.07896e-05  4.42708e-04  6.56204e-04
  8.51227e-04  9.43980e-04  1.02702e-03  1.25380e-03  1.27721e-03  9.88339e-04
  5.91969e-04  2.93867e-04  2.17903e-04  3.17862e-04  4.77582e-04  6.08170e-04
  6.57109e-04  6.57051e-04  6.33936e-04  5.28576e-04  3.54633e-04  1.91049e-04
  9.29834e-05  6.56970e-05  7.45790e-05  7.34733e-05  5.24607e-05  4.84318e-05
  8.05325e-05  1.22959e-04  1.66929e-04  2.58290e-04  3.89227e-04  4.07325e-04
  2.78087e-04  1.41975e-04  6.54302e-05  3.12637e-05  1.73085e-05  1.50319e-05
  1.91042e-05  2.21796e-05  2.06110e-05  1.58538e-05  1.05888e-05  4.26001e-04
  6.25093e-04  8.04698e-04  8.96465e-04  9.87870e-04  1.16661e-03  1.12266e-03
  8.70434e-04  5.62734e-04  3.07293e-04  2.12006e-04  2.54971e-04  3.49801e-04
  4.36114e-04  4.96397e-04  5.23410e-04  4.94186e-04  3.92099e-04  2.48339e-04
  1.26883e-04  8.16747e-05  1.27282e-04  2.14872e-04  2.40300e-04  1.62177e-04
  8.63272e-05  9.11880e-05  1.27857e-04  1.50196e-04  1.66774e-04  1.79450e-04
  1.59022e-04  1.05751e-04  5.85458e-05  3.74656e-05  3.23090e-05  2.96370e-05
  3.06710e-05  3.60176e-05  3.65735e-05  2.98303e-05  2.05910e-05  1.26940e-05
  3.80684e-04  5.48117e-04  6.98118e-04  7.75573e-04  8.06661e-04  8.37442e-04
  7.80534e-04  6.41367e-04  4.52586e-04  2.80016e-04  2.12357e-04  2.47553e-04
  3.25716e-04  4.00201e-04  4.54049e-04  4.72018e-04  4.30259e-04  3.23702e-04
  1.89062e-04  9.27887e-05  1.03444e-04  2.58284e-04  4.89991e-04  5.72134e-04
  3.77466e-04  1.61432e-04  1.23116e-04  1.55956e-04  1.62345e-04  1.45529e-04
  1.18653e-04  8.02431e-05  4.22756e-05  2.74641e-05  4.07819e-05  6.18671e-05
  6.93578e-05  7.21271e-05  7.58033e-05  6.62338e-05  4.66852e-05  2.85507e-05
  1.60795e-05  3.25532e-04  4.57402e-04  5.74560e-04  6.37105e-04  6.42776e-04
  6.20158e-04  5.67195e-04  4.72105e-04  3.44203e-04  2.40729e-04  2.21867e-04
  2.83428e-04  3.75306e-04  4.54868e-04  5.03409e-04  5.07562e-04  4.48111e-04
  3.23044e-04  1.75196e-04  8.30404e-05  1.36894e-04  4.05430e-04  8.11569e-04
  9.74160e-04  6.40686e-04  2.57276e-04  1.65885e-04  1.95119e-04  1.93900e-04
  1.67453e-04  1.31066e-04  7.93216e-05  3.32925e-05  2.74525e-05  6.44308e-05
  1.11342e-04  1.32109e-04  1.35986e-04  1.30370e-04  1.01110e-04  6.39646e-05
  3.59199e-05  1.90111e-05  2.79240e-04  3.82585e-04  4.71938e-04  5.18860e-04
  5.15594e-04  4.78524e-04  4.19885e-04  3.39792e-04  2.54492e-04  2.11612e-04
  2.51095e-04  3.60545e-04  4.90415e-04  5.95581e-04  6.42028e-04  6.24316e-04
  5.42090e-04  3.86886e-04  2.04867e-04  9.01348e-05  1.46430e-04  4.56117e-04
  9.45991e-04  1.17850e-03  8.17937e-04  3.46937e-04  1.98488e-04  2.17813e-04
  2.27189e-04  2.27554e-04  2.12977e-04  1.39149e-04  5.61102e-05  4.18646e-05
  9.16493e-05  1.57840e-04  1.93268e-04  1.90653e-04  1.63161e-04  1.15640e-04
  6.93754e-05  3.78040e-05  1.96691e-05  2.54517e-04  3.42854e-04  4.15618e-04
  4.48207e-04  4.32387e-04  3.82177e-04  3.16545e-04  2.47175e-04  1.94653e-04
  2.00843e-04  2.96909e-04  4.61552e-04  6.47679e-04  8.16576e-04  8.61883e-04
  7.88875e-04  6.82853e-04  5.00447e-04  2.73648e-04  1.14257e-04  1.23637e-04
  3.63374e-04  7.66863e-04  9.97619e-04  7.57963e-04  3.58118e-04  1.96917e-04
  2.09108e-04  2.52195e-04  3.38749e-04  3.98876e-04  2.69992e-04  9.83737e-05
  6.08727e-05  1.08948e-04  1.67881e-04  1.96413e-04  1.80768e-04  1.40880e-04
  9.60039e-05  5.82610e-05  3.27226e-05  1.75653e-05  2.57875e-04  3.48647e-04
  4.21583e-04  4.48230e-04  4.20177e-04  3.58047e-04  2.86871e-04  2.18243e-04
  1.73114e-04  1.99469e-04  3.32497e-04  5.38684e-04  7.72804e-04  1.04107e-03
  1.08363e-03  9.09324e-04  8.02870e-04  6.23008e-04  3.62651e-04  1.56938e-04
  9.79425e-05  2.12414e-04  4.38039e-04  5.81337e-04  4.76072e-04  2.60091e-04
  1.61957e-04  1.75327e-04  2.46530e-04  4.49657e-04  6.32088e-04  4.23012e-04
  1.41440e-04  8.46124e-05  1.16994e-04  1.41422e-04  1.40793e-04  1.17803e-04
  8.78348e-05  6.11853e-05  3.98321e-05  2.42663e-05  1.39882e-05  2.90785e-04
  4.04489e-04  4.99653e-04  5.35290e-04  5.04604e-04  4.45156e-04  3.72909e-04
  2.79078e-04  1.93709e-04  1.90703e-04  3.20351e-04  5.36144e-04  7.77235e-04
  1.09273e-03  1.13212e-03  9.07253e-04  8.42302e-04  6.96684e-04  4.34411e-04
  2.06249e-04  9.50402e-05  1.05447e-04  1.86393e-04  2.44575e-04  2.15753e-04
  1.47831e-04  1.19433e-04  1.25553e-04  1.75146e-04  4.01917e-04  6.51939e-04
  4.51254e-04  1.68768e-04  1.13461e-04  1.19925e-04  1.09536e-04  8.71485e-05
  6.39914e-05  4.65828e-05  3.46625e-05  2.51978e-05  1.71427e-05  1.08197e-05
  3.48440e-04  5.06621e-04  6.49859e-04  7.13644e-04  7.11656e-04  7.28623e-04
  6.75295e-04  4.83847e-04  2.74776e-04  1.79309e-04  2.56288e-04  4.45909e-04
  6.61747e-04  9.17499e-04  9.67214e-04  8.29892e-04  8.01946e-04  6.85654e-04
  4.55162e-04  2.40684e-04  1.11374e-04  6.64056e-05  7.08146e-05  8.31446e-05
  8.32655e-05  8.18627e-05  8.66155e-05  8.09076e-05  8.99492e-05  2.37082e-04
  4.33148e-04  3.37527e-04  1.65160e-04  1.20387e-04  1.06042e-04  8.04597e-05
  5.41699e-05  3.62879e-05  2.72899e-05  2.27225e-05  1.85808e-05  1.38743e-05
  9.36570e-06  4.15952e-04  6.33625e-04  8.47215e-04  9.55412e-04  1.04526e-03
  1.34801e-03  1.35008e-03  8.89170e-04  4.41577e-04  1.99640e-04  1.89662e-04
  3.23142e-04  4.89580e-04  6.48909e-04  7.14467e-04  7.01905e-04  6.95652e-04
  6.01951e-04  4.23600e-04  2.49779e-04  1.32233e-04  7.21197e-05  4.77558e-05
  3.98774e-05  4.31728e-05  5.71067e-05  6.90768e-05  6.30068e-05  6.47849e-05
  1.47537e-04  2.55463e-04  2.19583e-04  1.28581e-04  9.08482e-05  7.23312e-05
  5.17140e-05  3.51461e-05  2.73062e-05  2.53937e-05  2.40429e-05  2.05138e-05
  1.53796e-05  1.02969e-05  4.67405e-04  7.38512e-04  1.02503e-03  1.18816e-03
  1.39874e-03  2.10700e-03  2.13265e-03  1.31016e-03  6.31543e-04  2.58323e-04
  1.63096e-04  2.30033e-04  3.40318e-04  4.38050e-04  5.07073e-04  5.51724e-04
  5.60999e-04  4.94619e-04  3.69334e-04  2.42827e-04  1.53057e-04  1.03716e-04
  7.90887e-05  6.45370e-05  5.81812e-05  6.21654e-05  6.74589e-05  6.44693e-05
  7.14074e-05  1.18739e-04  1.67814e-04  1.46276e-04  8.99187e-05  5.52593e-05
  3.86282e-05  2.99377e-05  3.00463e-05  3.69968e-05  4.26773e-05  4.09388e-05
  3.27344e-05  2.26374e-05  1.40710e-05  4.76295e-04  7.64118e-04  1.08521e-03
  1.29967e-03  1.55071e-03  2.25387e-03  2.21070e-03  1.35290e-03  6.82303e-04
  2.97796e-04  1.66100e-04  1.86838e-04  2.58484e-04  3.30296e-04  3.95051e-04
  4.47388e-04  4.61505e-04  4.15953e-04  3.27790e-04  2.38664e-04  1.80548e-04
  1.59383e-04  1.56728e-04  1.45719e-04  1.18900e-04  9.38036e-05  8.04033e-05
  7.35858e-05  7.82984e-05  1.02790e-04  1.24606e-04  1.10998e-04  7.22862e-05
  3.78321e-05  1.99670e-05  2.31565e-05  4.72358e-05  7.76229e-05  9.17766e-05
  8.18981e-05  5.91355e-05  3.68855e-05  2.09133e-05  4.34978e-04  6.89279e-04
  9.73746e-04  1.17740e-03  1.33711e-03  1.65421e-03  1.58829e-03  1.04778e-03
  5.71324e-04  2.82499e-04  1.76226e-04  1.90679e-04  2.52001e-04  3.18438e-04
  3.80490e-04  4.28684e-04  4.39393e-04  3.98252e-04  3.22785e-04  2.52160e-04
  2.21232e-04  2.40461e-04  2.81333e-04  2.83110e-04  2.19272e-04  1.43606e-04
  1.04461e-04  9.35628e-05  9.39497e-05  1.01047e-04  1.10715e-04  1.09680e-04
  8.48156e-05  4.37634e-05  1.60673e-05  3.20757e-05  9.58402e-05  1.66674e-04
  1.88885e-04  1.54958e-04  1.01449e-04  5.75755e-05  3.00589e-05  3.61954e-04
  5.53545e-04  7.56786e-04  8.93434e-04  9.42220e-04  9.80929e-04  9.13300e-04
  6.70779e-04  4.10392e-04  2.43102e-04  1.98013e-04  2.43228e-04  3.22277e-04
  3.97950e-04  4.61858e-04  5.07418e-04  5.10563e-04  4.55394e-04  3.64679e-04
  2.87469e-04  2.69072e-04  3.26977e-04  4.19204e-04  4.34526e-04  3.16850e-04
  1.81229e-04  1.31306e-04  1.41861e-04  1.52559e-04  1.34806e-04  1.27399e-04
  1.58802e-04  1.57131e-04  8.69234e-05  2.35369e-05  4.86411e-05  1.69908e-04
  2.98326e-04  3.23693e-04  2.47418e-04  1.49860e-04  7.91665e-05  3.89051e-05
  2.86262e-04  4.18057e-04  5.46906e-04  6.23717e-04  6.25020e-04  5.83571e-04
  5.13976e-04  4.01816e-04  2.81862e-04  2.18282e-04  2.47120e-04  3.48088e-04
  4.67153e-04  5.62793e-04  6.26107e-04  6.70882e-04  6.72019e-04  5.89434e-04
  4.53844e-04  3.38943e-04  3.04536e-04  3.71166e-04  4.84270e-04  4.96370e-04
  3.35447e-04  1.71946e-04  1.59694e-04  2.62072e-04  3.43375e-04  2.72779e-04
  1.97491e-04  3.30414e-04  3.84608e-04  2.10249e-04  4.61724e-05  5.88054e-05
  2.29805e-04  4.03816e-04  4.23846e-04  3.09950e-04  1.79754e-04  9.14949e-05
  4.36407e-05  2.28797e-04  3.20250e-04  4.02659e-04  4.45988e-04  4.35153e-04
  3.85916e-04  3.22404e-04  2.56095e-04  2.07765e-04  2.20817e-04  3.25910e-04
  4.98068e-04  6.81961e-04  8.30566e-04  8.65047e-04  8.71970e-04  8.93095e-04
  7.86729e-04  5.80466e-04  3.97059e-04  3.12996e-04  3.41777e-04  4.21534e-04
  4.13565e-04  2.60001e-04  1.31441e-04  2.07810e-04  5.04627e-04  8.22929e-04
  6.82976e-04  3.52986e-04  7.64284e-04  9.04916e-04  4.35682e-04  8.65693e-05
  6.18773e-05  2.34757e-04  4.00493e-04  4.09985e-04  2.96375e-04  1.71564e-04
  8.75498e-05  4.19122e-05  1.97838e-04  2.70061e-04  3.31641e-04  3.61224e-04
  3.48815e-04  3.04200e-04  2.46732e-04  1.94294e-04  1.74968e-04  2.37659e-04
  4.17099e-04  6.80245e-04  1.01590e-03  1.46167e-03  1.41986e-03  1.10167e-03
  1.11432e-03  1.00363e-03  7.16814e-04  4.50961e-04  3.00646e-04  2.66378e-04
  2.87704e-04  2.65744e-04  1.66874e-04  1.10806e-04  2.65259e-04  7.50867e-04
  1.44972e-03  1.36091e-03  5.26954e-04  1.34238e-03  1.40729e-03  5.50003e-04
  1.17349e-04  8.71538e-05  2.10599e-04  3.13642e-04  3.08527e-04  2.24760e-04
  1.33923e-04  7.06764e-05  3.48819e-05  1.93899e-04  2.65236e-04  3.25810e-04
  3.55102e-04  3.45961e-04  3.08503e-04  2.53621e-04  1.92355e-04  1.63218e-04
  2.39372e-04  4.77958e-04  8.55170e-04  1.50615e-03  2.84038e-03  2.80087e-03
  1.48522e-03  1.27218e-03  1.15464e-03  8.10312e-04  4.83940e-04  2.81899e-04
  1.95560e-04  1.73102e-04  1.53433e-04  1.17601e-04  1.25632e-04  2.79228e-04
  6.71012e-04  1.19726e-03  1.10413e-03  9.15171e-04  1.54580e-03  9.70762e-04
  3.63461e-04  1.82111e-04  1.74690e-04  2.13830e-04  2.34246e-04  2.07349e-04
  1.49346e-04  9.16786e-05  5.04848e-05  2.59738e-05  2.13901e-04  3.00679e-04
  3.77064e-04  4.15069e-04  4.11634e-04  3.90878e-04  3.46164e-04  2.54941e-04
  1.68894e-04  2.04318e-04  4.45766e-04  8.70610e-04  1.63189e-03  3.30416e-03
  3.38334e-03  1.65841e-03  1.27123e-03  1.14613e-03  8.06956e-04  4.76864e-04
  2.60442e-04  1.50689e-04  1.09081e-04  9.94270e-05  1.10430e-04  1.65919e-04
  3.04030e-04  5.14662e-04  5.77815e-04  4.21393e-04  1.62833e-03  2.36667e-03
  1.37600e-03  7.73213e-04  4.90443e-04  3.35380e-04  2.50391e-04  1.94297e-04
  1.44368e-04  9.77672e-05  5.99870e-05  3.39124e-05  1.80479e-05  2.51008e-04
  3.67592e-04  4.75422e-04  5.23990e-04  5.10695e-04  5.15645e-04  5.21509e-04
  4.03461e-04  2.17608e-04  1.56318e-04  3.25443e-04  6.73030e-04  1.15854e-03
  1.94588e-03  2.00793e-03  1.26483e-03  1.08805e-03  9.79612e-04  7.04307e-04
  4.26158e-04  2.32347e-04  1.24880e-04  8.06748e-05  7.99246e-05  1.18669e-04
  2.14162e-04  4.04347e-04  7.40213e-04  1.20490e-03  1.39027e-03  1.12324e-03
  1.98024e-03  2.33722e-03  1.55540e-03  8.61472e-04  4.77545e-04  2.80398e-04
  1.73588e-04  1.09401e-04  6.75769e-05  4.00015e-05  2.25597e-05  1.21691e-05
  2.91951e-04  4.46028e-04  5.99082e-04  6.62271e-04  5.97030e-04  5.67100e-04
  6.49142e-04  5.73286e-04  3.11680e-04  1.44128e-04  2.09461e-04  4.44574e-04
  7.23528e-04  9.81520e-04  1.02259e-03  8.92151e-04  8.51313e-04  7.54634e-04
  5.56057e-04  3.50760e-04  1.98028e-04  1.06826e-04  6.73407e-05  7.08654e-05
  1.19325e-04  2.31386e-04  4.49614e-04  8.36059e-04  1.32987e-03  1.28919e-03
  3.88217e-04  6.88359e-04  1.56104e-03  1.39169e-03  8.65347e-04  4.82890e-04
  2.66678e-04  1.49943e-04  8.56320e-05  4.89737e-05  2.76342e-05  1.52282e-05
  8.15751e-06  3.17658e-04  5.00073e-04  6.98211e-04  8.06243e-04  7.29823e-04
  5.89099e-04  5.92428e-04  5.77198e-04  3.59740e-04  1.61097e-04  1.46631e-04
  2.81304e-04  4.57168e-04  5.92751e-04  6.49381e-04  6.53045e-04  6.32961e-04
  5.53331e-04  4.18312e-04  2.76528e-04  1.63975e-04  9.17227e-05  5.82283e-05
  6.10720e-05  1.03812e-04  1.99492e-04  3.68791e-04  6.12168e-04  8.01984e-04
  6.05205e-04  1.04100e-04  1.90035e-04  6.96416e-04  8.12892e-04  6.05761e-04
  3.72449e-04  2.12113e-04  1.17710e-04  6.48470e-05  3.55735e-05  1.93561e-05
  1.03835e-05  5.46320e-06  3.13177e-04  4.94557e-04  7.00826e-04  8.50012e-04
  8.60139e-04  7.34581e-04  5.71282e-04  4.65953e-04  3.15836e-04  1.62309e-04
  1.18484e-04  1.83626e-04  2.91039e-04  3.84650e-04  4.45093e-04  4.73552e-04
  4.65361e-04  4.10686e-04  3.20007e-04  2.21059e-04  1.37400e-04  7.98603e-05
  5.05480e-05  4.93795e-05  7.84511e-05  1.42765e-04  2.43628e-04  3.55264e-04
  3.88724e-04  2.41915e-04  4.03972e-05  9.09817e-05  3.21278e-04  4.24201e-04
  3.59385e-04  2.43007e-04  1.46449e-04  8.32946e-05  4.59878e-05  2.49450e-05
  1.33352e-05  7.01595e-06  3.62121e-06  2.80717e-04  4.30776e-04  5.93586e-04
  7.10738e-04  7.35728e-04  6.62810e-04  5.09207e-04  3.65087e-04  2.43462e-04
  1.40931e-04  1.05737e-04  1.44077e-04  2.15921e-04  2.84395e-04  3.37384e-04
  3.70830e-04  3.73645e-04  3.37154e-04  2.69533e-04  1.91659e-04  1.22720e-04
  7.28830e-05  4.48994e-05  3.85618e-05  5.38629e-05  9.11769e-05  1.46568e-04
  2.00140e-04  2.07349e-04  1.37299e-04  6.29900e-05  1.01203e-04  2.03962e-04
  2.45837e-04  2.10632e-04  1.47914e-04  9.26100e-05  5.42109e-05  3.04403e-05
  1.66077e-05  8.84925e-06  4.60829e-06  2.34154e-06  2.38911e-04  3.49570e-04
  4.55835e-04  5.14126e-04  4.99681e-04  4.32851e-04  3.44348e-04  2.57524e-04
  1.77668e-04  1.17743e-04  1.09973e-04  1.57774e-04  2.27028e-04  2.85039e-04
  3.26681e-04  3.57075e-04  3.64468e-04  3.32361e-04  2.66391e-04  1.89294e-04
  1.21244e-04  7.17412e-05  4.22174e-05  3.09000e-05  3.59453e-05  5.62181e-05
  8.94927e-05  1.27190e-04  1.48233e-04  1.32408e-04  1.09554e-04  1.35414e-04
  1.75055e-04  1.71037e-04  1.33064e-04  9.02396e-05  5.64011e-05  3.34220e-05
  1.90379e-05  1.04925e-05  5.60913e-06  2.90752e-06  1.45886e-06  2.08344e-04
  2.92864e-04  3.66074e-04  3.96758e-04  3.71206e-04  3.11728e-04  2.50261e-04
  1.94655e-04  1.42001e-04  1.11532e-04  1.34842e-04  2.11961e-04  3.00582e-04
  3.59064e-04  3.88945e-04  4.16962e-04  4.29751e-04  3.90506e-04  3.05811e-04
  2.10919e-04  1.31563e-04  7.60047e-05  4.25742e-05  2.68282e-05  2.50860e-05
  3.55236e-05  5.77140e-05  8.96529e-05  1.21007e-04  1.34173e-04  1.35657e-04
  1.51179e-04  1.56549e-04  1.29228e-04  8.95559e-05  5.65810e-05  3.41737e-05
  2.00558e-05  1.14531e-05  6.34610e-06  3.40053e-06  1.75569e-06  8.70048e-07
  2.01146e-04  2.80293e-04  3.50442e-04  3.86968e-04  3.77492e-04  3.33550e-04
  2.75767e-04  2.13028e-04  1.53304e-04  1.26788e-04  1.70308e-04  2.78228e-04
  3.84286e-04  4.32695e-04  4.53182e-04  5.04685e-04  5.45572e-04  4.95289e-04
  3.74995e-04  2.48108e-04  1.49197e-04  8.36515e-05  4.50465e-05  2.54852e-05
  1.92555e-05  2.35267e-05  3.78607e-05  6.19924e-05  9.06929e-05  1.12370e-04
  1.24204e-04  1.31622e-04  1.22056e-04  9.22753e-05  5.97350e-05  3.57438e-05
  2.07739e-05  1.19278e-05  6.74733e-06  3.72522e-06  1.98921e-06  1.01911e-06
  4.97361e-07  2.20878e-04  3.14739e-04  4.05588e-04  4.66859e-04  4.82027e-04
  4.55237e-04  3.95262e-04  3.05842e-04  2.07993e-04  1.53991e-04  1.97695e-04
  3.30173e-04  4.35336e-04  4.21435e-04  4.19903e-04  5.47174e-04  6.57181e-04
  6.03346e-04  4.44963e-04  2.84870e-04  1.66488e-04  9.13206e-05  4.80552e-05
  2.55830e-05  1.63618e-05  1.64033e-05  2.43255e-05  3.95464e-05  5.92950e-05
  7.74163e-05  8.90569e-05  9.14777e-05  8.03314e-05  5.88929e-05  3.75054e-05
  2.20691e-05  1.25753e-05  7.08625e-06  3.94976e-06  2.15620e-06  1.13899e-06
  5.75640e-07  2.75565e-07  2.65308e-04  3.91302e-04  5.18522e-04  6.03659e-04
  6.24003e-04  6.04426e-04  5.52589e-04  4.39758e-04  2.87871e-04  1.81455e-04
  2.02825e-04  3.50265e-04  4.62766e-04  3.75280e-04  3.14524e-04  5.01236e-04
  6.82952e-04  6.46027e-04  4.75855e-04  3.02075e-04  1.75113e-04  9.55304e-05
  5.00083e-05  2.59811e-05  1.49613e-05  1.21838e-05  1.54227e-05  2.35336e-05
  3.47754e-05  4.59173e-05  5.32282e-05  5.36847e-05  4.62476e-05  3.39986e-05
  2.20094e-05  1.31358e-05  7.51426e-06  4.20947e-06  2.31947e-06  1.24884e-06
  6.49729e-07  3.22764e-07  1.51503e-07  3.26320e-04  4.97737e-04  6.67528e-04
  7.43162e-04  6.88449e-04  6.42683e-04  6.49435e-04  5.59813e-04  3.69096e-04
  2.06912e-04  1.89169e-04  3.21323e-04  4.47252e-04  3.90388e-04  3.10572e-04
  4.43557e-04  6.10598e-04  5.94837e-04  4.49279e-04  2.90785e-04  1.71155e-04
  9.45903e-05  5.00630e-05  2.60092e-05  1.42119e-05  9.76163e-06  1.00414e-05
  1.35984e-05  1.91089e-05  2.47588e-05  2.84034e-05  2.83684e-05  2.44705e-05
  1.83575e-05  1.22744e-05  7.56008e-06  4.41778e-06  2.49543e-06  1.37148e-06
  7.31480e-07  3.75702e-07  1.84160e-07  8.55939e-08  3.87506e-04  6.09121e-04
  8.23122e-04  8.53315e-04  6.42763e-04  5.96666e-04  7.49575e-04  6.88583e-04
  4.57336e-04  2.42533e-04  1.82045e-04  2.78362e-04  4.06428e-04  4.33551e-04
  4.02009e-04  4.47108e-04  5.22392e-04  4.99602e-04  3.87919e-04  2.59992e-04
  1.57944e-04  8.96678e-05  4.85445e-05  2.55892e-05  1.37336e-05  8.42543e-06
  7.02960e-06  8.02467e-06  1.03124e-05  1.27992e-05  1.43759e-05  1.42636e-05
  1.24252e-05  9.57236e-06  6.64158e-06  4.24759e-06  2.55798e-06  1.47228e-06
  8.15639e-07  4.35217e-07  2.22987e-07  1.09347e-07  5.13789e-08  4.24791e-04
  6.83381e-04  9.41860e-04  9.82397e-04  7.94583e-04  9.71713e-04  1.14122e-03
  8.91392e-04  5.64817e-04  2.91580e-04  1.88165e-04  2.44270e-04  3.56665e-04
  4.25180e-04  4.37362e-04  4.46670e-04  4.55336e-04  4.16317e-04  3.28167e-04
  2.27630e-04  1.43300e-04  8.39674e-05  4.66964e-05  2.51167e-05  1.34785e-05
  7.75364e-06  5.45259e-06  5.09852e-06  5.74149e-06  6.65086e-06  7.22936e-06
  7.10513e-06  6.24829e-06  4.93516e-06  3.54400e-06  2.35077e-06  1.46221e-06
  8.62764e-07  4.86310e-07  2.62746e-07  1.36293e-07  6.80689e-08  3.29640e-08
  4.17168e-04  6.75138e-04  9.47430e-04  1.05606e-03  1.02961e-03  1.22784e-03
  1.11637e-03  8.32300e-04  5.77140e-04  3.08594e-04  1.79881e-04  1.98502e-04
  2.82169e-04  3.55611e-04  3.95417e-04  4.13368e-04  4.08999e-04  3.67445e-04
  2.92721e-04  2.08148e-04  1.34687e-04  8.09400e-05  4.60060e-05  2.51716e-05
  1.35708e-05  7.53974e-06  4.70459e-06  3.63300e-06  3.45771e-06  3.61709e-06
  3.73473e-06  3.59989e-06  3.17339e-06  2.55180e-06  1.88365e-06  1.28933e-06
  8.26988e-07  5.01539e-07  2.89576e-07  1.60015e-07  8.50378e-08  4.37119e-08
  2.18805e-08  3.63517e-04  5.77156e-04  8.03863e-04  9.22525e-04  9.12269e-04
  8.98676e-04  7.48828e-04  6.25491e-04  4.69636e-04  2.55379e-04  1.38161e-04
  1.42431e-04  2.08810e-04  2.83483e-04  3.46489e-04  3.90312e-04  3.99562e-04
  3.63295e-04  2.91812e-04  2.09445e-04  1.36863e-04  8.30264e-05  4.76014e-05
  2.62243e-05  1.41437e-05  7.68704e-06  4.43789e-06  2.93734e-06  2.33424e-06
  2.12958e-06  2.03112e-06  1.88569e-06  1.64516e-06  1.33269e-06  1.00216e-06
  7.03082e-07  4.63311e-07  2.88730e-07  1.71222e-07  9.71677e-08  5.30445e-08
  2.79822e-08  1.42996e-08  2.85339e-04  4.34193e-04  5.85089e-04  6.70406e-04
  6.69731e-04  6.43354e-04  5.82939e-04  4.79291e-04  3.20235e-04  1.58154e-04
  8.42351e-05  1.07864e-04  1.79792e-04  2.61142e-04  3.45323e-04  4.20159e-04
  4.50187e-04  4.14708e-04  3.31373e-04  2.35108e-04  1.51836e-04  9.12216e-05
  5.19223e-05  2.84405e-05  1.52222e-05  8.11723e-06  4.45081e-06  2.63862e-06
  1.78406e-06  1.38996e-06  1.18562e-06  1.03304e-06  8.75664e-07  7.04901e-07
  5.34323e-07  3.81160e-07  2.56627e-07  1.63762e-07  9.94905e-08  5.77859e-08
  3.21928e-08  1.72311e-08  8.85181e-09  2.10286e-04  3.01163e-04  3.84102e-04
  4.26546e-04  4.22080e-04  3.99369e-04  3.59665e-04  2.77627e-04  1.61908e-04
  7.14040e-05  6.38394e-05  1.34906e-04  2.30529e-04  3.21368e-04  4.26025e-04
  5.34428e-04  5.82612e-04  5.31985e-04  4.14201e-04  2.84902e-04  1.78754e-04
  1.04840e-04  5.85469e-05  3.15838e-05  1.66664e-05  8.71843e-06  4.60714e-06
  2.53456e-06  1.51235e-06  1.01101e-06  7.52734e-07  5.97292e-07  4.80125e-07
  3.77356e-07  2.84627e-07  2.04428e-07  1.39520e-07  9.05337e-08  5.59464e-08
  3.29807e-08  1.85632e-08  9.97028e-09  5.09686e-09  1.57097e-04  2.09945e-04
  2.48677e-04  2.56967e-04  2.35181e-04  2.00778e-04  1.61958e-04  1.10578e-04
  5.45494e-05  3.79434e-05  1.04918e-04  2.35353e-04  3.53214e-04  4.71577e-04
  6.41734e-04  7.76903e-04  8.09983e-04  7.12079e-04  5.32126e-04  3.51394e-04
  2.12712e-04  1.21150e-04  6.60988e-05  3.49985e-05  1.81678e-05  9.33198e-06
  4.79617e-06  2.50849e-06  1.37016e-06  8.06210e-07  5.21213e-07  3.66863e-07
  2.71707e-07  2.03778e-07  1.50423e-07  1.07442e-07  7.35931e-08  4.81294e-08
  2.99953e-08  1.77953e-08  1.00403e-08  5.37671e-09  2.72365e-09  1.33293e-04
  1.70214e-04  1.91204e-04  1.86451e-04  1.59742e-04  1.25215e-04  9.10116e-05
  5.49563e-05  2.78155e-05  5.49516e-05  1.82515e-04  3.58397e-04  4.24904e-04
  5.60916e-04  9.60752e-04  1.10652e-03  1.06412e-03  9.02978e-04  6.52271e-04
  4.15772e-04  2.43906e-04  1.35408e-04  7.24002e-05  3.77190e-05  1.93058e-05
  9.77065e-06  4.92074e-06  2.48771e-06  1.28032e-06  6.84947e-07  3.90221e-07
  2.40456e-07  1.59417e-07  1.10881e-07  7.83902e-08  5.48461e-08  3.72918e-08
  2.43710e-08  1.52097e-08  9.02899e-09  5.08351e-09  2.70535e-09  1.35515e-09
  1.39187e-04  1.80081e-04  2.06441e-04  2.09623e-04  1.95394e-04  1.75428e-04
  1.49160e-04  1.07651e-04  6.45236e-05  8.27945e-05  2.36129e-04  4.74040e-04
  5.04751e-04  4.49063e-04  8.24590e-04  1.02187e-03  1.10120e-03  9.93647e-04
  7.19871e-04  4.51475e-04  2.60081e-04  1.42182e-04  7.51055e-05  3.87517e-05
  1.96655e-05  9.86052e-06  4.90198e-06  2.42524e-06  1.20127e-06  6.02014e-07
  3.10493e-07  1.68505e-07  9.80551e-08  6.13096e-08  4.03847e-08  2.71560e-08
  1.81088e-08  1.17305e-08  7.28963e-09  4.31136e-09  2.41317e-09  1.27199e-09
  6.28135e-10  1.70997e-04  2.32241e-04  2.79882e-04  2.99034e-04  2.97846e-04
  2.91877e-04  2.72572e-04  2.19737e-04  1.35298e-04  9.74991e-05  2.25055e-04
  5.62371e-04  9.10320e-04  8.41381e-04  4.44579e-04  5.13427e-04  9.03437e-04
  9.39481e-04  6.99926e-04  4.40018e-04  2.52832e-04  1.37859e-04  7.26945e-05
  3.74633e-05  1.89852e-05  9.49358e-06  4.69222e-06  2.29409e-06  1.11051e-06
  5.33710e-07  2.56560e-07  1.25379e-07  6.39834e-08  3.50812e-08  2.08498e-08
  1.31398e-08  8.45759e-09  5.37777e-09  3.30505e-09  1.93662e-09  1.07236e-09
  5.57169e-10  2.69987e-10  2.21085e-04  3.15111e-04  3.91664e-04  4.12273e-04
  3.84855e-04  3.54834e-04  3.33861e-04  3.05852e-04  2.13515e-04  1.17831e-04
  1.68283e-04  4.58791e-04  9.10383e-04  1.04640e-03  6.31232e-04  5.56508e-04
  8.11847e-04  8.13440e-04  6.05837e-04  3.84069e-04  2.22829e-04  1.22634e-04
  6.52198e-05  3.38627e-05  1.72633e-05  8.66602e-06  4.28646e-06  2.08705e-06
  9.98122e-07  4.67724e-07  2.14668e-07  9.71234e-08  4.42475e-08  2.11143e-08
  1.09916e-08  6.28562e-09  3.81561e-09  2.34704e-09  1.41244e-09  8.13611e-10
  4.42595e-10  2.25306e-10  1.06620e-10  2.76299e-04  4.10435e-04  5.21421e-04
  5.22377e-04  4.03158e-04  2.91945e-04  2.64181e-04  3.07339e-04  2.69879e-04
  1.61102e-04  1.37212e-04  2.80480e-04  5.43591e-04  7.23178e-04  7.06970e-04
  7.11311e-04  7.42616e-04  6.50321e-04  4.72756e-04  3.02651e-04  1.78785e-04
  1.00247e-04  5.42360e-05  2.85850e-05  1.47563e-05  7.47973e-06  3.72296e-06
  1.81582e-06  8.64280e-07  3.99159e-07  1.77832e-07  7.62772e-08  3.18377e-08
  1.33859e-08  6.00686e-09  3.01063e-09  1.66888e-09  9.71362e-10  5.64215e-10
  3.16271e-10  1.67738e-10  8.32516e-11  3.83779e-11  3.17622e-04  4.88496e-04
  6.40475e-04  6.36802e-04  4.17383e-04  2.12684e-04  1.92059e-04  2.74387e-04
  2.89777e-04  2.08853e-04  1.54606e-04  2.00265e-04  3.29915e-04  4.72340e-04
  5.66423e-04  6.01242e-04  5.67325e-04  4.65210e-04  3.34710e-04  2.17745e-04
  1.31810e-04  7.58034e-05  4.19869e-05  2.25933e-05  1.18711e-05  6.10381e-06
  3.07002e-06  1.50608e-06  7.16748e-07  3.28310e-07  1.43401e-07  5.92599e-08
  2.31973e-08  8.79921e-09  3.41983e-09  1.46407e-09  7.12709e-10  3.80461e-10
  2.09117e-10  1.12704e-10  5.79133e-11  2.79387e-11  1.25678e-11  3.26610e-04
  5.13675e-04  6.97776e-04  7.34688e-04  5.17882e-04  2.66603e-04  2.29335e-04
  2.93511e-04  3.08207e-04  2.47014e-04  1.86063e-04  1.83104e-04  2.38378e-04
  3.18389e-04  3.82778e-04  4.02490e-04  3.69777e-04  2.99468e-04  2.17590e-04
  1.44957e-04  9.03406e-05  5.35094e-05  3.04657e-05  1.68015e-05  9.01681e-06
  4.71764e-06  2.40430e-06  1.18925e-06  5.67259e-07  2.58513e-07  1.11263e-07
  4.47141e-08  1.66900e-08  5.85461e-09  2.01462e-09  7.33385e-10  3.02856e-10
  1.42480e-10  7.20745e-11  3.68034e-11  1.82093e-11  8.53533e-12  3.75854e-12
  2.97453e-04  4.70436e-04  6.55396e-04  7.47956e-04  6.53885e-04  4.81699e-04
  4.10128e-04  3.95317e-04  3.50197e-04  2.71473e-04  2.01418e-04  1.71259e-04
  1.80964e-04  2.10895e-04  2.36921e-04  2.41226e-04  2.19136e-04  1.78536e-04
  1.32294e-04  9.06265e-05  5.82730e-05  3.56112e-05  2.08796e-05  1.18242e-05
  6.49351e-06  3.46273e-06  1.79041e-06  8.93712e-07  4.27545e-07  1.94009e-07
  8.24294e-08  3.23601e-08  1.16353e-08  3.84945e-09  1.20682e-09  3.81618e-10
  1.32086e-10  5.26690e-11  2.36293e-11  1.11825e-11  5.27554e-12  2.40125e-12
  1.03959e-12  2.41329e-04  3.78180e-04  5.32063e-04  6.45339e-04  6.60690e-04
  6.00230e-04  5.29449e-04  4.52837e-04  3.58913e-04  2.63511e-04  1.89281e-04
  1.47336e-04  1.33807e-04  1.36128e-04  1.40545e-04  1.37315e-04  1.23303e-04
  1.01286e-04  7.66260e-05  5.39701e-05  3.57846e-05  2.25540e-05  1.36179e-05
  7.92100e-06  4.45278e-06  2.42053e-06  1.26953e-06  6.39168e-07  3.06404e-07
  1.38305e-07  5.79847e-08  2.22673e-08  7.75656e-09  2.45413e-09  7.20039e-10
  2.04962e-10  6.07656e-11  2.01994e-11  7.72166e-12  3.27702e-12  1.44731e-12
  6.34241e-13  2.70328e-13  1.77096e-04  2.72310e-04  3.81495e-04  4.76078e-04
  5.24427e-04  5.18296e-04  4.70641e-04  3.93878e-04  3.03323e-04  2.18931e-04
  1.54764e-04  1.14603e-04  9.42543e-05  8.58835e-05  8.17265e-05  7.63461e-05
  6.75042e-05  5.57174e-05  4.28993e-05  3.09738e-05  2.11229e-05  1.37031e-05
  8.50762e-06  5.07691e-06  2.91830e-06  1.61517e-06  8.57989e-07  4.34846e-07
  2.08405e-07  9.33464e-08  3.85400e-08  1.44699e-08  4.89685e-09  1.49547e-09
  4.18898e-10  1.11266e-10  2.95302e-11  8.37472e-12  2.67902e-12  9.81053e-13
  3.92467e-13  1.63871e-13  6.76376e-14  1.19661e-04  1.79603e-04  2.48123e-04
  3.11037e-04  3.51261e-04  3.58186e-04  3.31689e-04  2.80024e-04  2.17334e-04
  1.58331e-04  1.12215e-04  8.12408e-05  6.29391e-05  5.29328e-05  4.69653e-05
  4.19713e-05  3.64115e-05  3.00574e-05  2.34419e-05  1.72754e-05  1.20724e-05
  8.03629e-06  5.11709e-06  3.12557e-06  1.83286e-06  1.03020e-06  5.52663e-07
  2.81035e-07  1.34166e-07  5.94135e-08  2.40809e-08  8.82550e-09  2.90589e-09
  8.62183e-10  2.33941e-10  5.95688e-11  1.47922e-11  3.75670e-12  1.02995e-12
  3.18780e-13  1.11775e-13  4.27969e-14  1.68451e-14  7.56828e-05  1.10667e-04
  1.49992e-04  1.86503e-04  2.11358e-04  2.17842e-04  2.04397e-04  1.75248e-04
  1.38604e-04  1.02990e-04  7.39601e-05  5.32589e-05  3.99212e-05  3.18008e-05
  2.66900e-05  2.29021e-05  1.94541e-05  1.59923e-05  1.25726e-05  9.41305e-06
  6.71237e-06  4.56795e-06  2.97295e-06  1.85251e-06  1.10439e-06  6.28009e-07
  3.38802e-07  1.72063e-07  8.14320e-08  3.54887e-08  1.40682e-08  5.02425e-09
  1.61132e-09  4.66768e-10  1.23965e-10  3.08240e-11  7.38724e-12  1.76260e-12
  4.36149e-13  1.17183e-13  3.54459e-14  1.18223e-14  4.43376e-15  4.71824e-06
  6.23533e-06  7.94957e-06  9.93673e-06  1.25331e-05  1.65614e-05  2.35807e-05
  3.60756e-05  5.74028e-05  9.11676e-05  1.39660e-04  2.01323e-04  2.68098e-04
  3.24801e-04  3.53579e-04  3.43426e-04  2.97778e-04  2.32448e-04  1.65682e-04
  1.09619e-04  6.83979e-05  4.08077e-05  2.35465e-05  1.32584e-05  7.33230e-06
  3.99681e-06  2.14880e-06  1.14164e-06  6.14235e-07  3.72580e-07  3.13193e-07
  3.74974e-07  5.10790e-07  6.74357e-07  8.19230e-07  9.06189e-07  9.12898e-07
  8.39710e-07  7.07398e-07  5.47584e-07  3.90964e-07  2.58629e-07  1.59394e-07
  8.45376e-06  1.12466e-05  1.42755e-05  1.74739e-05  2.11575e-05  2.64792e-05
  3.59756e-05  5.40496e-05  8.70379e-05  1.42169e-04  2.24671e-04  3.33234e-04
  4.55383e-04  5.65035e-04  6.27229e-04  6.15163e-04  5.30491e-04  4.05351e-04
  2.79617e-04  1.78114e-04  1.06978e-04  6.16328e-05  3.45291e-05  1.90152e-05
  1.03760e-05  5.63496e-06  3.04552e-06  1.63713e-06  8.97710e-07  5.71928e-07
  5.35318e-07  7.14796e-07  1.04062e-06  1.42523e-06  1.76699e-06  1.97340e-06
  1.99030e-06  1.81968e-06  1.51434e-06  1.15218e-06  8.05436e-07  5.20263e-07
  3.12608e-07  1.47094e-05  1.97861e-05  2.51396e-05  3.02864e-05  3.52171e-05
  4.12715e-05  5.22410e-05  7.53776e-05  1.21579e-04  2.03166e-04  3.27609e-04
  4.89571e-04  6.69725e-04  8.39937e-04  9.60726e-04  9.79963e-04  8.64585e-04
  6.56475e-04  4.40496e-04  2.70500e-04  1.56524e-04  8.72282e-05  4.76034e-05
  2.57851e-05  1.40119e-05  7.68675e-06  4.25128e-06  2.35415e-06  1.33058e-06
  8.90135e-07  9.21206e-07  1.36068e-06  2.10997e-06  2.99739e-06  3.79320e-06
  4.27366e-06  4.30453e-06  3.89437e-06  3.18120e-06  2.36024e-06  1.60129e-06
  1.00103e-06  5.81586e-07  2.47191e-05  3.37423e-05  4.31324e-05  5.14597e-05
  5.77100e-05  6.28946e-05  7.21324e-05  9.65133e-05  1.53231e-04  2.60108e-04
  4.18929e-04  5.94495e-04  7.38594e-04  8.63689e-04  1.02146e-03  1.20554e-03
  1.20405e-03  9.51727e-04  6.31422e-04  3.76325e-04  2.10786e-04  1.14191e-04
  6.11024e-05  3.28827e-05  1.80880e-05  1.02758e-05  6.00275e-06  3.53249e-06
  2.09782e-06  1.46415e-06  1.63278e-06  2.62044e-06  4.30241e-06  6.33348e-06
  8.18171e-06  9.29227e-06  9.32256e-06  8.30408e-06  6.60781e-06  4.73379e-06
  3.08193e-06  1.84305e-06  1.02443e-06  3.98106e-05  5.52546e-05  7.12993e-05
  8.47191e-05  9.23485e-05  9.38566e-05  9.53417e-05  1.12526e-04  1.70917e-04
  2.94771e-04  4.68138e-04  5.75907e-04  5.33436e-04  5.50235e-04  4.86769e-04
  8.36722e-04  1.30664e-03  1.18510e-03  8.00142e-04  4.68936e-04  2.56616e-04
  1.36300e-04  7.22523e-05  3.92658e-05  2.24878e-05  1.38029e-05  8.93771e-06
  5.81476e-06  3.70093e-06  2.65106e-06  3.03584e-06  5.14268e-06  8.86572e-06
  1.35118e-05  1.78334e-05  2.04199e-05  2.03614e-05  1.77607e-05  1.36450e-05
  9.32634e-06  5.74570e-06  3.23970e-06  1.70037e-06  6.08601e-05  8.58075e-05
  1.11706e-04  1.32407e-04  1.41374e-04  1.36002e-04  1.22456e-04  1.20676e-04
  1.66500e-04  2.96792e-04  4.88713e-04  5.59720e-04  6.42591e-04  1.87434e-03
  1.53496e-03  4.56713e-04  1.10393e-03  1.23864e-03  8.74040e-04  5.12311e-04
  2.77435e-04  1.46128e-04  7.78549e-05  4.38621e-05  2.74511e-05  1.94286e-05
  1.47131e-05  1.08542e-05  7.42945e-06  5.34318e-06  5.94632e-06  1.02720e-05
  1.84324e-05  2.90987e-05  3.93525e-05  4.55167e-05  4.50525e-05  3.82601e-05
  2.80787e-05  1.80413e-05  1.03365e-05  5.39947e-06  2.63701e-06  8.74121e-05
  1.24632e-04  1.62584e-04  1.90746e-04  1.99310e-04  1.85433e-04  1.54389e-04
  1.25138e-04  1.42430e-04  2.64363e-04  4.96101e-04  6.51710e-04  7.65392e-04
  2.45818e-03  2.95978e-03  8.87830e-04  8.85781e-04  1.09935e-03  8.12782e-04
  4.83176e-04  2.62165e-04  1.38572e-04  7.56478e-05  4.61547e-05  3.41932e-05
  3.01564e-05  2.74677e-05  2.27403e-05  1.64324e-05  1.16612e-05  1.21309e-05
  2.06927e-05  3.83564e-05  6.29094e-05  8.76894e-05  1.02911e-04  1.01100e-04
  8.30361e-05  5.74322e-05  3.40376e-05  1.77457e-05  8.41434e-06  3.77383e-06
  1.16906e-04  1.67413e-04  2.16235e-04  2.45982e-04  2.46018e-04  2.23767e-04
  1.86032e-04  1.35435e-04  1.14574e-04  2.02690e-04  4.42577e-04  6.86662e-04
  5.00689e-04  6.29325e-04  1.26862e-03  5.98391e-04  7.23732e-04  8.59965e-04
  6.47321e-04  3.90780e-04  2.13759e-04  1.14745e-04  6.60953e-05  4.69552e-05
  4.58872e-05  5.31085e-05  5.71475e-05  5.11667e-05  3.79719e-05  2.63677e-05
  2.52668e-05  4.14254e-05  7.87376e-05  1.34865e-04  1.95526e-04  2.34493e-04
  2.28807e-04  1.80190e-04  1.15347e-04  6.14904e-05  2.83942e-05  1.19740e-05
  4.92957e-06  1.44754e-04  2.07096e-04  2.62703e-04  2.84173e-04  2.61205e-04
  2.25933e-04  1.98390e-04  1.49887e-04  1.00131e-04  1.35893e-04  3.20552e-04
  5.90826e-04  6.73312e-04  5.45138e-04  5.45378e-04  5.20711e-04  6.26204e-04
  6.15201e-04  4.48624e-04  2.71097e-04  1.50463e-04  8.54510e-05  5.56423e-05
  4.97710e-05  6.87234e-05  1.03660e-04  1.26348e-04  1.17625e-04  8.74141e-05
  5.93211e-05  5.26214e-05  8.09611e-05  1.55995e-04  2.80467e-04  4.27663e-04
  5.28967e-04  5.12814e-04  3.82215e-04  2.20547e-04  1.02175e-04  4.05090e-05
  1.51125e-05  6.01187e-06  1.65560e-04  2.36357e-04  2.96570e-04  3.11034e-04
  2.66589e-04  2.10317e-04  1.83620e-04  1.50082e-04  9.70730e-05  8.95103e-05
  1.89128e-04  3.81985e-04  5.58196e-04  6.15689e-04  5.77143e-04  5.19748e-04
  4.77930e-04  3.94635e-04  2.71987e-04  1.64380e-04  1.02142e-04  7.81395e-05
  6.74118e-05  6.58665e-05  1.11159e-04  2.09947e-04  2.80879e-04  2.63694e-04
  1.92319e-04  1.28127e-04  1.07270e-04  1.51375e-04  2.89069e-04  5.45607e-04
  8.83944e-04  1.13752e-03  1.09208e-03  7.53051e-04  3.75726e-04  1.44208e-04
  4.82048e-05  1.72589e-05  7.99727e-06  1.75158e-04  2.49211e-04  3.13192e-04
  3.33489e-04  2.94120e-04  2.27337e-04  1.77115e-04  1.39367e-04  9.33364e-05
  6.38279e-05  9.31154e-05  1.83736e-04  2.88545e-04  3.51589e-04  3.57837e-04
  3.30522e-04  2.84663e-04  2.17700e-04  1.45250e-04  1.00921e-04  1.07968e-04
  1.52875e-04  1.73445e-04  1.35089e-04  1.75447e-04  4.03144e-04  5.89212e-04
  5.46622e-04  3.86139e-04  2.55824e-04  2.08625e-04  2.64772e-04  4.80453e-04
  9.38608e-04  1.61679e-03  2.16045e-03  2.01621e-03  1.23099e-03  4.95776e-04
  1.50205e-04  4.84393e-05  2.38193e-05  1.51096e-05  1.73137e-04  2.43953e-04
  3.06073e-04  3.32189e-04  3.07227e-04  2.46407e-04  1.82116e-04  1.31334e-04
  8.55261e-05  4.83894e-05  4.11423e-05  6.84558e-05  1.10461e-04  1.44224e-04
  1.61106e-04  1.61114e-04  1.41939e-04  1.06168e-04  7.61933e-05  9.43875e-05
  2.05850e-04  4.07339e-04  5.38963e-04  3.72501e-04  2.39577e-04  6.39326e-04
  1.05677e-03  9.69761e-04  6.66263e-04  4.51359e-04  3.73333e-04  4.21765e-04
  6.80427e-04  1.31661e-03  2.34153e-03  3.10353e-03  2.60639e-03  1.27759e-03
  3.74098e-04  1.16677e-04  7.65038e-05  5.65334e-05  3.62946e-05  1.64384e-04
  2.27957e-04  2.82456e-04  3.05568e-04  2.85231e-04  2.32654e-04  1.73121e-04
  1.22316e-04  7.87913e-05  4.45190e-05  3.02440e-05  3.79685e-05  5.71673e-05
  7.72345e-05  9.32322e-05  9.93143e-05  8.75991e-05  6.22105e-05  5.49046e-05
  1.31413e-04  3.88016e-04  8.81368e-04  1.30738e-03  8.86016e-04  2.69708e-04
  6.68798e-04  1.38484e-03  1.31889e-03  9.15222e-04  6.64925e-04  5.81291e-04
  5.86517e-04  7.75076e-04  1.35819e-03  2.28730e-03  2.59100e-03  1.49403e-03
  4.37481e-04  1.90507e-04  2.75885e-04  2.38747e-04  1.48395e-04  7.96149e-05
  1.57528e-04  2.16089e-04  2.65775e-04  2.87713e-04  2.72240e-04  2.28910e-04
  1.77929e-04  1.31499e-04  9.17689e-05  6.38959e-05  5.63342e-05  6.94286e-05
  9.42802e-05  1.20603e-04  1.39049e-04  1.39324e-04  1.13671e-04  7.23617e-05
  6.06849e-05  1.69589e-04  5.49594e-04  1.34974e-03  2.19515e-03  1.56158e-03
  2.96586e-04  3.90143e-04  1.12973e-03  1.22053e-03  9.16716e-04  7.53238e-04
  7.15478e-04  6.50922e-04  6.57301e-04  9.19464e-04  1.26793e-03  9.70764e-04
  2.25616e-04  2.61740e-04  8.95339e-04  9.35895e-04  5.81151e-04  2.93818e-04
  1.37613e-04  1.61560e-04  2.23704e-04  2.80099e-04  3.13336e-04  3.13338e-04
  2.84976e-04  2.41249e-04  1.91836e-04  1.44647e-04  1.12483e-04  1.07337e-04
  1.30301e-04  1.72787e-04  2.19886e-04  2.49651e-04  2.43698e-04  1.94557e-04
  1.19355e-04  7.67237e-05  1.69176e-04  5.56354e-04  1.41309e-03  2.47577e-03
  2.31455e-03  8.54284e-04  2.53497e-04  5.40872e-04  7.10731e-04  6.08288e-04
  5.70365e-04  5.86120e-04  4.76436e-04  3.50369e-04  3.51350e-04  3.38752e-04
  2.02566e-04  4.85012e-04  1.53639e-03  2.19852e-03  1.64748e-03  8.83219e-04
  4.11545e-04  1.82719e-04  1.83556e-04  2.62896e-04  3.43322e-04  4.04934e-04
  4.33808e-04  4.28919e-04  3.91263e-04  3.22886e-04  2.42537e-04  1.81373e-04
  1.61512e-04  1.85628e-04  2.44103e-04  3.13928e-04  3.57500e-04  3.53405e-04
  2.90666e-04  1.83315e-04  9.82335e-05  1.33447e-04  4.07736e-04  1.02540e-03
  1.82538e-03  2.02339e-03  1.16393e-03  3.24727e-04  1.96394e-04  2.92217e-04
  2.86710e-04  2.79604e-04  2.92543e-04  2.13235e-04  1.20249e-04  8.74595e-05
  9.62929e-05  3.49939e-04  1.21676e-03  2.28114e-03  2.41824e-03  1.66777e-03
  8.92656e-04  4.22435e-04  1.90284e-04  2.27460e-04  3.41715e-04  4.67597e-04
  5.72818e-04  6.35640e-04  6.61851e-04  6.31718e-04  5.18429e-04  3.67610e-04
  2.49077e-04  1.97681e-04  2.12267e-04  2.74950e-04  3.49100e-04  3.92072e-04
  4.00197e-04  3.51559e-04  2.37338e-04  1.23180e-04  9.66864e-05  2.28653e-04
  5.46912e-04  9.37592e-04  1.06173e-03  7.07563e-04  2.61212e-04  1.32245e-04
  2.08441e-04  2.81326e-04  3.29866e-04  3.74726e-04  3.57476e-04  2.78782e-04
  1.87770e-04  1.77496e-04  4.37634e-04  1.05241e-03  1.62200e-03  1.62110e-03
  1.15959e-03  6.66977e-04  3.39029e-04  1.62004e-04  2.91434e-04  4.59908e-04
  6.52783e-04  7.96339e-04  8.48258e-04  9.06748e-04  9.16895e-04  7.25870e-04
  4.70770e-04  2.87449e-04  2.06278e-04  2.08744e-04  2.60155e-04  3.14584e-04
  3.45375e-04  3.70288e-04  3.53174e-04  2.59776e-04  1.43653e-04  8.00057e-05
  1.11473e-04  2.33791e-04  3.76132e-04  4.12380e-04  2.90841e-04  1.47182e-04
  1.35178e-04  2.41622e-04  3.77699e-04  5.10009e-04  6.31771e-04  6.56578e-04
  5.28769e-04  3.36922e-04  2.28184e-04  3.12872e-04  5.74928e-04  8.14726e-04
  8.28908e-04  6.40938e-04  4.07518e-04  2.28419e-04  1.18693e-04  3.63030e-04
  5.97398e-04  8.69137e-04  1.01173e-03  9.37088e-04  1.13523e-03  1.38106e-03
  9.78726e-04  5.29884e-04  2.85823e-04  1.92780e-04  1.90898e-04  2.29656e-04
  2.67065e-04  2.93653e-04  3.24398e-04  3.22855e-04  2.53986e-04  1.53919e-04
  8.04860e-05  6.32992e-05  9.39818e-05  1.33022e-04  1.35198e-04  9.64019e-05
  6.88004e-05  1.00109e-04  1.78885e-04  2.65477e-04  3.56690e-04  4.64291e-04
  5.16327e-04  4.40246e-04  2.89663e-04  1.73683e-04  1.60536e-04  2.41233e-04
  3.36370e-04  3.63869e-04  3.11137e-04  2.21888e-04  1.38918e-04  7.94348e-05
  4.17381e-04  7.03417e-04  1.03777e-03  1.18919e-03  1.22181e-03  2.04646e-03
  2.59562e-03  1.66354e-03  6.79659e-04  2.87982e-04  1.74798e-04  1.71091e-04
  2.05601e-04  2.41545e-04  2.71782e-04  2.97907e-04  2.94271e-04  2.40080e-04
  1.58279e-04  8.96738e-05  5.70940e-05  5.52283e-05  6.01863e-05  5.13973e-05
  3.27554e-05  2.77730e-05  4.80210e-05  7.79032e-05  1.02075e-04  1.37910e-04
  2.00908e-04  2.46225e-04  2.27366e-04  1.60754e-04  9.38599e-05  6.45822e-05
  8.18067e-05  1.22336e-04  1.50471e-04  1.47388e-04  1.19545e-04  8.38009e-05
  5.25847e-05  4.28845e-04  7.17358e-04  1.04463e-03  1.24006e-03  1.85627e-03
  2.86296e-03  2.32493e-03  1.72797e-03  8.02143e-04  3.14219e-04  1.65728e-04
  1.51927e-04  1.83098e-04  2.22148e-04  2.58831e-04  2.85701e-04  2.82695e-04
  2.37729e-04  1.67963e-04  1.05649e-04  7.18173e-05  6.44420e-05  6.43626e-05
  5.36817e-05  3.38278e-05  2.12597e-05  2.23178e-05  2.66472e-05  3.12572e-05
  5.13130e-05  8.85661e-05  1.14549e-04  1.11032e-04  8.67463e-05  5.70592e-05
  3.71846e-05  3.86448e-05  5.89379e-05  8.07058e-05  8.75605e-05  7.72332e-05
  5.79102e-05  3.83240e-05  3.93014e-04  6.30972e-04  8.72950e-04  9.98208e-04
  1.49522e-03  2.34724e-03  1.39898e-03  9.91602e-04  6.62638e-04  3.05978e-04
  1.58153e-04  1.38190e-04  1.66804e-04  2.09072e-04  2.56330e-04  2.96822e-04
  3.05139e-04  2.66364e-04  1.97230e-04  1.32653e-04  9.82265e-05  9.52515e-05
  1.02739e-04  9.47493e-05  6.66968e-05  3.93631e-05  2.67761e-05  2.27550e-05
  2.44757e-05  3.85645e-05  6.02686e-05  7.33343e-05  7.33734e-05  6.73676e-05
  5.91723e-05  5.25699e-05  5.58008e-05  7.07980e-05  8.49788e-05  8.49951e-05
  7.09273e-05  5.12623e-05  3.31863e-05  3.31791e-04  5.02371e-04  6.55303e-04
  7.10043e-04  8.41805e-04  1.20127e-03  1.07814e-03  7.86008e-04  5.00282e-04
  2.51745e-04  1.45799e-04  1.42934e-04  1.78925e-04  2.27435e-04  2.90137e-04
  3.58470e-04  3.90617e-04  3.52146e-04  2.63911e-04  1.78027e-04  1.32407e-04
  1.31738e-04  1.48956e-04  1.43837e-04  1.04053e-04  6.19805e-05  4.42750e-05
  4.39480e-05  5.34428e-05  7.32181e-05  9.08247e-05  9.07905e-05  7.97664e-05
  7.21626e-05  6.99892e-05  7.20841e-05  8.39413e-05  1.04645e-04  1.16254e-04
  1.05685e-04  8.02929e-05  5.35652e-05  3.26147e-05  2.73405e-04  3.91336e-04
  4.89654e-04  5.26101e-04  5.49055e-04  6.42659e-04  6.69633e-04  5.36652e-04
  3.33687e-04  1.85064e-04  1.50365e-04  1.91656e-04  2.56747e-04  3.37794e-04
  4.18991e-04  5.14321e-04  5.85310e-04  5.34694e-04  3.91127e-04  2.50446e-04
  1.71439e-04  1.58867e-04  1.76215e-04  1.69396e-04  1.20334e-04  7.32779e-05
  6.55394e-05  8.87738e-05  1.37615e-04  2.11277e-04  2.55770e-04  2.16491e-04
  1.43780e-04  9.74560e-05  7.78982e-05  7.50604e-05  9.17195e-05  1.21629e-04
  1.36594e-04  1.20713e-04  8.75698e-05  5.55742e-05  3.23331e-05  2.35241e-04
  3.23314e-04  3.94558e-04  4.23525e-04  4.18974e-04  4.12634e-04  3.87344e-04
  3.05680e-04  2.00883e-04  1.58118e-04  2.18441e-04  3.23903e-04  4.65892e-04
  8.01803e-04  9.45638e-04  8.84101e-04  9.64891e-04  8.65948e-04  6.00114e-04
  3.55114e-04  2.13085e-04  1.67065e-04  1.67221e-04  1.53508e-04  1.07983e-04
  7.66139e-05  9.86953e-05  1.74914e-04  3.36189e-04  6.17955e-04  7.89751e-04
  5.79913e-04  2.98101e-04  1.60546e-04  1.00817e-04  7.52870e-05  8.13872e-05
  1.09193e-04  1.25973e-04  1.12771e-04  8.19186e-05  5.16469e-05  2.97046e-05
  2.22717e-04  3.01031e-04  3.65086e-04  3.93025e-04  3.79036e-04  3.35329e-04
  2.71854e-04  1.96308e-04  1.47341e-04  2.00907e-04  3.98585e-04  6.03360e-04
  7.71990e-04  2.13709e-03  2.79461e-03  1.67005e-03  1.57604e-03  1.35253e-03
  8.74211e-04  4.78848e-04  2.53235e-04  1.59554e-04  1.31305e-04  1.10510e-04
  8.31391e-05  8.54496e-05  1.51501e-04  3.03503e-04  6.60952e-04  1.43624e-03
  1.92367e-03  1.13409e-03  4.61694e-04  2.61669e-04  1.57954e-04  9.37283e-05
  7.28455e-05  8.27654e-05  9.37418e-05  8.61167e-05  6.46600e-05  4.19246e-05
  2.45809e-05  2.34022e-04  3.18186e-04  3.90556e-04  4.27126e-04  4.14819e-04
  3.59254e-04  2.76431e-04  1.90196e-04  1.55693e-04  2.78598e-04  6.66861e-04
  1.14163e-03  9.66990e-04  2.56465e-03  4.04013e-03  1.96011e-03  2.05491e-03
  1.78481e-03  1.10265e-03  5.74705e-04  2.79124e-04  1.44547e-04  9.17780e-05
  6.81001e-05  6.27486e-05  9.98585e-05  2.05186e-04  4.01668e-04  7.96620e-04
  1.67325e-03  2.09048e-03  9.68261e-04  4.67306e-04  3.85871e-04  2.32866e-04
  1.21257e-04  7.06795e-05  5.96004e-05  6.10614e-05  5.68315e-05  4.47176e-05
  3.04586e-05  1.85982e-05  2.62767e-04  3.63229e-04  4.53856e-04  5.05236e-04
  5.00432e-04  4.45884e-04  3.56284e-04  2.50002e-04  1.88259e-04  3.07772e-04
  7.90914e-04  1.61057e-03  1.88066e-03  2.79247e-03  2.90294e-03  8.23127e-04
  1.77156e-03  1.78570e-03  1.12708e-03  5.83780e-04  2.72197e-04  1.23318e-04
  6.05703e-05  3.81389e-05  4.75908e-05  1.04933e-04  2.24692e-04  3.92339e-04
  5.22871e-04  7.08723e-04  1.39988e-03  1.53750e-03  9.65618e-04  5.42654e-04
  2.71933e-04  1.27498e-04  6.31507e-05  4.15039e-05  3.73132e-05  3.49151e-05
  2.90381e-05  2.10435e-05  1.35504e-05  2.98488e-04  4.18887e-04  5.29630e-04
  5.94247e-04  5.96917e-04  5.53906e-04  4.73211e-04  3.48201e-04  2.31559e-04
  2.65818e-04  6.07917e-04  1.24421e-03  1.93624e-03  3.57302e-03  3.18954e-03
  8.36022e-04  1.27910e-03  1.39141e-03  9.31883e-04  4.93828e-04  2.26377e-04
  9.52291e-05  3.99662e-05  2.16421e-05  3.44603e-05  9.27300e-05  2.02005e-04
  3.26794e-04  3.82381e-04  7.02273e-04  2.25547e-03  2.72620e-03  1.37575e-03
  5.46398e-04  2.31466e-04  1.00843e-04  4.51149e-05  2.54044e-05  2.17871e-05
  2.17785e-05  1.97220e-05  1.53570e-05  1.04435e-05  3.28041e-04  4.63926e-04
  5.88217e-04  6.59362e-04  6.70105e-04  6.51092e-04  5.93020e-04  4.57731e-04
  2.89849e-04  2.25706e-04  3.70015e-04  6.59994e-04  9.72022e-04  1.55410e-03
  1.53710e-03  9.08583e-04  9.87447e-04  9.61034e-04  6.59309e-04  3.53307e-04
  1.60235e-04  7.34235e-05  4.54823e-05  3.49802e-05  3.69885e-05  7.74017e-05
  1.64992e-04  2.63098e-04  3.43313e-04  6.18965e-04  1.33076e-03  1.45189e-03
  7.98796e-04  3.38050e-04  1.45931e-04  6.39874e-05  2.71406e-05  1.44474e-05
  1.45141e-05  1.72512e-05  1.70810e-05  1.38618e-05  9.62105e-06  3.39967e-04
  4.80417e-04  6.06926e-04  6.78554e-04  6.99033e-04  7.03843e-04  6.62342e-04
  5.26777e-04  3.41094e-04  2.24408e-04  2.56697e-04  3.90774e-04  5.25987e-04
  6.63149e-04  7.29626e-04  7.23429e-04  7.41200e-04  6.42045e-04  4.26498e-04
  2.21879e-04  1.09544e-04  9.72945e-05  1.34231e-04  1.42344e-04  1.02361e-04
  9.03904e-05  1.49472e-04  2.24955e-04  2.71023e-04  3.39385e-04  4.62595e-04
  4.56965e-04  2.93484e-04  1.54620e-04  8.44708e-05  4.86903e-05  2.66163e-05
  1.76921e-05  2.06347e-05  2.44369e-05  2.26434e-05  1.71064e-05  1.12106e-05
  3.30112e-04  4.62714e-04  5.80425e-04  6.46941e-04  6.67140e-04  6.69342e-04
  6.27459e-04  5.09588e-04  3.48007e-04  2.29850e-04  2.20113e-04  2.96501e-04
  3.90035e-04  4.68664e-04  5.31928e-04  5.69215e-04  5.47039e-04  4.33832e-04
  2.66916e-04  1.33016e-04  1.10398e-04  2.31796e-04  4.25333e-04  4.82373e-04
  3.10033e-04  1.57294e-04  1.76741e-04  2.36671e-04  2.42154e-04  2.14461e-04
  1.84941e-04  1.44360e-04  9.70793e-05  7.14941e-05  7.07679e-05  7.11288e-05
  5.54103e-05  4.45340e-05  5.06350e-05  5.11071e-05  3.96863e-05  2.58157e-05
  1.51403e-05  3.03899e-04  4.20294e-04  5.22403e-04  5.79721e-04  5.90674e-04
  5.74861e-04  5.27323e-04  4.33239e-04  3.10191e-04  2.17125e-04  2.04081e-04
  2.62057e-04  3.44012e-04  4.16232e-04  4.67767e-04  4.82566e-04  4.34028e-04
  3.16836e-04  1.74289e-04  9.10213e-05  1.74204e-04  5.16821e-04  1.01754e-03
  1.13397e-03  6.24732e-04  2.32538e-04  2.36982e-04  2.99160e-04  2.68881e-04
  1.96059e-04  1.24341e-04  6.67740e-05  3.60280e-05  4.57886e-05  8.87766e-05
  1.18741e-04  9.81503e-05  9.08081e-05  1.14983e-04  1.04500e-04  6.91445e-05
  3.89909e-05  2.05191e-05  2.73260e-04  3.71949e-04  4.57281e-04  5.04457e-04
  5.07494e-04  4.79133e-04  4.25989e-04  3.45867e-04  2.53830e-04  1.92588e-04
  1.97905e-04  2.62968e-04  3.50129e-04  4.25936e-04  4.71734e-04  4.69867e-04
  4.02310e-04  2.73944e-04  1.33976e-04  7.89659e-05  2.57571e-04  8.45345e-04
  1.70110e-03  1.70015e-03  6.76941e-04  2.19097e-04  2.84855e-04  3.65558e-04
  3.11037e-04  2.16429e-04  1.29669e-04  5.89414e-05  2.14376e-05  3.97325e-05
  1.06604e-04  1.46179e-04  1.03442e-04  1.23790e-04  1.96615e-04  1.68228e-04
  9.96773e-05  5.11169e-05  2.50713e-05  2.51352e-04  3.37576e-04  4.10162e-04
  4.47442e-04  4.41852e-04  4.03061e-04  3.43381e-04  2.70669e-04  2.02228e-04
  1.71891e-04  2.05517e-04  2.93689e-04  3.99860e-04  4.88470e-04  5.35255e-04
  5.22814e-04  4.38454e-04  2.90652e-04  1.34136e-04  7.51300e-05  2.80560e-04
  9.62546e-04  1.97873e-03  1.93923e-03  7.22034e-04  2.57069e-04  2.76851e-04
  3.53968e-04  3.14987e-04  2.40086e-04  1.64667e-04  8.48614e-05  2.93334e-05
  3.86185e-05  1.07964e-04  1.60996e-04  1.32998e-04  1.65366e-04  2.37265e-04
  1.89748e-04  1.07980e-04  5.40491e-05  2.61223e-05  2.49255e-04  3.34205e-04
  4.03523e-04  4.33472e-04  4.15559e-04  3.63052e-04  2.95795e-04  2.26603e-04
  1.71915e-04  1.62526e-04  2.21928e-04  3.37638e-04  4.69999e-04  5.79351e-04
  6.31435e-04  6.11123e-04  5.15119e-04  3.48730e-04  1.66665e-04  7.44806e-05
  2.16806e-04  7.57334e-04  1.61514e-03  1.90532e-03  1.12750e-03  4.20380e-04
  2.25177e-04  2.56647e-04  2.65436e-04  2.54991e-04  2.22219e-04  1.36922e-04
  5.29493e-05  4.13377e-05  9.63908e-05  1.64201e-04  1.93192e-04  1.98594e-04
  1.94919e-04  1.46172e-04  8.64149e-05  4.55354e-05  2.29896e-05  2.75281e-04
  3.76402e-04  4.58939e-04  4.88352e-04  4.54366e-04  3.84329e-04  3.08526e-04
  2.34513e-04  1.72758e-04  1.60109e-04  2.28487e-04  3.62845e-04  5.16373e-04
  6.45550e-04  7.03050e-04  6.79813e-04  5.87686e-04  4.18764e-04  2.19678e-04
  8.79952e-05  1.27472e-04  4.19421e-04  9.04867e-04  1.18498e-03  8.86165e-04
  3.81163e-04  1.56002e-04  1.50610e-04  1.91608e-04  2.50985e-04  2.76055e-04
  1.91858e-04  8.06613e-05  4.69438e-05  7.60915e-05  1.16521e-04  1.34454e-04
  1.26099e-04  1.08735e-04  8.32075e-05  5.45655e-05  3.20739e-05  1.77007e-05
  3.34363e-04  4.76631e-04  5.98445e-04  6.38661e-04  5.90441e-04  5.20029e-04
  4.39548e-04  3.31243e-04  2.17935e-04  1.59880e-04  2.07854e-04  3.41802e-04
  5.00287e-04  6.34628e-04  6.95390e-04  6.82639e-04  6.14546e-04  4.66086e-04
  2.72246e-04  1.19122e-04  7.74610e-05  1.75052e-04  3.62628e-04  4.80920e-04
  3.91274e-04  1.97763e-04  8.96623e-05  7.97545e-05  1.19796e-04  2.07449e-04
  2.71101e-04  2.06337e-04  9.60977e-05  5.19907e-05  5.74509e-05  6.81287e-05
  6.70217e-05  5.80368e-05  4.97846e-05  4.15686e-05  3.13096e-05  2.10656e-05
  1.29592e-05  4.24165e-04  6.39013e-04  8.36319e-04  8.98351e-04  8.86610e-04
  1.02133e-03  9.51799e-04  6.44060e-04  3.58652e-04  1.80640e-04  1.68791e-04
  2.79400e-04  4.25494e-04  5.48681e-04  6.12884e-04  6.23141e-04  5.85645e-04
  4.70510e-04  3.03756e-04  1.55351e-04  7.53744e-05  7.27241e-05  1.16096e-04
  1.47009e-04  1.26651e-04  7.96529e-05  4.98181e-05  4.39075e-05  6.73600e-05
  1.39320e-04  2.04464e-04  1.71611e-04  9.24394e-05  5.15770e-05  4.29521e-05
  3.91985e-05  3.28211e-05  2.73909e-05  2.52654e-05  2.38552e-05  2.04520e-05
  1.53905e-05  1.03223e-05  5.27176e-04  8.41102e-04  1.15128e-03  1.22284e-03
  1.39187e-03  2.57329e-03  2.46751e-03  1.42288e-03  7.03358e-04  2.67826e-04
  1.46518e-04  2.10232e-04  3.29011e-04  4.33422e-04  5.00678e-04  5.32661e-04
  5.19566e-04  4.38320e-04  3.09173e-04  1.83764e-04  9.86612e-05  5.93642e-05
  4.91522e-05  4.65865e-05  4.17698e-05  3.75096e-05  3.48144e-05  3.18854e-05
  4.36237e-05  8.98680e-05  1.36924e-04  1.25832e-04  7.81185e-05  4.45578e-05
  2.99151e-05  2.23743e-05  1.84493e-05  1.85637e-05  2.08422e-05  2.17288e-05
  1.94716e-05  1.50171e-05  1.02323e-05  6.06325e-04  1.01273e-03  1.44966e-03
  1.52108e-03  1.74907e-03  3.86946e-03  3.50738e-03  2.21648e-03  1.14263e-03
  3.99015e-04  1.57083e-04  1.65602e-04  2.50535e-04  3.36181e-04  4.03265e-04
  4.47006e-04  4.50075e-04  3.96471e-04  3.02004e-04  2.03954e-04  1.30265e-04
  8.64153e-05  6.23220e-05  4.70499e-05  3.78208e-05  3.50382e-05  3.39302e-05
  3.12464e-05  3.81139e-05  6.69462e-05  9.79823e-05  9.64737e-05  6.71918e-05
  3.78873e-05  1.98282e-05  1.27668e-05  1.53737e-05  2.36633e-05  3.07620e-05
  3.17983e-05  2.69993e-05  1.96475e-05  1.27265e-05  6.20269e-04  1.05498e-03
  1.55778e-03  1.72713e-03  1.92510e-03  3.65236e-03  3.10233e-03  2.04884e-03
  1.14106e-03  4.28186e-04  1.71993e-04  1.54665e-04  2.17593e-04  2.91673e-04
  3.57417e-04  4.05145e-04  4.16123e-04  3.78081e-04  3.04443e-04  2.25745e-04
  1.66498e-04  1.32209e-04  1.12114e-04  9.23518e-05  6.96927e-05  5.09969e-05
  3.99486e-05  3.50159e-05  3.95456e-05  5.87044e-05  8.27134e-05  8.97656e-05
  7.18389e-05  4.12511e-05  1.60845e-05  9.30750e-06  2.25019e-05  4.39104e-05
  5.72820e-05  5.55652e-05  4.35094e-05  2.92374e-05  1.76455e-05  5.57330e-04
  9.30222e-04  1.36149e-03  1.57530e-03  1.70770e-03  2.78140e-03  2.64988e-03
  1.50134e-03  7.77327e-04  3.39195e-04  1.76671e-04  1.80233e-04  2.46877e-04
  3.22198e-04  3.89786e-04  4.39533e-04  4.51133e-04  4.12036e-04  3.37402e-04
  2.60496e-04  2.08427e-04  1.86900e-04  1.78704e-04  1.57255e-04  1.14361e-04
  7.13548e-05  5.01349e-05  4.96009e-05  5.64948e-05  6.63765e-05  8.85980e-05
  1.16049e-04  1.13374e-04  6.99804e-05  2.22854e-05  9.96306e-06  3.90829e-05
  8.15010e-05  1.02899e-04  9.37185e-05  6.82543e-05  4.27331e-05  2.42089e-05
  4.48263e-04  7.13189e-04  9.97776e-04  1.13752e-03  1.10602e-03  1.25871e-03
  1.26355e-03  8.57049e-04  4.77742e-04  2.55495e-04  1.97686e-04  2.53402e-04
  3.49669e-04  4.39359e-04  5.12631e-04  5.68218e-04  5.79471e-04  5.21664e-04
  4.16999e-04  3.15208e-04  2.53135e-04  2.36588e-04  2.38082e-04  2.12748e-04
  1.45986e-04  8.20778e-05  7.14058e-05  1.10920e-04  1.43486e-04  1.25956e-04
  1.33584e-04  2.28145e-04  2.67994e-04  1.71315e-04  5.07141e-05  1.19259e-05
  5.89864e-05  1.28912e-04  1.58734e-04  1.37803e-04  9.50555e-05  5.64941e-05
  3.05704e-05  3.37522e-04  5.06506e-04  6.71497e-04  7.47862e-04  7.01840e-04
  6.39404e-04  5.86404e-04  4.59458e-04  3.06120e-04  2.23655e-04  2.58403e-04
  3.79912e-04  5.20214e-04  6.34040e-04  7.03356e-04  7.70475e-04  8.08581e-04
  7.25181e-04  5.54216e-04  3.91328e-04  2.92830e-04  2.62011e-04  2.59353e-04
  2.25035e-04  1.42004e-04  8.04035e-05  1.33637e-04  3.20870e-04  4.93796e-04
  3.98047e-04  2.91183e-04  6.34261e-04  7.94892e-04  4.70166e-04  1.31713e-04
  1.79283e-05  7.25431e-05  1.64457e-04  1.99164e-04  1.67857e-04  1.12250e-04
  6.48649e-05  3.42712e-05  2.52717e-04  3.59632e-04  4.55907e-04  4.99790e-04
  4.72904e-04  4.09178e-04  3.43823e-04  2.74669e-04  2.19193e-04  2.36102e-04
  3.63232e-04  5.46520e-04  7.15436e-04  9.20794e-04  9.26762e-04  9.25707e-04
  1.10234e-03  1.02806e-03  7.49919e-04  4.84680e-04  3.21662e-04  2.54528e-04
  2.31417e-04  1.88193e-04  1.10782e-04  8.60017e-05  2.71773e-04  8.27493e-04
  1.59274e-03  1.46794e-03  7.37738e-04  1.97191e-03  2.31212e-03  1.11544e-03
  2.78004e-04  4.02466e-05  8.21985e-05  1.72488e-04  2.02452e-04  1.67733e-04
  1.11201e-04  6.40016e-05  3.37501e-05  2.00886e-04  2.75510e-04  3.39126e-04
  3.67970e-04  3.50982e-04  3.01002e-04  2.40849e-04  1.89294e-04  1.79808e-04
  2.75748e-04  5.17137e-04  7.75731e-04  9.20985e-04  1.77317e-03  1.69498e-03
  8.89840e-04  1.37958e-03  1.39625e-03  9.74883e-04  5.79990e-04  3.39239e-04
  2.26493e-04  1.78557e-04  1.35757e-04  8.67662e-05  1.13227e-04  4.24010e-04
  1.45407e-03  3.57542e-03  4.14965e-03  1.20810e-03  4.36384e-03  4.61677e-03
  1.69510e-03  3.80793e-04  9.26117e-05  1.10306e-04  1.66786e-04  1.77432e-04
  1.42961e-04  9.48079e-05  5.51754e-05  2.94945e-05  1.78400e-04  2.41442e-04
  2.94226e-04  3.18684e-04  3.06544e-04  2.64964e-04  2.08412e-04  1.57173e-04
  1.59507e-04  3.07952e-04  6.92125e-04  1.15565e-03  1.34751e-03  3.89878e-03
  4.30336e-03  1.08399e-03  1.58482e-03  1.68944e-03  1.14104e-03  6.43373e-04
  3.43899e-04  1.96565e-04  1.32819e-04  1.01154e-04  8.96578e-05  1.50716e-04
  4.42109e-04  1.36187e-03  3.46574e-03  3.55018e-03  3.16171e-05  1.22452e-03
  2.94877e-03  1.15880e-03  4.01617e-04  2.09342e-04  1.76629e-04  1.70700e-04
  1.49533e-04  1.12366e-04  7.34803e-05  4.31635e-05  2.34699e-05  1.78350e-04
  2.43794e-04  2.99558e-04  3.26554e-04  3.17893e-04  2.82908e-04  2.28912e-04
  1.64090e-04  1.42255e-04  2.83487e-04  7.21619e-04  1.33260e-03  1.53634e-03
  4.33002e-03  5.41931e-03  1.42302e-03  1.54099e-03  1.67295e-03  1.13725e-03
  6.36850e-04  3.29017e-04  1.71961e-04  1.05533e-04  8.95849e-05  1.13712e-04
  2.04442e-04  4.32440e-04  8.96961e-04  1.39415e-03  5.00584e-04  4.82301e-04
  3.54818e-05  1.65855e-03  1.39164e-03  7.79231e-04  4.34729e-04  2.70732e-04
  1.85897e-04  1.30575e-04  8.78360e-05  5.50179e-05  3.20650e-05  1.75712e-05
  1.92420e-04  2.69231e-04  3.36695e-04  3.68769e-04  3.58071e-04  3.26957e-04
  2.82437e-04  2.04890e-04  1.36508e-04  2.06867e-04  5.33050e-04  9.83694e-04
  1.06993e-03  2.22331e-03  2.88686e-03  1.05357e-03  1.24773e-03  1.35043e-03
  9.58610e-04  5.56419e-04  2.92005e-04  1.49922e-04  9.07647e-05  8.88647e-05
  1.41287e-04  2.75739e-04  5.75359e-04  1.26373e-03  2.82189e-03  4.22691e-03
  1.01640e-03  2.01318e-03  4.52581e-03  2.80526e-03  1.33911e-03  6.49913e-04
  3.41961e-04  1.94735e-04  1.16349e-04  7.00925e-05  4.12930e-05  2.34208e-05
  1.27369e-05  2.10402e-04  3.01773e-04  3.84885e-04  4.22251e-04  3.99113e-04
  3.57507e-04  3.26071e-04  2.56408e-04  1.55505e-04  1.45530e-04  3.24725e-04
  6.16605e-04  8.06832e-04  1.08209e-03  1.16218e-03  8.76079e-04  9.92575e-04
  9.74804e-04  7.16815e-04  4.39350e-04  2.41355e-04  1.27635e-04  7.99856e-05
  8.63044e-05  1.51232e-04  3.07765e-04  6.49246e-04  1.39960e-03  2.80194e-03
  3.58621e-03  1.23156e-03  1.19941e-03  2.96181e-03  2.36574e-03  1.30520e-03
  6.62451e-04  3.40511e-04  1.81493e-04  9.98456e-05  5.57906e-05  3.10914e-05
  1.70276e-05  9.08063e-06  2.21333e-04  3.22702e-04  4.18690e-04  4.64743e-04
  4.34468e-04  3.71982e-04  3.34309e-04  2.80739e-04  1.81565e-04  1.26471e-04
  2.03416e-04  3.88348e-04  5.78845e-04  7.19267e-04  7.60369e-04  7.43961e-04
  7.50821e-04  6.75198e-04  5.06863e-04  3.28062e-04  1.90778e-04  1.06022e-04
  6.90600e-05  7.64146e-05  1.34493e-04  2.66650e-04  5.21279e-04  9.54888e-04
  1.45469e-03  1.36826e-03  4.38957e-04  3.93509e-04  1.15972e-03  1.24834e-03
  8.64807e-04  5.01865e-04  2.73713e-04  1.47123e-04  7.92051e-05  4.27574e-05
  2.30044e-05  1.22290e-05  6.37171e-06  2.18235e-04  3.18256e-04  4.14964e-04
  4.67979e-04  4.49577e-04  3.86021e-04  3.28989e-04  2.71611e-04  1.86456e-04
  1.21145e-04  1.40623e-04  2.43286e-04  3.71860e-04  4.73577e-04  5.29139e-04
  5.48624e-04  5.34558e-04  4.68579e-04  3.60249e-04  2.44917e-04  1.50469e-04
  8.77873e-05  5.80629e-05  6.12528e-05  1.01173e-04  1.86936e-04  3.26968e-04
  5.00624e-04  5.95875e-04  4.32952e-04  1.24197e-04  1.42155e-04  4.40758e-04
  5.72306e-04  4.75901e-04  3.15889e-04  1.87290e-04  1.05079e-04  5.73796e-05
  3.08517e-05  1.63675e-05  8.54098e-06  4.36011e-06  2.03184e-04  2.91157e-04
  3.73966e-04  4.20229e-04  4.10620e-04  3.60401e-04  3.00999e-04  2.39158e-04
  1.66529e-04  1.08886e-04  1.07128e-04  1.65085e-04  2.48923e-04  3.24116e-04
  3.76479e-04  4.02335e-04  3.94904e-04  3.49381e-04  2.75647e-04  1.94580e-04
  1.24557e-04  7.50663e-05  4.87803e-05  4.59544e-05  6.72461e-05  1.13198e-04
  1.78143e-04  2.36728e-04  2.36395e-04  1.44428e-04  4.52876e-05  7.61230e-05
  2.01139e-04  2.72818e-04  2.49160e-04  1.81138e-04  1.15341e-04  6.79650e-05
  3.82107e-05  2.08152e-05  1.10516e-05  5.71893e-06  2.87442e-06  1.86701e-04
  2.61016e-04  3.27139e-04  3.60866e-04  3.50238e-04  3.08298e-04  2.56610e-04
  2.01108e-04  1.41455e-04  9.75120e-05  9.78789e-05  1.45507e-04  2.14126e-04
  2.75987e-04  3.20379e-04  3.44264e-04  3.40283e-04  3.03537e-04  2.42134e-04
  1.73391e-04  1.12807e-04  6.85457e-05  4.26318e-05  3.42530e-05  4.18973e-05
  6.31356e-05  9.16494e-05  1.12797e-04  1.05802e-04  6.70416e-05  3.73488e-05
  6.20492e-05  1.17227e-04  1.46079e-04  1.33826e-04  1.00722e-04  6.69148e-05
  4.09827e-05  2.37327e-05  1.31728e-05  7.04948e-06  3.63874e-06  1.80652e-06
  1.81671e-04  2.51318e-04  3.13032e-04  3.46358e-04  3.40929e-04  3.05447e-04
  2.56007e-04  1.99569e-04  1.41820e-04  1.04428e-04  1.13308e-04  1.68840e-04
  2.41058e-04  2.99151e-04  3.36403e-04  3.56672e-04  3.51737e-04  3.12194e-04
  2.46469e-04  1.74493e-04  1.12488e-04  6.74911e-05  3.98520e-05  2.71274e-05
  2.63812e-05  3.45733e-05  4.74987e-05  5.82834e-05  5.85782e-05  4.76342e-05
  4.20953e-05  5.76540e-05  8.02217e-05  8.68376e-05  7.52852e-05  5.60691e-05
  3.77193e-05  2.36071e-05  1.39703e-05  7.88224e-06  4.25300e-06  2.19209e-06
  1.07500e-06  1.98284e-04  2.79469e-04  3.57919e-04  4.12520e-04  4.28514e-04
  4.05540e-04  3.51235e-04  2.74105e-04  1.91678e-04  1.37942e-04  1.44697e-04
  2.08970e-04  2.87968e-04  3.41718e-04  3.73475e-04  3.98244e-04  3.98057e-04
  3.52168e-04  2.73001e-04  1.88850e-04  1.19173e-04  7.00289e-05  3.96291e-05
  2.37082e-05  1.81935e-05  1.98472e-05  2.58373e-05  3.29149e-05  3.74005e-05
  3.82534e-05  4.07365e-05  4.90391e-05  5.60229e-05  5.36130e-05  4.35080e-05
  3.14466e-05  2.10091e-05  1.32278e-05  7.91237e-06  4.50563e-06  2.44005e-06
  1.25167e-06  6.04367e-07  2.42763e-04  3.56384e-04  4.77158e-04  5.76203e-04
  6.30258e-04  6.30711e-04  5.68257e-04  4.44425e-04  2.98383e-04  1.92813e-04
  1.74790e-04  2.37173e-04  3.15413e-04  3.54888e-04  3.80187e-04  4.23018e-04
  4.41136e-04  3.94347e-04  3.02376e-04  2.05402e-04  1.27330e-04  7.36237e-05
  4.06287e-05  2.25392e-05  1.43850e-05  1.26762e-05  1.50524e-05  1.96023e-05
  2.44405e-05  2.84536e-05  3.23117e-05  3.60837e-05  3.67794e-05  3.24594e-05
  2.51057e-05  1.76646e-05  1.16492e-05  7.30523e-06  4.37101e-06  2.48968e-06
  1.34317e-06  6.81511e-07  3.22377e-07  3.16708e-04  4.87168e-04  6.76509e-04
  8.27770e-04  9.08258e-04  9.41174e-04  8.83044e-04  6.89686e-04  4.43736e-04
  2.54620e-04  1.90147e-04  2.38908e-04  3.13007e-04  3.38430e-04  3.55392e-04
  4.13426e-04  4.51182e-04  4.11016e-04  3.15973e-04  2.13848e-04  1.31925e-04
  7.59543e-05  4.15971e-05  2.23553e-05  1.28139e-05  9.30013e-06  9.53485e-06
  1.20155e-05  1.55159e-05  1.90317e-05  2.19129e-05  2.33813e-05  2.23918e-05
  1.89059e-05  1.42618e-05  9.88825e-06  6.45485e-06  4.01569e-06  2.38559e-06
  1.34772e-06  7.18778e-07  3.58590e-07  1.65719e-07  4.13477e-04  6.65299e-04
  9.43141e-04  1.09695e-03  1.07277e-03  1.15030e-03  1.17968e-03  9.19081e-04
  5.83771e-04  3.10449e-04  1.92942e-04  2.21721e-04  2.96251e-04  3.28749e-04
  3.44623e-04  3.93897e-04  4.28827e-04  3.94326e-04  3.06852e-04  2.10030e-04
  1.30841e-04  7.59865e-05  4.18886e-05  2.24089e-05  1.22473e-05  7.75119e-06
  6.66392e-06  7.59716e-06  9.56496e-06  1.17358e-05  1.33773e-05  1.38638e-05
  1.28651e-05  1.06550e-05  7.97730e-06  5.51348e-06  3.58357e-06  2.21319e-06
  1.30139e-06  7.25815e-07  3.81201e-07  1.86957e-07  8.50835e-08  5.11751e-04
  8.58533e-04  1.23931e-03  1.31760e-03  1.02056e-03  1.52524e-03  1.83885e-03
  1.26400e-03  7.70002e-04  3.79233e-04  1.98726e-04  2.02220e-04  2.76421e-04
  3.28738e-04  3.54114e-04  3.83294e-04  3.96806e-04  3.61070e-04  2.84447e-04
  1.98485e-04  1.26069e-04  7.45133e-05  4.17078e-05  2.25185e-05  1.21341e-05
  7.08648e-06  5.17531e-06  5.06046e-06  5.86623e-06  6.92842e-06  7.70487e-06
  7.81398e-06  7.14109e-06  5.88428e-06  4.41735e-06  3.06696e-06  1.99643e-06
  1.22877e-06  7.16931e-07  3.95735e-07  2.05775e-07  1.00458e-07  4.61823e-08
  5.74180e-04  9.93576e-04  1.47735e-03  1.59992e-03  1.64417e-03  3.50117e-03
  3.57355e-03  2.15011e-03  1.13548e-03  4.82239e-04  2.10892e-04  1.81676e-04
  2.47259e-04  3.12761e-04  3.52064e-04  3.74053e-04  3.72864e-04  3.34580e-04
  2.65853e-04  1.88938e-04  1.22422e-04  7.37116e-05  4.19414e-05  2.29319e-05
  1.23505e-05  6.90757e-06  4.44911e-06  3.65665e-06  3.71391e-06  4.07422e-06
  4.35317e-06  4.31716e-06  3.90656e-06  3.22021e-06  2.43435e-06  1.70502e-06
  1.11729e-06  6.89742e-07  4.02534e-07  2.22316e-07  1.16296e-07  5.78641e-08
  2.77108e-08  5.65724e-04  9.82796e-04  1.47963e-03  1.70914e-03  2.16202e-03
  3.78257e-03  2.68923e-03  1.75743e-03  1.16517e-03  5.02689e-04  1.98312e-04
  1.48557e-04  2.05068e-04  2.78683e-04  3.35949e-04  3.69633e-04  3.70950e-04
  3.33393e-04  2.66557e-04  1.91279e-04  1.25237e-04  7.61536e-05  4.37243e-05
  2.40832e-05  1.29754e-05  7.07730e-06  4.17918e-06  2.93041e-06  2.52694e-06
  2.48057e-06  2.49102e-06  2.39356e-06  2.13822e-06  1.76162e-06  1.34116e-06
  9.49323e-07  6.29055e-07  3.92528e-07  2.31720e-07  1.29954e-07  6.96103e-08
  3.59072e-08  1.80340e-08  4.85357e-04  8.17880e-04  1.19702e-03  1.36731e-03
  1.43994e-03  1.93702e-03  1.24463e-03  9.47292e-04  7.90068e-04  3.72219e-04
  1.39771e-04  1.06110e-04  1.67598e-04  2.52124e-04  3.32229e-04  3.92703e-04
  4.10660e-04  3.74551e-04  2.99483e-04  2.13679e-04  1.38940e-04  8.39763e-05
  4.79993e-05  2.63463e-05  1.41120e-05  7.54861e-06  4.20319e-06  2.60327e-06
  1.90224e-06  1.61922e-06  1.48418e-06  1.35706e-06  1.18483e-06  9.70086e-07
  7.41652e-07  5.30485e-07  3.56528e-07  2.26257e-07  1.36264e-07  7.83012e-08
  4.31866e-08  2.29985e-08  1.18726e-08  3.69676e-04  5.89419e-04  8.22117e-04
  9.38277e-04  9.53666e-04  1.09708e-03  1.02793e-03  7.73755e-04  4.83117e-04
  2.01996e-04  7.19930e-05  8.99706e-05  1.74402e-04  2.66442e-04  3.65045e-04
  4.66441e-04  5.16625e-04  4.78369e-04  3.77382e-04  2.62667e-04  1.66418e-04
  9.83184e-05  5.51690e-05  2.98384e-05  1.57652e-05  8.26779e-06  4.41384e-06
  2.50207e-06  1.58784e-06  1.15862e-06  9.41689e-07  7.99066e-07  6.70618e-07
  5.40099e-07  4.12162e-07  2.97042e-07  2.02381e-07  1.30733e-07  8.03653e-08
  4.71943e-08  2.65629e-08  1.43535e-08  7.43709e-09  2.60985e-04  3.88237e-04
  5.10679e-04  5.76035e-04  5.88688e-04  6.16082e-04  5.91355e-04  4.39653e-04
  2.32220e-04  8.00872e-05  6.17707e-05  1.63281e-04  2.92055e-04  3.77080e-04
  4.64970e-04  6.16075e-04  7.20950e-04  6.69534e-04  5.11653e-04  3.41411e-04
  2.07784e-04  1.18647e-04  6.47753e-05  3.42742e-05  1.77707e-05  9.12879e-06
  4.71724e-06  2.51403e-06  1.43425e-06  9.08667e-07  6.43977e-07  4.93644e-07
  3.89329e-07  3.03658e-07  2.28941e-07  1.65084e-07  1.13403e-07  7.41631e-08
  4.62070e-08  2.74544e-08  1.55605e-08  8.40377e-09  4.31120e-09  1.83166e-04
  2.52550e-04  3.08590e-04  3.28146e-04  3.11836e-04  2.83485e-04  2.40802e-04
  1.63368e-04  7.46149e-05  4.81781e-05  1.53502e-04  3.72107e-04  5.83594e-04
  7.71710e-04  9.10074e-04  9.91451e-04  1.07887e-03  9.64633e-04  7.00529e-04
  4.43482e-04  2.57845e-04  1.41887e-04  7.52353e-05  3.88975e-05  1.97784e-05
  9.96484e-06  5.01845e-06  2.56135e-06  1.35508e-06  7.65886e-07  4.74106e-07
  3.21384e-07  2.31882e-07  1.71342e-07  1.25647e-07  8.96325e-08  6.15106e-08
  4.03715e-08  2.52623e-08  1.50414e-08  8.50708e-09  4.55798e-09  2.30500e-09
  1.41892e-04  1.84365e-04  2.11382e-04  2.10246e-04  1.82195e-04  1.41406e-04
  9.74188e-05  5.19973e-05  2.70329e-05  8.85100e-05  3.13455e-04  6.33377e-04
  7.41804e-04  1.47405e-03  2.73856e-03  2.07830e-03  1.59708e-03  1.31041e-03
  9.02643e-04  5.44381e-04  3.04055e-04  1.62147e-04  8.39224e-05  4.25733e-05
  2.13069e-05  1.05709e-05  5.22315e-06  2.58765e-06  1.30044e-06  6.75685e-07
  3.71906e-07  2.21137e-07  1.42170e-07  9.67542e-08  6.75225e-08  4.69396e-08
  3.18375e-08  2.07965e-08  1.29795e-08  7.70134e-09  4.32805e-09  2.29472e-09
  1.14283e-09  1.33324e-04  1.72110e-04  1.97633e-04  2.00199e-04  1.80599e-04
  1.47706e-04  1.07437e-04  6.40174e-05  4.54375e-05  1.31609e-04  4.37814e-04
  9.01558e-04  7.47521e-04  1.28790e-03  3.76205e-03  2.68369e-03  1.79121e-03
  1.51037e-03  1.02825e-03  6.04072e-04  3.29344e-04  1.72341e-04  8.79340e-05
  4.41208e-05  2.18784e-05  1.07542e-05  5.25062e-06  2.55243e-06  1.24090e-06
  6.08734e-07  3.06026e-07  1.61164e-07  9.08545e-08  5.52371e-08  3.56571e-08
  2.36845e-08  1.56852e-08  1.01179e-08  6.26611e-09  3.69135e-09  2.05523e-09
  1.07582e-09  5.26604e-10  1.49838e-04  2.00740e-04  2.41839e-04  2.60998e-04
  2.56502e-04  2.34553e-04  1.95988e-04  1.38619e-04  8.78168e-05  1.31202e-04
  4.27295e-04  1.17890e-03  2.34837e-03  3.02020e-03  2.27839e-03  9.99362e-04
  1.37169e-03  1.44052e-03  1.00834e-03  5.92104e-04  3.21519e-04  1.67698e-04
  8.53950e-05  4.27966e-05  2.11975e-05  1.03969e-05  5.05220e-06  2.43178e-06
  1.15937e-06  5.48382e-07  2.58839e-07  1.23646e-07  6.13239e-08  3.25761e-08
  1.88249e-08  1.16317e-08  7.39589e-09  4.66526e-09  2.84845e-09  1.65766e-09
  9.10551e-10  4.68631e-10  2.24664e-10  1.81605e-04  2.53687e-04  3.17713e-04
  3.52198e-04  3.50507e-04  3.25503e-04  2.85430e-04  2.21259e-04  1.40190e-04
  1.15114e-04  2.83356e-04  8.53825e-04  2.03836e-03  2.94035e-03  1.71230e-03
  8.28780e-04  1.24412e-03  1.23498e-03  8.62490e-04  5.12338e-04  2.81749e-04
  1.48646e-04  7.64586e-05  3.86505e-05  1.92783e-05  9.50183e-06  4.62627e-06
  2.22124e-06  1.04884e-06  4.85565e-07  2.20033e-07  9.79963e-08  4.36601e-08
  2.02030e-08  1.01595e-08  5.64249e-09  3.35909e-09  2.04001e-09  1.21549e-09
  6.93508e-10  3.73456e-10  1.88048e-10  8.79876e-11  2.16480e-04  3.12150e-04
  3.99467e-04  4.40492e-04  4.19223e-04  3.68148e-04  3.23705e-04  2.73765e-04
  1.94926e-04  1.30626e-04  1.72220e-04  3.94075e-04  7.92235e-04  1.13841e-03
  1.15236e-03  1.13614e-03  1.15554e-03  9.60075e-04  6.55241e-04  3.96024e-04
  2.23100e-04  1.20424e-04  6.31959e-05  3.24963e-05  1.64392e-05  8.19270e-06
  4.01933e-06  1.93611e-06  9.11682e-07  4.17156e-07  1.84257e-07  7.82534e-08
  3.21667e-08  1.31805e-08  5.69969e-09  2.74747e-09  1.47798e-09  8.43432e-10
  4.83126e-10  2.67596e-10  1.40326e-10  6.88541e-11  3.14040e-11  2.40975e-04
  3.55356e-04  4.62399e-04  5.08296e-04  4.63755e-04  3.80459e-04  3.28840e-04
  2.97458e-04  2.40022e-04  1.73348e-04  1.60374e-04  2.39982e-04  4.05224e-04
  6.19703e-04  8.16500e-04  9.04471e-04  8.37519e-04  6.55258e-04  4.47617e-04
  2.77788e-04  1.61586e-04  8.99285e-05  4.84926e-05  2.55260e-05  1.31693e-05
  6.66824e-06  3.31057e-06  1.60639e-06  7.57648e-07  3.44628e-07  1.49718e-07
  6.15443e-08  2.38775e-08  8.89113e-09  3.34053e-09  1.36674e-09  6.37560e-10
  3.30260e-10  1.77973e-10  9.45481e-11  4.80142e-11  2.29296e-11  1.02165e-11
  2.44211e-04  3.65217e-04  4.83628e-04  5.42555e-04  5.03791e-04  4.15110e-04
  3.55586e-04  3.22459e-04  2.73267e-04  2.12413e-04  1.81456e-04  2.09158e-04
  2.94938e-04  4.16308e-04  5.25959e-04  5.64233e-04  5.11229e-04  4.00593e-04
  2.80126e-04  1.79922e-04  1.08581e-04  6.25780e-05  3.48215e-05  1.88393e-05
  9.94896e-06  5.13493e-06  2.58704e-06  1.26758e-06  6.00228e-07  2.72195e-07
  1.16840e-07  4.68783e-08  1.74337e-08  6.04720e-09  2.02715e-09  7.06028e-10
  2.76619e-10  1.24570e-10  6.12274e-11  3.06928e-11  1.49959e-11  6.96162e-12
  3.04358e-12  2.23211e-04  3.35470e-04  4.51080e-04  5.24577e-04  5.20097e-04
  4.61102e-04  4.01638e-04  3.50723e-04  2.91013e-04  2.28347e-04  1.87146e-04
  1.83870e-04  2.16331e-04  2.67233e-04  3.09618e-04  3.18132e-04  2.86111e-04
  2.27951e-04  1.64349e-04  1.09526e-04  6.86623e-05  4.10352e-05  2.36028e-05
  1.31494e-05  7.12123e-06  3.75266e-06  1.92110e-06  9.51375e-07  4.52588e-07
  2.04766e-07  8.69729e-08  3.41887e-08  1.22980e-08  4.04799e-09  1.24758e-09
  3.80670e-10  1.24965e-10  4.71097e-11  2.02595e-11  9.33826e-12  4.34112e-12
  1.95664e-12  8.41321e-13  1.84356e-04  2.75988e-04  3.74173e-04  4.49256e-04
  4.74305e-04  4.51376e-04  4.03728e-04  3.44360e-04  2.77583e-04  2.14337e-04
  1.68916e-04  1.48701e-04  1.50557e-04  1.63681e-04  1.74428e-04  1.72017e-04
  1.53611e-04  1.24326e-04  9.22506e-05  6.36534e-05  4.13815e-05  2.56186e-05
  1.52255e-05  8.73493e-06  4.85224e-06  2.61102e-06  1.35801e-06  6.79386e-07
  3.24428e-07  1.46295e-07  6.14457e-08  2.36823e-08  8.27665e-09  2.61700e-09
  7.60491e-10  2.11251e-10  5.99932e-11  1.88223e-11  6.81016e-12  2.77983e-12
  1.19954e-12  5.19443e-13  2.19997e-13  1.38859e-04  2.05559e-04  2.78522e-04
  3.40363e-04  3.73228e-04  3.70774e-04  3.39256e-04  2.88849e-04  2.30553e-04
  1.76219e-04  1.35111e-04  1.10617e-04  1.00219e-04  9.78241e-05  9.66063e-05
  9.15265e-05  8.08963e-05  6.61770e-05  5.02726e-05  3.57510e-05  2.40133e-05
  1.53575e-05  9.41223e-06  5.55277e-06  3.16012e-06  1.73424e-06  9.15022e-07
  4.61580e-07  2.20764e-07  9.89701e-08  4.10117e-08  1.54808e-08  5.26577e-09
  1.61126e-09  4.49319e-10  1.17573e-10  3.02845e-11  8.19110e-12  2.47455e-12
  8.59747e-13  3.32724e-13  1.35853e-13  5.56663e-14  9.65821e-05  1.40666e-04
  1.89051e-04  2.32001e-04  2.58678e-04  2.62612e-04  2.44317e-04  2.09884e-04
  1.68373e-04  1.28851e-04  9.75049e-05  7.63936e-05  6.41420e-05  5.75534e-05
  5.31790e-05  4.84498e-05  4.22331e-05  3.47248e-05  2.68456e-05  1.95677e-05
  1.35166e-05  8.89675e-06  5.60606e-06  3.39222e-06  1.97301e-06  1.10145e-06
  5.87878e-07  2.98070e-07  1.42273e-07  6.31734e-08  2.57377e-08  9.49468e-09
  3.14463e-09  9.36008e-10  2.53511e-10  6.39952e-11  1.55791e-11  3.83260e-12
  1.00169e-12  2.93735e-13  9.85475e-14  3.65720e-14  1.41819e-14  6.28443e-05
  8.97889e-05  1.19109e-04  1.45508e-04  1.62906e-04  1.67012e-04  1.57212e-04
  1.36683e-04  1.10946e-04  8.56466e-05  6.46708e-05  4.94741e-05  3.95482e-05
  3.33511e-05  2.91542e-05  2.55995e-05  2.19473e-05  1.80463e-05  1.41172e-05
  1.04891e-05  7.41490e-06  5.00182e-06  3.22834e-06  1.99662e-06  1.18264e-06
  6.69077e-07  3.59763e-07  1.82520e-07  8.65238e-08  3.78705e-08  1.51073e-08
  5.43334e-09  1.75287e-09  5.09494e-10  1.35197e-10  3.34455e-11  7.91894e-12
  1.85167e-12  4.41684e-13  1.14192e-13  3.28507e-14  1.03499e-14  3.72923e-15
  4.22983e-06  5.51934e-06  6.97757e-06  8.73512e-06  1.12211e-05  1.53939e-05
  2.30097e-05  3.68566e-05  6.07641e-05  9.89970e-05  1.54548e-04  2.26156e-04
  3.04807e-04  3.72295e-04  4.06389e-04  3.93390e-04  3.38179e-04  2.60845e-04
  1.83451e-04  1.19765e-04  7.38014e-05  4.35393e-05  2.48761e-05  1.38906e-05
  7.63142e-06  4.14073e-06  2.21951e-06  1.17452e-06  6.24080e-07  3.67145e-07
  2.99549e-07  3.61399e-07  5.05845e-07  6.84604e-07  8.47148e-07  9.49411e-07
  9.65259e-07  8.93491e-07  7.55856e-07  5.86586e-07  4.19349e-07  2.77489e-07
  1.70939e-07  7.44797e-06  9.73166e-06  1.21654e-05  1.47984e-05  1.81443e-05
  2.36297e-05  3.41590e-05  5.46980e-05  9.25190e-05  1.56269e-04  2.52887e-04
  3.82357e-04  5.31475e-04  6.68352e-04  7.46267e-04  7.28960e-04  6.20799e-04
  4.66121e-04  3.15491e-04  1.97355e-04  1.16630e-04  6.62628e-05  3.66946e-05
  2.00253e-05  1.08610e-05  5.88254e-06  3.17841e-06  1.70285e-06  9.14150e-07
  5.50492e-07  4.91358e-07  6.69525e-07  1.01708e-06  1.44150e-06  1.83002e-06
  2.07685e-06  2.11737e-06  1.94974e-06  1.62997e-06  1.24348e-06  8.70348e-07
  5.62292e-07  3.37637e-07  1.27094e-05  1.66864e-05  2.07087e-05  2.45411e-05
  2.86079e-05  3.48057e-05  4.75690e-05  7.50556e-05  1.29731e-04  2.26338e-04
  3.74870e-04  5.71126e-04  7.96276e-04  1.02022e-03  1.18411e-03  1.20699e-03
  1.04849e-03  7.76821e-04  5.07597e-04  3.04220e-04  1.72431e-04  9.44749e-05
  5.08757e-05  2.73031e-05  1.47723e-05  8.11180e-06  4.50224e-06  2.48076e-06
  1.34607e-06  8.10288e-07  7.81399e-07  1.21593e-06  2.02203e-06  3.01517e-06
  3.93549e-06  4.52237e-06  4.61302e-06  4.20683e-06  3.45282e-06  2.56828e-06
  1.74419e-06  1.09027e-06  6.32890e-07  2.09067e-05  2.76582e-05  3.42096e-05
  3.96552e-05  4.39358e-05  4.92076e-05  6.16462e-05  9.35286e-05  1.64175e-04
  2.94494e-04  4.85562e-04  6.85763e-04  8.32102e-04  9.90710e-04  1.23036e-03
  1.50816e-03  1.50954e-03  1.16038e-03  7.43321e-04  4.29314e-04  2.34403e-04
  1.24474e-04  6.56418e-05  3.50365e-05  1.92675e-05  1.10274e-05  6.49395e-06
  3.77879e-06  2.08309e-06  1.20852e-06  1.22143e-06  2.19642e-06  4.02969e-06
  6.34370e-06  8.52471e-06  9.91516e-06  1.00927e-05  9.06733e-06  7.24847e-06
  5.20301e-06  3.38842e-06  2.02495e-06  1.12411e-06  3.29138e-05  4.39411e-05
  5.43193e-05  6.18784e-05  6.54527e-05  6.70081e-05  7.43006e-05  1.04153e-04
  1.84265e-04  3.42464e-04  5.52910e-04  6.17615e-04  3.79510e-04  4.97964e-04
  4.22295e-04  8.73686e-04  1.64901e-03  1.47952e-03  9.58498e-04  5.40912e-04
  2.87335e-04  1.49264e-04  7.79907e-05  4.22022e-05  2.43718e-05  1.52212e-05
  9.96210e-06  6.32328e-06  3.57955e-06  1.92275e-06  1.91138e-06  3.99211e-06
  8.12167e-06  1.35290e-05  1.87471e-05  2.20740e-05  2.23692e-05  1.96842e-05
  1.51823e-05  1.03850e-05  6.39096e-06  3.59679e-06  1.88401e-06  4.91657e-05
  6.62017e-05  8.18325e-05  9.19115e-05  9.35811e-05  8.82365e-05  8.45779e-05
  1.03150e-04  1.81096e-04  3.61662e-04  6.20258e-04  6.67518e-04  7.09831e-04
  1.41307e-03  1.20067e-03  5.33549e-04  1.34502e-03  1.55446e-03  1.05429e-03
  5.93635e-04  3.11456e-04  1.60379e-04  8.44970e-05  4.78836e-05  3.07130e-05
  2.23588e-05  1.70272e-05  1.20157e-05  7.04620e-06  3.44036e-06  3.05422e-06
  7.33852e-06  1.65901e-05  2.93135e-05  4.20167e-05  5.01769e-05  5.05459e-05
  4.32947e-05  3.18541e-05  2.04396e-05  1.16709e-05  6.07322e-06  2.95680e-06
  6.90637e-05  9.35158e-05  1.15260e-04  1.27563e-04  1.25964e-04  1.11877e-04
  9.40708e-05  9.35514e-05  1.54529e-04  3.44447e-04  7.06162e-04  1.08027e-03
  1.23215e-03  1.26665e-03  3.54332e-03  1.38092e-03  9.88374e-04  1.34066e-03
  9.71204e-04  5.57318e-04  2.93424e-04  1.52069e-04  8.29592e-05  5.21241e-05
  4.05420e-05  3.68092e-05  3.31272e-05  2.57016e-05  1.55635e-05  7.01976e-06
  5.06490e-06  1.35905e-05  3.41513e-05  6.42783e-05  9.58808e-05  1.16661e-04
  1.16800e-04  9.66920e-05  6.68938e-05  3.94596e-05  2.04304e-05  9.62302e-06
  4.29654e-06  9.05516e-05  1.22721e-04  1.49989e-04  1.62729e-04  1.56117e-04
  1.34061e-04  1.05147e-04  8.50649e-05  1.16361e-04  2.79702e-04  6.66950e-04
  1.19930e-03  9.57277e-04  4.59385e-04  1.01068e-03  6.60528e-04  6.59799e-04
  9.94907e-04  7.55585e-04  4.44596e-04  2.37104e-04  1.26021e-04  7.46796e-05
  5.72538e-05  5.96838e-05  6.94005e-05  7.18851e-05  5.93336e-05  3.65519e-05
  1.56935e-05  8.78959e-06  2.50029e-05  6.98092e-05  1.40947e-04  2.20969e-04
  2.76099e-04  2.75035e-04  2.18083e-04  1.39147e-04  7.34619e-05  3.35174e-05
  1.39913e-05  5.72892e-06  1.10375e-04  1.49060e-04  1.79858e-04  1.90445e-04
  1.77188e-04  1.49393e-04  1.16703e-04  8.52259e-05  8.51579e-05  1.88588e-04
  4.80216e-04  9.36542e-04  1.12070e-03  8.24504e-04  7.02031e-04  4.19431e-04
  6.16286e-04  6.91814e-04  5.09887e-04  3.02117e-04  1.64927e-04  9.57686e-05
  6.88474e-05  7.03582e-05  1.00556e-04  1.45238e-04  1.66072e-04  1.40750e-04
  8.63949e-05  3.60657e-05  1.59489e-05  4.46463e-05  1.38129e-04  3.01948e-04
  5.04294e-04  6.54388e-04  6.49589e-04  4.86777e-04  2.78445e-04  1.26800e-04
  4.93437e-05  1.81687e-05  7.19204e-06  1.25212e-04  1.68137e-04  2.00539e-04
  2.08521e-04  1.89931e-04  1.58488e-04  1.25891e-04  9.15530e-05  6.97929e-05
  1.10986e-04  2.73603e-04  5.55929e-04  8.19091e-04  8.80418e-04  7.42559e-04
  5.84869e-04  5.27452e-04  4.41434e-04  3.01433e-04  1.78947e-04  1.13489e-04
  9.66103e-05  9.73496e-05  1.10149e-04  1.82618e-04  3.14837e-04  3.87419e-04
  3.27308e-04  1.95594e-04  8.00317e-05  2.98382e-05  7.49844e-05  2.54444e-04
  6.07442e-04  1.09701e-03  1.49682e-03  1.47877e-03  1.02323e-03  5.01871e-04
  1.87322e-04  6.10793e-05  2.16107e-05  9.92721e-06  1.33190e-04  1.77821e-04
  2.10859e-04  2.18610e-04  1.99542e-04  1.67024e-04  1.33036e-04  9.70567e-05
  6.37204e-05  6.15446e-05  1.25259e-04  2.55509e-04  3.96708e-04  4.70845e-04
  4.53279e-04  3.91684e-04  3.22944e-04  2.40091e-04  1.56004e-04  1.10272e-04
  1.33005e-04  2.10962e-04  2.61758e-04  2.27915e-04  3.03102e-04  6.35009e-04
  8.53814e-04  7.05656e-04  4.01951e-04  1.61533e-04  5.55220e-05  1.14142e-04
  4.13057e-04  1.07769e-03  2.11808e-03  3.03320e-03  2.91837e-03  1.78580e-03
  7.01835e-04  2.05061e-04  6.49720e-05  3.14494e-05  1.92686e-05  1.35098e-04
  1.79491e-04  2.12598e-04  2.21828e-04  2.05329e-04  1.73548e-04  1.37122e-04
  9.82392e-05  5.93756e-05  3.55185e-05  4.56390e-05  9.08832e-05  1.48127e-04
  1.88387e-04  1.99750e-04  1.86975e-04  1.54687e-04  1.09425e-04  7.79492e-05
  1.12458e-04  2.77384e-04  5.85258e-04  8.01718e-04  5.19879e-04  2.93249e-04
  9.18903e-04  1.56901e-03  1.29453e-03  6.99758e-04  2.78678e-04  9.65324e-05
  1.51632e-04  5.50427e-04  1.53442e-03  3.17924e-03  4.36627e-03  3.48849e-03
  1.75907e-03  5.31552e-04  1.70354e-04  1.10855e-04  7.70481e-05  4.67471e-05
  1.34785e-04  1.78887e-04  2.12760e-04  2.24489e-04  2.11094e-04  1.80432e-04
  1.42426e-04  1.01664e-04  6.15738e-05  3.16697e-05  2.28911e-05  3.59038e-05
  5.96544e-05  8.15629e-05  9.45591e-05  9.39075e-05  7.59868e-05  4.96546e-05
  5.29650e-05  1.69359e-04  5.43070e-04  1.29720e-03  1.89353e-03  7.07410e-04
  1.85788e-05  3.00859e-04  1.91954e-03  1.78346e-03  9.47084e-04  3.84957e-04
  1.44357e-04  1.69943e-04  5.55722e-04  1.55081e-03  3.03438e-03  2.57635e-03
  1.45560e-04  1.68364e-04  2.50492e-04  4.46846e-04  3.56995e-04  2.04268e-04
  1.02915e-04  1.38479e-04  1.85753e-04  2.25018e-04  2.44112e-04  2.37901e-04
  2.11265e-04  1.73107e-04  1.29903e-04  8.76136e-05  5.57930e-05  4.32771e-05
  5.02192e-05  6.82826e-05  8.75686e-05  9.96885e-05  9.60734e-05  7.20024e-05
  4.10424e-05  5.37694e-05  2.25013e-04  7.84007e-04  2.02095e-03  3.14446e-03
  3.76302e-04  3.37067e-03  1.15813e-04  1.40392e-03  1.62974e-03  9.15558e-04
  3.99032e-04  1.68530e-04  1.54023e-04  3.94890e-04  9.84166e-04  1.55623e-03
  4.66395e-04  5.95017e-04  1.31830e-04  1.26319e-03  1.52946e-03  8.69974e-04
  4.04062e-04  1.77599e-04  1.53500e-04  2.12212e-04  2.67673e-04  3.06116e-04
  3.18559e-04  3.04469e-04  2.67783e-04  2.14648e-04  1.56959e-04  1.11562e-04
  9.09605e-05  9.54496e-05  1.15558e-04  1.39256e-04  1.54072e-04  1.46659e-04
  1.10059e-04  6.09678e-05  5.74243e-05  2.22758e-04  7.98726e-04  2.12735e-03
  3.75714e-03  2.29725e-03  5.19495e-05  6.00073e-05  6.82502e-04  9.24409e-04
  5.99135e-04  2.92899e-04  1.39755e-04  1.05562e-04  1.87032e-04  3.55161e-04
  3.76838e-04  1.21697e-04  1.05212e-04  1.08486e-03  3.45145e-03  2.63320e-03
  1.29611e-03  5.58663e-04  2.33829e-04  1.86982e-04  2.71261e-04  3.61532e-04
  4.39564e-04  4.90269e-04  5.04409e-04  4.69581e-04  3.84965e-04  2.79766e-04
  1.92873e-04  1.46350e-04  1.39064e-04  1.56608e-04  1.83039e-04  2.03080e-04
  1.99143e-04  1.57761e-04  9.22234e-05  5.90480e-05  1.63914e-04  5.81086e-04
  1.52478e-03  2.82843e-03  3.10526e-03  1.62764e-03  3.99134e-04  2.27482e-04
  3.38638e-04  2.71431e-04  1.58982e-04  9.54042e-05  7.06700e-05  7.04122e-05
  7.39839e-05  9.21409e-05  4.82462e-04  1.80907e-03  3.58031e-03  3.88114e-03
  2.53790e-03  1.26232e-03  5.60218e-04  2.39977e-04  2.44090e-04  3.74573e-04
  5.26764e-04  6.68886e-04  7.78752e-04  8.47052e-04  8.09453e-04  6.42414e-04
  4.38155e-04  2.78207e-04  1.89636e-04  1.62184e-04  1.70999e-04  1.94607e-04
  2.18370e-04  2.24672e-04  1.91720e-04  1.22720e-04  6.50914e-05  9.77147e-05
  3.16227e-04  7.93836e-04  1.41296e-03  1.65591e-03  1.11964e-03  3.87588e-04
  1.08199e-04  1.10844e-04  1.20433e-04  1.14602e-04  1.20004e-04  1.14439e-04
  7.96562e-05  4.04754e-05  1.09077e-04  5.64857e-04  1.56909e-03  2.47903e-03
  2.42565e-03  1.65534e-03  9.02559e-04  4.37083e-04  2.00654e-04  3.23880e-04
  5.25079e-04  7.69597e-04  9.77723e-04  1.12201e-03  1.29837e-03  1.22573e-03
  8.62542e-04  5.43963e-04  3.25496e-04  2.05598e-04  1.63456e-04  1.64838e-04
  1.83905e-04  2.08633e-04  2.24713e-04  2.05995e-04  1.45570e-04  7.83508e-05
  6.05106e-05  1.40325e-04  3.28775e-04  5.49713e-04  6.25204e-04  4.50423e-04
  1.93456e-04  6.77136e-05  6.36730e-05  9.35951e-05  1.35148e-04  1.81821e-04
  1.91184e-04  1.38257e-04  6.86984e-05  8.85803e-05  3.22703e-04  7.67189e-04
  1.14078e-03  1.15127e-03  8.64217e-04  5.29766e-04  2.86514e-04  1.44265e-04
  4.12217e-04  6.99414e-04  1.04982e-03  1.25075e-03  1.28674e-03  1.82040e-03
  1.58335e-03  8.12639e-04  5.12435e-04  3.10206e-04  1.91963e-04  1.51429e-04
  1.53838e-04  1.73197e-04  1.99040e-04  2.19529e-04  2.10529e-04  1.61437e-04
  9.59643e-05  5.41241e-05  6.36029e-05  1.21591e-04  1.87774e-04  2.03082e-04
  1.47518e-04  7.32556e-05  3.95125e-05  4.83082e-05  7.79869e-05  1.25001e-04
  1.79480e-04  1.98258e-04  1.52998e-04  7.94261e-05  5.15477e-05  1.27041e-04
  2.92300e-04  4.44985e-04  4.82497e-04  4.03477e-04  2.79330e-04  1.69733e-04
  9.44942e-05  4.78415e-04  8.30320e-04  1.24303e-03  1.33400e-03  1.32248e-03
  7.17785e-04  5.53005e-04  1.52521e-03  7.63261e-04  3.20421e-04  1.70490e-04
  1.35138e-04  1.45169e-04  1.71091e-04  2.01121e-04  2.23594e-04  2.18860e-04
  1.77662e-04  1.16781e-04  6.63460e-05  4.64471e-05  5.45533e-05  6.89115e-05
  6.65321e-05  4.50243e-05  2.37458e-05  1.88625e-05  2.86456e-05  4.85962e-05
  8.30341e-05  1.26076e-04  1.46906e-04  1.22061e-04  6.88661e-05  2.99007e-05
  3.79480e-05  9.25210e-05  1.58304e-04  1.93352e-04  1.83303e-04  1.43795e-04
  9.79782e-05  6.01102e-05  4.90225e-04  8.37586e-04  1.19256e-03  1.12208e-03
  1.48369e-03  3.09165e-03  2.49489e-03  2.30963e-03  1.30801e-03  3.96075e-04
  1.61591e-04  1.21531e-04  1.39463e-04  1.75223e-04  2.14185e-04  2.43101e-04
  2.43319e-04  2.06112e-04  1.45790e-04  8.95351e-05  5.64830e-05  4.64739e-05
  4.46822e-05  3.68916e-05  2.25045e-05  1.14578e-05  9.56952e-06  1.44602e-05
  2.59414e-05  4.87239e-05  7.83922e-05  9.56224e-05  8.57098e-05  5.53882e-05
  2.55716e-05  1.53186e-05  3.05969e-05  6.05925e-05  8.55590e-05  9.20766e-05
  8.06570e-05  6.03425e-05  3.99427e-05  4.43221e-04  7.18891e-04  9.42211e-04
  7.74875e-04  1.38695e-03  2.15626e-03  1.20120e-03  1.76409e-03  1.07193e-03
  3.79020e-04  1.51689e-04  1.15757e-04  1.42261e-04  1.88148e-04  2.41203e-04
  2.87516e-04  3.00716e-04  2.64770e-04  1.95025e-04  1.24880e-04  7.86658e-05
  5.87775e-05  5.12499e-05  4.14586e-05  2.71620e-05  1.60198e-05  1.21215e-05
  1.32550e-05  2.02311e-05  3.66378e-05  5.73307e-05  6.87997e-05  6.40321e-05
  4.78997e-05  3.01368e-05  2.02132e-05  2.39985e-05  3.90477e-05  5.47503e-05
  6.09631e-05  5.55569e-05  4.31334e-05  2.94822e-05  3.66027e-04  5.56389e-04
  6.92087e-04  6.12902e-04  8.11237e-04  2.05198e-03  1.99963e-03  1.24383e-03
  6.69565e-04  2.77115e-04  1.32672e-04  1.26966e-04  1.67269e-04  2.19247e-04
  2.86276e-04  3.68459e-04  4.17423e-04  3.83113e-04  2.85166e-04  1.81030e-04
  1.09606e-04  7.56849e-05  6.21008e-05  5.00663e-05  3.51705e-05  2.51672e-05
  2.34513e-05  2.60920e-05  3.43641e-05  5.31346e-05  7.37827e-05  7.88851e-05
  6.72550e-05  5.07428e-05  3.68660e-05  2.90691e-05  3.05256e-05  4.02955e-05
  5.05775e-05  5.32955e-05  4.70792e-05  3.58964e-05  2.42939e-05  2.92662e-04
  4.19989e-04  5.13631e-04  5.14855e-04  5.45673e-04  8.08120e-04  9.27702e-04
  6.98145e-04  3.84395e-04  1.79602e-04  1.34153e-04  1.80156e-04  2.46482e-04
  3.15701e-04  3.62931e-04  4.84513e-04  6.33981e-04  6.11965e-04  4.47934e-04
  2.71669e-04  1.51942e-04  9.23944e-05  6.73196e-05  5.14265e-05  3.81134e-05
  3.55122e-05  4.53138e-05  5.96762e-05  8.18079e-05  1.26353e-04  1.73008e-04
  1.70306e-04  1.27101e-04  8.35303e-05  5.35756e-05  3.75390e-05  3.47994e-05
  4.19541e-05  4.98882e-05  5.04810e-05  4.30859e-05  3.19329e-05  2.11361e-05
  2.41897e-04  3.32630e-04  4.02387e-04  4.23598e-04  4.19740e-04  4.40832e-04
  4.38143e-04  3.40342e-04  2.04521e-04  1.50025e-04  2.25799e-04  3.46000e-04
  5.06856e-04  9.56981e-04  8.43949e-04  6.48427e-04  1.03155e-03  1.03646e-03
  7.19471e-04  4.07145e-04  2.08243e-04  1.09299e-04  6.67144e-05  4.63748e-05
  3.92799e-05  5.35755e-05  9.03534e-05  1.39377e-04  2.10928e-04  3.58530e-04
  5.19273e-04  4.79020e-04  3.31183e-04  2.01301e-04  1.09861e-04  5.93494e-05
  4.03611e-05  4.04073e-05  4.53831e-05  4.50945e-05  3.80249e-05  2.78449e-05
  1.82080e-05  2.18003e-04  2.92937e-04  3.52166e-04  3.74981e-04  3.59408e-04
  3.20260e-04  2.61661e-04  1.85386e-04  1.39593e-04  2.25913e-04  5.23005e-04
  8.72915e-04  1.14625e-03  3.55294e-03  3.51050e-03  1.12039e-03  1.81253e-03
  1.73449e-03  1.09372e-03  5.72138e-04  2.71251e-04  1.25977e-04  6.39157e-05
  4.05345e-05  4.45781e-05  8.55597e-05  1.71547e-04  3.03327e-04  5.06114e-04
  9.02017e-04  1.23605e-03  9.94287e-04  7.57432e-04  4.75995e-04  2.33356e-04
  1.05247e-04  5.31844e-05  3.89501e-05  3.81347e-05  3.68055e-05  3.10790e-05
  2.28893e-05  1.50190e-05  2.17626e-04  2.91560e-04  3.52475e-04  3.79818e-04
  3.63311e-04  3.08109e-04  2.28659e-04  1.52353e-04  1.48078e-04  3.62762e-04
  1.04820e-03  2.28356e-03  2.05284e-03  4.73514e-04  4.07410e-04  1.61536e-03
  2.92908e-03  2.47520e-03  1.42408e-03  7.02436e-04  3.17000e-04  1.35929e-04
  5.96324e-05  3.56514e-05  5.19426e-05  1.22092e-04  2.70556e-04  5.28139e-04
  8.85711e-04  9.81878e-04  2.50239e-05  2.40497e-04  1.11554e-03  8.42261e-04
  3.78958e-04  1.53833e-04  6.60098e-05  3.70934e-05  3.02142e-05  2.78456e-05
  2.37327e-05  1.78384e-05  1.19160e-05  2.33687e-04  3.15712e-04  3.86201e-04
  4.22376e-04  4.10540e-04  3.53449e-04  2.66132e-04  1.79447e-04  1.71498e-04
  4.21522e-04  1.31192e-03  3.35030e-03  3.48934e-03  1.83064e-03  1.80165e-03
  1.03037e-03  2.84128e-03  2.53060e-03  1.46066e-03  7.14712e-04  3.16278e-04
  1.29258e-04  5.10311e-05  2.88896e-05  5.24674e-05  1.39528e-04  3.24675e-04
  6.46288e-04  9.61050e-04  3.27183e-04  2.12991e-03  5.94929e-05  1.20348e-03
  9.40535e-04  4.10317e-04  1.61092e-04  6.41203e-05  3.06189e-05  2.18058e-05
  1.98715e-05  1.76022e-05  1.37812e-05  9.50184e-06  2.56726e-04  3.49945e-04
  4.31539e-04  4.75609e-04  4.68055e-04  4.14217e-04  3.27622e-04  2.29565e-04
  1.85521e-04  3.44006e-04  9.36096e-04  2.01956e-03  2.35300e-03  3.08754e-03
  3.94507e-03  1.22979e-03  1.72130e-03  1.84846e-03  1.17093e-03  5.93352e-04
  2.61847e-04  1.04782e-04  4.11525e-05  2.34458e-05  4.47120e-05  1.26725e-04
  2.97211e-04  5.59081e-04  7.60320e-04  5.59340e-04  4.72122e-04  9.26549e-04
  1.00001e-03  6.22362e-04  2.90662e-04  1.19575e-04  4.59767e-05  1.94502e-05
  1.37179e-05  1.42067e-05  1.39742e-05  1.16340e-05  8.30647e-06  2.76394e-04
  3.78164e-04  4.66613e-04  5.13335e-04  5.06525e-04  4.57685e-04  3.79765e-04
  2.80462e-04  2.02453e-04  2.45779e-04  4.89775e-04  7.68381e-04  7.00928e-04
  1.51062e-03  2.17441e-03  9.79777e-04  1.12315e-03  1.16558e-03  7.87140e-04
  4.09756e-04  1.81291e-04  8.44789e-05  5.81947e-05  4.98458e-05  5.31546e-05
  1.06987e-04  2.36010e-04  4.05151e-04  5.18103e-04  5.59928e-04  7.56147e-04
  7.25771e-04  4.63191e-04  2.85762e-04  1.57475e-04  7.43334e-05  2.92821e-05
  1.15095e-05  1.02597e-05  1.37248e-05  1.46939e-05  1.24015e-05  8.79188e-06
  2.84539e-04  3.88478e-04  4.77182e-04  5.21986e-04  5.14453e-04  4.71018e-04
  4.04679e-04  3.14508e-04  2.24740e-04  2.04244e-04  2.95716e-04  4.12318e-04
  4.29288e-04  5.28472e-04  6.87553e-04  7.23916e-04  8.08053e-04  7.27994e-04
  4.81195e-04  2.45380e-04  1.24021e-04  1.27203e-04  1.91279e-04  2.08615e-04
  1.49515e-04  1.28964e-04  2.13233e-04  3.20463e-04  3.57567e-04  3.25802e-04
  2.91995e-04  2.33649e-04  1.67173e-04  1.30162e-04  1.00714e-04  6.88139e-05
  3.70862e-05  1.93035e-05  2.02602e-05  2.49335e-05  2.34102e-05  1.76060e-05
  1.14457e-05  2.78546e-04  3.77917e-04  4.61623e-04  5.03431e-04  4.96984e-04
  4.58436e-04  4.00113e-04  3.20362e-04  2.34568e-04  1.92668e-04  2.31392e-04
  3.19149e-04  3.93800e-04  4.57187e-04  5.30901e-04  5.88949e-04  5.81865e-04
  4.64919e-04  2.82339e-04  1.40838e-04  1.39983e-04  3.32581e-04  6.29488e-04
  7.10014e-04  4.34348e-04  2.19929e-04  2.65364e-04  3.41814e-04  3.19332e-04
  2.32406e-04  1.43624e-04  8.50469e-05  6.69434e-05  8.29211e-05  1.10017e-04
  1.14640e-04  7.85781e-05  5.00750e-05  5.76696e-05  6.02391e-05  4.59486e-05
  2.89682e-05  1.65366e-05  2.62418e-04  3.53057e-04  4.29189e-04  4.68329e-04
  4.64253e-04  4.28833e-04  3.72962e-04  2.98975e-04  2.21360e-04  1.78102e-04
  1.99074e-04  2.71300e-04  3.54577e-04  4.24488e-04  4.75314e-04  4.90021e-04
  4.38899e-04  3.15602e-04  1.68533e-04  9.76865e-05  2.46500e-04  7.69175e-04
  1.51605e-03  1.48909e-03  5.85693e-04  2.31465e-04  3.74057e-04  4.55349e-04
  3.67518e-04  2.33740e-04  1.20773e-04  5.00733e-05  3.19727e-05  6.95621e-05
  1.41587e-04  1.64545e-04  8.92858e-05  6.89759e-05  1.33153e-04  1.32754e-04
  8.53159e-05  4.59150e-05  2.32518e-05  2.44913e-04  3.26773e-04  3.95390e-04
  4.31278e-04  4.27407e-04  3.91426e-04  3.33691e-04  2.61888e-04  1.92902e-04
  1.57678e-04  1.79003e-04  2.48333e-04  3.34135e-04  4.07837e-04  4.51389e-04
  4.46374e-04  3.75796e-04  2.47044e-04  1.13765e-04  8.95756e-05  3.80288e-04
  1.27362e-03  2.41302e-03  1.09135e-03  1.23022e-04  2.18540e-05  4.40608e-04
  5.72241e-04  4.28476e-04  2.61093e-04  1.32870e-04  4.77942e-05  1.63545e-05
  5.45636e-05  1.36571e-04  9.19419e-05  3.03144e-05  4.37127e-06  2.04147e-04
  2.19710e-04  1.26677e-04  6.15777e-05  2.89090e-05  2.36582e-04  3.14459e-04
  3.78988e-04  4.10991e-04  4.02513e-04  3.60545e-04  2.98000e-04  2.27149e-04
  1.66100e-04  1.41686e-04  1.72224e-04  2.48904e-04  3.42011e-04  4.21966e-04
  4.66864e-04  4.56417e-04  3.75981e-04  2.37356e-04  9.89340e-05  8.26436e-05
  4.18909e-04  1.45005e-03  2.71219e-03  5.84246e-04  2.88155e-03  4.81145e-05
  3.57737e-04  5.28009e-04  4.12499e-04  2.67857e-04  1.51515e-04  6.14785e-05
  1.36026e-05  3.35804e-05  9.46196e-05  3.46606e-05  2.64051e-04  4.05057e-05
  2.11156e-04  2.40984e-04  1.36294e-04  6.50863e-05  3.01846e-05  2.47823e-04
  3.32291e-04  4.01378e-04  4.30955e-04  4.11651e-04  3.56539e-04  2.86394e-04
  2.14696e-04  1.56022e-04  1.35985e-04  1.73856e-04  2.59895e-04  3.62014e-04
  4.49807e-04  5.01428e-04  4.95197e-04  4.13582e-04  2.66808e-04  1.13409e-04
  6.70486e-05  3.19217e-04  1.13487e-03  2.32459e-03  1.91666e-03  3.43187e-04
  1.40002e-04  2.21665e-04  3.29711e-04  3.06097e-04  2.39325e-04  1.66456e-04
  8.58102e-05  2.48197e-05  2.09571e-05  6.25695e-05  7.11018e-05  3.55222e-05
  5.65704e-05  1.73446e-04  1.72907e-04  1.04803e-04  5.36930e-05  2.62687e-05
  2.88232e-04  3.97687e-04  4.88199e-04  5.19664e-04  4.79490e-04  4.00834e-04
  3.19792e-04  2.42712e-04  1.72409e-04  1.38340e-04  1.70533e-04  2.59694e-04
  3.67278e-04  4.60733e-04  5.20777e-04  5.26391e-04  4.55427e-04  3.11849e-04
  1.48728e-04  6.06499e-05  1.72970e-04  6.18440e-04  1.33323e-03  1.65992e-03
  1.09326e-03  3.95665e-04  1.43260e-04  1.55854e-04  1.83725e-04  1.90987e-04
  1.70861e-04  1.09687e-04  4.31715e-05  2.04614e-05  4.08411e-05  6.42506e-05
  6.59961e-05  7.11459e-05  9.41955e-05  9.01688e-05  6.23799e-05  3.64685e-05
  1.97637e-05  3.65250e-04  5.29096e-04  6.70870e-04  7.10313e-04  6.39988e-04
  5.53308e-04  4.57837e-04  3.47802e-04  2.32964e-04  1.49814e-04  1.53121e-04
  2.34085e-04  3.41502e-04  4.36624e-04  5.02979e-04  5.23285e-04  4.72842e-04
  3.47788e-04  1.91274e-04  7.73214e-05  8.01458e-05  2.46008e-04  5.25494e-04
  6.93513e-04  5.40771e-04  2.39364e-04  7.93981e-05  6.55093e-05  9.84821e-05
  1.40125e-04  1.56718e-04  1.18197e-04  5.69404e-05  2.47201e-05  2.63145e-05
  3.59498e-05  3.70596e-05  3.63194e-05  4.10674e-05  4.14733e-05  3.34516e-05
  2.27832e-05  1.39421e-05  4.78660e-04  7.37990e-04  9.77733e-04  1.02514e-03
  1.01607e-03  1.32872e-03  1.14537e-03  7.28238e-04  4.32793e-04  2.03288e-04
  1.33898e-04  1.90357e-04  2.91235e-04  3.84710e-04  4.53644e-04  4.85349e-04
  4.57043e-04  3.60083e-04  2.25880e-04  1.09870e-04  5.80107e-05  8.50401e-05
  1.59744e-04  2.06738e-04  1.69771e-04  8.78587e-05  3.58350e-05  2.88358e-05
  5.23366e-05  9.57205e-05  1.25693e-04  1.07317e-04  6.06518e-05  2.82296e-05
  1.87464e-05  1.79857e-05  1.68609e-05  1.68440e-05  1.97504e-05  2.18460e-05
  2.00603e-05  1.54784e-05  1.04714e-05  6.09283e-04  1.00340e-03  1.39837e-03
  1.40610e-03  1.77840e-03  3.97257e-03  3.13614e-03  2.00792e-03  1.08682e-03
  3.76485e-04  1.42780e-04  1.51492e-04  2.36499e-04  3.24353e-04  3.92836e-04
  4.31091e-04  4.20519e-04  3.51903e-04  2.46425e-04  1.44095e-04  7.63644e-05
  5.08504e-05  5.22423e-05  5.53116e-05  4.56646e-05  2.96184e-05  1.86286e-05
  1.70206e-05  3.11543e-05  6.40183e-05  9.29834e-05  8.87209e-05  5.84318e-05
  3.03327e-05  1.54863e-05  9.56297e-06  8.39133e-06  1.08526e-05  1.50734e-05
  1.77483e-05  1.70231e-05  1.36824e-05  9.58290e-06  7.10885e-04  1.23539e-03
  1.82062e-03  1.74103e-03  1.58796e-03  3.46220e-04  3.68694e-04  3.32038e-03
  2.16523e-03  6.21533e-04  1.78899e-04  1.34001e-04  1.98157e-04  2.77516e-04
  3.44271e-04  3.86399e-04  3.88118e-04  3.41193e-04  2.60191e-04  1.74723e-04
  1.08756e-04  6.88881e-05  4.75245e-05  3.42604e-05  2.46799e-05  1.88646e-05
  1.54342e-05  1.41795e-05  2.23801e-05  4.57278e-05  7.11089e-05  7.64052e-05
  5.89279e-05  3.42386e-05  1.51473e-05  5.95869e-06  6.40061e-06  1.29612e-05
  1.99658e-05  2.29219e-05  2.10076e-05  1.62259e-05  1.10128e-05  7.28997e-04
  1.29279e-03  1.97923e-03  2.05592e-03  1.54196e-03  1.55813e-03  1.58217e-03
  2.89896e-03  2.10388e-03  6.24309e-04  1.91784e-04  1.39279e-04  1.94767e-04
  2.69734e-04  3.36364e-04  3.81585e-04  3.89882e-04  3.53142e-04  2.83551e-04
  2.07042e-04  1.45180e-04  1.04246e-04  7.76920e-05  5.65771e-05  3.81048e-05
  2.46191e-05  1.71297e-05  1.48615e-05  2.03398e-05  3.78702e-05  6.31232e-05
  7.96377e-05  7.32763e-05  4.74280e-05  1.92785e-05  4.75176e-06  8.10386e-06
  2.15513e-05  3.31194e-05  3.59206e-05  3.08155e-05  2.23648e-05  1.43741e-05
  6.48381e-04  1.12141e-03  1.68651e-03  1.85799e-03  1.80810e-03  3.22593e-03
  3.17603e-03  2.25602e-03  1.09753e-03  4.00309e-04  1.76072e-04  1.73037e-04
  2.45079e-04  3.27266e-04  3.98467e-04  4.48068e-04  4.57555e-04  4.15373e-04
  3.36086e-04  2.50919e-04  1.84569e-04  1.42864e-04  1.15480e-04  8.83046e-05
  5.74267e-05  3.21965e-05  2.29420e-05  2.81274e-05  3.62927e-05  4.51664e-05
  7.20084e-05  1.14705e-04  1.28388e-04  9.03979e-05  3.52111e-05  5.39046e-06
  1.14785e-05  3.54649e-05  5.36756e-05  5.55298e-05  4.50776e-05  3.09835e-05
  1.89484e-05  5.10878e-04  8.33679e-04  1.18096e-03  1.28047e-03  1.08863e-03
  1.49855e-03  1.73862e-03  1.06444e-03  5.20825e-04  2.48594e-04  1.86066e-04
  2.53624e-04  3.66458e-04  4.70294e-04  5.50449e-04  6.09710e-04  6.22469e-04
  5.57679e-04  4.37889e-04  3.15765e-04  2.26898e-04  1.75899e-04  1.44676e-04
  1.10207e-04  6.70254e-05  3.67446e-05  4.78624e-05  9.83783e-05  1.33179e-04
  1.07013e-04  1.15563e-04  2.43052e-04  3.18123e-04  2.26408e-04  8.54961e-05
  1.12932e-05  1.47807e-05  5.12919e-05  7.71475e-05  7.71929e-05  6.01912e-05
  3.97556e-05  2.34437e-05  3.73875e-04  5.70432e-04  7.59901e-04  8.18939e-04
  7.01781e-04  6.22235e-04  6.16838e-04  4.86177e-04  3.05923e-04  2.10657e-04
  2.50652e-04  3.89434e-04  5.59651e-04  7.18322e-04  7.96339e-04  8.55564e-04
  9.07169e-04  8.13554e-04  6.08786e-04  4.08187e-04  2.70745e-04  1.96153e-04
  1.54167e-04  1.11607e-04  6.24804e-05  4.67222e-05  1.32746e-04  3.50222e-04
  5.45936e-04  4.11467e-04  2.58276e-04  7.04062e-04  9.66049e-04  6.19248e-04
  2.14635e-04  3.27650e-05  2.00739e-05  6.49782e-05  9.56544e-05  9.31248e-05
  7.06609e-05  4.55313e-05  2.62781e-05  2.69773e-04  3.87979e-04  4.93590e-04
  5.33966e-04  4.88262e-04  4.11529e-04  3.49804e-04  2.81693e-04  2.19505e-04
  2.36033e-04  3.79095e-04  5.83895e-04  8.21372e-04  1.35283e-03  1.38899e-03
  1.11910e-03  1.31512e-03  1.21988e-03  8.61963e-04  5.28300e-04  3.14052e-04
  2.01968e-04  1.43749e-04  9.65934e-05  5.43333e-05  7.73574e-05  3.12979e-04
  9.71868e-04  1.92138e-03  1.74394e-03  6.55222e-04  2.31426e-03  2.94123e-03
  1.49606e-03  4.39077e-04  7.86023e-05  3.70793e-05  7.79085e-05  1.04486e-04
  9.77617e-05  7.25857e-05  4.61617e-05  2.64136e-05  2.04167e-04  2.81334e-04
  3.47219e-04  3.75821e-04  3.55394e-04  3.01944e-04  2.40527e-04  1.88576e-04
  1.83108e-04  3.04233e-04  6.28582e-04  1.03597e-03  1.31624e-03  3.33059e-03
  3.62136e-03  1.51245e-03  1.90734e-03  1.78988e-03  1.17322e-03  6.58288e-04
  3.52314e-04  1.98256e-04  1.24607e-04  8.06234e-05  5.74378e-05  1.21956e-04
  4.97387e-04  1.76395e-03  4.63315e-03  5.62807e-03  1.02759e-03  5.49616e-03
  6.42843e-03  2.43260e-03  6.08201e-04  1.43453e-04  7.99975e-05  9.81671e-05
  1.07085e-04  9.26718e-05  6.67356e-05  4.20025e-05  2.39933e-05  1.70353e-04
  2.29635e-04  2.79311e-04  3.02390e-04  2.89958e-04  2.47422e-04  1.90059e-04
  1.43177e-04  1.64763e-04  3.80050e-04  1.01870e-03  2.26148e-03  2.49542e-03
  4.49835e-04  3.39633e-04  2.13093e-03  2.73222e-03  2.33095e-03  1.42041e-03
  7.50101e-04  3.74344e-04  1.90120e-04  1.08426e-04  7.53139e-05  7.67226e-05
  1.57561e-04  4.91333e-04  1.62249e-03  4.65373e-03  4.52425e-03  1.17375e-03
  5.06577e-05  4.69644e-03  1.88580e-03  6.07029e-04  2.53016e-04  1.59558e-04
  1.30829e-04  1.09555e-04  8.37196e-05  5.71672e-05  3.52991e-05  2.00947e-05
  1.59003e-04  2.13987e-04  2.60475e-04  2.83643e-04  2.75484e-04  2.38615e-04
  1.82278e-04  1.28427e-04  1.42427e-04  3.78015e-04  1.16461e-03  2.97658e-03
  3.19715e-03  8.91175e-04  2.85611e-03  2.15484e-03  2.68181e-03  2.31884e-03
  1.42136e-03  7.47686e-04  3.66239e-04  1.77764e-04  9.84593e-05  8.04711e-05
  1.09061e-04  2.04497e-04  4.32694e-04  8.97213e-04  1.38667e-03  2.62499e-04
  1.54441e-02  1.88010e-03  1.91673e-03  1.78236e-03  9.26905e-04  4.72048e-04
  2.66459e-04  1.68166e-04  1.12476e-04  7.47415e-05  4.74020e-05  2.82916e-05
  1.59057e-05  1.61005e-04  2.18985e-04  2.69054e-04  2.95408e-04  2.90302e-04
  2.57590e-04  2.03058e-04  1.38329e-04  1.18886e-04  2.78047e-04  8.26404e-04
  1.83668e-03  2.05012e-03  2.26320e-03  3.52533e-03  1.60583e-03  1.68877e-03
  1.74053e-03  1.16589e-03  6.45596e-04  3.25337e-04  1.59395e-04  9.13123e-05
  8.81575e-05  1.43291e-04  2.81040e-04  5.82343e-04  1.28893e-03  3.07788e-03
  5.14578e-03  9.19546e-04  1.76706e-03  5.18497e-03  3.19168e-03  1.47793e-03
  6.92081e-04  3.49776e-04  1.91438e-04  1.10947e-04  6.58007e-05  3.86975e-05
  2.21054e-05  1.21473e-05  1.67683e-04  2.30854e-04  2.86261e-04  3.15690e-04
  3.11024e-04  2.80253e-04  2.30948e-04  1.63778e-04  1.13620e-04  1.76687e-04
  4.52698e-04  8.79386e-04  1.14622e-03  1.74642e-03  1.99127e-03  1.06965e-03
  1.14939e-03  1.16149e-03  8.36928e-04  4.97730e-04  2.65376e-04  1.36040e-04
  8.29507e-05  8.95525e-05  1.58709e-04  3.24028e-04  6.87678e-04  1.52246e-03
  3.25332e-03  4.67975e-03  2.16422e-03  1.68644e-03  3.44445e-03  2.63834e-03
  1.41683e-03  7.03911e-04  3.54820e-04  1.85710e-04  1.00641e-04  5.56853e-05
  3.09037e-05  1.69255e-05  9.04222e-06  1.71741e-04  2.37989e-04  2.96466e-04
  3.27304e-04  3.21725e-04  2.90894e-04  2.47264e-04  1.87029e-04  1.25350e-04
  1.27232e-04  2.55383e-04  4.84422e-04  7.14047e-04  9.13216e-04  9.44498e-04
  8.42509e-04  8.42182e-04  7.64847e-04  5.68168e-04  3.60504e-04  2.05128e-04
  1.11667e-04  7.20615e-05  8.08548e-05  1.44100e-04  2.87036e-04  5.65873e-04
  1.06089e-03  1.69708e-03  1.76164e-03  7.76956e-04  5.99840e-04  1.32887e-03
  1.36537e-03  9.27630e-04  5.32058e-04  2.87747e-04  1.53621e-04  8.22556e-05
  4.42326e-05  2.37419e-05  1.26018e-05  6.55340e-06  1.69613e-04  2.34596e-04
  2.91827e-04  3.22308e-04  3.17713e-04  2.88527e-04  2.48160e-04  1.94529e-04
  1.33394e-04  1.06568e-04  1.59116e-04  2.85996e-04  4.33476e-04  5.47952e-04
  6.00001e-04  6.06037e-04  5.84068e-04  5.08875e-04  3.86942e-04  2.59250e-04
  1.56872e-04  9.04320e-05  6.00431e-05  6.50711e-05  1.09495e-04  2.03569e-04
  3.58676e-04  5.59611e-04  6.95552e-04  5.62020e-04  2.33876e-04  2.09295e-04
  4.85794e-04  6.07439e-04  5.01587e-04  3.32758e-04  1.97493e-04  1.10924e-04
  6.06194e-05  3.26072e-05  1.72965e-05  9.01478e-06  4.58719e-06  1.63374e-04
  2.24121e-04  2.77128e-04  3.05830e-04  3.03206e-04  2.77093e-04  2.37986e-04
  1.86647e-04  1.28426e-04  9.16590e-05  1.08150e-04  1.78754e-04  2.71916e-04
  3.52979e-04  4.05115e-04  4.25507e-04  4.11129e-04  3.59171e-04  2.80371e-04
  1.96112e-04  1.24595e-04  7.48511e-05  4.92953e-05  4.82377e-05  7.25673e-05
  1.23036e-04  1.94036e-04  2.60202e-04  2.68431e-04  1.81551e-04  7.46474e-05
  8.63294e-05  1.99067e-04  2.72221e-04  2.53861e-04  1.87939e-04  1.21281e-04
  7.21215e-05  4.07905e-05  2.23012e-05  1.18593e-05  6.13221e-06  3.07018e-06
  1.60117e-04  2.18475e-04  2.69714e-04  2.98927e-04  2.99068e-04  2.74930e-04
  2.34581e-04  1.81601e-04  1.24160e-04  8.54106e-05  8.96379e-05  1.38290e-04
  2.08321e-04  2.73222e-04  3.18523e-04  3.38343e-04  3.28487e-04  2.89067e-04
  2.29273e-04  1.64202e-04  1.07173e-04  6.55548e-05  4.15536e-05  3.48294e-05
  4.41568e-05  6.68498e-05  9.55876e-05  1.14655e-04  1.04140e-04  6.26081e-05
  2.80833e-05  4.32037e-05  9.41027e-05  1.30098e-04  1.28214e-04  1.01420e-04
  6.95758e-05  4.34670e-05  2.54727e-05  1.42343e-05  7.64013e-06  3.94135e-06
  1.94756e-06  1.69271e-04  2.33613e-04  2.93633e-04  3.33787e-04  3.43819e-04
  3.23484e-04  2.78290e-04  2.15103e-04  1.47836e-04  1.02035e-04  1.01034e-04
  1.45036e-04  2.10061e-04  2.68976e-04  3.08099e-04  3.23210e-04  3.11146e-04
  2.72307e-04  2.15444e-04  1.54450e-04  1.01175e-04  6.17229e-05  3.72320e-05
  2.62582e-05  2.63878e-05  3.43225e-05  4.47670e-05  4.97775e-05  4.21724e-05
  2.47322e-05  1.44472e-05  2.56811e-05  4.98936e-05  6.63992e-05  6.60321e-05
  5.38496e-05  3.83534e-05  2.48380e-05  1.49902e-05  8.54778e-06  4.63290e-06
  2.38657e-06  1.16352e-06  2.00199e-04  2.85973e-04  3.74614e-04  4.46633e-04
  4.84255e-04  4.77326e-04  4.23023e-04  3.30205e-04  2.26253e-04  1.50980e-04
  1.34467e-04  1.74701e-04  2.39724e-04  2.96186e-04  3.31047e-04  3.42704e-04
  3.27306e-04  2.83940e-04  2.22215e-04  1.57560e-04  1.02242e-04  6.16239e-05
  3.56658e-05  2.18168e-05  1.69283e-05  1.77933e-05  2.08585e-05  2.21502e-05
  1.88473e-05  1.26865e-05  1.06286e-05  1.74842e-05  2.86740e-05  3.55477e-05
  3.46833e-05  2.84682e-05  2.06546e-05  1.36752e-05  8.42100e-06  4.87037e-06
  2.65492e-06  1.36123e-06  6.52451e-07  2.60858e-04  3.91356e-04  5.38781e-04
  6.73599e-04  7.67247e-04  7.95887e-04  7.27484e-04  5.65499e-04  3.74643e-04
  2.29953e-04  1.74805e-04  2.01957e-04  2.64587e-04  3.18498e-04  3.51153e-04
  3.63469e-04  3.48372e-04  3.01833e-04  2.34607e-04  1.64765e-04  1.05903e-04
  6.31858e-05  3.57054e-05  2.00623e-05  1.26210e-05  1.02751e-05  1.04023e-05
  1.07578e-05  9.96925e-06  8.61129e-06  9.09153e-06  1.27319e-05  1.73762e-05
  1.96761e-05  1.85171e-05  1.50666e-05  1.09813e-05  7.34240e-06  4.56554e-06
  2.65591e-06  1.44589e-06  7.33355e-07  3.43712e-07  3.55561e-04  5.62335e-04
  8.07246e-04  1.02864e-03  1.19362e-03  1.30700e-03  1.22243e-03  9.14008e-04
  5.74043e-04  3.21867e-04  2.06448e-04  2.10786e-04  2.68678e-04  3.21571e-04
  3.54332e-04  3.69215e-04  3.56887e-04  3.10715e-04  2.41683e-04  1.69441e-04
  1.08658e-04  6.46819e-05  3.62919e-05  1.96955e-05  1.10256e-05  7.23378e-06
  6.11180e-06  6.09884e-06  6.27779e-06  6.56356e-06  7.49085e-06  9.20474e-06
  1.08027e-05  1.11662e-05  1.00499e-05  8.02562e-06  5.81492e-06  3.88462e-06
  2.41430e-06  1.39951e-06  7.54833e-07  3.76329e-07  1.71863e-07  4.78984e-04
  7.98175e-04  1.17915e-03  1.43885e-03  1.55752e-03  1.93717e-03  1.81918e-03
  1.20081e-03  7.51681e-04  4.04934e-04  2.23886e-04  2.01634e-04  2.54694e-04
  3.10329e-04  3.45771e-04  3.61729e-04  3.50705e-04  3.06781e-04  2.40015e-04
  1.69278e-04  1.09197e-04  6.53998e-05  3.68772e-05  1.99164e-05  1.06803e-05
  6.19681e-06  4.43640e-06  4.08805e-06  4.36703e-06  4.91310e-06  5.62334e-06
  6.34142e-06  6.71327e-06  6.43847e-06  5.54477e-06  4.32315e-06  3.09036e-06
  2.04548e-06  1.25983e-06  7.22122e-07  3.83715e-07  1.87799e-07  8.41725e-08
  6.06153e-04  1.06166e-03  1.61174e-03  1.78025e-03  1.54252e-03  2.77038e-03
  2.38645e-03  1.41904e-03  1.03738e-03  5.18621e-04  2.39171e-04  1.84582e-04
  2.31482e-04  2.91672e-04  3.32388e-04  3.49613e-04  3.38881e-04  2.97415e-04
  2.34487e-04  1.67040e-04  1.08913e-04  6.59461e-05  3.75924e-05  2.04684e-05
  1.09013e-05  6.00273e-06  3.81733e-06  3.11625e-06  3.15501e-06  3.49783e-06
  3.88749e-06  4.13852e-06  4.10447e-06  3.73201e-06  3.09835e-06  2.35885e-06
  1.65842e-06  1.08291e-06  6.58414e-07  3.72511e-07  1.95588e-07  9.51115e-08
  4.30327e-08  6.88600e-04  1.25009e-03  1.96256e-03  2.13270e-03  1.80033e-03
  2.97603e-04  3.81330e-04  2.81380e-03  1.97636e-03  7.26689e-04  2.58234e-04
  1.62828e-04  2.02622e-04  2.68531e-04  3.18811e-04  3.42722e-04  3.35390e-04
  2.96300e-04  2.35374e-04  1.69117e-04  1.11263e-04  6.79912e-05  3.91325e-05
  2.15073e-05  1.14972e-05  6.20232e-06  3.65056e-06  2.61237e-06  2.34911e-06
  2.41864e-06  2.55342e-06  2.59370e-06  2.46240e-06  2.15954e-06  1.74546e-06
  1.30363e-06  9.03560e-07  5.83346e-07  3.51556e-07  1.97978e-07  1.04364e-07
  5.18112e-08  2.45989e-08  6.79086e-04  1.23417e-03  1.93719e-03  2.09516e-03
  1.76695e-03  1.36376e-03  8.01649e-04  2.69626e-03  2.26268e-03  7.78426e-04
  2.38140e-04  1.28621e-04  1.69936e-04  2.46841e-04  3.14304e-04  3.54754e-04
  3.57193e-04  3.19783e-04  2.55177e-04  1.83438e-04  1.20602e-04  7.36775e-05
  4.24501e-05  2.33876e-05  1.25146e-05  6.67146e-06  3.72853e-06  2.37616e-06
  1.84500e-06  1.68931e-06  1.65264e-06  1.59601e-06  1.46125e-06  1.24816e-06
  9.90414e-07  7.30779e-07  5.02854e-07  3.23751e-07  1.95663e-07  1.11455e-07
  6.02203e-08  3.11832e-08  1.56916e-08  5.76956e-04  1.00796e-03  1.50815e-03
  1.56826e-03  1.32724e-03  2.52511e-03  1.79877e-03  1.72562e-03  1.35085e-03
  5.29725e-04  1.52883e-04  8.61026e-05  1.47030e-04  2.40254e-04  3.31335e-04
  4.01795e-04  4.24635e-04  3.87247e-04  3.08025e-04  2.18422e-04  1.41267e-04
  8.50155e-05  4.84014e-05  2.64370e-05  1.40435e-05  7.38781e-06  3.97524e-06
  2.31562e-06  1.56066e-06  1.23866e-06  1.09211e-06  9.88023e-07  8.69299e-07
  7.24907e-07  5.67532e-07  4.16413e-07  2.86784e-07  1.85964e-07  1.14001e-07
  6.64183e-08  3.70155e-08  1.98684e-08  1.03195e-08  4.31940e-04  7.07744e-04
  1.00208e-03  1.10777e-03  1.16204e-03  1.93606e-03  2.05045e-03  1.32098e-03
  7.08085e-04  2.52989e-04  6.27558e-05  7.80537e-05  1.74850e-04  2.68937e-04
  3.67267e-04  4.87697e-04  5.59649e-04  5.23574e-04  4.10581e-04  2.82408e-04
  1.76728e-04  1.03261e-04  5.73839e-05  3.07535e-05  1.60836e-05  8.31625e-06
  4.33806e-06  2.36524e-06  1.41873e-06  9.74318e-07  7.56936e-07  6.27969e-07
  5.24487e-07  4.24989e-07  3.28270e-07  2.40139e-07  1.66194e-07  1.08979e-07
  6.78980e-08  4.03317e-08  2.29092e-08  1.24618e-08  6.48200e-09  2.98019e-04
  4.53263e-04  6.06299e-04  6.89194e-04  7.40655e-04  8.98670e-04  9.26383e-04
  6.51429e-04  3.10490e-04  8.66264e-05  5.84493e-05  1.97112e-04  3.65618e-04
  4.01241e-04  3.83994e-04  5.70326e-04  7.80122e-04  7.60307e-04  5.80091e-04
  3.80937e-04  2.27761e-04  1.27995e-04  6.89246e-05  3.60290e-05  1.84621e-05
  9.35978e-06  4.75265e-06  2.46805e-06  1.35593e-06  8.20073e-07  5.56511e-07
  4.14196e-07  3.22140e-07  2.50588e-07  1.89713e-07  1.37867e-07  9.56023e-08
  6.31314e-08  3.96877e-08  2.37579e-08  1.35367e-08  7.32928e-09  3.75744e-09
  2.02502e-04  2.84647e-04  3.54598e-04  3.84806e-04  3.79770e-04  3.69842e-04
  3.30285e-04  2.22596e-04  9.53454e-05  5.57436e-05  2.04007e-04  5.59680e-04
  9.85395e-04  1.12688e-03  6.44459e-04  6.40126e-04  1.11130e-03  1.12506e-03
  8.20616e-04  5.08664e-04  2.89036e-04  1.55912e-04  8.13064e-05  4.14448e-05
  2.08061e-05  1.03500e-05  5.13746e-06  2.57345e-06  1.32700e-06  7.25472e-07
  4.32974e-07  2.84440e-07  2.01086e-07  1.47170e-07  1.07706e-07  7.70147e-08
  5.30878e-08  3.50190e-08  2.20117e-08  1.31464e-08  7.44196e-09  3.98001e-09
  2.00276e-09  1.49323e-04  1.96599e-04  2.29015e-04  2.31934e-04  2.05337e-04
  1.63320e-04  1.13935e-04  5.96621e-05  3.25923e-05  1.22261e-04  4.61576e-04
  1.07703e-03  1.64161e-03  2.74713e-03  2.92237e-03  1.45992e-03  1.60787e-03
  1.57603e-03  1.08777e-03  6.37431e-04  3.46095e-04  1.80323e-04  9.15969e-05
  4.57543e-05  2.25957e-05  1.10727e-05  5.40213e-06  2.63761e-06  1.30155e-06
  6.60559e-07  3.53444e-07  2.04104e-07  1.28064e-07  8.57860e-08  5.94077e-08
  4.12028e-08  2.79564e-08  1.82824e-08  1.14185e-08  6.77026e-09  3.79393e-09
  2.00036e-09  9.87868e-10  1.31614e-04  1.70173e-04  1.96224e-04  1.99339e-04
  1.77953e-04  1.39342e-04  9.19966e-05  4.75115e-05  4.48569e-05  1.86387e-04
  6.64568e-04  1.51419e-03  9.61103e-04  2.29555e-04  1.21671e-03  2.15359e-03
  1.87329e-03  1.88265e-03  1.26641e-03  7.16813e-04  3.78260e-04  1.92950e-04
  9.65031e-05  4.76489e-05  2.33122e-05  1.13231e-05  5.46560e-06  2.62531e-06
  1.25898e-06  6.07360e-07  2.99067e-07  1.53693e-07  8.44767e-08  5.02786e-08
  3.20066e-08  2.11068e-08  1.39320e-08  8.96850e-09  5.54121e-09  3.25199e-09
  1.79979e-09  9.34003e-10  4.52072e-10  1.39237e-04  1.85139e-04  2.22823e-04
  2.41351e-04  2.35747e-04  2.07551e-04  1.60354e-04  1.03754e-04  7.58869e-05
  1.77575e-04  6.28923e-04  1.81246e-03  2.84276e-03  1.13402e-03  7.21601e-04
  7.20358e-04  1.53837e-03  1.84900e-03  1.25429e-03  7.05770e-04  3.70273e-04
  1.88140e-04  9.38923e-05  4.63081e-05  2.26365e-05  1.09772e-05  5.27902e-06
  2.51523e-06  1.18637e-06  5.54377e-07  2.57843e-07  1.20895e-07  5.85989e-08
  3.03719e-08  1.71925e-08  1.04828e-08  6.61523e-09  4.15152e-09  2.52166e-09
  1.45789e-09  7.93817e-10  4.04046e-10  1.91140e-10  1.61112e-04  2.22280e-04
  2.78875e-04  3.15864e-04  3.23587e-04  3.01324e-04  2.51866e-04  1.80905e-04
  1.16260e-04  1.32632e-04  3.68287e-04  1.05231e-03  2.18231e-03  2.39643e-03
  1.86333e-03  1.12265e-03  1.65201e-03  1.60493e-03  1.06841e-03  6.07995e-04
  3.23480e-04  1.66444e-04  8.39761e-05  4.18058e-05  2.05924e-05  1.00420e-05
  4.84325e-06  2.30501e-06  1.07903e-06  4.95053e-07  2.22036e-07  9.75927e-08
  4.26879e-08  1.92757e-08  9.43997e-09  5.13273e-09  3.01402e-09  1.81384e-09
  1.07212e-09  6.06113e-10  3.22813e-10  1.60482e-10  7.40404e-11  1.85664e-04
  2.63133e-04  3.38008e-04  3.88912e-04  4.01223e-04  3.76745e-04  3.24840e-04
  2.50607e-04  1.69198e-04  1.27158e-04  1.85053e-04  3.55423e-04  5.14083e-04
  6.84211e-04  1.19837e-03  1.54495e-03  1.55309e-03  1.22627e-03  7.98442e-04
  4.64632e-04  2.54218e-04  1.34167e-04  6.91777e-05  3.50740e-05  1.75390e-05
  8.65567e-06  4.21034e-06  2.01259e-06  9.41006e-07  4.27659e-07  1.87567e-07
  7.89639e-08  3.20306e-08  1.28509e-08  5.39789e-09  2.52464e-09  1.32752e-09
  7.46208e-10  4.22463e-10  2.31354e-10  1.19839e-10  5.80577e-11  2.61367e-11
  2.01976e-04  2.91034e-04  3.78726e-04  4.38135e-04  4.50331e-04  4.20674e-04
  3.67422e-04  2.98759e-04  2.21467e-04  1.63885e-04  1.62889e-04  2.26184e-04
  3.39478e-04  5.68655e-04  9.38307e-04  1.15566e-03  1.06839e-03  8.08118e-04
  5.32867e-04  3.20931e-04  1.82233e-04  9.94855e-05  5.28230e-05  2.74578e-05
  1.40192e-05  7.03620e-06  3.46672e-06  1.67097e-06  7.83540e-07  3.54611e-07
  1.53346e-07  6.27007e-08  2.41185e-08  8.83793e-09  3.23169e-09  1.27497e-09
  5.74690e-10  2.90454e-10  1.53911e-10  8.06840e-11  4.04675e-11  1.90987e-11
  8.41651e-12  2.02374e-04  2.94307e-04  3.86635e-04  4.51197e-04  4.66798e-04
  4.38139e-04  3.86359e-04  3.23632e-04  2.55513e-04  2.00030e-04  1.83592e-04
  2.21180e-04  3.14981e-04  4.63410e-04  6.21540e-04  6.87759e-04  6.20984e-04
  4.76783e-04  3.25491e-04  2.04459e-04  1.21059e-04  6.86696e-05  3.77120e-05
  2.01814e-05  1.05603e-05  5.40808e-06  2.70645e-06  1.31854e-06  6.21450e-07
  2.80813e-07  1.20219e-07  4.81074e-08  1.78077e-08  6.11202e-09  2.00480e-09
  6.73836e-10  2.52785e-10  1.09637e-10  5.25368e-11  2.59002e-11  1.24963e-11
  5.74409e-12  2.48969e-12  1.85062e-04  2.70008e-04  3.57423e-04  4.22889e-04
  4.46102e-04  4.27025e-04  3.81729e-04  3.23924e-04  2.62266e-04  2.10088e-04
  1.84284e-04  1.94779e-04  2.39516e-04  3.04386e-04  3.60392e-04  3.73867e-04
  3.34874e-04  2.63391e-04  1.86848e-04  1.22518e-04  7.56846e-05  4.46558e-05
  2.54055e-05  1.40226e-05  7.53402e-06  3.94327e-06  2.00700e-06  9.89189e-07
  4.68889e-07  2.11668e-07  8.98164e-08  3.52892e-08  1.26734e-08  4.14696e-09
  1.25927e-09  3.73489e-10  1.17316e-10  4.21468e-11  1.74547e-11  7.85639e-12
  3.59876e-12  1.60625e-12  6.85755e-13  1.54431e-04  2.24786e-04  2.98805e-04
  3.58356e-04  3.86679e-04  3.79411e-04  3.44900e-04  2.94915e-04  2.40228e-04
  1.92204e-04  1.61360e-04  1.52675e-04  1.63183e-04  1.82986e-04  1.98086e-04
  1.96371e-04  1.74844e-04  1.40321e-04  1.02963e-04  7.02096e-05  4.51312e-05
  2.76558e-05  1.62887e-05  9.27198e-06  5.11577e-06  2.73682e-06  1.41648e-06
  7.05925e-07  3.36251e-07  1.51475e-07  6.36499e-08  2.45615e-08  8.58830e-09
  2.70890e-09  7.80321e-10  2.12659e-10  5.82810e-11  1.74316e-11  6.00531e-12
  2.36427e-12  9.98773e-13  4.27402e-13  1.79515e-13  1.18260e-04  1.70845e-04
  2.26938e-04  2.74501e-04  3.01378e-04  3.01864e-04  2.78824e-04  2.40399e-04
  1.96351e-04  1.56052e-04  1.26471e-04  1.10256e-04  1.05373e-04  1.06446e-04
  1.06985e-04  1.02007e-04  9.00840e-05  7.33021e-05  5.52557e-05  3.89551e-05
  2.59398e-05  1.64554e-05  1.00112e-05  5.86764e-06  3.32029e-06  1.81322e-06
  9.52878e-07  4.79300e-07  2.28908e-07  1.02640e-07  4.26018e-08  1.61206e-08
  5.49379e-09  1.68100e-09  4.66612e-10  1.20640e-10  3.03409e-11  7.90477e-12
  2.27416e-12  7.54222e-13  2.82141e-13  1.12778e-13  4.60824e-14  8.38536e-05
  1.19717e-04  1.58122e-04  1.91680e-04  2.12491e-04  2.15775e-04  2.01922e-04
  1.75758e-04  1.44283e-04  1.14290e-04  9.04971e-05  7.46379e-05  6.57141e-05
  6.10453e-05  5.75543e-05  5.29076e-05  4.61950e-05  3.78778e-05  2.91311e-05
  2.10995e-05  1.44783e-05  9.46853e-06  5.93071e-06  3.56938e-06  2.06624e-06
  1.14891e-06  6.11327e-07  3.09388e-07  1.47622e-07  6.56305e-08  2.68076e-08
  9.92105e-09  3.29485e-09  9.81881e-10  2.65395e-10  6.64693e-11  1.59510e-11
  3.82333e-12  9.62262e-13  2.70377e-13  8.70465e-14  3.13323e-14  1.17230e-14
  5.56289e-05  7.82504e-05  1.02360e-04  1.23691e-04  1.37563e-04  1.40789e-04
  1.33060e-04  1.16954e-04  9.67468e-05  7.67571e-05  6.00326e-05  4.78140e-05
  3.97687e-05  3.46385e-05  3.09345e-05  2.74719e-05  2.36479e-05  1.94342e-05
  1.51547e-05  1.12092e-05  7.88396e-06  5.29121e-06  3.39871e-06  2.09281e-06
  1.23491e-06  6.96519e-07  3.73737e-07  1.89461e-07  8.98790e-08  3.94247e-08
  1.57788e-08  5.69523e-09  1.84306e-09  5.36398e-10  1.42173e-10  3.50108e-11
  8.20948e-12  1.89075e-12  4.39608e-13  1.09664e-13  3.01020e-14  9.11313e-15
  3.18053e-15  4.24347e-06  5.52606e-06  6.97292e-06  8.71957e-06  1.12067e-05
  1.54133e-05  2.31276e-05  3.71872e-05  6.14967e-05  1.00424e-04  1.57076e-04
  2.30252e-04  3.10810e-04  3.80052e-04  4.14985e-04  4.01442e-04  3.44593e-04
  2.65280e-04  1.86186e-04  1.21309e-04  7.46155e-05  4.39476e-05  2.50754e-05
  1.39898e-05  7.68702e-06  4.17935e-06  2.25134e-06  1.20129e-06  6.43830e-07
  3.77393e-07  2.99336e-07  3.52124e-07  4.90960e-07  6.68493e-07  8.33764e-07
  9.41162e-07  9.62653e-07  8.95506e-07  7.60629e-07  5.92263e-07  4.24577e-07
  2.81581e-07  1.73766e-07  7.45818e-06  9.71949e-06  1.21179e-05  1.47120e-05
  1.80393e-05  2.35666e-05  3.42593e-05  5.51777e-05  9.37447e-05  1.58833e-04
  2.57669e-04  3.90510e-04  5.44168e-04  6.85819e-04  7.66438e-04  7.47927e-04
  6.35447e-04  4.75721e-04  3.21046e-04  2.00297e-04  1.18096e-04  6.69675e-05
  3.70339e-05  2.02024e-05  1.09737e-05  5.97312e-06  3.25985e-06  1.77330e-06
  9.65933e-07  5.76495e-07  4.89219e-07  6.43251e-07  9.76000e-07  1.39725e-06
  1.79290e-06  2.05302e-06  2.10803e-06  1.95208e-06  1.63928e-06  1.25517e-06
  8.81247e-07  5.70807e-07  3.43482e-07  1.27018e-05  1.66201e-05  2.05502e-05
  2.42753e-05  2.82684e-05  3.45058e-05  4.75313e-05  7.56623e-05  1.31625e-04
  2.30557e-04  3.82892e-04  5.84789e-04  8.18104e-04  1.05301e-03  1.22542e-03
  1.24728e-03  1.07926e-03  7.96052e-04  5.18018e-04  3.09383e-04  1.74861e-04
  9.55984e-05  5.14182e-05  2.76106e-05  1.50004e-05  8.32042e-06  4.70145e-06
  2.65554e-06  1.47306e-06  8.70667e-07  7.69700e-07  1.14319e-06  1.91267e-06
  2.89917e-06  3.83890e-06  4.46025e-06  4.58740e-06  4.20970e-06  3.47205e-06
  2.59277e-06  1.76668e-06  1.10753e-06  6.44517e-07  2.08515e-05  2.74683e-05
  3.38064e-05  3.89948e-05  4.30739e-05  4.83584e-05  6.12122e-05  9.41483e-05
  1.66869e-04  3.00823e-04  4.97021e-04  7.00904e-04  8.47409e-04  1.01864e-03
  1.28133e-03  1.56894e-03  1.56217e-03  1.19379e-03  7.60635e-04  4.37406e-04
  2.38025e-04  1.26108e-04  6.64623e-05  3.55721e-05  1.97408e-05  1.15090e-05
  6.97228e-06  4.20064e-06  2.38485e-06  1.34318e-06  1.17730e-06  2.00314e-06
  3.74975e-06  6.05266e-06  8.28717e-06  9.76657e-06  1.00345e-05  9.07623e-06
  7.29280e-06  5.25626e-06  3.43511e-06  2.05936e-06  1.14652e-06  3.27606e-05
  4.35127e-05  5.34505e-05  6.04632e-05  6.35788e-05  6.50689e-05  7.30114e-05
  1.04536e-04  1.87826e-04  3.51508e-04  5.68549e-04  6.24157e-04  3.29216e-04
  4.47109e-04  4.12979e-04  8.82172e-04  1.70302e-03  1.52502e-03  9.82609e-04
  5.51841e-04  2.92083e-04  1.51423e-04  7.91974e-05  4.31753e-05  2.53951e-05
  1.63467e-05  1.11048e-05  7.32788e-06  4.28446e-06  2.21685e-06  1.77285e-06
  3.49911e-06  7.43093e-06  1.28277e-05  1.81933e-05  2.17490e-05  2.22647e-05
  1.97313e-05  1.52976e-05  1.05069e-05  6.48938e-06  3.66484e-06  1.92620e-06
  4.88429e-05  6.53830e-05  8.02204e-05  8.92989e-05  9.00816e-05  8.44879e-05
  8.17672e-05  1.02857e-04  1.85429e-04  3.74490e-04  6.48354e-04  7.03657e-04
  6.59007e-04  8.16664e-04  7.31384e-04  4.28015e-04  1.34964e-03  1.59770e-03
  1.08093e-03  6.05933e-04  3.16833e-04  1.62999e-04  8.63205e-05  4.97946e-05
  3.30323e-05  2.50371e-05  1.97635e-05  1.43929e-05  8.67414e-06  4.07367e-06
  2.66393e-06  6.12723e-06  1.49426e-05  2.76880e-05  4.07975e-05  4.95470e-05
  5.04489e-05  4.35208e-05  3.21826e-05  2.07329e-05  1.18823e-05  6.20736e-06
  3.03481e-06  6.84899e-05  9.21635e-05  1.12708e-04  1.23538e-04  1.20582e-04
  1.05882e-04  8.90810e-05  9.18936e-05  1.58972e-04  3.60618e-04  7.53388e-04
  1.21696e-03  1.28541e-03  4.03193e-03  5.06895e-03  1.16194e-03  9.38579e-04
  1.36729e-03  9.94013e-04  5.68657e-04  2.98681e-04  1.55150e-04  8.59976e-05
  5.62291e-05  4.60534e-05  4.33351e-05  3.97380e-05  3.13107e-05  1.92816e-05
  8.36198e-06  4.04287e-06  1.07180e-05  3.03494e-05  6.06539e-05  9.33785e-05
  1.15695e-04  1.17116e-04  9.76348e-05  6.78693e-05  4.01887e-05  2.08896e-05
  9.88627e-06  4.43907e-06  8.96520e-05  1.20751e-04  1.46542e-04  1.57737e-04
  1.49779e-04  1.26677e-04  9.80488e-05  8.13130e-05  1.19456e-04  2.95095e-04
  7.14247e-04  1.33572e-03  1.10738e-03  3.31637e-04  6.02855e-04  5.38117e-04
  6.05886e-04  1.00826e-03  7.71476e-04  4.53265e-04  2.41673e-04  1.29890e-04
  8.04529e-05  6.67652e-05  7.33807e-05  8.57732e-05  8.80720e-05  7.25282e-05
  4.49074e-05  1.84667e-05  6.26427e-06  1.84409e-05  6.13359e-05  1.33199e-04
  2.16315e-04  2.75538e-04  2.77576e-04  2.21608e-04  1.42037e-04  7.52769e-05
  3.45087e-05  1.45034e-05  5.98850e-06  1.09103e-04  1.46440e-04  1.75676e-04
  1.85260e-04  1.71671e-04  1.42948e-04  1.09105e-04  7.95120e-05  8.55557e-05
  1.99037e-04  5.10502e-04  1.00741e-03  1.20932e-03  8.28829e-04  6.73381e-04
  3.70729e-04  6.03310e-04  7.01989e-04  5.19779e-04  3.07735e-04  1.68687e-04
  1.01361e-04  8.08417e-05  9.33918e-05  1.35883e-04  1.87549e-04  2.06165e-04
  1.71441e-04  1.04614e-04  4.15287e-05  1.00457e-05  3.03181e-05  1.20012e-04
  2.86156e-04  4.96927e-04  6.58167e-04  6.60995e-04  4.98765e-04  2.86624e-04
  1.31139e-04  5.14149e-05  1.91535e-05  7.67021e-06  1.23601e-04  1.64890e-04
  1.95563e-04  2.02948e-04  1.85216e-04  1.53902e-04  1.19669e-04  8.53247e-05
  6.75195e-05  1.15587e-04  2.88538e-04  5.86601e-04  8.62822e-04  9.18288e-04
  7.62369e-04  5.91726e-04  5.34719e-04  4.49503e-04  3.06878e-04  1.81836e-04
  1.16546e-04  1.05354e-04  1.22153e-04  1.65475e-04  2.74544e-04  4.25398e-04
  4.86003e-04  3.96227e-04  2.33043e-04  8.98692e-05  1.69015e-05  4.55808e-05
  2.17832e-04  5.76956e-04  1.08825e-03  1.51799e-03  1.51863e-03  1.05906e-03
  5.22628e-04  1.96754e-04  6.51888e-05  2.35098e-05  1.08371e-05  1.31441e-04
  1.74234e-04  2.05196e-04  2.11922e-04  1.93646e-04  1.62237e-04  1.27897e-04
  9.15092e-05  5.99775e-05  6.17126e-05  1.30743e-04  2.67548e-04  4.14608e-04
  4.90058e-04  4.68548e-04  4.01874e-04  3.29869e-04  2.44491e-04  1.57928e-04
  1.10730e-04  1.35208e-04  2.23513e-04  3.06295e-04  3.45317e-04  5.22064e-04
  9.05291e-04  1.08025e-03  8.47341e-04  4.70922e-04  1.76569e-04  2.95126e-05
  5.90295e-05  3.45063e-04  1.02225e-03  2.10944e-03  3.08838e-03  3.00743e-03
  1.86232e-03  7.43012e-04  2.22779e-04  7.29691e-05  3.52754e-05  2.10711e-05
  1.33590e-04  1.76259e-04  2.07273e-04  2.15071e-04  1.98735e-04  1.68208e-04
  1.32579e-04  9.37383e-05  5.54265e-05  3.32592e-05  4.58646e-05  9.39983e-05
  1.53855e-04  1.95307e-04  2.05946e-04  1.91377e-04  1.57196e-04  1.10120e-04
  7.69656e-05  1.10745e-04  2.78514e-04  5.99665e-04  8.55176e-04  6.72631e-04
  6.18233e-04  1.37553e-03  1.98081e-03  1.53516e-03  8.04873e-04  2.95701e-04
  5.03373e-05  6.13114e-05  4.39934e-04  1.44110e-03  3.14307e-03  4.31262e-03
  3.33715e-03  1.76220e-03  5.81645e-04  2.01970e-04  1.27929e-04  8.51872e-05
  5.03069e-05  1.33910e-04  1.76784e-04  2.09155e-04  2.19853e-04  2.06606e-04
  1.76993e-04  1.39728e-04  9.87990e-05  5.83155e-05  2.84676e-05  2.01648e-05
  3.38492e-05  5.82630e-05  8.05271e-05  9.33876e-05  9.22971e-05  7.38862e-05
  4.69650e-05  4.95875e-05  1.66201e-04  5.44626e-04  1.31347e-03  1.90867e-03
  6.32937e-04  2.36109e-05  2.79395e-04  2.32637e-03  2.07174e-03  1.06616e-03
  3.95120e-04  7.63575e-05  4.86383e-05  4.10630e-04  1.41891e-03  2.89462e-03
  1.90578e-03  4.38688e-04  3.80508e-05  3.01185e-04  5.18005e-04  3.96114e-04
  2.20712e-04  1.09299e-04  1.38480e-04  1.85201e-04  2.23831e-04  2.42688e-04
  2.37010e-04  2.11277e-04  1.73384e-04  1.29351e-04  8.56666e-05  5.24448e-05
  3.85165e-05  4.38250e-05  6.00893e-05  7.79170e-05  8.96140e-05  8.68311e-05
  6.43145e-05  3.47642e-05  4.84026e-05  2.21553e-04  7.89336e-04  2.05066e-03
  3.13373e-03  1.24337e-04  7.71740e-03  8.34591e-04  1.57160e-03  1.83919e-03
  1.00538e-03  3.96983e-04  9.45538e-05  3.35890e-05  2.58477e-04  8.57646e-04
  1.39583e-03  1.19706e-04  4.40684e-03  2.65158e-03  1.23311e-03  1.68223e-03
  9.43125e-04  4.30889e-04  1.87070e-04  1.54462e-04  2.13296e-04  2.68961e-04
  3.08007e-04  3.21648e-04  3.08826e-04  2.72318e-04  2.17690e-04  1.57379e-04
  1.08882e-04  8.46564e-05  8.45507e-05  9.92265e-05  1.18349e-04  1.31901e-04
  1.27112e-04  9.52099e-05  5.05978e-05  5.03002e-05  2.19502e-04  8.07687e-04
  2.17307e-03  3.83051e-03  2.09698e-03  2.98898e-05  3.29762e-05  7.34829e-04
  1.00812e-03  6.42088e-04  2.89116e-04  9.21990e-05  3.24134e-05  1.11550e-04
  2.91434e-04  3.11845e-04  6.74155e-05  4.09353e-05  3.86134e-04  3.58011e-03
  2.85020e-03  1.38771e-03  5.90732e-04  2.44889e-04  1.88957e-04  2.74027e-04
  3.65367e-04  4.45193e-04  4.98976e-04  5.16578e-04  4.82678e-04  3.95201e-04
  2.85014e-04  1.92496e-04  1.39651e-04  1.24442e-04  1.32531e-04  1.51059e-04
  1.69125e-04  1.69693e-04  1.36095e-04  7.81103e-05  5.04675e-05  1.60407e-04
  5.88982e-04  1.56452e-03  2.92423e-03  3.20549e-03  1.65040e-03  3.88242e-04
  2.32286e-04  3.55604e-04  2.82518e-04  1.58107e-04  8.01942e-05  4.83160e-05
  5.10839e-05  6.14414e-05  8.18204e-05  4.93440e-04  1.84752e-03  3.73950e-03
  4.16224e-03  2.71682e-03  1.33782e-03  5.88257e-04  2.50194e-04  2.47194e-04
  3.79225e-04  5.33477e-04  6.79450e-04  7.98296e-04  8.78278e-04  8.41546e-04
  6.65148e-04  4.51046e-04  2.82173e-04  1.84524e-04  1.46567e-04  1.43644e-04
  1.58317e-04  1.80604e-04  1.92170e-04  1.67654e-04  1.07129e-04  5.58814e-05
  9.35114e-05  3.20059e-04  8.16195e-04  1.46758e-03  1.73544e-03  1.18527e-03
  4.21088e-04  1.21971e-04  1.09210e-04  1.04719e-04  8.88340e-05  8.79298e-05
  8.30413e-05  5.52811e-05  2.19532e-05  9.23975e-05  5.69988e-04  1.64334e-03
  2.62684e-03  2.57441e-03  1.74901e-03  9.47648e-04  4.56322e-04  2.08540e-04
  3.28294e-04  5.31913e-04  7.79035e-04  9.92909e-04  1.16550e-03  1.38497e-03
  1.27996e-03  8.78442e-04  5.57555e-04  3.33418e-04  2.03442e-04  1.50067e-04
  1.40503e-04  1.52758e-04  1.77549e-04  1.98152e-04  1.85708e-04  1.31844e-04
  6.97766e-05  5.56824e-05  1.40280e-04  3.38086e-04  5.74217e-04  6.64528e-04
  4.93343e-04  2.26546e-04  8.19475e-05  5.30181e-05  5.76902e-05  7.90248e-05
  1.14215e-04  1.25725e-04  8.56473e-05  2.79673e-05  5.43056e-05  3.01402e-04
  7.76464e-04  1.18227e-03  1.20178e-03  9.02790e-04  5.52511e-04  2.98172e-04
  1.49830e-04  4.18053e-04  7.08469e-04  1.05917e-03  1.25763e-03  1.37775e-03
  2.03184e-03  1.45981e-03  6.47660e-04  4.94875e-04  3.18313e-04  1.92185e-04
  1.41571e-04  1.35846e-04  1.51560e-04  1.78748e-04  2.02650e-04  1.97301e-04
  1.51778e-04  8.89960e-05  4.89096e-05  6.05886e-05  1.23116e-04  1.96936e-04
  2.20825e-04  1.69985e-04  9.24001e-05  4.63034e-05  3.65983e-05  4.71624e-05
  7.86038e-05  1.23857e-04  1.43486e-04  1.07235e-04  4.28496e-05  2.12259e-05
  1.04881e-04  2.84274e-04  4.52369e-04  4.98374e-04  4.19323e-04  2.90916e-04
  1.76837e-04  9.84091e-05  4.85431e-04  8.40908e-04  1.24582e-03  1.28658e-03
  1.30922e-03  3.33872e-04  2.56775e-04  1.12417e-03  7.60721e-04  3.34809e-04
  1.71956e-04  1.28215e-04  1.33456e-04  1.58381e-04  1.90420e-04  2.15506e-04
  2.12616e-04  1.72423e-04  1.11680e-04  6.08223e-05  4.09475e-05  5.07691e-05
  6.91408e-05  7.20283e-05  5.41564e-05  3.18822e-05  2.08338e-05  2.19895e-05
  3.44616e-05  6.38817e-05  1.04198e-04  1.25204e-04  1.02549e-04  5.13205e-05
  1.41293e-05  2.58260e-05  8.68333e-05  1.59812e-04  1.99706e-04  1.90952e-04
  1.50276e-04  1.02488e-04  6.28714e-05  4.97621e-04  8.48409e-04  1.18727e-03
  9.98664e-04  1.15151e-03  6.18157e-03  6.36414e-03  2.17977e-03  1.46130e-03
  4.25906e-04  1.63236e-04  1.16590e-04  1.33064e-04  1.70031e-04  2.11462e-04
  2.42360e-04  2.43074e-04  2.04854e-04  1.42424e-04  8.36480e-05  4.86129e-05
  3.82248e-05  3.84027e-05  3.45040e-05  2.38122e-05  1.37844e-05  9.87645e-06
  1.17975e-05  2.14232e-05  4.36491e-05  7.34083e-05  9.09368e-05  8.07270e-05
  4.92915e-05  1.87360e-05  9.33042e-06  2.70289e-05  5.99886e-05  8.73298e-05
  9.50503e-05  8.37210e-05  6.28316e-05  4.16679e-05  4.49884e-04  7.28826e-04
  9.39973e-04  6.84095e-04  1.18206e-03  1.41680e-03  7.66555e-04  1.98254e-03
  1.20588e-03  4.02521e-04  1.51268e-04  1.12169e-04  1.40078e-04  1.88788e-04
  2.44665e-04  2.92725e-04  3.05714e-04  2.67291e-04  1.93447e-04  1.18699e-04
  6.84800e-05  4.62992e-05  3.93500e-05  3.33073e-05  2.40412e-05  1.60630e-05
  1.22657e-05  1.18619e-05  1.71896e-05  3.23310e-05  5.24743e-05  6.41257e-05
  5.94071e-05  4.26824e-05  2.42599e-05  1.41713e-05  1.82201e-05  3.39286e-05
  5.09585e-05  5.89794e-05  5.51428e-05  4.35698e-05  3.01340e-05  3.71040e-04
  5.64377e-04  6.97532e-04  5.94809e-04  7.94065e-04  2.16707e-03  2.13779e-03
  1.34617e-03  7.12642e-04  2.83103e-04  1.29584e-04  1.24540e-04  1.67688e-04
  2.21921e-04  2.90567e-04  3.75645e-04  4.26655e-04  3.90035e-04  2.86191e-04
  1.75160e-04  9.75892e-05  5.95214e-05  4.54327e-05  3.76685e-05  2.98565e-05
  2.50657e-05  2.40538e-05  2.37462e-05  2.66927e-05  3.92924e-05  5.65581e-05
  6.34235e-05  5.59293e-05  4.23598e-05  2.96141e-05  2.16086e-05  2.18181e-05
  3.04186e-05  4.13313e-05  4.66703e-05  4.35146e-05  3.45074e-05  2.39912e-05
  2.95561e-04  4.24930e-04  5.19959e-04  5.20229e-04  5.57718e-04  8.48243e-04
  9.77618e-04  7.28171e-04  3.92824e-04  1.77166e-04  1.30658e-04  1.79725e-04
  2.48517e-04  3.12576e-04  3.47007e-04  4.75419e-04  6.43683e-04  6.25780e-04
  4.54012e-04  2.67742e-04  1.39576e-04  7.43693e-05  4.81303e-05  3.71657e-05
  3.26581e-05  3.65322e-05  4.62815e-05  5.32449e-05  5.86242e-05  7.89142e-05
  1.13095e-04  1.25445e-04  1.05409e-04  7.43041e-05  4.81357e-05  3.20313e-05
  2.69515e-05  3.13216e-05  3.87869e-05  4.18746e-05  3.80035e-05  2.95751e-05
  2.02767e-05  2.42591e-04  3.34016e-04  4.04688e-04  4.27108e-04  4.26132e-04
  4.52112e-04  4.50397e-04  3.46752e-04  2.04194e-04  1.47777e-04  2.27538e-04
  3.55323e-04  5.30760e-04  9.81435e-04  7.47858e-04  5.46035e-04  1.03270e-03
  1.06603e-03  7.36136e-04  4.08021e-04  1.98015e-04  9.25635e-05  4.87576e-05
  3.35708e-05  3.54811e-05  5.61037e-05  9.13111e-05  1.25070e-04  1.48205e-04
  1.97462e-04  3.01485e-04  3.53107e-04  3.06527e-04  2.04475e-04  1.13080e-04
  5.97727e-05  3.74109e-05  3.38310e-05  3.71550e-05  3.80902e-05  3.35927e-05
  2.56284e-05  1.72998e-05  2.16540e-04  2.90751e-04  3.49296e-04  3.71826e-04
  3.56784e-04  3.18778e-04  2.60690e-04  1.83890e-04  1.38690e-04  2.30765e-04
  5.45307e-04  9.33445e-04  1.30167e-03  3.80893e-03  3.20644e-03  7.59269e-04
  1.83291e-03  1.80716e-03  1.12971e-03  5.80893e-04  2.65579e-04  1.13506e-04
  5.04812e-05  3.16531e-05  4.31482e-05  8.92714e-05  1.73444e-04  2.84596e-04
  3.85379e-04  4.68751e-04  5.97066e-04  7.40212e-04  8.11811e-04  5.30395e-04
  2.54245e-04  1.12727e-04  5.53464e-05  3.75237e-05  3.45767e-05  3.31159e-05
  2.84802e-05  2.14809e-05  1.43935e-05  2.14032e-04  2.85817e-04  3.44310e-04
  3.69668e-04  3.52343e-04  2.97696e-04  2.19955e-04  1.46814e-04  1.48961e-04
  3.79276e-04  1.11388e-03  2.50622e-03  2.35055e-03  2.70481e-04  6.36374e-04
  1.35031e-03  3.15520e-03  2.62397e-03  1.48252e-03  7.19397e-04  3.16654e-04
  1.28843e-04  5.16776e-05  3.09475e-05  5.22813e-05  1.26283e-04  2.75884e-04
  5.26128e-04  8.02758e-04  5.52117e-04  8.18268e-05  1.00489e-04  1.37594e-03
  9.78268e-04  4.18127e-04  1.65544e-04  7.03485e-05  3.83776e-05  2.97228e-05
  2.66890e-05  2.27142e-05  1.72157e-05  1.16134e-05  2.28009e-04  3.06416e-04
  3.72686e-04  4.05211e-04  3.91475e-04  3.34659e-04  2.50055e-04  1.69509e-04
  1.72766e-04  4.45192e-04  1.40283e-03  3.67163e-03  3.57063e-03  6.18933e-03
  3.46054e-03  1.17029e-03  3.19960e-03  2.70276e-03  1.52511e-03  7.35232e-04
  3.19802e-04  1.26697e-04  4.75145e-05  2.71568e-05  5.34777e-05  1.43190e-04
  3.32831e-04  6.69811e-04  1.01863e-03  2.48626e-04  3.36902e-03  6.78779e-04
  1.33559e-03  1.06562e-03  4.47930e-04  1.71824e-04  6.78335e-05  3.20248e-05
  2.20919e-05  1.96522e-05  1.72949e-05  1.35637e-05  9.38612e-06  2.49240e-04
  3.37471e-04  4.13139e-04  4.51960e-04  4.41292e-04  3.86849e-04  3.03046e-04
  2.13269e-04  1.83644e-04  3.63824e-04  9.97763e-04  2.15809e-03  2.34356e-03
  2.44183e-03  3.19830e-03  1.31795e-03  1.86392e-03  1.95406e-03  1.21906e-03
  6.11126e-04  2.66811e-04  1.05181e-04  4.07322e-05  2.36876e-05  4.58778e-05
  1.29145e-04  3.03800e-04  5.82006e-04  8.30767e-04  6.13299e-04  2.08905e-04
  5.51999e-04  9.62148e-04  6.69223e-04  3.12308e-04  1.27015e-04  4.84298e-05
  2.00495e-05  1.35841e-05  1.38807e-05  1.37050e-05  1.14765e-05  8.22998e-06
  2.67824e-04  3.63705e-04  4.45037e-04  4.85177e-04  4.73673e-04  4.22389e-04
  3.46389e-04  2.56654e-04  1.94859e-04  2.56564e-04  5.18135e-04  7.96432e-04
  6.51921e-04  1.47102e-03  2.23806e-03  9.65667e-04  1.15670e-03  1.21228e-03
  8.14827e-04  4.22053e-04  1.86222e-04  8.72401e-05  6.11694e-05  5.30672e-05
  5.56697e-05  1.09065e-04  2.39945e-04  4.16044e-04  5.46916e-04  6.11193e-04
  7.74915e-04  6.96961e-04  4.66399e-04  3.05764e-04  1.71105e-04  8.10539e-05
  3.17404e-05  1.15753e-05  9.40067e-06  1.28651e-05  1.41409e-05  1.21208e-05
  8.66865e-06  2.76021e-04  3.74046e-04  4.55479e-04  4.93108e-04  4.79406e-04
  4.31595e-04  3.66190e-04  2.85756e-04  2.12059e-04  2.07281e-04  3.08994e-04
  4.24610e-04  4.23696e-04  5.12770e-04  6.78887e-04  7.23283e-04  8.25376e-04
  7.49485e-04  4.95718e-04  2.53238e-04  1.29459e-04  1.34620e-04  2.02905e-04
  2.21515e-04  1.58329e-04  1.34053e-04  2.18335e-04  3.26670e-04  3.66023e-04
  3.40964e-04  3.13185e-04  2.51622e-04  1.83523e-04  1.46605e-04  1.14653e-04
  7.84113e-05  4.12750e-05  1.89905e-05  1.82287e-05  2.31843e-05  2.23926e-05
  1.71205e-05  1.12415e-05  2.71266e-04  3.65659e-04  4.43195e-04  4.78570e-04
  4.65935e-04  4.22600e-04  3.64582e-04  2.92879e-04  2.20297e-04  1.90967e-04
  2.37668e-04  3.27918e-04  4.00627e-04  4.61770e-04  5.36203e-04  5.97445e-04
  5.93333e-04  4.75616e-04  2.89854e-04  1.46473e-04  1.48527e-04  3.52206e-04
  6.65805e-04  7.49077e-04  4.54998e-04  2.30752e-04  2.78234e-04  3.52829e-04
  3.24526e-04  2.33784e-04  1.45196e-04  8.92527e-05  7.52223e-05  9.57169e-05
  1.26021e-04  1.29318e-04  8.48488e-05  4.72218e-05  5.25071e-05  5.68293e-05
  4.42625e-05  2.82320e-05  1.62422e-05  2.57160e-04  3.44349e-04  4.16238e-04
  4.50835e-04  4.42150e-04  4.02969e-04  3.46810e-04  2.77865e-04  2.09051e-04
  1.74442e-04  2.01121e-04  2.75967e-04  3.60019e-04  4.30107e-04  4.81130e-04
  4.95977e-04  4.44473e-04  3.20065e-04  1.72032e-04  1.02779e-04  2.61390e-04
  8.12091e-04  1.59424e-03  1.51652e-03  5.46549e-04  2.28953e-04  4.02525e-04
  4.81143e-04  3.78984e-04  2.35224e-04  1.17977e-04  4.74636e-05  3.31019e-05
  7.76687e-05  1.58152e-04  1.79471e-04  8.82512e-05  5.60800e-05  1.20430e-04
  1.26640e-04  8.28210e-05  4.49229e-05  2.28748e-05  2.41889e-04  3.21889e-04
  3.88262e-04  4.21688e-04  4.15119e-04  3.76626e-04  3.18086e-04  2.48528e-04
  1.84204e-04  1.53738e-04  1.78088e-04  2.48661e-04  3.34851e-04  4.08699e-04
  4.52170e-04  4.46766e-04  3.75698e-04  2.46751e-04  1.14268e-04  9.43519e-05
  4.01357e-04  1.33955e-03  2.49027e-03  8.00356e-04  6.95349e-04  1.38646e-05
  4.79645e-04  6.16660e-04  4.49471e-04  2.67665e-04  1.32262e-04  4.42314e-05
  1.36675e-05  5.81570e-05  1.48736e-04  8.11658e-05  9.03633e-05  5.87445e-06
  1.79696e-04  2.10458e-04  1.23459e-04  6.03863e-05  2.84734e-05  2.35638e-04
  3.12997e-04  3.76886e-04  4.08019e-04  3.98220e-04  3.54623e-04  2.90993e-04
  2.20456e-04  1.60893e-04  1.37858e-04  1.68614e-04  2.44477e-04  3.36561e-04
  4.15860e-04  4.60553e-04  4.50161e-04  3.70098e-04  2.32560e-04  9.64027e-05
  8.57351e-05  4.39927e-04  1.51803e-03  2.75603e-03  1.95357e-04  9.13273e-03
  2.37341e-04  3.86888e-04  5.74041e-04  4.37357e-04  2.78801e-04  1.54543e-04
  5.97923e-05  1.04062e-05  3.45073e-05  1.01809e-04  1.90564e-05  8.87919e-04
  1.41682e-04  1.77382e-04  2.29569e-04  1.32647e-04  6.37987e-05  2.97250e-05
  2.48795e-04  3.33861e-04  4.03465e-04  4.32974e-04  4.12651e-04  3.55952e-04
  2.84544e-04  2.12257e-04  1.53134e-04  1.31890e-04  1.67319e-04  2.50143e-04
  3.49250e-04  4.35171e-04  4.86745e-04  4.81739e-04  4.01805e-04  2.57456e-04
  1.07499e-04  6.67828e-05  3.32983e-04  1.18319e-03  2.38808e-03  1.73164e-03
  1.34804e-04  8.25434e-05  2.32736e-04  3.57169e-04  3.25347e-04  2.49354e-04
  1.69528e-04  8.48172e-05  2.25037e-05  2.12402e-05  6.86345e-05  6.78711e-05
  1.62085e-05  2.58384e-05  1.47155e-04  1.62934e-04  1.01389e-04  5.24619e-05
  2.58214e-05  2.91259e-04  4.02526e-04  4.94476e-04  5.25376e-04  4.81902e-04
  3.99516e-04  3.17264e-04  2.40915e-04  1.70447e-04  1.33854e-04  1.61454e-04
  2.45137e-04  3.47800e-04  4.38360e-04  4.98921e-04  5.07151e-04  4.38831e-04
  2.98474e-04  1.39496e-04  5.65214e-05  1.77713e-04  6.41805e-04  1.37957e-03
  1.68810e-03  1.07307e-03  3.77481e-04  1.44230e-04  1.66403e-04  1.93110e-04
  1.93936e-04  1.67415e-04  1.04635e-04  3.98118e-05  1.98753e-05  4.43532e-05
  6.83032e-05  6.13191e-05  5.75477e-05  8.23715e-05  8.41741e-05  5.98324e-05
  3.54205e-05  1.93443e-05  3.70989e-04  5.38661e-04  6.83248e-04  7.19167e-04
  6.36964e-04  5.40468e-04  4.45606e-04  3.43262e-04  2.32521e-04  1.46633e-04
  1.43633e-04  2.17416e-04  3.18813e-04  4.10857e-04  4.78356e-04  5.01790e-04
  4.53861e-04  3.31865e-04  1.79479e-04  6.99928e-05  7.83717e-05  2.53031e-04
  5.43625e-04  7.15368e-04  5.52439e-04  2.40190e-04  7.88922e-05  6.75373e-05
  9.98738e-05  1.35596e-04  1.46086e-04  1.08137e-04  5.14522e-05  2.28238e-05
  2.69820e-05  3.77091e-05  3.67079e-05  3.26413e-05  3.66141e-05  3.83043e-05
  3.16594e-05  2.18730e-05  1.35145e-05  4.88237e-04  7.55447e-04  1.00208e-03
  1.04064e-03  1.01103e-03  1.33952e-03  1.15483e-03  7.41914e-04  4.48038e-04
  2.07870e-04  1.28039e-04  1.75685e-04  2.70118e-04  3.60750e-04  4.30735e-04
  4.64808e-04  4.38173e-04  3.43517e-04  2.12687e-04  1.00218e-04  5.21231e-05
  8.39969e-05  1.64155e-04  2.14020e-04  1.74685e-04  8.80440e-05  3.37928e-05
  2.74077e-05  5.07820e-05  9.04805e-05  1.16542e-04  9.94138e-05  5.69118e-05
  2.72296e-05  1.89443e-05  1.84338e-05  1.64300e-05  1.50130e-05  1.71984e-05
  1.95262e-05  1.84070e-05  1.44750e-05  9.93284e-06  6.23590e-04  1.03264e-03
  1.44585e-03  1.44594e-03  1.84424e-03  4.06965e-03  3.16651e-03  2.17206e-03
  1.18007e-03  4.02444e-04  1.44532e-04  1.41950e-04  2.20369e-04  3.05464e-04
  3.74162e-04  4.13445e-04  4.03608e-04  3.36278e-04  2.32767e-04  1.32437e-04
  6.68306e-05  4.42214e-05  4.91573e-05  5.47839e-05  4.51111e-05  2.72678e-05
  1.53109e-05  1.47905e-05  3.05368e-05  6.34608e-05  9.19042e-05  8.88421e-05
  6.04277e-05  3.29927e-05  1.77052e-05  1.06583e-05  7.82479e-06  8.63098e-06
  1.19547e-05  1.47235e-05  1.47127e-05  1.22033e-05  8.75686e-06  7.29075e-04
  1.27608e-03  1.89729e-03  1.82554e-03  1.59117e-03  1.98040e-03  2.20214e-03
  3.42555e-03  2.39170e-03  6.72411e-04  1.87589e-04  1.29693e-04  1.87783e-04
  2.64633e-04  3.30848e-04  3.72843e-04  3.74292e-04  3.27283e-04  2.46278e-04
  1.60557e-04  9.44079e-05  5.52811e-05  3.60056e-05  2.54353e-05  1.78384e-05
  1.30283e-05  1.07784e-05  1.18295e-05  2.29213e-05  4.84939e-05  7.52338e-05
  8.16945e-05  6.51035e-05  4.04497e-05  2.01734e-05  8.38462e-06  5.27972e-06
  8.67725e-06  1.41753e-05  1.74781e-05  1.69671e-05  1.37093e-05  9.64094e-06
  7.47729e-04  1.33545e-03  2.06207e-03  2.14652e-03  1.44395e-03  4.81977e-03
  5.18393e-03  2.83474e-03  2.29237e-03  6.68517e-04  2.00538e-04  1.37708e-04
  1.88911e-04  2.62209e-04  3.28130e-04  3.72477e-04  3.79414e-04  3.40884e-04
  2.68914e-04  1.89314e-04  1.24132e-04  8.08614e-05  5.43829e-05  3.63165e-05
  2.27826e-05  1.42814e-05  1.08759e-05  1.18807e-05  1.99921e-05  3.92828e-05
  6.52608e-05  8.23867e-05  7.78468e-05  5.44060e-05  2.65717e-05  8.36228e-06
  5.15135e-06  1.26178e-05  2.17012e-05  2.57055e-05  2.36102e-05  1.80951e-05
  1.21493e-05  6.63823e-04  1.15431e-03  1.74278e-03  1.89662e-03  1.77478e-03
  3.07750e-03  3.12279e-03  2.45335e-03  1.16644e-03  4.18395e-04  1.79641e-04
  1.71720e-04  2.42264e-04  3.24334e-04  3.95257e-04  4.43564e-04  4.50537e-04
  4.04586e-04  3.20244e-04  2.28811e-04  1.55541e-04  1.07875e-04  7.82887e-05
  5.50759e-05  3.33895e-05  1.80881e-05  1.53675e-05  2.28218e-05  3.10363e-05
  3.94870e-05  6.38751e-05  1.03321e-04  1.20298e-04  9.23196e-05  4.39104e-05
  1.06748e-05  5.71451e-06  1.91151e-05  3.34196e-05  3.81247e-05  3.33597e-05
  2.43625e-05  1.56476e-05  5.21411e-04  8.53711e-04  1.20955e-03  1.29192e-03
  1.05792e-03  1.57459e-03  1.92181e-03  1.14504e-03  5.40108e-04  2.52191e-04
  1.84826e-04  2.51483e-04  3.66176e-04  4.72800e-04  5.53911e-04  6.11593e-04
  6.20561e-04  5.49506e-04  4.21445e-04  2.89777e-04  1.90810e-04  1.31054e-04
  9.64553e-05  6.80523e-05  3.89498e-05  2.23863e-05  3.80323e-05  8.14067e-05
  1.05889e-04  7.75389e-05  7.77024e-05  1.80965e-04  2.57840e-04  2.02599e-04
  9.17653e-05  2.00361e-05  7.37570e-06  2.71360e-05  4.71784e-05  5.20601e-05
  4.38268e-05  3.08288e-05  1.91372e-05  3.80135e-04  5.81188e-04  7.73716e-04
  8.26355e-04  6.93192e-04  6.17730e-04  6.32345e-04  4.99977e-04  3.10393e-04
  2.09113e-04  2.46211e-04  3.86004e-04  5.63802e-04  7.35524e-04  8.17207e-04
  8.71097e-04  9.16818e-04  8.12734e-04  5.94643e-04  3.80914e-04  2.31490e-04
  1.47718e-04  1.03636e-04  7.02820e-05  3.85544e-05  3.51842e-05  1.10672e-04
  2.80101e-04  4.11413e-04  2.75448e-04  1.20088e-04  4.28019e-04  6.81416e-04
  4.92472e-04  2.02044e-04  4.54783e-05  1.43182e-05  3.70039e-05  5.99860e-05
  6.34502e-05  5.16553e-05  3.53455e-05  2.14424e-05  2.73067e-04  3.93396e-04
  5.00589e-04  5.39844e-04  4.90244e-04  4.11849e-04  3.52320e-04  2.84768e-04
  2.19796e-04  2.32480e-04  3.73798e-04  5.84606e-04  8.54676e-04  1.47320e-03
  1.51618e-03  1.18074e-03  1.35737e-03  1.23896e-03  8.56152e-04  5.04089e-04
  2.77194e-04  1.57909e-04  1.00671e-04  6.50095e-05  3.92586e-05  6.55309e-05
  2.53036e-04  7.34614e-04  1.34323e-03  1.09310e-03  2.15710e-04  1.13797e-03
  1.79594e-03  1.07123e-03  3.76334e-04  9.07160e-05  3.42524e-05  5.18000e-05
  7.02946e-05  6.92788e-05  5.43608e-05  3.63911e-05  2.17659e-05  2.05492e-04
  2.83684e-04  3.50696e-04  3.79969e-04  3.59451e-04  3.05610e-04  2.43698e-04
  1.90342e-04  1.82179e-04  3.01318e-04  6.35539e-04  1.10510e-03  1.56619e-03
  3.77916e-03  4.01459e-03  1.75299e-03  2.05213e-03  1.85355e-03  1.18341e-03
  6.41405e-04  3.22399e-04  1.63763e-04  9.35345e-05  6.04154e-05  4.83471e-05
  1.02984e-04  3.84102e-04  1.25239e-03  2.96303e-03  3.33520e-03  5.16917e-04
  2.36490e-03  3.41024e-03  1.60378e-03  4.98544e-04  1.47064e-04  7.52098e-05
  7.57956e-05  7.92682e-05  6.97747e-05  5.20193e-05  3.40125e-05  2.01305e-05
  1.70213e-04  2.29889e-04  2.80493e-04  3.05034e-04  2.94081e-04  2.52156e-04
  1.93959e-04  1.44946e-04  1.63916e-04  3.80994e-04  1.06354e-03  2.59980e-03
  3.32893e-03  4.91051e-04  1.14545e-03  2.45806e-03  3.08211e-03  2.45291e-03
  1.44798e-03  7.41981e-04  3.53052e-04  1.65955e-04  8.80067e-05  6.23921e-05
  6.75982e-05  1.29321e-04  3.60571e-04  1.07559e-03  2.79650e-03  3.93934e-03
  1.15055e-03  1.66415e-03  2.50434e-03  1.23967e-03  4.99054e-04  2.32475e-04
  1.43015e-04  1.09426e-04  8.82910e-05  6.72811e-05  4.67030e-05  2.95454e-05
  1.72512e-05  1.57557e-04  2.12391e-04  2.59679e-04  2.85058e-04  2.79756e-04
  2.44345e-04  1.86912e-04  1.30485e-04  1.42168e-04  3.81554e-04  1.22832e-03
  3.46259e-03  4.20080e-03  4.18115e-03  5.42127e-03  2.26488e-03  3.03115e-03
  2.44366e-03  1.45357e-03  7.45680e-04  3.52514e-04  1.61905e-04  8.51360e-05
  7.04766e-05  9.60627e-05  1.65838e-04  3.02798e-04  5.06895e-04  6.07521e-04
  6.77520e-04  6.58067e-04  6.48201e-04  1.13393e-03  1.15476e-03  7.10786e-04
  3.95761e-04  2.30242e-04  1.44736e-04  9.56807e-05  6.33497e-05  4.04542e-05
  2.44792e-05  1.39897e-05  1.58293e-04  2.15500e-04  2.66198e-04  2.95756e-04
  2.95461e-04  2.65319e-04  2.08912e-04  1.40619e-04  1.18987e-04  2.80007e-04
  8.58545e-04  2.04871e-03  2.68274e-03  2.46165e-03  3.30351e-03  1.83556e-03
  1.82180e-03  1.80992e-03  1.18839e-03  6.45587e-04  3.16855e-04  1.49195e-04
  8.21698e-05  7.90922e-05  1.26458e-04  2.31558e-04  4.23651e-04  7.67717e-04
  1.41955e-03  2.28310e-03  1.46085e-03  1.49877e-03  2.70525e-03  2.00772e-03
  1.09059e-03  5.61400e-04  2.98011e-04  1.66536e-04  9.71513e-05  5.77965e-05
  3.41670e-05  1.96797e-05  1.09247e-05  1.63891e-04  2.25596e-04  2.81258e-04
  3.14776e-04  3.17295e-04  2.90918e-04  2.38948e-04  1.66459e-04  1.13689e-04
  1.76822e-04  4.58984e-04  9.17435e-04  1.27515e-03  2.05858e-03  2.31160e-03
  1.16517e-03  1.19039e-03  1.18988e-03  8.48054e-04  4.97414e-04  2.59975e-04
  1.29337e-04  7.63168e-05  8.14137e-05  1.41654e-04  2.75339e-04  5.37690e-04
  1.05550e-03  1.95381e-03  2.51798e-03  1.28013e-03  1.06682e-03  2.08605e-03
  1.79816e-03  1.07488e-03  5.74836e-04  3.03296e-04  1.62993e-04  8.96303e-05
  5.00232e-05  2.79452e-05  1.54041e-05  8.28431e-06  1.67424e-04  2.31686e-04
  2.89835e-04  3.24675e-04  3.27348e-04  3.02643e-04  2.56911e-04  1.90384e-04
  1.25272e-04  1.26701e-04  2.55456e-04  4.88686e-04  7.34216e-04  9.64309e-04
  1.00017e-03  8.71102e-04  8.59011e-04  7.75987e-04  5.72406e-04  3.59463e-04
  2.01374e-04  1.07018e-04  6.71000e-05  7.42932e-05  1.30881e-04  2.53014e-04
  4.74246e-04  8.29240e-04  1.22647e-03  1.20555e-03  5.67257e-04  4.55017e-04
  9.45401e-04  1.02248e-03  7.38593e-04  4.45077e-04  2.49403e-04  1.36422e-04
  7.42465e-05  4.03677e-05  2.18370e-05  1.16598e-05  6.09259e-06  1.65679e-04
  2.28733e-04  2.85361e-04  3.18911e-04  3.21295e-04  2.98095e-04  2.57128e-04
  1.98342e-04  1.33540e-04  1.05763e-04  1.58200e-04  2.85695e-04  4.36327e-04
  5.56331e-04  6.10910e-04  6.14979e-04  5.90485e-04  5.12580e-04  3.87687e-04
  2.57659e-04  1.53950e-04  8.69662e-05  5.62762e-05  6.03345e-05  1.01431e-04
  1.86496e-04  3.21189e-04  4.86079e-04  5.87904e-04  4.78572e-04  2.27826e-04
  1.96893e-04  3.95047e-04  4.94324e-04  4.19926e-04  2.86973e-04  1.74634e-04
  1.00026e-04  5.54771e-05  3.01664e-05  1.61260e-05  8.44956e-06  4.31434e-06
  1.60745e-04  2.20339e-04  2.73327e-04  3.04669e-04  3.07261e-04  2.85610e-04
  2.46477e-04  1.91412e-04  1.29675e-04  9.11542e-05  1.06708e-04  1.76697e-04
  2.70112e-04  3.52461e-04  4.05913e-04  4.26749e-04  4.11969e-04  3.59084e-04
  2.79222e-04  1.94101e-04  1.22054e-04  7.20583e-05  4.63541e-05  4.49729e-05
  6.84079e-05  1.16973e-04  1.85121e-04  2.49813e-04  2.64573e-04  1.96758e-04
  1.05174e-04  1.02443e-04  1.82881e-04  2.38574e-04  2.23098e-04  1.67545e-04
  1.09844e-04  6.62561e-05  3.79152e-05  2.09176e-05  1.11957e-05  5.81273e-06
  2.91579e-06  1.59348e-04  2.17738e-04  2.70152e-04  3.02448e-04  3.07003e-04
  2.86060e-04  2.45289e-04  1.88864e-04  1.27608e-04  8.60626e-05  8.80964e-05
  1.34768e-04  2.03516e-04  2.68364e-04  3.14500e-04  3.35179e-04  3.25772e-04
  2.86512e-04  2.26787e-04  1.61758e-04  1.04748e-04  6.31339e-05  3.91391e-05
  3.24586e-05  4.19950e-05  6.54543e-05  9.64442e-05  1.20813e-04  1.19678e-04
  8.85621e-05  5.67439e-05  6.14186e-05  9.62375e-05  1.21905e-04  1.18018e-04
  9.35657e-05  6.47046e-05  4.07861e-05  2.40937e-05  1.35493e-05  7.30425e-06
  3.77653e-06  1.86618e-06  1.70516e-04  2.36094e-04  2.98523e-04  3.42459e-04
  3.56729e-04  3.38955e-04  2.92934e-04  2.26088e-04  1.54422e-04  1.04718e-04
  1.00076e-04  1.40422e-04  2.02579e-04  2.60511e-04  3.00305e-04  3.16497e-04
  3.05366e-04  2.67497e-04  2.11645e-04  1.51471e-04  9.87065e-05  5.95094e-05
  3.51496e-05  2.43437e-05  2.49135e-05  3.39622e-05  4.68095e-05  5.61323e-05
  5.45406e-05  4.24386e-05  3.26851e-05  3.81459e-05  5.43110e-05  6.53829e-05
  6.32190e-05  5.13046e-05  3.66343e-05  2.38313e-05  1.44455e-05  8.26484e-06
  4.48797e-06  2.31201e-06  1.12479e-06  2.03493e-04  2.91670e-04  3.83920e-04
  4.60528e-04  5.02618e-04  4.98182e-04  4.42934e-04  3.46137e-04  2.37047e-04
  1.56729e-04  1.35082e-04  1.69864e-04  2.30467e-04  2.85366e-04  3.20858e-04
  3.33295e-04  3.18671e-04  2.76809e-04  2.17017e-04  1.53981e-04  9.96704e-05
  5.95584e-05  3.38350e-05  2.01657e-05  1.56125e-05  1.72128e-05  2.16890e-05
  2.52492e-05  2.48260e-05  2.10270e-05  1.90918e-05  2.33684e-05  3.11225e-05
  3.57225e-05  3.40532e-05  2.78182e-05  2.01998e-05  1.34006e-05  8.26565e-06
  4.78419e-06  2.60669e-06  1.33364e-06  6.36557e-07  2.66419e-04  4.00739e-04
  5.53342e-04  6.93998e-04  7.93055e-04  8.25098e-04  7.55729e-04  5.88584e-04
  3.91141e-04  2.39988e-04  1.78269e-04  1.98458e-04  2.55705e-04  3.08270e-04
  3.41668e-04  3.53554e-04  3.38003e-04  2.92915e-04  2.28300e-04  1.60749e-04
  1.03307e-04  6.12974e-05  3.41272e-05  1.86487e-05  1.14004e-05  9.40608e-06
  1.01398e-05  1.13859e-05  1.16454e-05  1.10871e-05  1.15599e-05  1.43125e-05
  1.78895e-05  1.95969e-05  1.83215e-05  1.49379e-05  1.09225e-05  7.31835e-06
  4.55345e-06  2.64686e-06  1.43785e-06  7.26520e-07  3.38558e-07  3.63916e-04
  5.76637e-04  8.29068e-04  1.05737e-03  1.22894e-03  1.35012e-03  1.26285e-03
  9.44406e-04  5.96686e-04  3.36923e-04  2.13631e-04  2.10056e-04  2.62279e-04
  3.14402e-04  3.48066e-04  3.61223e-04  3.46902e-04  3.01555e-04  2.35198e-04
  1.65466e-04  1.06256e-04  6.30592e-05  3.50015e-05  1.85480e-05  9.97842e-06
  6.31887e-06  5.38974e-06  5.62361e-06  6.05817e-06  6.51054e-06  7.40982e-06
  8.94248e-06  1.04151e-05  1.08336e-05  9.87140e-06  7.97616e-06  5.82735e-06
  3.91068e-06  2.43414e-06  1.40985e-06  7.58390e-07  3.76451e-07  1.70868e-07
  4.90804e-04  8.19231e-04  1.21082e-03  1.47326e-03  1.59750e-03  2.01883e-03
  1.86388e-03  1.21441e-03  7.77231e-04  4.25564e-04  2.34562e-04  2.03544e-04
  2.50833e-04  3.05586e-04  3.41863e-04  3.56137e-04  3.42878e-04  2.99216e-04
  2.34568e-04  1.65970e-04  1.07262e-04  6.41450e-05  3.59048e-05  1.90505e-05
  9.86279e-06  5.41694e-06  3.69269e-06  3.37171e-06  3.66124e-06  4.20100e-06
  4.90459e-06  5.65912e-06  6.15272e-06  6.06677e-06  5.35747e-06  4.26074e-06
  3.08780e-06  2.06054e-06  1.27394e-06  7.30636e-07  3.87539e-07  1.88979e-07
  8.42605e-08  6.21665e-04  1.09083e-03  1.65539e-03  1.80933e-03  1.57856e-03
  2.85495e-03  2.21705e-03  1.35287e-03  1.09185e-03  5.53086e-04  2.53098e-04
  1.87533e-04  2.28583e-04  2.87432e-04  3.28861e-04  3.45613e-04  3.33780e-04
  2.92489e-04  2.30898e-04  1.64859e-04  1.07649e-04  6.51269e-05  3.69431e-05
  1.98699e-05  1.03147e-05  5.41753e-06  3.22558e-06  2.50569e-06  2.51603e-06
  2.83733e-06  3.23927e-06  3.56007e-06  3.65334e-06  3.43409e-06  2.93594e-06
  2.28846e-06  1.63679e-06  1.08089e-06  6.61418e-07  3.75222e-07  1.96996e-07
  9.55828e-08  4.30672e-08  7.06661e-04  1.28547e-03  2.01540e-03  2.14168e-03
  1.66500e-03  1.61041e-03  1.85391e-03  2.74396e-03  2.19818e-03  7.93013e-04
  2.75428e-04  1.65307e-04  1.99642e-04  2.64431e-04  3.15619e-04  3.40212e-04
  3.32959e-04  2.94133e-04  2.33842e-04  1.68217e-04  1.10746e-04  6.76236e-05
  3.87870e-05  2.11418e-05  1.11090e-05  5.79770e-06  3.23216e-06  2.17781e-06
  1.89776e-06  1.96083e-06  2.11499e-06  2.21014e-06  2.16361e-06  1.95566e-06
  1.62452e-06  1.24138e-06  8.75772e-07  5.72565e-07  3.47861e-07  1.96759e-07
  1.03863e-07  5.14948e-08  2.43431e-08  6.97001e-04  1.26892e-03  1.98467e-03
  2.05321e-03  1.37988e-03  4.35827e-03  2.91128e-03  2.72903e-03  2.57383e-03
  8.57546e-04  2.54444e-04  1.29529e-04  1.66840e-04  2.43630e-04  3.12465e-04
  3.54240e-04  3.57360e-04  3.20176e-04  2.55608e-04  1.83805e-04  1.20833e-04
  7.37477e-05  4.23791e-05  2.32165e-05  1.22834e-05  6.40888e-06  3.45048e-06
  2.08981e-06  1.55510e-06  1.40419e-06  1.38668e-06  1.36635e-06  1.28108e-06
  1.12096e-06  9.09676e-07  6.84424e-07  4.78467e-07  3.11755e-07  1.89982e-07
  1.08758e-07  5.88738e-08  3.04452e-08  1.52429e-08  5.92018e-04  1.03565e-03
  1.54320e-03  1.54295e-03  1.18497e-03  2.43484e-03  1.84116e-03  2.00924e-03
  1.52640e-03  5.80247e-04  1.61826e-04  8.47054e-05  1.44198e-04  2.38355e-04
  3.30967e-04  4.03165e-04  4.27283e-04  3.90178e-04  3.10462e-04  2.20104e-04
  1.42269e-04  8.55191e-05  4.85828e-05  2.64289e-05  1.39342e-05  7.23015e-06
  3.79810e-06  2.13344e-06  1.38127e-06  1.06836e-06  9.37954e-07  8.57099e-07
  7.66345e-07  6.50450e-07  5.18000e-07  3.85925e-07  2.69227e-07  1.76360e-07
  1.08908e-07  6.37350e-08  3.55720e-08  1.90567e-08  9.84233e-09  4.43021e-04
  7.26928e-04  1.02804e-03  1.12699e-03  1.20976e-03  2.20476e-03  2.39665e-03
  1.50783e-03  7.82944e-04  2.73091e-04  6.35932e-05  7.60349e-05  1.74790e-04
  2.68558e-04  3.64912e-04  4.87355e-04  5.63571e-04  5.29287e-04  4.15478e-04
  2.85685e-04  1.78618e-04  1.04231e-04  5.78124e-05  3.08891e-05  1.60714e-05
  8.23600e-06  4.23107e-06  2.25201e-06  1.30924e-06  8.73869e-07  6.69059e-07
  5.55085e-07  4.67625e-07  3.83450e-07  2.99852e-07  2.21862e-07  1.55052e-07
  1.02473e-07  6.42031e-08  3.82544e-08  2.17335e-08  1.17874e-08  6.09204e-09
  3.05472e-04  4.65471e-04  6.23675e-04  7.11410e-04  7.79682e-04  9.81615e-04
  1.02687e-03  7.16162e-04  3.36153e-04  9.07127e-05  5.76553e-05  2.04782e-04
  3.85215e-04  4.10074e-04  3.61008e-04  5.46768e-04  7.78151e-04  7.68867e-04
  5.88459e-04  3.86372e-04  2.30756e-04  1.29492e-04  6.96075e-05  3.62976e-05
  1.85309e-05  9.33831e-06  4.69509e-06  2.40025e-06  1.28982e-06  7.60909e-07
  5.06483e-07  3.73947e-07  2.91338e-07  2.28183e-07  1.74208e-07  1.27634e-07
  8.91262e-08  5.91756e-08  3.73320e-08  2.23759e-08  1.27323e-08  6.86480e-09
  3.49406e-09  2.07262e-04  2.92021e-04  3.64885e-04  3.98047e-04  3.97487e-04
  3.94081e-04  3.55895e-04  2.39836e-04  1.01459e-04  5.66873e-05  2.14525e-04
  6.09778e-04  1.10907e-03  1.23366e-03  5.35139e-04  4.97995e-04  1.07718e-03
  1.13568e-03  8.34007e-04  5.16971e-04  2.93353e-04  1.57984e-04  8.22436e-05
  4.18357e-05  2.09432e-05  1.03745e-05  5.11569e-06  2.53629e-06  1.28822e-06
  6.90802e-07  4.04399e-07  2.62178e-07  1.84521e-07  1.35334e-07  9.95497e-08
  7.15794e-08  4.95760e-08  3.28126e-08  2.06589e-08  1.23336e-08  6.96292e-09
  3.70417e-09  1.84885e-09  1.52270e-04  2.00943e-04  2.34807e-04  2.38852e-04
  2.12876e-04  1.70823e-04  1.20041e-04  6.28652e-05  3.36564e-05  1.28049e-04
  4.96584e-04  1.21408e-03  1.99135e-03  2.93546e-03  2.45967e-03  9.86934e-04
  1.49828e-03  1.58862e-03  1.10764e-03  6.48965e-04  3.51739e-04  1.82926e-04
  9.27538e-05  4.62458e-05  2.27871e-05  1.11320e-05  5.40641e-06  2.62152e-06
  1.28043e-06  6.40773e-07  3.37213e-07  1.91771e-07  1.19171e-07  7.96118e-08
  5.52367e-08  3.84445e-08  2.61683e-08  1.71457e-08  1.07114e-08  6.34026e-09
  3.53902e-09  1.85412e-09  9.07218e-10  1.33318e-04  1.72603e-04  1.99392e-04
  2.02943e-04  1.81269e-04  1.41461e-04  9.23745e-05  4.66423e-05  4.53568e-05
  1.97092e-04  7.19230e-04  1.71032e-03  1.12065e-03  1.27956e-03  4.85218e-03
  1.47233e-03  1.70863e-03  1.90068e-03  1.29213e-03  7.30793e-04  3.84803e-04
  1.95888e-04  9.77944e-05  4.82028e-05  2.35388e-05  1.14062e-05  5.48790e-06
  2.62356e-06  1.24940e-06  5.96808e-07  2.90090e-07  1.46914e-07  7.97140e-08
  4.70805e-08  2.99149e-08  1.97571e-08  1.30672e-08  8.41960e-09  5.19827e-09
  3.04197e-09  1.67479e-09  8.62421e-10  4.13043e-10  1.39925e-04  1.86079e-04
  2.24146e-04  2.43052e-04  2.37283e-04  2.07885e-04  1.58902e-04  1.01492e-04
  7.58495e-05  1.87050e-04  6.74087e-04  1.96988e-03  2.70750e-03  5.08234e-03
  2.58675e-03  4.41445e-04  1.43046e-03  1.87684e-03  1.28195e-03  7.20132e-04
  3.76886e-04  1.91092e-04  9.51934e-05  4.68736e-05  2.28758e-05  1.10725e-05
  5.31214e-06  2.52258e-06  1.18414e-06  5.49543e-07  2.53169e-07  1.17254e-07
  5.60596e-08  2.87132e-08  1.61468e-08  9.83065e-09  6.20786e-09  3.89593e-09
  2.36219e-09  1.36000e-09  7.35639e-10  3.70933e-10  1.73403e-10  1.60776e-04
  2.21682e-04  2.78399e-04  3.16218e-04  3.24944e-04  3.02522e-04  2.51406e-04
  1.79090e-04  1.15657e-04  1.36979e-04  3.84086e-04  1.08010e-03  2.02658e-03
  1.71521e-03  1.50290e-03  1.04652e-03  1.65323e-03  1.64035e-03  1.09301e-03
  6.20485e-04  3.29299e-04  1.69084e-04  8.51607e-05  4.23318e-05  2.08218e-05
  1.01385e-05  4.88089e-06  2.31732e-06  1.08115e-06  4.93649e-07  2.19896e-07
  9.57309e-08  4.13520e-08  1.84101e-08  8.90926e-09  4.81356e-09  2.82102e-09
  1.69544e-09  9.99111e-10  5.61762e-10  2.96777e-10  1.46018e-10  6.65397e-11
  1.84253e-04  2.60818e-04  3.35479e-04  3.88068e-04  4.03772e-04  3.81616e-04
  3.28647e-04  2.51746e-04  1.69499e-04  1.28741e-04  1.85993e-04  3.36504e-04
  3.99168e-04  4.41459e-04  1.07240e-03  1.55195e-03  1.58908e-03  1.25682e-03
  8.16666e-04  4.73989e-04  2.58732e-04  1.36286e-04  7.01584e-05  3.55228e-05
  1.77413e-05  8.74449e-06  4.24749e-06  2.02672e-06  9.45324e-07  4.28168e-07
  1.86874e-07  7.81105e-08  3.13579e-08  1.24037e-08  5.12636e-09  2.36625e-09
  1.23521e-09  6.91492e-10  3.89757e-10  2.12072e-10  1.08888e-10  5.21922e-11
  2.32147e-11  1.99628e-04  2.87105e-04  3.74039e-04  4.35666e-04  4.53566e-04
  4.29111e-04  3.75992e-04  3.03793e-04  2.23938e-04  1.65987e-04  1.63929e-04
  2.19370e-04  3.12296e-04  5.29008e-04  9.27141e-04  1.17640e-03  1.09472e-03
  8.27486e-04  5.44423e-04  3.27137e-04  1.85383e-04  1.01034e-04  5.35693e-05
  2.78121e-05  1.41847e-05  7.11175e-06  3.49999e-06  1.68473e-06  7.88600e-07
  3.56036e-07  1.53428e-07  6.24090e-08  2.38148e-08  8.61951e-09  3.09698e-09
  1.19803e-09  5.31532e-10  2.66028e-10  1.40002e-10  7.28730e-11  3.62373e-11
  1.69385e-11  7.38991e-12  1.99524e-04  2.89426e-04  3.80347e-04  4.46568e-04
  4.68009e-04  4.45628e-04  3.95392e-04  3.30018e-04  2.59318e-04  2.03117e-04
  1.86661e-04  2.23275e-04  3.15281e-04  4.65091e-04  6.30121e-04  7.02156e-04
  6.35182e-04  4.87272e-04  3.32079e-04  2.08219e-04  1.23082e-04  6.97171e-05
  3.82403e-05  2.04425e-05  1.06869e-05  5.46808e-06  2.73398e-06  1.33057e-06
  6.26299e-07  2.82519e-07  1.20655e-07  4.81066e-08  1.77044e-08  6.01855e-09
  1.94360e-09  6.38991e-10  2.33898e-10  9.95457e-11  4.71321e-11  2.30385e-11
  1.10325e-11  5.03026e-12  2.16300e-12  1.82302e-04  2.65217e-04  3.50855e-04
  4.16731e-04  4.43733e-04  4.29586e-04  3.86616e-04  3.28215e-04  2.65460e-04
  2.13050e-04  1.87606e-04  1.98518e-04  2.43773e-04  3.09781e-04  3.67404e-04
  3.81694e-04  3.41945e-04  2.68728e-04  1.90386e-04  1.24663e-04  7.69063e-05
  4.53223e-05  2.57577e-05  1.42039e-05  7.62531e-06  3.98806e-06  2.02829e-06
  9.98869e-07  4.73022e-07  2.13275e-07  9.03489e-08  3.54123e-08  1.26676e-08
  4.11721e-09  1.23562e-09  3.59465e-10  1.09884e-10  3.83835e-11  1.55625e-11
  6.91384e-12  3.14059e-12  1.39287e-12  5.91039e-13  1.52220e-04  2.20950e-04
  2.93340e-04  3.52422e-04  3.82323e-04  3.77852e-04  3.45481e-04  2.96355e-04
  2.41980e-04  1.94320e-04  1.63923e-04  1.55651e-04  1.66542e-04  1.86741e-04
  2.02138e-04  2.00364e-04  1.78316e-04  1.42987e-04  1.04808e-04  7.13867e-05
  4.58374e-05  2.80603e-05  1.65121e-05  9.39170e-06  5.17818e-06  2.76842e-06
  1.43194e-06  7.13167e-07  3.39458e-07  1.52792e-07  6.41351e-08  2.47110e-08
  8.61915e-09  2.70672e-09  7.73558e-10  2.07888e-10  5.56995e-11  1.61619e-11
  5.40143e-12  2.08110e-12  8.68097e-13  3.68721e-13  1.54137e-13  1.16759e-04
  1.68275e-04  2.23225e-04  2.70157e-04  2.97444e-04  2.99230e-04  2.77657e-04
  2.40365e-04  1.97103e-04  1.57363e-04  1.28171e-04  1.12205e-04  1.07475e-04
  1.08628e-04  1.09152e-04  1.04018e-04  9.17962e-05  7.46323e-05  5.62058e-05
  3.95867e-05  2.63359e-05  1.66922e-05  1.01473e-05  5.94323e-06  3.36094e-06
  1.83436e-06  9.63461e-07  4.84365e-07  2.31203e-07  1.03612e-07  4.29780e-08
  1.62481e-08  5.52932e-09  1.68727e-09  4.66109e-10  1.19411e-10  2.95659e-11
  7.51802e-12  2.09605e-12  6.74842e-13  2.46791e-13  9.78765e-14  3.89953e-14
  8.29715e-05  1.18242e-04  1.56002e-04  1.89134e-04  2.10005e-04  2.13858e-04
  2.00837e-04  1.75485e-04  1.44648e-04  1.15090e-04  9.15526e-05  7.58175e-05
  6.69326e-05  6.22460e-05  5.86876e-05  5.39221e-05  4.70466e-05  3.85442e-05
  2.96181e-05  2.14338e-05  1.46955e-05  9.60312e-06  6.01075e-06  3.61522e-06
  2.09155e-06  1.16235e-06  6.18180e-07  3.12715e-07  1.49150e-07  6.62868e-08
  2.70662e-08  1.00124e-08  3.32257e-09  9.88591e-10  2.66402e-10  6.63461e-11
  1.57682e-11  3.71930e-12  9.13943e-13  2.47680e-13  7.73457e-14  2.72756e-14
  1.01420e-14  5.51733e-05  7.75103e-05  1.01317e-04  1.22445e-04  1.36330e-04
  1.39815e-04  1.32506e-04  1.16846e-04  9.70060e-05  7.72624e-05  6.06699e-05
  4.84999e-05  4.04507e-05  3.52848e-05  3.15235e-05  2.79862e-05  2.40749e-05
  1.97698e-05  1.54038e-05  1.13842e-05  8.00092e-06  5.36582e-06  3.44432e-06
  2.11956e-06  1.25000e-06  7.04665e-07  3.77936e-07  1.91517e-07  9.08284e-08
  3.98334e-08  1.59396e-08  5.75256e-09  1.86076e-09  5.41120e-10  1.43166e-10
  3.51340e-11  8.18776e-12  1.86635e-12  4.26410e-13  1.03862e-13  2.78436e-14
  8.19906e-15  2.81776e-15  4.77106e-06  6.27277e-06  7.95810e-06  9.91544e-06
  1.25126e-05  1.66275e-05  2.39056e-05  3.69611e-05  5.93406e-05  9.49006e-05
  1.46188e-04  2.11748e-04  2.83147e-04  3.44017e-04  3.74772e-04  3.63351e-04
  3.13813e-04  2.43689e-04  1.72712e-04  1.13634e-04  7.05335e-05  4.18832e-05
  2.40703e-05  1.35172e-05  7.47591e-06  4.09625e-06  2.23144e-06  1.21195e-06
  6.66521e-07  3.99810e-07  3.12507e-07  3.50002e-07  4.70858e-07  6.31382e-07
  7.83927e-07  8.85060e-07  9.07255e-07  8.46579e-07  7.21642e-07  5.64052e-07
  4.05947e-07  2.70275e-07  1.67406e-07  8.51044e-06  1.12482e-05  1.41830e-05
  1.72725e-05  2.08969e-05  2.63198e-05  3.62409e-05  5.53058e-05  9.02251e-05
  1.48762e-04  2.36773e-04  3.53437e-04  4.86048e-04  6.06283e-04  6.74405e-04
  6.59853e-04  5.65679e-04  4.28970e-04  2.93602e-04  1.85662e-04  1.10792e-04
  6.34814e-05  3.54210e-05  1.94793e-05  1.06708e-05  5.87310e-06  3.26170e-06
  1.82583e-06  1.03756e-06  6.43072e-07  5.30865e-07  6.45328e-07  9.31356e-07
  1.30777e-06  1.66926e-06  1.91208e-06  1.96838e-06  1.82928e-06  1.54242e-06
  1.18621e-06  8.36676e-07  5.44486e-07  3.29156e-07  1.47390e-05  1.96634e-05
  2.47627e-05  2.96000e-05  3.43023e-05  4.04326e-05  5.20750e-05  7.68811e-05
  1.26372e-04  2.13769e-04  3.47471e-04  5.22699e-04  7.20764e-04  9.12770e-04
  1.05000e-03  1.06824e-03  9.34484e-04  7.01976e-04  4.66071e-04  2.83538e-04
  1.62784e-04  9.01608e-05  4.90275e-05  2.65936e-05  1.46136e-05  8.24089e-06
  4.78447e-06  2.82523e-06  1.67544e-06  1.05677e-06  8.93897e-07  1.16881e-06
  1.81959e-06  2.68964e-06  3.53861e-06  4.11275e-06  4.24227e-06  3.90876e-06
  3.23889e-06  2.43102e-06  1.66545e-06  1.04991e-06  6.14379e-07  2.46506e-05
  3.33088e-05  4.20868e-05  4.96418e-05  5.52525e-05  6.03938e-05  7.06949e-05
  9.78020e-05  1.59749e-04  2.75496e-04  4.46707e-04  6.33336e-04  7.84590e-04
  9.31642e-04  1.12220e-03  1.32669e-03  1.31556e-03  1.02724e-03  6.72737e-04
  3.96429e-04  2.20035e-04  1.18437e-04  6.32531e-05  3.42925e-05  1.93404e-05
  1.15578e-05  7.28353e-06  4.66811e-06  2.91529e-06  1.83453e-06  1.52274e-06
  2.10915e-06  3.55847e-06  5.56072e-06  7.55399e-06  8.90453e-06  9.17796e-06
  8.33926e-06  6.73696e-06  4.88525e-06  3.21364e-06  1.93975e-06  1.08725e-06
  3.95127e-05  5.41777e-05  6.88942e-05  8.05786e-05  8.66710e-05  8.78144e-05
  9.10127e-05  1.12605e-04  1.78931e-04  3.15567e-04  5.03873e-04  6.05352e-04
  5.21256e-04  5.91460e-04  5.29654e-04  8.69493e-04  1.41644e-03  1.28390e-03
  8.56300e-04  4.95722e-04  2.68652e-04  1.41887e-04  7.54078e-05  4.18222e-05
  2.51870e-05  1.67855e-05  1.19799e-05  8.50157e-06  5.59551e-06  3.44978e-06
  2.67595e-06  3.83287e-06  7.02746e-06  1.16477e-05  1.63657e-05  1.95642e-05
  2.00953e-05  1.78993e-05  1.39661e-05  9.66429e-06  6.01861e-06  3.42860e-06
  1.81747e-06  6.01318e-05  8.36085e-05  1.06963e-04  1.24236e-04  1.29975e-04
  1.23448e-04  1.12526e-04  1.17750e-04  1.75239e-04  3.24052e-04  5.42635e-04
  6.26654e-04  7.81048e-04  2.42975e-03  2.06020e-03  4.41076e-04  1.13681e-03
  1.33290e-03  9.35568e-04  5.42278e-04  2.91023e-04  1.52893e-04  8.25980e-05
  4.88393e-05  3.35050e-05  2.64463e-05  2.19162e-05  1.71405e-05  1.17498e-05
  7.02570e-06  4.90175e-06  7.03973e-06  1.40426e-05  2.47720e-05  3.61064e-05
  4.38302e-05  4.47774e-05  3.88479e-05  2.89494e-05  1.88286e-05  1.09093e-05
  5.76553e-06  2.85071e-06  8.60025e-05  1.20801e-04  1.54643e-04  1.77283e-04
  1.80330e-04  1.63499e-04  1.35260e-04  1.16119e-04  1.49707e-04  2.96530e-04
  5.75773e-04  8.20365e-04  1.11577e-03  2.56269e-03  2.98846e-03  1.10612e-03
  8.60845e-04  1.16568e-03  8.66499e-04  5.10958e-04  2.75467e-04  1.46489e-04
  8.34445e-05  5.66529e-05  4.82980e-05  4.69276e-05  4.45626e-05  3.73326e-05
  2.61317e-05  1.51154e-05  9.32819e-06  1.29949e-05  2.82167e-05  5.32484e-05
  8.09641e-05  1.00182e-04  1.01721e-04  8.53431e-05  5.99024e-05  3.59253e-05
  1.89569e-05  9.11830e-06  4.15809e-06  1.14555e-04  1.61582e-04  2.05029e-04
  2.28483e-04  2.22414e-04  1.94498e-04  1.55951e-04  1.16394e-04  1.16187e-04
  2.32160e-04  5.22649e-04  8.56363e-04  6.62684e-04  7.73969e-04  1.69757e-03
  6.69491e-04  6.94966e-04  9.01984e-04  6.86263e-04  4.12321e-04  2.25343e-04
  1.24539e-04  8.05179e-05  7.05528e-05  7.98595e-05  9.39482e-05  9.79206e-05
  8.47295e-05  5.92928e-05  3.31978e-05  1.81896e-05  2.37627e-05  5.61248e-05
  1.14163e-04  1.82735e-04  2.32059e-04  2.34289e-04  1.88435e-04  1.22344e-04
  6.60159e-05  3.09326e-05  1.33125e-05  5.61657e-06  1.41254e-04  1.99026e-04
  2.48644e-04  2.65840e-04  2.41548e-04  2.00905e-04  1.64748e-04  1.21888e-04
  9.31326e-05  1.54896e-04  3.76026e-04  6.99201e-04  7.79377e-04  5.64486e-04
  5.73336e-04  5.06782e-04  6.32439e-04  6.45725e-04  4.73564e-04  2.85225e-04
  1.59888e-04  9.91136e-05  8.44122e-05  1.04435e-04  1.52366e-04  2.04644e-04
  2.23606e-04  1.93365e-04  1.32625e-04  7.19630e-05  3.56967e-05  4.21791e-05
  1.07617e-04  2.38103e-04  4.06148e-04  5.34464e-04  5.36987e-04  4.08903e-04
  2.39414e-04  1.12569e-04  4.56515e-05  1.76250e-05  7.25202e-06  1.60939e-04
  2.25962e-04  2.79062e-04  2.90310e-04  2.50153e-04  1.95682e-04  1.60531e-04
  1.24993e-04  8.51251e-05  9.65508e-05  2.18597e-04  4.39525e-04  6.34323e-04
  6.82281e-04  6.22059e-04  5.46824e-04  5.01806e-04  4.15992e-04  2.85744e-04
  1.71561e-04  1.09392e-04  9.83734e-05  1.23822e-04  1.89510e-04  3.15143e-04
  4.57893e-04  5.07835e-04  4.27134e-04  2.82062e-04  1.48741e-04  6.91257e-05
  7.10608e-05  1.91189e-04  4.63464e-04  8.53493e-04  1.17560e-03  1.17317e-03
  8.28422e-04  4.21100e-04  1.65871e-04  5.80942e-05  2.19817e-05  1.03064e-05
  1.70013e-04  2.37414e-04  2.92407e-04  3.06042e-04  2.68017e-04  2.08537e-04
  1.62373e-04  1.24327e-04  8.22380e-05  6.22949e-05  1.03974e-04  2.08825e-04
  3.25641e-04  3.91752e-04  3.91599e-04  3.55074e-04  3.02041e-04  2.28690e-04
  1.49905e-04  1.01650e-04  1.12260e-04  1.79893e-04  2.68797e-04  3.80431e-04
  6.26894e-04  9.66526e-04  1.07787e-03  8.66522e-04  5.44358e-04  2.81488e-04
  1.28781e-04  1.11626e-04  2.98102e-04  7.89519e-04  1.57723e-03  2.26838e-03
  2.20628e-03  1.39114e-03  5.82264e-04  1.89401e-04  6.70599e-05  3.30572e-05
  1.95785e-05  1.68680e-04  2.33290e-04  2.86474e-04  3.04114e-04  2.76585e-04
  2.22269e-04  1.67992e-04  1.21326e-04  7.62986e-05  4.23149e-05  4.06088e-05
  7.45276e-05  1.22488e-04  1.59110e-04  1.74767e-04  1.71104e-04  1.47700e-04
  1.07526e-04  7.32181e-05  8.91049e-05  2.06049e-04  4.35229e-04  6.50821e-04
  7.00032e-04  9.47811e-04  1.61492e-03  1.90743e-03  1.48613e-03  8.94277e-04
  4.64234e-04  2.22391e-04  1.62483e-04  3.81667e-04  1.07127e-03  2.25731e-03
  3.17220e-03  2.70756e-03  1.42324e-03  4.85801e-04  1.84306e-04  1.14558e-04
  7.55230e-05  4.49197e-05  1.61851e-04  2.21088e-04  2.69461e-04  2.87063e-04
  2.65595e-04  2.17747e-04  1.64573e-04  1.15973e-04  7.14316e-05  3.65838e-05
  2.28849e-05  3.17086e-05  5.19811e-05  7.25546e-05  8.83116e-05  9.37935e-05
  8.13572e-05  5.47192e-05  4.55195e-05  1.21696e-04  3.86711e-04  9.08647e-04
  1.36906e-03  9.67719e-04  6.16254e-04  1.45803e-03  2.33260e-03  1.91555e-03
  1.15391e-03  6.29739e-04  3.36786e-04  2.18014e-04  3.75789e-04  1.02535e-03
  2.07495e-03  2.22098e-03  9.56679e-04  3.94163e-04  3.31856e-04  4.21484e-04
  3.21777e-04  1.85586e-04  9.47986e-05  1.57586e-04  2.14144e-04  2.61125e-04
  2.81284e-04  2.66826e-04  2.26813e-04  1.78072e-04  1.30417e-04  8.72086e-05
  5.55038e-05  4.38996e-05  5.20289e-05  7.08849e-05  9.19002e-05  1.08830e-04
  1.12253e-04  9.19594e-05  5.51428e-05  4.58640e-05  1.58274e-04  5.54168e-04
  1.39800e-03  2.24186e-03  1.30067e-03  1.11797e-04  5.27574e-04  1.67682e-03
  1.64510e-03  1.07504e-03  6.56372e-04  4.10921e-04  2.53711e-04  2.72412e-04
  6.10738e-04  1.01725e-03  5.97005e-04  3.61388e-05  1.61967e-04  1.17268e-03
  1.24375e-03  7.32078e-04  3.53443e-04  1.59917e-04  1.64336e-04  2.26547e-04
  2.82926e-04  3.16988e-04  3.19496e-04  2.94288e-04  2.51383e-04  1.98702e-04
  1.45241e-04  1.05310e-04  9.06598e-05  1.00653e-04  1.25809e-04  1.56328e-04
  1.81128e-04  1.84566e-04  1.51293e-04  9.03551e-05  5.70373e-05  1.58109e-04
  5.68722e-04  1.49066e-03  2.62657e-03  2.28792e-03  6.57345e-04  1.95877e-04
  6.84937e-04  8.78354e-04  6.75784e-04  4.82822e-04  3.57293e-04  2.18120e-04
  1.39790e-04  2.04430e-04  2.25641e-04  1.13223e-04  4.11869e-04  1.57913e-03
  2.75258e-03  2.07407e-03  1.07210e-03  4.82845e-04  2.08784e-04  1.89050e-04
  2.70245e-04  3.52797e-04  4.17639e-04  4.52240e-04  4.54395e-04  4.19411e-04
  3.45580e-04  2.53991e-04  1.79101e-04  1.42978e-04  1.44798e-04  1.72175e-04
  2.11914e-04  2.47960e-04  2.60909e-04  2.25082e-04  1.42689e-04  7.44562e-05
  1.22303e-04  4.20322e-04  1.09825e-03  1.99763e-03  2.22296e-03  1.24263e-03
  3.22199e-04  2.16102e-04  3.24891e-04  3.04304e-04  2.55953e-04  2.23219e-04
  1.46646e-04  7.45895e-05  5.86803e-05  7.34164e-05  3.76625e-04  1.43227e-03
  2.77163e-03  2.98060e-03  2.02012e-03  1.05191e-03  4.85766e-04  2.14632e-04
  2.35838e-04  3.53705e-04  4.83470e-04  5.94394e-04  6.70954e-04  7.18580e-04
  6.96472e-04  5.69656e-04  3.97186e-04  2.56413e-04  1.81699e-04  1.66555e-04
  1.89462e-04  2.29273e-04  2.69550e-04  2.98468e-04  2.77852e-04  1.91737e-04
  9.76857e-05  8.46441e-05  2.34925e-04  5.92251e-04  1.04707e-03  1.22079e-03
  8.47326e-04  3.42557e-04  1.60107e-04  1.78167e-04  1.98981e-04  2.12032e-04
  2.35570e-04  2.24150e-04  1.70506e-04  1.06929e-04  1.11312e-04  4.17351e-04
  1.17230e-03  1.89377e-03  1.90788e-03  1.35145e-03  7.65655e-04  3.83668e-04
  1.81178e-04  3.03043e-04  4.76934e-04  6.73511e-04  8.19633e-04  8.99707e-04
  1.02578e-03  1.03913e-03  8.00082e-04  5.14619e-04  3.04877e-04  1.96289e-04
  1.67344e-04  1.82359e-04  2.12672e-04  2.49433e-04  2.91732e-04  2.92818e-04
  2.20139e-04  1.20241e-04  6.69989e-05  1.10161e-04  2.54427e-04  4.31645e-04
  5.02368e-04  3.91414e-04  2.23906e-04  1.53856e-04  1.72197e-04  2.11270e-04
  2.61403e-04  3.32586e-04  3.68764e-04  3.08382e-04  1.85062e-04  1.15466e-04
  2.38337e-04  5.71012e-04  8.86504e-04  9.29741e-04  7.24028e-04  4.59545e-04
  2.56427e-04  1.32590e-04  3.78090e-04  6.19576e-04  8.89211e-04  1.00698e-03
  9.83261e-04  1.43211e-03  1.59546e-03  1.02432e-03  5.70432e-04  3.08530e-04
  1.88131e-04  1.58672e-04  1.71693e-04  1.97289e-04  2.32588e-04  2.76234e-04
  2.84978e-04  2.27039e-04  1.35339e-04  6.66945e-05  5.49573e-05  9.70121e-05
  1.55152e-04  1.78565e-04  1.50666e-04  1.11353e-04  1.03473e-04  1.23246e-04
  1.50263e-04  1.94275e-04  2.70872e-04  3.26788e-04  2.88832e-04  1.77902e-04
  8.71122e-05  9.74141e-05  2.13075e-04  3.46389e-04  3.96946e-04  3.47164e-04
  2.49616e-04  1.56578e-04  8.94563e-05  4.35347e-04  7.29966e-04  1.05110e-03
  1.11977e-03  1.25592e-03  2.47741e-03  2.85112e-03  1.92234e-03  7.95833e-04
  3.22817e-04  1.73002e-04  1.47508e-04  1.67092e-04  1.99054e-04  2.37103e-04
  2.73373e-04  2.76423e-04  2.25985e-04  1.44888e-04  7.48767e-05  4.19662e-05
  4.43922e-05  5.97259e-05  6.42590e-05  5.38314e-05  4.39909e-05  4.59938e-05
  5.39290e-05  6.38867e-05  9.31559e-05  1.51911e-04  1.99053e-04  1.85726e-04
  1.21611e-04  5.63395e-05  3.39207e-05  6.54675e-05  1.23099e-04  1.63662e-04
  1.64886e-04  1.35154e-04  9.50765e-05  5.96905e-05  4.47848e-04  7.46010e-04
  1.05502e-03  1.13764e-03  1.87925e-03  2.51644e-03  2.05077e-03  2.36408e-03
  1.06674e-03  3.65692e-04  1.64347e-04  1.35387e-04  1.61603e-04  2.02979e-04
  2.47241e-04  2.81463e-04  2.81419e-04  2.34465e-04  1.58953e-04  8.93365e-05
  4.95791e-05  4.06896e-05  4.55808e-05  4.51536e-05  3.47020e-05  2.38953e-05
  1.95193e-05  1.85258e-05  2.25502e-05  4.41909e-05  8.35351e-05  1.12870e-04
  1.09021e-04  7.85977e-05  4.26663e-05  2.11810e-05  2.58202e-05  5.19484e-05
  7.99028e-05  9.13808e-05  8.30686e-05  6.34945e-05  4.25453e-05  4.10248e-04
  6.58037e-04  8.90715e-04  9.42765e-04  1.52293e-03  2.60722e-03  1.52539e-03
  1.34047e-03  8.48366e-04  3.42104e-04  1.53639e-04  1.27300e-04  1.59072e-04
  2.08521e-04  2.63893e-04  3.09976e-04  3.18293e-04  2.72926e-04  1.92377e-04
  1.14660e-04  6.83636e-05  5.78650e-05  6.59145e-05  6.84784e-05  5.54924e-05
  3.73732e-05  2.54671e-05  1.94380e-05  1.97860e-05  3.22947e-05  5.32495e-05
  6.74350e-05  6.69802e-05  5.66202e-05  4.26503e-05  3.11444e-05  3.06861e-05
  4.46876e-05  6.31155e-05  7.15233e-05  6.54612e-05  5.05592e-05  3.42612e-05
  3.44754e-04  5.23739e-04  6.78917e-04  7.15855e-04  8.77371e-04  1.37930e-03
  1.24305e-03  9.16471e-04  5.64272e-04  2.59786e-04  1.37600e-04  1.36707e-04
  1.80040e-04  2.36101e-04  3.05621e-04  3.81382e-04  4.16438e-04  3.69979e-04
  2.65036e-04  1.59607e-04  9.55527e-05  8.06888e-05  9.38179e-05  1.01238e-04
  8.55168e-05  6.09808e-05  4.62232e-05  4.11734e-05  4.30123e-05  5.31781e-05
  6.40129e-05  6.43501e-05  5.72551e-05  5.13809e-05  4.72450e-05  4.35566e-05
  4.59026e-05  5.87461e-05  7.29378e-05  7.53158e-05  6.43162e-05  4.72271e-05
  3.09063e-05  2.80733e-04  4.03978e-04  5.07465e-04  5.46914e-04  5.83754e-04
  7.12325e-04  7.47230e-04  5.85863e-04  3.47966e-04  1.79320e-04  1.42727e-04
  1.90779e-04  2.62888e-04  3.42825e-04  4.13985e-04  5.23174e-04  6.20939e-04
  5.70221e-04  4.03989e-04  2.35663e-04  1.31521e-04  9.90177e-05  1.08499e-04
  1.16152e-04  9.90408e-05  7.57781e-05  7.03768e-05  8.20801e-05  1.09189e-04
  1.53365e-04  1.80851e-04  1.54325e-04  1.06659e-04  7.56979e-05  6.04201e-05
  5.37061e-05  5.81150e-05  7.41579e-05  8.74610e-05  8.43023e-05  6.72907e-05
  4.66416e-05  2.91723e-05  2.36547e-04  3.26073e-04  3.99390e-04  4.31226e-04
  4.32288e-04  4.33887e-04  4.09350e-04  3.16837e-04  1.99414e-04  1.53303e-04
  2.21146e-04  3.36471e-04  4.95730e-04  8.60066e-04  9.05336e-04  8.20195e-04
  1.01206e-03  9.38813e-04  6.36930e-04  3.51312e-04  1.77806e-04  1.09510e-04
  1.01319e-04  1.02483e-04  8.95520e-05  8.20652e-05  1.04717e-04  1.62132e-04
  2.78765e-04  4.89627e-04  6.29129e-04  4.79824e-04  2.74402e-04  1.63331e-04
  1.03831e-04  7.33059e-05  6.84358e-05  8.15447e-05  9.20165e-05  8.52787e-05
  6.56322e-05  4.40141e-05  2.67490e-05  2.17947e-04  2.93712e-04  3.55164e-04
  3.81537e-04  3.68184e-04  3.26937e-04  2.65208e-04  1.89804e-04  1.43609e-04
  2.09652e-04  4.33546e-04  6.60175e-04  8.76241e-04  2.66784e-03  3.08621e-03
  1.54008e-03  1.69806e-03  1.50891e-03  9.52049e-04  4.93824e-04  2.30539e-04
  1.15620e-04  8.13845e-05  7.35560e-05  7.16656e-05  9.24547e-05  1.59682e-04
  2.96332e-04  6.07742e-04  1.31167e-03  1.78793e-03  1.10007e-03  5.45080e-04
  3.35389e-04  1.92744e-04  1.09826e-04  7.86618e-05  7.77272e-05  8.12612e-05
  7.35572e-05  5.62804e-05  3.76565e-05  2.28037e-05  2.23023e-04  3.00414e-04
  3.65089e-04  3.95452e-04  3.80865e-04  3.27325e-04  2.49685e-04  1.72249e-04
  1.53765e-04  3.08315e-04  7.62729e-04  1.32068e-03  1.02064e-03  2.87841e-03
  4.24285e-03  2.03155e-03  2.40452e-03  2.06001e-03  1.22514e-03  6.09699e-04
  2.72052e-04  1.18596e-04  6.20212e-05  4.75184e-05  5.81261e-05  1.07396e-04
  2.18319e-04  4.21970e-04  8.36417e-04  1.75632e-03  1.95241e-03  8.91297e-04
  6.49386e-04  5.36990e-04  2.93153e-04  1.44867e-04  8.26538e-05  6.48885e-05
  6.10510e-05  5.44024e-05  4.23805e-05  2.90587e-05  1.79606e-05  2.45447e-04
  3.34525e-04  4.11904e-04  4.52546e-04  4.43647e-04  3.91523e-04  3.09497e-04
  2.18735e-04  1.84380e-04  3.50010e-04  9.27259e-04  1.91324e-03  2.06512e-03
  2.51758e-03  2.68598e-03  9.31726e-04  2.17099e-03  2.08678e-03  1.26183e-03
  6.28831e-04  2.77259e-04  1.12462e-04  4.67249e-05  2.93066e-05  4.69392e-05
  1.11375e-04  2.39611e-04  4.30051e-04  6.01964e-04  7.04271e-04  7.58240e-04
  9.23816e-04  1.00521e-03  6.74462e-04  3.28084e-04  1.47725e-04  7.24689e-05
  4.67239e-05  3.97822e-05  3.56288e-05  2.90433e-05  2.09345e-05  1.34891e-05
  2.75520e-04  3.80011e-04  4.72021e-04  5.21798e-04  5.18951e-04  4.77055e-04
  4.02590e-04  2.97294e-04  2.17246e-04  3.00843e-04  7.13965e-04  1.44420e-03
  2.18625e-03  4.31627e-03  3.93948e-03  8.27206e-04  1.45849e-03  1.59065e-03
  1.03675e-03  5.34865e-04  2.37071e-04  9.41316e-05  3.64586e-05  1.99825e-05
  3.56439e-05  9.68419e-05  2.12150e-04  3.52548e-04  4.25904e-04  7.02955e-04
  2.08037e-03  2.58418e-03  1.42274e-03  6.18198e-04  2.67521e-04  1.14981e-04
  5.07216e-05  2.76530e-05  2.25006e-05  2.18585e-05  1.96616e-05  1.53285e-05
  1.04481e-05  3.01602e-04  4.18486e-04  5.20074e-04  5.72656e-04  5.73505e-04
  5.48513e-04  4.92276e-04  3.81230e-04  2.58462e-04  2.42533e-04  4.27825e-04
  7.36927e-04  1.03704e-03  1.75847e-03  1.73057e-03  9.01646e-04  1.06175e-03
  1.06367e-03  7.24014e-04  3.83261e-04  1.72084e-04  7.91990e-05  5.11133e-05
  4.10803e-05  4.17971e-05  8.11724e-05  1.70730e-04  2.74540e-04  3.66957e-04
  6.89441e-04  1.49848e-03  1.60654e-03  8.79211e-04  3.85465e-04  1.73370e-04
  7.78949e-05  3.25260e-05  1.48470e-05  1.29147e-05  1.56065e-05  1.60572e-05
  1.33833e-05  9.43829e-06  3.13680e-04  4.34997e-04  5.38170e-04  5.88400e-04
  5.90447e-04  5.78457e-04  5.37921e-04  4.32823e-04  2.96046e-04  2.24767e-04
  2.86081e-04  4.28487e-04  5.52582e-04  6.86657e-04  7.49290e-04  7.43794e-04
  7.89073e-04  6.95023e-04  4.62756e-04  2.41867e-04  1.22781e-04  1.13711e-04
  1.58695e-04  1.69003e-04  1.20620e-04  1.00590e-04  1.58413e-04  2.33424e-04
  2.79891e-04  3.64540e-04  5.20719e-04  5.21645e-04  3.41700e-04  1.91859e-04
  1.14119e-04  6.91921e-05  3.57537e-05  1.71984e-05  1.62471e-05  2.05252e-05
  2.03412e-05  1.60219e-05  1.07710e-05  3.07785e-04  4.24442e-04  5.22488e-04
  5.69086e-04  5.68426e-04  5.52534e-04  5.13957e-04  4.24126e-04  3.02807e-04
  2.21276e-04  2.34332e-04  3.19710e-04  4.12914e-04  4.89148e-04  5.52913e-04
  5.94924e-04  5.77451e-04  4.61361e-04  2.86360e-04  1.47247e-04  1.29905e-04
  2.73342e-04  4.99623e-04  5.64383e-04  3.57933e-04  1.80505e-04  2.00117e-04
  2.56079e-04  2.49830e-04  2.15221e-04  1.88832e-04  1.55481e-04  1.15803e-04
  9.86208e-05  1.04404e-04  1.02190e-04  6.96026e-05  3.98550e-05  4.01484e-05
  4.35741e-05  3.57731e-05  2.40767e-05  1.44492e-05  2.87945e-04  3.93501e-04
  4.82402e-04  5.25985e-04  5.22541e-04  4.95252e-04  4.49666e-04  3.72560e-04
  2.75117e-04  2.06553e-04  2.09224e-04  2.74063e-04  3.57876e-04  4.30407e-04
  4.82311e-04  4.97427e-04  4.48006e-04  3.28155e-04  1.83108e-04  1.02850e-04
  2.06112e-04  6.04571e-04  1.18372e-03  1.27399e-03  6.42734e-04  2.41925e-04
  2.84717e-04  3.45228e-04  2.90356e-04  1.98034e-04  1.17556e-04  6.03619e-05
  3.74879e-05  6.22334e-05  1.24042e-04  1.57117e-04  1.06177e-04  6.80735e-05
  9.09366e-05  9.15203e-05  6.34079e-05  3.66318e-05  1.96174e-05  2.64156e-04
  3.57095e-04  4.35606e-04  4.75661e-04  4.71120e-04  4.36115e-04  3.82018e-04
  3.09366e-04  2.30956e-04  1.83165e-04  1.96453e-04  2.63965e-04  3.51064e-04
  4.26489e-04  4.71915e-04  4.69280e-04  4.00767e-04  2.72193e-04  1.34252e-04
  8.86287e-05  3.00973e-04  9.79573e-04  1.93309e-03  1.65607e-03  3.94453e-04
  1.48758e-04  3.52017e-04  4.43340e-04  3.53042e-04  2.31658e-04  1.29880e-04
  5.19837e-05  1.54811e-05  4.73345e-05  1.38461e-04  1.68429e-04  6.69457e-05
  6.36748e-05  1.53279e-04  1.49744e-04  9.24657e-05  4.83134e-05  2.40326e-05
  2.48392e-04  3.32927e-04  4.03507e-04  4.38336e-04  4.29281e-04  3.86351e-04
  3.24270e-04  2.53189e-04  1.89562e-04  1.63295e-04  1.97037e-04  2.81860e-04
  3.83768e-04  4.69243e-04  5.15386e-04  5.03848e-04  4.20762e-04  2.75992e-04
  1.25474e-04  7.94681e-05  3.22531e-04  1.10209e-03  2.20003e-03  1.70248e-03
  2.43420e-04  1.32970e-04  3.33687e-04  4.37369e-04  3.68400e-04  2.69104e-04
  1.77543e-04  8.63253e-05  2.53412e-05  4.27564e-05  1.35009e-04  1.71585e-04
  6.57656e-05  8.34981e-05  1.86029e-04  1.69121e-04  1.00198e-04  5.10866e-05
  2.50386e-05  2.51695e-04  3.38123e-04  4.08726e-04  4.38584e-04  4.18300e-04
  3.61992e-04  2.91677e-04  2.21163e-04  1.65453e-04  1.52597e-04  2.04587e-04
  3.10340e-04  4.32166e-04  5.32907e-04  5.85261e-04  5.71714e-04  4.80870e-04
  3.20631e-04  1.47968e-04  6.97751e-05  2.42610e-04  8.55464e-04  1.79556e-03
  1.92636e-03  9.26676e-04  3.40136e-04  2.52368e-04  3.12770e-04  3.11031e-04
  2.83567e-04  2.35516e-04  1.41872e-04  5.37917e-05  4.57902e-05  1.18541e-04
  1.92425e-04  1.84659e-04  1.59041e-04  1.60328e-04  1.29135e-04  7.93783e-05
  4.27516e-05  2.19432e-05  2.83226e-04  3.89011e-04  4.75346e-04  5.03979e-04
  4.63063e-04  3.84953e-04  3.06066e-04  2.32497e-04  1.68617e-04  1.47786e-04
  2.02439e-04  3.20869e-04  4.57944e-04  5.72459e-04  6.33210e-04  6.25511e-04
  5.40877e-04  3.78739e-04  1.91085e-04  7.32075e-05  1.33419e-04  4.65393e-04
  1.00480e-03  1.28599e-03  9.15879e-04  3.76274e-04  1.65581e-04  1.75880e-04
  2.15100e-04  2.55292e-04  2.60040e-04  1.77682e-04  7.59750e-05  4.77456e-05
  8.73850e-05  1.36975e-04  1.45257e-04  1.16494e-04  9.27646e-05  7.25195e-05
  4.92192e-05  2.96840e-05  1.67120e-05  3.49226e-04  5.01050e-04  6.30105e-04
  6.63947e-04  5.92076e-04  5.02435e-04  4.23816e-04  3.27679e-04  2.17726e-04
  1.49226e-04  1.78753e-04  2.92855e-04  4.33012e-04  5.52255e-04  6.19876e-04
  6.25987e-04  5.62728e-04  4.18666e-04  2.36178e-04  9.60459e-05  6.87379e-05
  1.86769e-04  3.99330e-04  5.28344e-04  4.20546e-04  2.03181e-04  8.96959e-05
  8.50202e-05  1.21938e-04  1.84245e-04  2.21446e-04  1.66337e-04  7.89054e-05
  4.55685e-05  5.79509e-05  7.39640e-05  7.08319e-05  5.45496e-05  4.23824e-05
  3.51572e-05  2.72790e-05  1.89053e-05  1.19198e-05  4.48425e-04  6.81985e-04
  8.95170e-04  9.39839e-04  8.79085e-04  1.02523e-03  9.77997e-04  6.77140e-04
  3.86848e-04  1.85351e-04  1.47572e-04  2.35230e-04  3.63646e-04  4.75954e-04
  5.46736e-04  5.70026e-04  5.33869e-04  4.21371e-04  2.64120e-04  1.26483e-04
  5.69462e-05  6.65722e-05  1.23297e-04  1.61483e-04  1.36236e-04  7.83557e-05
  4.32603e-05  3.97157e-05  6.25609e-05  1.18089e-04  1.65654e-04  1.41568e-04
  8.01585e-05  4.67397e-05  4.10971e-05  3.92480e-05  3.19885e-05  2.36290e-05
  1.95310e-05  1.83241e-05  1.63646e-05  1.28612e-05  8.95157e-06  5.62619e-04
  9.10142e-04  1.25673e-03  1.30179e-03  1.44040e-03  2.93858e-03  2.82991e-03
  1.65331e-03  8.33079e-04  3.10176e-04  1.43162e-04  1.79681e-04  2.81374e-04
  3.77870e-04  4.47638e-04  4.84601e-04  4.71592e-04  3.92368e-04  2.69243e-04
  1.50180e-04  7.10289e-05  3.91947e-05  3.80319e-05  4.21706e-05  3.75241e-05
  2.87420e-05  2.37850e-05  2.48611e-05  4.26867e-05  8.97191e-05  1.36123e-04
  1.31005e-04  8.79440e-05  5.26646e-05  3.47743e-05  2.41084e-05  1.62326e-05
  1.23139e-05  1.23724e-05  1.35774e-05  1.32694e-05  1.10626e-05  8.03291e-06
  6.50713e-04  1.10594e-03  1.60790e-03  1.65122e-03  1.77416e-03  3.55784e-03
  3.00775e-03  2.48925e-03  1.39067e-03  4.79886e-04  1.70632e-04  1.49555e-04
  2.18983e-04  2.98167e-04  3.64459e-04  4.08238e-04  4.10145e-04  3.56399e-04
  2.62648e-04  1.64290e-04  8.96778e-05  4.68241e-05  2.74287e-05  1.91254e-05
  1.54904e-05  1.56831e-05  1.80804e-05  2.26574e-05  3.95183e-05  7.75512e-05
  1.15988e-04  1.19848e-04  9.12266e-05  5.81413e-05  3.39977e-05  1.84999e-05
  1.08178e-05  1.02413e-05  1.34107e-05  1.58931e-05  1.54427e-05  1.25847e-05
  8.93712e-06  6.65905e-04  1.15240e-03  1.72774e-03  1.86950e-03  1.85648e-03
  2.91141e-03  2.20462e-03  2.07599e-03  1.33208e-03  5.01493e-04  1.88825e-04
  1.47351e-04  1.98885e-04  2.68503e-04  3.32565e-04  3.78229e-04  3.85934e-04
  3.43696e-04  2.64134e-04  1.76755e-04  1.06906e-04  6.35165e-05  4.08725e-05
  2.83965e-05  2.01800e-05  1.64772e-05  1.76903e-05  2.30939e-05  3.67144e-05
  6.31747e-05  9.23960e-05  1.03785e-04  9.08706e-05  6.45382e-05  3.73400e-05
  1.76617e-05  1.01399e-05  1.34073e-05  2.02434e-05  2.36505e-05  2.17782e-05
  1.67671e-05  1.13198e-05  5.95435e-04  1.00747e-03  1.48609e-03  1.66717e-03
  1.68664e-03  3.13808e-03  3.11976e-03  1.69001e-03  8.69320e-04  3.76452e-04
  1.85235e-04  1.75529e-04  2.37173e-04  3.11504e-04  3.78270e-04  4.25008e-04
  4.30631e-04  3.82203e-04  2.94234e-04  1.99345e-04  1.25231e-04  8.17158e-05
  6.13436e-05  4.85705e-05  3.38904e-05  2.21280e-05  2.18717e-05  3.09584e-05
  4.12598e-05  5.23413e-05  7.15039e-05  9.53257e-05  1.03233e-04  8.34100e-05
  4.85391e-05  2.04169e-05  1.19886e-05  2.04805e-05  3.21455e-05  3.60185e-05
  3.13004e-05  2.27710e-05  1.46189e-05  4.74841e-04  7.62395e-04  1.06809e-03
  1.18401e-03  1.08582e-03  1.35019e-03  1.47720e-03  9.69586e-04  5.18148e-04
  2.67685e-04  1.96714e-04  2.48277e-04  3.47083e-04  4.41720e-04  5.16845e-04
  5.69167e-04  5.71542e-04  4.98175e-04  3.71794e-04  2.42823e-04  1.48571e-04
  9.93533e-05  8.21035e-05  7.09828e-05  4.93383e-05  3.02171e-05  3.82099e-05
  6.89275e-05  8.54119e-05  6.64324e-05  5.94302e-05  1.10336e-04  1.58292e-04
  1.38239e-04  7.71052e-05  2.87538e-05  1.64955e-05  3.09099e-05  4.74811e-05
  5.06270e-05  4.17783e-05  2.90063e-05  1.78922e-05  3.53702e-04  5.34099e-04
  7.07996e-04  7.75457e-04  7.02484e-04  6.41960e-04  6.17235e-04  4.89666e-04
  3.19809e-04  2.23258e-04  2.49913e-04  3.71377e-04  5.22421e-04  6.55067e-04
  7.32411e-04  7.96048e-04  8.24522e-04  7.17391e-04  5.13431e-04  3.14712e-04
  1.78993e-04  1.14006e-04  9.65208e-05  8.75152e-05  6.16191e-05  4.25010e-05
  8.12906e-05  1.81449e-04  2.49032e-04  1.67907e-04  6.49362e-05  1.75390e-04
  3.13020e-04  2.64540e-04  1.33834e-04  4.66179e-05  2.64562e-05  4.43351e-05
  6.25155e-05  6.28411e-05  4.96136e-05  3.32893e-05  1.99922e-05  2.61404e-04
  3.73987e-04  4.75027e-04  5.18086e-04  4.84238e-04  4.16538e-04  3.53814e-04
  2.84451e-04  2.22004e-04  2.29172e-04  3.48614e-04  5.28837e-04  7.12528e-04
  9.89879e-04  1.01516e-03  9.87356e-04  1.16843e-03  1.05817e-03  7.26673e-04
  4.15570e-04  2.15979e-04  1.23402e-04  9.86369e-05  9.07095e-05  6.77130e-05
  6.07483e-05  1.54595e-04  4.02310e-04  6.67697e-04  5.47234e-04  1.63988e-04
  3.51840e-04  6.31468e-04  4.66894e-04  2.09318e-04  7.50544e-05  4.58735e-05
  6.02895e-05  7.30693e-05  6.82559e-05  5.18310e-05  3.40014e-05  2.01331e-05
  2.04394e-04  2.81860e-04  3.48829e-04  3.80223e-04  3.63945e-04  3.13300e-04
  2.51422e-04  1.95768e-04  1.79095e-04  2.67041e-04  5.07114e-04  7.71257e-04
  8.98861e-04  1.95242e-03  1.93309e-03  9.75294e-04  1.54657e-03  1.49894e-03
  9.84382e-04  5.29437e-04  2.54973e-04  1.28281e-04  8.99966e-05  8.19311e-05
  6.95552e-05  7.96550e-05  2.12756e-04  6.10128e-04  1.26407e-03  1.47373e-03
  7.63332e-04  7.51027e-04  9.48973e-04  5.86999e-04  2.52696e-04  1.11560e-04
  7.77264e-05  7.87611e-05  7.83066e-05  6.65174e-05  4.84328e-05  3.12226e-05
  1.83701e-05  1.77867e-04  2.41993e-04  2.97519e-04  3.26520e-04  3.19166e-04
  2.79742e-04  2.21054e-04  1.64175e-04  1.59072e-04  3.03003e-04  7.11297e-04
  1.27518e-03  1.35594e-03  3.26512e-03  3.73636e-03  1.13234e-03  1.88704e-03
  1.87353e-03  1.18536e-03  6.15149e-04  2.84796e-04  1.30785e-04  7.91988e-05
  7.15888e-05  7.38554e-05  9.44823e-05  1.96071e-04  5.07297e-04  1.21786e-03
  2.19743e-03  2.28914e-03  1.35859e-03  7.41802e-04  4.39849e-04  2.61718e-04
  1.67859e-04  1.23181e-04  9.96059e-05  8.06786e-05  6.09866e-05  4.20073e-05
  2.64713e-05  1.54677e-05  1.73987e-04  2.38783e-04  2.96739e-04  3.30462e-04
  3.30705e-04  3.00092e-04  2.42920e-04  1.71625e-04  1.43650e-04  2.83107e-04
  7.57704e-04  1.52635e-03  1.54996e-03  2.88494e-03  3.81597e-03  1.34564e-03
  1.80966e-03  1.86047e-03  1.19352e-03  6.25251e-04  2.91147e-04  1.30060e-04
  7.22049e-05  6.73608e-05  8.60156e-05  1.20054e-04  1.74666e-04  2.57165e-04
  4.71431e-04  1.37179e-03  2.50736e-03  1.48129e-03  5.54881e-04  4.68639e-04
  3.81506e-04  2.64349e-04  1.76259e-04  1.19177e-04  8.14113e-05  5.46359e-05
  3.51292e-05  2.13841e-05  1.23110e-05  1.84085e-04  2.57954e-04  3.26535e-04
  3.68323e-04  3.73096e-04  3.49032e-04  2.96940e-04  2.10088e-04  1.38311e-04
  2.07805e-04  5.47449e-04  1.04715e-03  1.01927e-03  2.04285e-03  2.96103e-03
  1.00581e-03  1.36293e-03  1.46527e-03  1.00054e-03  5.52046e-04  2.68581e-04
  1.23236e-04  6.80530e-05  6.77683e-05  1.02597e-04  1.65217e-04  2.52331e-04
  3.56804e-04  5.10504e-04  8.54888e-04  1.08229e-03  8.61309e-04  8.80313e-04
  8.15946e-04  5.77731e-04  3.58930e-04  2.15182e-04  1.29524e-04  7.88613e-05
  4.80760e-05  2.88681e-05  1.68340e-05  9.45599e-06  1.98424e-04  2.83966e-04
  3.65777e-04  4.15018e-04  4.16502e-04  3.89221e-04  3.45314e-04  2.58952e-04
  1.55298e-04  1.46643e-04  3.24860e-04  6.15402e-04  7.97101e-04  1.15817e-03
  1.30292e-03  9.15339e-04  1.04919e-03  1.02933e-03  7.38856e-04  4.36156e-04
  2.26395e-04  1.10005e-04  6.32670e-05  6.67106e-05  1.11278e-04  1.98434e-04
  3.38095e-04  5.40966e-04  7.69046e-04  7.85272e-04  4.08402e-04  3.76566e-04
  7.71650e-04  8.25819e-04  6.01301e-04  3.71553e-04  2.16348e-04  1.24082e-04
  7.11580e-05  4.08091e-05  2.32310e-05  1.29965e-05  7.08456e-06  2.07351e-04
  3.00440e-04  3.91425e-04  4.46348e-04  4.43035e-04  4.04117e-04  3.60061e-04
  2.86226e-04  1.80427e-04  1.27052e-04  2.03159e-04  3.86227e-04  5.84602e-04
  7.55447e-04  8.12380e-04  7.81537e-04  7.83278e-04  6.98959e-04  5.15373e-04
  3.24131e-04  1.80342e-04  9.36260e-05  5.62997e-05  6.02746e-05  1.03270e-04
  1.89771e-04  3.26724e-04  5.03498e-04  6.34152e-04  5.31014e-04  2.25342e-04
  1.94155e-04  4.52784e-04  5.57735e-04  4.54585e-04  3.01424e-04  1.81242e-04
  1.04260e-04  5.87894e-05  3.27709e-05  1.80519e-05  9.77803e-06  5.17595e-06
  2.05216e-04  2.96794e-04  3.86559e-04  4.42363e-04  4.41479e-04  3.99625e-04
  3.48430e-04  2.80263e-04  1.87155e-04  1.20949e-04  1.39901e-04  2.41797e-04
  3.73682e-04  4.84065e-04  5.46049e-04  5.65462e-04  5.48271e-04  4.76554e-04
  3.61141e-04  2.40047e-04  1.42310e-04  7.83856e-05  4.81397e-05  4.93222e-05
  8.19462e-05  1.48422e-04  2.47417e-04  3.56164e-04  4.07044e-04  3.22282e-04
  1.67308e-04  1.45194e-04  2.59660e-04  3.28080e-04  2.91207e-04  2.08443e-04
  1.32054e-04  7.81461e-05  4.44610e-05  2.46512e-05  1.33752e-05  7.09251e-06
  3.66115e-06  1.94183e-04  2.76495e-04  3.54957e-04  4.03136e-04  4.04020e-04
  3.67617e-04  3.15473e-04  2.49871e-04  1.70503e-04  1.09066e-04  1.04584e-04
  1.59948e-04  2.43174e-04  3.20691e-04  3.76341e-04  4.03943e-04  3.96029e-04
  3.48397e-04  2.72040e-04  1.88795e-04  1.17434e-04  6.73541e-05  4.08149e-05
  3.74326e-05  5.71001e-05  9.99081e-05  1.61675e-04  2.24439e-04  2.51149e-04
  2.13220e-04  1.48418e-04  1.35872e-04  1.76043e-04  2.00229e-04  1.79098e-04
  1.33347e-04  8.79627e-05  5.36843e-05  3.11155e-05  1.73666e-05  9.38633e-06
  4.91395e-06  2.48465e-06  1.83453e-04  2.56343e-04  3.23251e-04  3.62624e-04
  3.62190e-04  3.29552e-04  2.80034e-04  2.18776e-04  1.50812e-04  9.99836e-05
  9.41876e-05  1.35706e-04  2.00099e-04  2.61574e-04  3.08538e-04  3.35115e-04
  3.32485e-04  2.96224e-04  2.35079e-04  1.66504e-04  1.05993e-04  6.17630e-05
  3.59143e-05  2.77740e-05  3.62750e-05  6.02623e-05  9.62875e-05  1.34387e-04
  1.56799e-04  1.50621e-04  1.29985e-04  1.24174e-04  1.32827e-04  1.31686e-04
  1.11967e-04  8.30668e-05  5.56825e-05  3.46839e-05  2.04437e-05  1.15196e-05
  6.23122e-06  3.23417e-06  1.60551e-06  1.84469e-04  2.56673e-04  3.23720e-04
  3.66044e-04  3.71369e-04  3.43000e-04  2.92365e-04  2.27404e-04  1.58834e-04
  1.11312e-04  1.09963e-04  1.54558e-04  2.18099e-04  2.73822e-04  3.14110e-04
  3.37937e-04  3.35383e-04  2.98432e-04  2.35664e-04  1.66095e-04  1.05537e-04
  6.12343e-05  3.39441e-05  2.16854e-05  2.21788e-05  3.35011e-05  5.31858e-05
  7.62904e-05  9.45396e-05  1.01014e-04  9.89657e-05  9.77077e-05  9.63205e-05
  8.72487e-05  7.02516e-05  5.09893e-05  3.41356e-05  2.14441e-05  1.27708e-05
  7.24603e-06  3.92086e-06  2.01814e-06  9.83097e-07  2.06948e-04  2.94114e-04
  3.81431e-04  4.47257e-04  4.74164e-04  4.57283e-04  4.00766e-04  3.14007e-04
  2.18770e-04  1.51744e-04  1.43843e-04  1.91501e-04  2.57339e-04  3.08734e-04
  3.45072e-04  3.71901e-04  3.72467e-04  3.30736e-04  2.57723e-04  1.78617e-04
  1.11911e-04  6.41732e-05  3.43855e-05  1.89175e-05  1.42604e-05  1.77998e-05
  2.73892e-05  4.02976e-05  5.25449e-05  6.04834e-05  6.39960e-05  6.50387e-05
  6.25266e-05  5.45026e-05  4.26513e-05  3.04914e-05  2.03241e-05  1.27958e-05
  7.65318e-06  4.35186e-06  2.34760e-06  1.19507e-06  5.69744e-07  2.57577e-04
  3.80840e-04  5.14201e-04  6.26680e-04  6.92143e-04  6.99201e-04  6.34916e-04
  5.00294e-04  3.38784e-04  2.16378e-04  1.79341e-04  2.19775e-04  2.82408e-04
  3.24598e-04  3.57865e-04  3.96198e-04  4.08499e-04  3.65865e-04  2.83074e-04
  1.93690e-04  1.19970e-04  6.82783e-05  3.61052e-05  1.84178e-05  1.07162e-05
  9.81294e-06  1.35198e-05  1.99435e-05  2.69891e-05  3.27689e-05  3.65135e-05
  3.80382e-05  3.65198e-05  3.15932e-05  2.46190e-05  1.75844e-05  1.17312e-05
  7.39630e-06  4.42585e-06  2.51077e-06  1.34418e-06  6.74081e-07  3.13612e-07
  3.38726e-04  5.23785e-04  7.30365e-04  8.94910e-04  9.82989e-04  1.02534e-03
  9.68216e-04  7.62276e-04  4.98924e-04  2.89589e-04  2.02631e-04  2.26362e-04
  2.84487e-04  3.18666e-04  3.47336e-04  3.94123e-04  4.18518e-04  3.80530e-04
  2.95572e-04  2.02101e-04  1.25109e-04  7.13886e-05  3.79187e-05  1.90234e-05
  9.69614e-06  6.42909e-06  6.95657e-06  9.70359e-06  1.33629e-05  1.68490e-05
  1.94421e-05  2.06223e-05  1.99084e-05  1.73075e-05  1.35963e-05  9.79446e-06
  6.57416e-06  4.15469e-06  2.48221e-06  1.39977e-06  7.41026e-07  3.65203e-07
  1.65959e-07  4.44047e-04  7.17570e-04  1.01757e-03  1.17004e-03  1.12724e-03
  1.24518e-03  1.27822e-03  9.92300e-04  6.52723e-04  3.57585e-04  2.13550e-04
  2.16943e-04  2.75756e-04  3.14939e-04  3.41494e-04  3.81317e-04  4.03213e-04
  3.69029e-04  2.89662e-04  2.00268e-04  1.25393e-04  7.24972e-05  3.91448e-05
  1.99160e-05  9.84436e-06  5.38404e-06  4.26789e-06  5.05847e-06  6.76362e-06
  8.64251e-06  1.01431e-05  1.08520e-05  1.05181e-05  9.20297e-06  7.30376e-06
  5.31781e-06  3.59632e-06  2.27886e-06  1.35799e-06  7.60145e-07  3.97789e-07
  1.93303e-07  8.67550e-08  5.51126e-04  9.28702e-04  1.33728e-03  1.37951e-03
  1.06722e-03  1.95074e-03  2.18467e-03  1.41122e-03  8.99302e-04  4.50443e-04
  2.26339e-04  2.02731e-04  2.61642e-04  3.14262e-04  3.45951e-04  3.72679e-04
  3.80309e-04  3.44952e-04  2.73328e-04  1.92166e-04  1.22588e-04  7.22853e-05
  3.99040e-05  2.08138e-05  1.04311e-05  5.35147e-06  3.36350e-06  3.10212e-06
  3.70606e-06  4.59424e-06  5.35580e-06  5.71102e-06  5.52652e-06  4.84882e-06
  3.87485e-06  2.84452e-06  1.93570e-06  1.22949e-06  7.31373e-07  4.07444e-07
  2.12107e-07  1.02994e-07  4.68036e-08  6.19529e-04  1.07734e-03  1.59635e-03
  1.67281e-03  1.94319e-03  4.04154e-03  3.67997e-03  2.67176e-03  1.46363e-03
  5.99628e-04  2.44462e-04  1.83223e-04  2.35059e-04  2.98497e-04  3.41794e-04
  3.66071e-04  3.64814e-04  3.27548e-04  2.61205e-04  1.86440e-04  1.21094e-04
  7.27683e-05  4.10076e-05  2.19035e-05  1.12346e-05  5.72689e-06  3.20566e-06
  2.33266e-06  2.29896e-06  2.60171e-06  2.91891e-06  3.05531e-06  2.92887e-06
  2.56256e-06  2.05247e-06  1.51397e-06  1.03529e-06  6.59930e-07  3.93548e-07
  2.20020e-07  1.15549e-07  5.72706e-08  2.70794e-08  6.10802e-04  1.06609e-03
  1.59645e-03  1.76828e-03  2.38430e-03  3.62324e-03  2.17869e-03  2.13368e-03
  1.55474e-03  6.36145e-04  2.30256e-04  1.48224e-04  1.94805e-04  2.68103e-04
  3.29450e-04  3.67169e-04  3.70658e-04  3.34068e-04  2.67666e-04  1.92386e-04
  1.25995e-04  7.64272e-05  4.35611e-05  2.36096e-05  1.23158e-05  6.31849e-06
  3.36674e-06  2.08230e-06  1.65480e-06  1.60998e-06  1.66991e-06  1.68103e-06
  1.57985e-06  1.36997e-06  1.09522e-06  8.10019e-07  5.56907e-07  3.57630e-07
  2.15446e-07  1.22293e-07  6.57618e-08  3.37567e-08  1.66984e-08  5.23775e-04
  8.86276e-04  1.29017e-03  1.41497e-03  1.49501e-03  2.34448e-03  1.42908e-03
  1.19888e-03  1.03242e-03  4.63527e-04  1.58124e-04  1.01895e-04  1.59439e-04
  2.46247e-04  3.30801e-04  3.96185e-04  4.17577e-04  3.82304e-04  3.06070e-04
  2.18339e-04  1.41774e-04  8.54246e-05  4.85301e-05  2.63304e-05  1.38011e-05
  7.09501e-06  3.68983e-06  2.07143e-06  1.37407e-06  1.11354e-06  1.02329e-06
  9.64047e-07  8.75490e-07  7.46794e-07  5.93683e-07  4.39823e-07  3.04543e-07
  1.97886e-07  1.21209e-07  7.03314e-08  3.88630e-08  2.05503e-08  1.04290e-08
[truncated: 2,065,943 more chars]
