# Supplementary material for: In situ observations of an active MoS2 model hydrodesulfurization catalyst
Source: Nat Commun. 2019 Jun 11;10:2546. doi: 10.1038/s41467-019-10526-0 (PMC6560102; doi:10.1038/s41467-019-10526-0)
Supplement: Supplementary file 13 — Supplementary Data 10 [file 41467_2019_10526_MOESM13_ESM.txt]

CUBE FILE
generated from Au50_0_LDOS_BB.asc
 108  -12.604425  -17.665941   -9.756845
  55    0.500000    0.000000    0.000000
  79    0.000000    0.500000    0.000000
  83    0.000000    0.000000    0.500000
  42    0.000000    2.690729    6.151190    5.374071
  42    0.000000    8.228044    6.146354    5.373581
  42    0.000000   -9.713824    6.212681    5.373615
  42    0.000000   -2.959240    6.211419    5.373182
  42    0.000000   -0.404800    0.904610    5.371648
  42    0.000000    5.455929    0.890168    5.374651
  42    0.000000   11.340959    0.903709    5.372579
  42    0.000000   -6.343134    0.931886    5.376105
  42    0.000000    2.519237   -4.301379    5.373293
  42    0.000000    8.405010   -4.335634    5.371957
  42    0.000000   -9.289284   -4.238145    5.373723
  42    0.000000   -3.380740   -4.268772    5.374691
  42    0.000000   -0.308462   -9.468064    5.335839
  42    0.000000    5.321684   -9.491944    5.415447
  42    0.000000   11.504974   -9.462984    5.319433
  42    0.000000   -6.466967   -9.442828    5.420091
  16    0.000000   -0.339223    9.688852    5.369137
  16    0.000000    5.462992    9.670531    5.381770
  16    0.000000   11.258881    9.686640    5.367906
  16    0.000000   -6.336903    9.314956    5.375674
  16    0.000000   -0.322335    4.385653    8.469293
  16    0.000000    5.461199    4.384456    8.489472
  16    0.000000   11.245684    4.381842    8.471088
  16    0.000000   -6.337408    4.543698    8.235343
  16    0.000000   -0.323557    4.387168    2.274184
  16    0.000000    5.459364    4.384465    2.260586
  16    0.000000   11.244827    4.381775    2.274409
  16    0.000000   -6.338625    4.541903    2.515027
  16    0.000000    2.519621   -0.863132    8.381994
  16    0.000000    8.405798   -0.872419    8.364008
  16    0.000000   -9.286259   -0.785456    8.393814
  16    0.000000   -3.385944   -0.784440    8.375745
  16    0.000000    2.524993   -0.863480    2.363888
  16    0.000000    8.401988   -0.870398    2.382070
  16    0.000000   -9.279788   -0.784487    2.355074
  16    0.000000   -3.390230   -0.785348    2.372585
  16    0.000000   -0.449627   -6.062090    8.384155
  16    0.000000    5.481829   -6.056459    8.402301
  16    0.000000   11.362404   -6.072080    8.378181
  16    0.000000   -6.318917   -5.986025    8.394093
  16    0.000000   -0.463490   -6.021133    2.351456
  16    0.000000    5.467930   -6.105127    2.358908
  16    0.000000   11.352179   -6.013349    2.343826
  16    0.000000   -6.329255   -6.034230    2.373048
  16    0.000000    2.534329  -11.208515    8.397092
  16    0.000000    8.457137  -12.341436    7.330174
  16    0.000000   -9.245841  -11.190233    8.384607
  16    0.000000   -3.364306  -12.307831    7.367913
  16    0.000000    2.471542  -11.221507    2.364753
  16    0.000000    8.389493  -12.327416    3.384254
  16    0.000000   -9.297748  -11.174699    2.342462
  16    0.000000   -3.429299  -12.331477    3.421483
  79    0.000000   -0.436472   -9.466455   -2.977842
  79    0.000000    5.461518   -9.466455   -2.977842
  79    0.000000   11.359509   -9.466455   -2.977842
  79    0.000000   -6.334463   -9.466455   -2.977842
  79    0.000000    2.511487   -4.285983   -2.977541
  79    0.000000    8.409477   -4.285983   -2.977541
  79    0.000000   -9.284494   -4.285983   -2.977541
  79    0.000000   -3.386504   -4.285983   -2.977541
  79    0.000000   -0.436472    0.907593   -2.977239
  79    0.000000    5.461518    0.907593   -2.977239
  79    0.000000   11.359509    0.907593   -2.977239
  79    0.000000   -6.334463    0.907593   -2.977239
  79    0.000000    2.511487    6.180411   -2.976932
  79    0.000000    8.409477    6.180411   -2.976932
  79    0.000000   -9.284494    6.180411   -2.976932
  79    0.000000   -3.386504    6.180411   -2.976932
  79    0.000000    2.511487  -14.682077   -2.978146
  79    0.000000    8.409477  -14.682077   -2.978146
  79    0.000000   -9.284494  -14.682077   -2.978146
  79    0.000000   -3.386504  -14.682077   -2.978146
  79    0.000000   -0.436472   11.396033   -2.976629
  79    0.000000    5.461518   11.396033   -2.976629
  79    0.000000   11.359509   11.396033   -2.976629
  79    0.000000   -6.334463   11.396033   -2.976629
  79    0.000000    2.511487   16.611655   -2.976326
  79    0.000000    8.409477   16.611655   -2.976326
  79    0.000000   -9.284494   16.611655   -2.976326
  79    0.000000   -3.386504   16.611655   -2.976326
  79    0.000000    2.512523   -7.727914   -7.002858
  79    0.000000    8.410514   -7.727914   -7.002858
  79    0.000000   -9.283458   -7.727914   -7.002858
  79    0.000000   -3.385468   -7.727914   -7.002858
  79    0.000000    5.460482   -2.547442   -7.002557
  79    0.000000   11.358473   -2.547442   -7.002557
  79    0.000000   -6.335499   -2.547442   -7.002557
  79    0.000000   -0.437509   -2.547442   -7.002557
  79    0.000000    2.512523    2.646134   -7.002255
  79    0.000000    8.410514    2.646134   -7.002255
  79    0.000000   -9.283458    2.646134   -7.002255
  79    0.000000   -3.385468    2.646134   -7.002255
  79    0.000000    5.460482    7.918952   -7.001948
  79    0.000000   11.358473    7.918952   -7.001948
  79    0.000000   -6.335499    7.918952   -7.001948
  79    0.000000   -0.437509    7.918952   -7.001948
  79    0.000000    5.460482  -12.943536   -7.003161
  79    0.000000   11.358473  -12.943536   -7.003161
  79    0.000000   -6.335499  -12.943536   -7.003161
  79    0.000000   -0.437509  -12.943536   -7.003161
  79    0.000000    2.512523   13.134574   -7.001645
  79    0.000000    8.410514   13.134574   -7.001645
  79    0.000000   -9.283458   13.134574   -7.001645
  79    0.000000   -3.385468   13.134574   -7.001645
  79    0.000000    5.460482   18.350196   -7.001341
  79    0.000000   11.358473   18.350196   -7.001341
  79    0.000000   -6.335499   18.350196   -7.001341
  79    0.000000   -0.437509   18.350196   -7.001341
  8.81513e-06  1.20985e-05  1.58184e-05  1.97246e-05  2.36222e-05  2.76098e-05
  3.23060e-05  3.89044e-05  4.89446e-05  6.37804e-05  8.38210e-05  1.07766e-04
  1.32246e-04  1.52307e-04  1.62840e-04  1.60535e-04  1.45454e-04  1.21190e-04
  9.32850e-05  6.68817e-05  4.51369e-05  2.90165e-05  1.79972e-05  1.09243e-05
  6.60179e-06  4.05998e-06  2.60994e-06  1.80284e-06  1.36467e-06  1.13618e-06
  1.02614e-06  9.78901e-07  9.55859e-07  9.27932e-07  8.75541e-07  7.90902e-07
  6.78182e-07  5.49855e-07  4.21007e-07  3.04383e-07  2.07824e-07  1.34016e-07
  8.16510e-08  4.70434e-08  2.56769e-08  1.33091e-08  6.56400e-09  3.08087e-09
  1.37159e-09  5.75251e-10  2.25282e-10  8.16939e-11  2.73224e-11  8.43650e-12
  2.41073e-12  6.47869e-13  1.64911e-13  3.95506e-14  9.58393e-15  2.19253e-15
  4.81609e-16  1.03325e-16  2.30168e-17  1.51867e-18  2.53073e-19  0.00000e+00
  0.00000e+00  0.00000e+00  0.00000e+00  0.00000e+00  0.00000e+00  0.00000e+00
  0.00000e+00  0.00000e+00  0.00000e+00  0.00000e+00  0.00000e+00  0.00000e+00
  0.00000e+00  0.00000e+00  0.00000e+00  0.00000e+00  0.00000e+00  1.65050e-05
  2.31126e-05  3.06282e-05  3.82722e-05  4.51666e-05  5.09470e-05  5.64233e-05
  6.37857e-05  7.60889e-05  9.61374e-05  1.25075e-04  1.61133e-04  1.99188e-04
  2.31575e-04  2.50038e-04  2.48480e-04  2.25888e-04  1.87581e-04  1.42935e-04
  1.00904e-04  6.68338e-05  4.21228e-05  2.56429e-05  1.53306e-05  9.18413e-06
  5.65383e-06  3.67985e-06  2.59566e-06  2.01060e-06  1.70955e-06  1.57553e-06
  1.53625e-06  1.53435e-06  1.51936e-06  1.45389e-06  1.32304e-06  1.13630e-06
  9.19313e-07  7.01274e-07  5.05199e-07  3.44116e-07  2.21775e-07  1.35296e-07
  7.82062e-08  4.29215e-08  2.24457e-08  1.12317e-08  5.39343e-09  2.48174e-09
  1.08655e-09  4.47083e-10  1.70658e-10  5.98356e-11  1.92113e-11  5.66544e-12
  1.54357e-12  3.94555e-13  9.59465e-14  2.21247e-14  5.01125e-15  1.12268e-15
  2.37292e-16  4.91346e-17  3.39829e-18  6.55862e-19  0.00000e+00  0.00000e+00
  0.00000e+00  0.00000e+00  0.00000e+00  0.00000e+00  0.00000e+00  0.00000e+00
  0.00000e+00  0.00000e+00  0.00000e+00  0.00000e+00  0.00000e+00  0.00000e+00
  0.00000e+00  0.00000e+00  0.00000e+00  0.00000e+00  3.02237e-05  4.34436e-05
  5.87561e-05  7.40808e-05  8.65666e-05  9.42070e-05  9.78449e-05  1.01772e-04
  1.12203e-04  1.34675e-04  1.71466e-04  2.19939e-04  2.72763e-04  3.19744e-04
  3.49694e-04  3.52512e-04  3.23787e-04  2.69530e-04  2.04155e-04  1.42344e-04
  9.27734e-05  5.74692e-05  3.44269e-05  2.03350e-05  1.21313e-05  7.52888e-06
  5.00627e-06  3.63291e-06  2.88670e-06  2.50226e-06  2.34892e-06  2.34285e-06
  2.39981e-06  2.42942e-06  2.35861e-06  2.15883e-06  1.85184e-06  1.48992e-06
  1.12822e-06  8.06678e-07  5.45801e-07  3.49948e-07  2.12873e-07  1.23048e-07
  6.77599e-08  3.57004e-08  1.81012e-08  8.87920e-09  4.21717e-09  1.92531e-09
  8.32451e-10  3.34843e-10  1.23433e-10  4.13691e-11  1.26053e-11  3.51383e-12
  9.07345e-13  2.20899e-13  5.06870e-14  1.13350e-14  2.51106e-15  5.22351e-16
  1.06341e-16  2.32203e-17  1.36747e-18  1.79776e-21  0.00000e+00  0.00000e+00
  0.00000e+00  0.00000e+00  0.00000e+00  0.00000e+00  0.00000e+00  0.00000e+00
  0.00000e+00  0.00000e+00  0.00000e+00  0.00000e+00  0.00000e+00  0.00000e+00
  0.00000e+00  0.00000e+00  0.00000e+00  5.38337e-05  7.98847e-05  1.11057e-04
  1.42374e-04  1.65710e-04  1.74076e-04  1.68090e-04  1.57473e-04  1.55510e-04
  1.72627e-04  2.12304e-04  2.69602e-04  3.33925e-04  3.93857e-04  4.37757e-04
  4.51189e-04  4.22391e-04  3.54937e-04  2.68635e-04  1.85777e-04  1.19609e-04
  7.30993e-05  4.32573e-05  2.53591e-05  1.51723e-05  9.60329e-06  6.61998e-06
  4.99762e-06  4.08354e-06  3.59111e-06  3.41239e-06  3.47159e-06  3.64809e-06
  3.77847e-06  3.72007e-06  3.41933e-06  2.92445e-06  2.33739e-06  1.75579e-06
  1.24447e-06  8.34132e-07  5.29759e-07  3.19694e-07  1.84001e-07  1.01443e-07
  5.38491e-08  2.76979e-08  1.38933e-08  6.81006e-09  3.23866e-09  1.46876e-09
  6.21542e-10  2.40639e-10  8.42216e-11  2.65702e-11  7.59302e-12  1.98821e-12
  4.82758e-13  1.10950e-13  2.43490e-14  5.20141e-15  1.07156e-15  2.19543e-16
  4.74567e-17  2.70230e-18  4.93704e-19  0.00000e+00  0.00000e+00  0.00000e+00
  0.00000e+00  0.00000e+00  0.00000e+00  0.00000e+00  0.00000e+00  0.00000e+00
  0.00000e+00  0.00000e+00  0.00000e+00  0.00000e+00  0.00000e+00  0.00000e+00
  0.00000e+00  0.00000e+00  9.24721e-05  1.42258e-04  2.04541e-04  2.68718e-04
  3.13478e-04  3.17534e-04  2.81917e-04  2.33055e-04  1.99663e-04  1.98710e-04
  2.33721e-04  2.94602e-04  3.64838e-04  4.32585e-04  4.89453e-04  5.18435e-04
  4.97602e-04  4.24280e-04  3.22381e-04  2.22184e-04  1.41998e-04  8.60273e-05
  5.05239e-05  2.95700e-05  1.79359e-05  1.18109e-05  8.65587e-06  6.92752e-06
  5.85474e-06  5.19303e-06  4.93345e-06  5.05650e-06  5.40350e-06  5.69261e-06
  5.65838e-06  5.20776e-06  4.44005e-06  3.53491e-06  2.64461e-06  1.86303e-06
  1.23641e-06  7.74872e-07  4.61233e-07  2.62905e-07  1.44733e-07  7.75029e-08
  4.06023e-08  2.09062e-08  1.05910e-08  5.23706e-09  2.48127e-09  1.09922e-09
  4.45200e-10  1.62313e-10  5.29410e-11  1.55100e-11  4.11968e-12  1.00614e-12
  2.29802e-13  4.99056e-14  1.05716e-14  2.13972e-15  4.30726e-16  8.52771e-17
  1.63497e-17  9.08791e-19  0.00000e+00  0.00000e+00  0.00000e+00  0.00000e+00
  0.00000e+00  0.00000e+00  0.00000e+00  0.00000e+00  0.00000e+00  0.00000e+00
  0.00000e+00  0.00000e+00  0.00000e+00  0.00000e+00  0.00000e+00  0.00000e+00
  0.00000e+00  1.51394e-04  2.41570e-04  3.59821e-04  4.86610e-04  5.71437e-04
  5.53421e-04  4.41151e-04  3.16690e-04  2.31932e-04  2.00894e-04  2.25233e-04
  2.88211e-04  3.63562e-04  4.36044e-04  5.00708e-04  5.41540e-04  5.30362e-04
  4.58362e-04  3.50459e-04  2.41785e-04  1.54206e-04  9.30878e-05  5.45250e-05
  3.20991e-05  2.01101e-05  1.42943e-05  1.16292e-05  1.01765e-05  9.03782e-06
  8.10264e-06  7.57701e-06  7.58496e-06  7.97563e-06  8.33498e-06  8.23529e-06
  7.54086e-06  6.42652e-06  5.14380e-06  3.87161e-06  2.72729e-06  1.79310e-06
  1.10466e-06  6.44680e-07  3.61933e-07  1.98531e-07  1.07542e-07  5.77367e-08
  3.06915e-08  1.60935e-08  8.24567e-09  4.05295e-09  1.86491e-09  7.84452e-10
  2.96301e-10  9.96555e-11  2.98780e-11  8.05850e-12  1.97997e-12  4.52105e-13
  9.71535e-14  2.03399e-14  4.03705e-15  7.78589e-16  1.56321e-16  2.97729e-17
  1.57929e-18  0.00000e+00  0.00000e+00  0.00000e+00  0.00000e+00  0.00000e+00
  0.00000e+00  0.00000e+00  0.00000e+00  0.00000e+00  0.00000e+00  0.00000e+00
  0.00000e+00  0.00000e+00  0.00000e+00  0.00000e+00  0.00000e+00  0.00000e+00
  2.32984e-04  3.83223e-04  5.84440e-04  8.02649e-04  9.43867e-04  8.57575e-04
  5.85619e-04  3.80513e-04  2.54066e-04  1.82570e-04  1.88046e-04  2.53347e-04
  3.38437e-04  4.17511e-04  4.83463e-04  5.24015e-04  5.15040e-04  4.47628e-04
  3.44273e-04  2.38674e-04  1.52695e-04  9.22790e-05  5.41505e-05  3.24343e-05
  2.17805e-05  1.78646e-05  1.71216e-05  1.69629e-05  1.62471e-05  1.50509e-05
  1.38513e-05  1.30011e-05  1.25676e-05  1.22321e-05  1.15372e-05  1.03602e-05
  8.89396e-06  7.28378e-06  5.59149e-06  3.95660e-06  2.57099e-06  1.54901e-06
  8.81980e-07  4.86396e-07  2.66132e-07  1.46548e-07  8.11517e-08  4.47133e-08
  2.42343e-08  1.27782e-08  6.45062e-09  3.05051e-09  1.32031e-09  5.13077e-10
  1.77137e-10  5.42301e-11  1.48194e-11  3.66669e-12  8.34252e-13  1.79313e-13
  3.63584e-14  7.25138e-15  1.44495e-15  2.62738e-16  4.99936e-17  3.34741e-18
  0.00000e+00  0.00000e+00  0.00000e+00  0.00000e+00  0.00000e+00  0.00000e+00
  0.00000e+00  0.00000e+00  0.00000e+00  0.00000e+00  0.00000e+00  0.00000e+00
  0.00000e+00  0.00000e+00  0.00000e+00  0.00000e+00  0.00000e+00  3.32558e-04
  5.56719e-04  8.36692e-04  1.07400e-03  1.21158e-03  1.15159e-03  8.01133e-04
  6.68511e-04  4.26049e-04  2.04682e-04  1.45723e-04  1.98234e-04  2.89426e-04
  3.74272e-04  4.36926e-04  4.68531e-04  4.55912e-04  3.95808e-04  3.06315e-04
  2.14287e-04  1.38185e-04  8.38928e-05  4.95298e-05  3.08946e-05  2.39761e-05
  2.48516e-05  2.91405e-05  3.29880e-05  3.46531e-05  3.41613e-05  3.17951e-05
  2.79587e-05  2.36274e-05  1.97093e-05  1.65166e-05  1.41117e-05  1.22911e-05
  1.04426e-05  8.18809e-06  5.77122e-06  3.66943e-06  2.14891e-06  1.19362e-06
  6.50075e-07  3.57654e-07  2.01578e-07  1.15419e-07  6.57293e-08  3.65467e-08
  1.96164e-08  1.00474e-08  4.82567e-09  2.12725e-09  8.44022e-10  2.97332e-10
  9.25830e-11  2.56195e-11  6.37462e-12  1.44925e-12  3.07019e-13  6.24052e-14
  1.22730e-14  2.41083e-15  4.30153e-16  8.02128e-17  1.64658e-17  6.82682e-19
  0.00000e+00  0.00000e+00  0.00000e+00  0.00000e+00  0.00000e+00  0.00000e+00
  0.00000e+00  0.00000e+00  0.00000e+00  0.00000e+00  0.00000e+00  0.00000e+00
  0.00000e+00  0.00000e+00  0.00000e+00  0.00000e+00  4.35576e-04  7.35870e-04
  1.04126e-03  9.74176e-04  8.21075e-04  1.94501e-03  2.44121e-03  2.48336e-03
  1.16590e-03  3.70321e-04  1.38359e-04  1.39079e-04  2.14498e-04  2.93695e-04
  3.49972e-04  3.75025e-04  3.63934e-04  3.17761e-04  2.49281e-04  1.77203e-04
  1.15734e-04  7.07070e-05  4.22769e-05  2.89300e-05  2.91169e-05  3.99140e-05
  5.56444e-05  7.02210e-05  8.06881e-05  8.57792e-05  8.29951e-05  7.12879e-05
  5.45427e-05  3.87945e-05  2.77125e-05  2.16838e-05  1.86997e-05  1.59905e-05
  1.23717e-05  8.44858e-06  5.17791e-06  2.94403e-06  1.61300e-06  8.83123e-07
  4.96051e-07  2.87521e-07  1.69142e-07  9.83259e-08  5.53238e-08  2.98328e-08
  1.53130e-08  7.38667e-09  3.28483e-09  1.31982e-09  4.71699e-10  1.48845e-10
  4.15586e-11  1.03949e-11  2.36759e-12  4.99210e-13  9.94675e-14  1.93331e-14
  3.70369e-15  6.37071e-16  1.21243e-16  2.24852e-17  9.84190e-19  0.00000e+00
  0.00000e+00  0.00000e+00  0.00000e+00  0.00000e+00  0.00000e+00  0.00000e+00
  0.00000e+00  0.00000e+00  0.00000e+00  0.00000e+00  0.00000e+00  0.00000e+00
  0.00000e+00  0.00000e+00  0.00000e+00  5.17301e-04  8.88639e-04  1.24154e-03
  9.24534e-04  7.80520e-04  9.38647e-05  6.11490e-04  2.83873e-03  1.77187e-03
  5.70725e-04  1.66525e-04  9.20235e-05  1.27938e-04  1.86026e-04  2.33391e-04
  2.59990e-04  2.61227e-04  2.36115e-04  1.91418e-04  1.39790e-04  9.28424e-05
  5.70540e-05  3.49980e-05  2.85926e-05  3.99811e-05  6.82210e-05  1.06341e-04
  1.45996e-04  1.83206e-04  2.11476e-04  2.15545e-04  1.86199e-04  1.35979e-04
  8.81119e-05  5.62189e-05  4.00537e-05  3.22051e-05  2.57748e-05  1.86570e-05
  1.20083e-05  7.06073e-06  3.95426e-06  2.19440e-06  1.24005e-06  7.20853e-07
  4.28185e-07  2.54951e-07  1.48654e-07  8.33827e-08  4.46443e-08  2.27416e-08
  1.09245e-08  4.86359e-09  1.96549e-09  7.08587e-10  2.25618e-10  6.34268e-11
  1.59084e-11  3.61575e-12  7.60016e-13  1.50360e-13  2.92586e-14  5.50450e-15
  9.92631e-16  1.72169e-16  3.17714e-17  1.33603e-18  0.00000e+00  0.00000e+00
  0.00000e+00  0.00000e+00  0.00000e+00  0.00000e+00  0.00000e+00  0.00000e+00
  0.00000e+00  0.00000e+00  0.00000e+00  0.00000e+00  0.00000e+00  0.00000e+00
  0.00000e+00  0.00000e+00  5.47259e-04  9.55567e-04  1.42765e-03  1.56678e-03
  2.27337e-03  3.02140e-04  2.27133e-04  9.97244e-04  1.31069e-03  5.62383e-04
  1.70091e-04  5.82178e-05  6.03730e-05  9.51396e-05  1.32924e-04  1.64576e-04
  1.81975e-04  1.77405e-04  1.51572e-04  1.14215e-04  7.68282e-05  4.71876e-05
  3.00104e-05  3.05868e-05  5.54273e-05  1.06843e-04  1.79054e-04  2.67484e-04
  3.74055e-04  4.78571e-04  5.19361e-04  4.52508e-04  3.16911e-04  1.90484e-04
  1.11865e-04  7.33887e-05  5.36737e-05  3.89288e-05  2.59057e-05  1.57568e-05
  9.09274e-06  5.19955e-06  3.02522e-06  1.79775e-06  1.08133e-06  6.50313e-07
  3.85802e-07  2.22466e-07  1.23123e-07  6.50093e-08  3.26947e-08  1.55658e-08
  6.90495e-09  2.79334e-09  1.01100e-09  3.23506e-10  9.13037e-11  2.29086e-11
  5.20094e-12  1.09098e-12  2.14302e-13  4.13759e-14  7.71188e-15  1.37780e-15
  2.29604e-16  4.21577e-17  1.70633e-18  0.00000e+00  0.00000e+00  0.00000e+00
  0.00000e+00  0.00000e+00  0.00000e+00  0.00000e+00  0.00000e+00  0.00000e+00
  0.00000e+00  0.00000e+00  0.00000e+00  0.00000e+00  0.00000e+00  0.00000e+00
  0.00000e+00  5.09818e-04  8.77010e-04  1.32575e-03  1.55108e-03  1.56166e-03
  2.54172e-03  2.99739e-03  1.92164e-03  9.80029e-04  3.93581e-04  1.18447e-04
  4.50629e-05  5.89744e-05  9.19076e-05  1.19727e-04  1.44618e-04  1.65238e-04
  1.67691e-04  1.46041e-04  1.09864e-04  7.27794e-05  4.37418e-05  2.80711e-05
  3.25800e-05  6.65507e-05  1.35284e-04  2.39607e-04  3.98520e-04  6.53710e-04
  9.71248e-04  1.14351e-03  9.90615e-04  6.38621e-04  3.38033e-04  1.76115e-04
  1.06382e-04  7.25221e-05  4.90411e-05  3.09897e-05  1.86045e-05  1.11033e-05
  6.77614e-06  4.21401e-06  2.62224e-06  1.60918e-06  9.67017e-07  5.66426e-07
  3.21191e-07  1.74887e-07  9.09849e-08  4.51791e-08  2.13088e-08  9.40538e-09
  3.79993e-09  1.37636e-09  4.40983e-10  1.24561e-10  3.12293e-11  7.06562e-12
  1.47522e-12  2.88065e-13  5.39455e-14  1.03623e-14  1.88420e-15  3.31799e-16
  5.25640e-17  2.05186e-18  0.00000e+00  0.00000e+00  0.00000e+00  0.00000e+00
  0.00000e+00  0.00000e+00  0.00000e+00  0.00000e+00  0.00000e+00  0.00000e+00
  0.00000e+00  0.00000e+00  0.00000e+00  0.00000e+00  0.00000e+00  0.00000e+00
  4.24597e-04  6.95463e-04  9.97993e-04  1.09915e-03  7.73934e-04  7.10799e-04
  1.23802e-03  1.04753e-03  5.19480e-04  1.83066e-04  6.58338e-05  9.99953e-05
  2.05054e-04  2.95764e-04  3.03722e-04  2.65047e-04  2.47010e-04  2.29948e-04
  1.88050e-04  1.32778e-04  8.28231e-05  4.71719e-05  2.86891e-05  3.20140e-05
  6.47957e-05  1.30336e-04  2.33964e-04  4.39809e-04  9.24468e-04  1.74374e-03
  2.31110e-03  1.93396e-03  1.05448e-03  4.42079e-04  1.93193e-04  1.11602e-04
  7.58439e-05  5.08224e-05  3.24540e-05  2.05556e-05  1.33523e-05  8.83140e-06
  5.79047e-06  3.69157e-06  2.27422e-06  1.35558e-06  7.83190e-07  4.37703e-07
  2.35329e-07  1.21167e-07  5.96642e-08  2.79800e-08  1.23144e-08  4.97038e-09
  1.79965e-09  5.76001e-10  1.62423e-10  4.06268e-11  9.14185e-12  1.90135e-12
  3.68830e-13  6.87336e-14  1.33510e-14  2.40323e-15  4.13433e-16  6.13795e-17
  2.31822e-18  0.00000e+00  0.00000e+00  0.00000e+00  0.00000e+00  0.00000e+00
  0.00000e+00  0.00000e+00  0.00000e+00  0.00000e+00  0.00000e+00  0.00000e+00
  0.00000e+00  0.00000e+00  0.00000e+00  0.00000e+00  0.00000e+00  3.30262e-04
  5.08863e-04  6.88286e-04  7.49970e-04  5.99002e-04  4.20291e-04  4.11486e-04
  3.50019e-04  1.80670e-04  6.77369e-05  1.02713e-04  2.92739e-04  6.16537e-04
  9.59742e-04  9.18464e-04  5.88481e-04  4.42332e-04  3.82844e-04  2.88927e-04
  1.86169e-04  1.06578e-04  5.64837e-05  3.20718e-05  3.26700e-05  6.17228e-05
  1.14735e-04  1.77222e-04  3.07325e-04  8.96453e-04  2.56548e-03  4.13487e-03
  3.16276e-03  1.23749e-03  3.56279e-04  1.55515e-04  1.09397e-04  7.86374e-05
  5.25139e-05  3.43534e-05  2.32164e-05  1.61916e-05  1.12311e-05  7.52228e-06
  4.81606e-06  2.95415e-06  1.74683e-06  1.00049e-06  5.55106e-07  2.97069e-07
  1.52633e-07  7.51313e-08  3.52705e-08  1.55561e-08  6.29207e-09  2.28004e-09
  7.28879e-10  2.04877e-10  5.10307e-11  1.14497e-11  2.35677e-12  4.55790e-13
  8.43722e-14  1.55083e-14  2.97085e-15  5.11863e-16  8.14974e-17  2.45982e-18
  0.00000e+00  0.00000e+00  0.00000e+00  0.00000e+00  0.00000e+00  0.00000e+00
  0.00000e+00  0.00000e+00  0.00000e+00  0.00000e+00  0.00000e+00  0.00000e+00
  0.00000e+00  0.00000e+00  0.00000e+00  0.00000e+00  2.54627e-04  3.71509e-04
  4.80690e-04  5.26974e-04  4.72199e-04  3.58309e-04  2.55462e-04  1.63840e-04
  8.82451e-05  1.00169e-04  2.86245e-04  6.72848e-04  1.26460e-03  2.34876e-03
  2.36756e-03  1.02571e-03  7.05480e-04  6.44658e-04  4.56803e-04  2.68771e-04
  1.41316e-04  7.01626e-05  3.97501e-05  4.47477e-05  9.23124e-05  1.87878e-04
  3.03246e-04  3.48319e-04  4.67250e-04  2.23315e-03  5.15314e-03  3.12915e-03
  6.41417e-04  3.34458e-04  3.20043e-04  2.21293e-04  1.28481e-04  7.13397e-05
  4.18426e-05  2.72003e-05  1.89128e-05  1.31766e-05  8.84496e-06  5.66035e-06
  3.46608e-06  2.04635e-06  1.17197e-06  6.51931e-07  3.50916e-07  1.81839e-07
  9.04020e-08  4.28677e-08  1.90810e-08  7.77499e-09  2.82969e-09  9.05539e-10
  2.54027e-10  6.30393e-11  1.40788e-11  2.88359e-12  5.53897e-13  1.01926e-13
  1.87545e-14  3.66191e-15  6.16044e-16  9.41646e-17  2.45112e-18  0.00000e+00
  0.00000e+00  0.00000e+00  0.00000e+00  0.00000e+00  0.00000e+00  0.00000e+00
  0.00000e+00  0.00000e+00  0.00000e+00  0.00000e+00  0.00000e+00  0.00000e+00
  0.00000e+00  0.00000e+00  0.00000e+00  2.06866e-04  2.90535e-04  3.65843e-04
  4.03339e-04  3.83467e-04  3.15989e-04  2.29980e-04  1.52137e-04  1.22375e-04
  2.30437e-04  6.41000e-04  1.46046e-03  1.78152e-03  1.98657e-03  2.94778e-03
  1.16050e-03  1.06089e-03  1.03621e-03  6.75952e-04  3.65960e-04  1.79874e-04
  8.55971e-05  5.15476e-05  7.17632e-05  1.73790e-04  4.27649e-04  9.55932e-04
  1.82508e-03  2.35861e-03  1.53269e-03  1.69391e-03  5.12509e-04  1.72820e-03
  2.01543e-03  1.17513e-03  5.52545e-04  2.43406e-04  1.07613e-04  5.18598e-05
  2.95052e-05  1.94403e-05  1.34768e-05  9.15167e-06  5.93443e-06  3.67353e-06
  2.18893e-06  1.26605e-06  7.13278e-07  3.90351e-07  2.06309e-07  1.04734e-07
  5.06507e-08  2.29283e-08  9.46811e-09  3.47909e-09  1.11999e-09  3.14913e-10
  7.80506e-11  1.73775e-11  3.54183e-12  6.75846e-13  1.23164e-13  2.17751e-14
  3.95690e-15  7.48131e-16  1.07838e-16  2.29346e-18  0.00000e+00  0.00000e+00
  0.00000e+00  0.00000e+00  0.00000e+00  0.00000e+00  0.00000e+00  0.00000e+00
  0.00000e+00  0.00000e+00  0.00000e+00  0.00000e+00  0.00000e+00  0.00000e+00
  0.00000e+00  0.00000e+00  1.84928e-04  2.55180e-04  3.17935e-04  3.52857e-04
  3.47374e-04  3.05600e-04  2.43895e-04  1.86459e-04  1.83291e-04  3.55674e-04
  1.01257e-03  2.78827e-03  3.64795e-03  3.14133e-04  8.01027e-04  1.74538e-03
  1.66414e-03  1.41830e-03  8.55029e-04  4.39673e-04  2.08619e-04  9.78686e-05
  6.26863e-05  9.88093e-05  2.55927e-04  6.79118e-04  1.73206e-03  4.16011e-03
  7.83603e-03  5.37631e-03  1.19237e-04  2.01497e-03  7.54513e-03  5.06023e-03
  2.21237e-03  8.79031e-04  3.41295e-04  1.31218e-04  5.27714e-05  2.55712e-05
  1.61207e-05  1.16498e-05  8.37317e-06  5.67529e-06  3.61802e-06  2.19887e-06
  1.29319e-06  7.42583e-07  4.16307e-07  2.26394e-07  1.18398e-07  5.88388e-08
  2.72466e-08  1.14597e-08  4.27410e-09  1.39219e-09  3.94595e-10  9.82403e-11
  2.18785e-11  4.45086e-12  8.44969e-13  1.53452e-13  2.65776e-14  4.80838e-15
  9.48525e-16  1.51934e-16  1.37753e-17  0.00000e+00  0.00000e+00  0.00000e+00
  0.00000e+00  0.00000e+00  0.00000e+00  0.00000e+00  0.00000e+00  0.00000e+00
  0.00000e+00  0.00000e+00  0.00000e+00  0.00000e+00  0.00000e+00  0.00000e+00
  0.00000e+00  1.82397e-04  2.51728e-04  3.14121e-04  3.50399e-04  3.49997e-04
  3.18477e-04  2.69661e-04  2.21546e-04  2.19733e-04  3.79018e-04  9.64196e-04
  2.47658e-03  3.65940e-03  3.68153e-04  1.68133e-04  1.36138e-03  1.45062e-03
  1.39616e-03  8.64297e-04  4.47571e-04  2.13409e-04  1.02078e-04  6.82333e-05
  1.06845e-04  2.64383e-04  6.63281e-04  1.55136e-03  3.17078e-03  4.08244e-03
  7.81961e-04  5.89785e-04  6.20728e-04  3.24695e-03  3.49224e-03  1.84207e-03
  7.98419e-04  3.16269e-04  1.14052e-04  3.84282e-05  1.55777e-05  1.05647e-05
  9.16970e-06  7.49572e-06  5.44872e-06  3.59334e-06  2.21762e-06  1.31688e-06
  7.66382e-07  4.39119e-07  2.45916e-07  1.32800e-07  6.79758e-08  3.22605e-08
  1.38490e-08  5.26028e-09  1.74188e-09  5.00906e-10  1.26013e-10  2.81935e-11
  5.74003e-12  1.08161e-12  1.95316e-13  3.32633e-14  5.92418e-15  1.21356e-15
  1.90405e-16  1.86520e-17  0.00000e+00  0.00000e+00  0.00000e+00  0.00000e+00
  0.00000e+00  0.00000e+00  0.00000e+00  0.00000e+00  0.00000e+00  0.00000e+00
  0.00000e+00  0.00000e+00  0.00000e+00  0.00000e+00  0.00000e+00  0.00000e+00
  1.91140e-04  2.66359e-04  3.34829e-04  3.74145e-04  3.72431e-04  3.39423e-04
  2.92576e-04  2.44417e-04  2.28478e-04  3.26247e-04  6.40923e-04  1.12103e-03
  1.27329e-03  2.38502e-03  2.87332e-03  6.93941e-04  9.66805e-04  1.07069e-03
  7.14759e-04  3.87454e-04  1.92830e-04  1.00823e-04  7.48413e-05  1.04149e-04
  2.09672e-04  4.26078e-04  7.27556e-04  8.04278e-04  4.12580e-04  5.85946e-03
  1.95885e-02  1.07955e-02  7.64172e-04  5.05500e-04  6.65223e-04  4.31984e-04
  2.07955e-04  7.83474e-05  2.40770e-05  1.02309e-05  9.81104e-06  1.01926e-05
  8.73305e-06  6.34429e-06  4.10824e-06  2.47448e-06  1.43740e-06  8.26791e-07
  4.75450e-07  2.70944e-07  1.49957e-07  7.86673e-08  3.81429e-08  1.66882e-08
  6.45745e-09  2.17892e-09  6.37535e-10  1.62584e-10  3.66647e-11  7.47740e-12
  1.40488e-12  2.49631e-13  4.50178e-14  7.30051e-15  1.32259e-15  2.40345e-16
  2.46917e-17  0.00000e+00  0.00000e+00  0.00000e+00  0.00000e+00  0.00000e+00
  0.00000e+00  0.00000e+00  0.00000e+00  0.00000e+00  0.00000e+00  0.00000e+00
  0.00000e+00  0.00000e+00  0.00000e+00  0.00000e+00  0.00000e+00  2.02283e-04
  2.84796e-04  3.61010e-04  4.04269e-04  3.99446e-04  3.59894e-04  3.09598e-04
  2.58562e-04  2.28357e-04  2.76733e-04  4.51695e-04  7.00677e-04  9.71232e-04
  1.60525e-03  1.72538e-03  1.04371e-03  9.03671e-04  7.83821e-04  5.26078e-04
  2.97997e-04  1.64102e-04  1.13180e-04  1.13813e-04  1.40160e-04  1.87540e-04
  2.51421e-04  2.66757e-04  2.23518e-04  1.30820e-03  7.72218e-03  1.60600e-02
  1.07935e-02  2.30762e-03  1.19044e-04  1.44918e-04  2.25605e-04  1.75117e-04
  9.58045e-05  4.87682e-05  3.29868e-05  2.73225e-05  2.15953e-05  1.52406e-05
  9.71095e-06  5.71986e-06  3.19818e-06  1.74914e-06  9.62471e-07  5.40324e-07
  3.06684e-07  1.71304e-07  9.11514e-08  4.48492e-08  1.99168e-08  7.83341e-09
  2.69067e-09  8.01052e-10  2.07171e-10  4.71661e-11  9.65072e-12  1.81115e-12
  3.19947e-13  5.69282e-14  9.26367e-15  1.66439e-15  3.05900e-16  3.15737e-17
  0.00000e+00  0.00000e+00  0.00000e+00  0.00000e+00  0.00000e+00  0.00000e+00
  0.00000e+00  0.00000e+00  0.00000e+00  0.00000e+00  0.00000e+00  0.00000e+00
  0.00000e+00  0.00000e+00  0.00000e+00  0.00000e+00  2.08285e-04  2.94421e-04
  3.75045e-04  4.21929e-04  4.17648e-04  3.75269e-04  3.21617e-04  2.67052e-04
  2.25646e-04  2.40693e-04  3.51051e-04  5.47752e-04  7.99873e-04  1.05877e-03
  1.10356e-03  9.19594e-04  7.41476e-04  5.60743e-04  3.67345e-04  2.19434e-04
  1.56582e-04  1.81730e-04  2.56310e-04  3.03866e-04  2.89833e-04  2.60826e-04
  2.25592e-04  2.97305e-04  1.20692e-03  3.91159e-03  6.34880e-03  4.74382e-03
  1.58402e-03  2.31996e-04  1.68198e-04  3.19507e-04  3.24766e-04  2.32718e-04
  1.61772e-04  1.19317e-04  8.25926e-05  5.17603e-05  3.00691e-05  1.65496e-05
  8.73965e-06  4.48584e-06  2.28451e-06  1.18508e-06  6.37658e-07  3.53831e-07
  1.96433e-07  1.04864e-07  5.19813e-08  2.33167e-08  9.28776e-09  3.23768e-09
  9.78423e-10  2.56336e-10  5.88599e-11  1.20881e-11  2.27617e-12  3.97205e-13
  6.95355e-14  1.12820e-14  1.76993e-15  3.81984e-16  3.88400e-17  0.00000e+00
  0.00000e+00  0.00000e+00  0.00000e+00  0.00000e+00  0.00000e+00  0.00000e+00
  0.00000e+00  0.00000e+00  0.00000e+00  0.00000e+00  0.00000e+00  0.00000e+00
  0.00000e+00  0.00000e+00  0.00000e+00  2.06353e-04  2.89962e-04  3.68306e-04
  4.15591e-04  4.15463e-04  3.77269e-04  3.23222e-04  2.64178e-04  2.12617e-04
  2.01283e-04  2.59115e-04  3.80404e-04  5.28338e-04  6.49910e-04  6.87551e-04
  6.34046e-04  5.26704e-04  3.89765e-04  2.55014e-04  1.73078e-04  1.97774e-04
  3.64762e-04  6.06062e-04  6.64466e-04  4.74872e-04  3.60442e-04  3.43235e-04
  3.41731e-04  6.39101e-04  1.39934e-03  1.94137e-03  1.46607e-03  5.52018e-04
  1.58309e-04  3.22958e-04  5.52075e-04  5.11821e-04  3.98823e-04  3.76394e-04
  3.07232e-04  1.94101e-04  1.05567e-04  5.36984e-05  2.65227e-05  1.28722e-05
  6.17597e-06  2.96879e-06  1.46274e-06  7.54054e-07  4.06390e-07  2.22384e-07
  1.18280e-07  5.87793e-08  2.65285e-08  1.06611e-08  3.75714e-09  1.14825e-09
  3.03782e-10  7.02355e-11  1.44589e-11  2.72052e-12  4.72858e-13  8.23659e-14
  1.33329e-14  2.15782e-15  4.51421e-16  4.22265e-17  0.00000e+00  0.00000e+00
  0.00000e+00  0.00000e+00  0.00000e+00  0.00000e+00  0.00000e+00  0.00000e+00
  0.00000e+00  0.00000e+00  0.00000e+00  0.00000e+00  0.00000e+00  0.00000e+00
  0.00000e+00  0.00000e+00  2.00526e-04  2.77778e-04  3.48866e-04  3.92160e-04
  3.94449e-04  3.61238e-04  3.07599e-04  2.44294e-04  1.85636e-04  1.57973e-04
  1.81693e-04  2.50604e-04  3.36530e-04  4.08761e-04  4.45315e-04  4.34554e-04
  3.75006e-04  2.80345e-04  1.87513e-04  1.58852e-04  2.86433e-04  6.69317e-04
  1.14145e-03  8.55368e-04  2.07103e-04  2.26836e-04  4.69208e-04  4.17333e-04
  3.41543e-04  4.13742e-04  4.51905e-04  2.82795e-04  7.70441e-05  1.35331e-04
  4.52474e-04  4.84450e-04  1.24605e-04  1.69752e-04  5.78683e-04  5.87404e-04
  3.49917e-04  1.72705e-04  8.04928e-05  3.70516e-05  1.70205e-05  7.81711e-06
  3.61981e-06  1.72288e-06  8.60592e-07  4.52604e-07  2.44171e-07  1.29209e-07
  6.42576e-08  2.91172e-08  1.17700e-08  4.17650e-09  1.28549e-09  3.42084e-10
  7.93888e-11  1.63620e-11  3.08049e-12  5.31518e-13  9.06691e-14  1.49846e-14
  2.41494e-15  5.03396e-16  4.73902e-17  0.00000e+00  0.00000e+00  0.00000e+00
  0.00000e+00  0.00000e+00  0.00000e+00  0.00000e+00  0.00000e+00  0.00000e+00
  0.00000e+00  0.00000e+00  0.00000e+00  0.00000e+00  0.00000e+00  0.00000e+00
  0.00000e+00  2.00329e-04  2.73769e-04  3.39494e-04  3.78167e-04  3.78437e-04
  3.43856e-04  2.86470e-04  2.18642e-04  1.56797e-04  1.23731e-04  1.34745e-04
  1.83508e-04  2.47539e-04  3.05065e-04  3.41460e-04  3.44064e-04  3.03695e-04
  2.28342e-04  1.55281e-04  1.58232e-04  3.65809e-04  9.42668e-04  1.55978e-03
  3.78582e-04  7.03248e-04  4.33677e-05  4.97977e-04  5.21074e-04  3.12904e-04
  1.89241e-04  1.14364e-04  4.33635e-05  5.01319e-05  2.57858e-04  5.62282e-04
  1.88437e-04  5.91908e-04  1.42292e-05  6.63056e-04  8.08948e-04  4.66773e-04
  2.19798e-04  9.83818e-05  4.38328e-05  1.96192e-05  8.82456e-06  4.01442e-06
  1.87907e-06  9.23505e-07  4.79133e-07  2.56452e-07  1.35479e-07  6.75196e-08
  3.07051e-08  1.24573e-08  4.43496e-09  1.36870e-09  3.64972e-10  8.47972e-11
  1.74880e-11  3.28665e-12  5.67547e-13  9.61689e-14  1.59639e-14  2.54886e-15
  4.58828e-16  4.98803e-17  0.00000e+00  0.00000e+00  0.00000e+00  0.00000e+00
  0.00000e+00  0.00000e+00  0.00000e+00  0.00000e+00  0.00000e+00  0.00000e+00
  0.00000e+00  0.00000e+00  0.00000e+00  0.00000e+00  0.00000e+00  0.00000e+00
  2.17553e-04  2.97880e-04  3.69610e-04  4.10887e-04  4.08438e-04  3.65844e-04
  2.97678e-04  2.20022e-04  1.51292e-04  1.13804e-04  1.21765e-04  1.68131e-04
  2.30214e-04  2.86520e-04  3.23041e-04  3.28150e-04  2.91994e-04  2.19737e-04
  1.47485e-04  1.50732e-04  3.61260e-04  9.53331e-04  1.67121e-03  7.58349e-04
  9.30243e-05  7.03470e-05  5.96379e-04  5.61616e-04  3.60656e-04  2.34612e-04
  1.70055e-04  1.44736e-04  2.06637e-04  4.32799e-04  7.43088e-04  5.34429e-04
  1.97634e-05  4.84060e-05  6.77986e-04  7.56704e-04  4.45129e-04  2.14033e-04
  9.70910e-05  4.35465e-05  1.95364e-05  8.79086e-06  3.99921e-06  1.87172e-06
  9.19270e-07  4.76756e-07  2.55678e-07  1.35724e-07  6.80422e-08  3.10887e-08
  1.26415e-08  4.50076e-09  1.38716e-09  3.69179e-10  8.56395e-11  1.76231e-11
  3.29208e-12  5.71150e-13  9.64259e-14  1.61576e-14  2.54411e-15  4.56570e-16
  4.92357e-17  0.00000e+00  0.00000e+00  0.00000e+00  0.00000e+00  0.00000e+00
  0.00000e+00  0.00000e+00  0.00000e+00  0.00000e+00  0.00000e+00  0.00000e+00
  0.00000e+00  0.00000e+00  0.00000e+00  0.00000e+00  0.00000e+00  2.63817e-04
  3.70881e-04  4.71006e-04  5.31329e-04  5.30715e-04  4.76455e-04  3.90330e-04
  2.89978e-04  1.95797e-04  1.36892e-04  1.33493e-04  1.77959e-04  2.42361e-04
  3.00892e-04  3.38349e-04  3.44860e-04  3.10618e-04  2.36875e-04  1.55861e-04
  1.34294e-04  2.72324e-04  6.85329e-04  1.29068e-03  1.40215e-03  9.14852e-04
  7.48089e-04  6.52983e-04  4.81289e-04  3.45242e-04  2.86908e-04  2.71257e-04
  2.69900e-04  3.19593e-04  4.81697e-04  7.25177e-04  7.79305e-04  4.48822e-04
  2.85408e-04  4.86291e-04  4.86286e-04  3.10484e-04  1.62255e-04  7.82529e-05
  3.65752e-05  1.68610e-05  7.73385e-06  3.57452e-06  1.69791e-06  8.45682e-07
  4.44456e-07  2.41576e-07  1.29945e-07  6.58691e-08  3.02986e-08  1.23412e-08
  4.38174e-09  1.34357e-09  3.55544e-10  8.20732e-11  1.68381e-11  3.14477e-12
  5.44918e-13  9.16339e-14  1.49448e-14  2.44486e-15  4.98892e-16  4.55760e-17
  0.00000e+00  0.00000e+00  0.00000e+00  0.00000e+00  0.00000e+00  0.00000e+00
  0.00000e+00  0.00000e+00  0.00000e+00  0.00000e+00  0.00000e+00  0.00000e+00
  0.00000e+00  0.00000e+00  0.00000e+00  0.00000e+00  3.48633e-04  5.12949e-04
  6.76786e-04  7.77896e-04  7.78841e-04  7.12292e-04  6.08503e-04  4.64337e-04
  3.07699e-04  1.92085e-04  1.54122e-04  1.85506e-04  2.47919e-04  3.07501e-04
  3.47031e-04  3.58405e-04  3.30846e-04  2.59860e-04  1.71701e-04  1.20557e-04
  1.69516e-04  3.67786e-04  6.78784e-04  8.90346e-04  8.32340e-04  6.35596e-04
  4.45673e-04  3.13589e-04  2.53137e-04  2.57330e-04  2.82771e-04  2.89505e-04
  3.03289e-04  3.73259e-04  4.81200e-04  5.07041e-04  3.67499e-04  2.45830e-04
  2.55283e-04  2.42759e-04  1.72271e-04  1.00815e-04  5.31598e-05  2.64936e-05
  1.27806e-05  6.06651e-06  2.88788e-06  1.41092e-06  7.22189e-07  3.89683e-07
  2.17202e-07  1.19472e-07  6.15840e-08  2.85892e-08  1.16631e-08  4.12161e-09
  1.25329e-09  3.28827e-10  7.53214e-11  1.53772e-11  2.86765e-12  4.98253e-13
  8.32984e-14  1.33407e-14  2.29140e-15  4.78318e-16  3.95763e-17  0.00000e+00
  0.00000e+00  0.00000e+00  0.00000e+00  0.00000e+00  0.00000e+00  0.00000e+00
  0.00000e+00  0.00000e+00  0.00000e+00  0.00000e+00  0.00000e+00  0.00000e+00
  0.00000e+00  0.00000e+00  0.00000e+00  4.74859e-04  7.37505e-04  1.01267e-03
  1.15820e-03  1.11350e-03  1.07595e-03  1.00305e-03  7.59311e-04  4.83563e-04
  2.71105e-04  1.73520e-04  1.78809e-04  2.33490e-04  2.92084e-04  3.33868e-04
  3.51772e-04  3.34049e-04  2.71485e-04  1.83981e-04  1.14454e-04  1.02207e-04
  1.63187e-04  2.72244e-04  3.58309e-04  3.60974e-04  2.96592e-04  2.19185e-04
  1.63312e-04  1.48130e-04  1.77894e-04  2.17727e-04  2.24643e-04  2.13283e-04
  2.23798e-04  2.50783e-04  2.46339e-04  1.89191e-04  1.33597e-04  1.17740e-04
  1.08356e-04  8.39546e-05  5.48445e-05  3.18166e-05  1.70725e-05  8.71080e-06
  4.32663e-06  2.14567e-06  1.09045e-06  5.79929e-07  3.24860e-07  1.87689e-07
  1.06461e-07  5.60892e-08  2.63392e-08  1.07641e-08  3.78213e-09  1.13843e-09
  2.95387e-10  6.70849e-11  1.36028e-11  2.52685e-12  4.40392e-13  7.41368e-14
  1.18551e-14  1.97343e-15  4.47271e-16  3.22959e-17  0.00000e+00  0.00000e+00
  0.00000e+00  0.00000e+00  0.00000e+00  0.00000e+00  0.00000e+00  0.00000e+00
  0.00000e+00  0.00000e+00  0.00000e+00  0.00000e+00  0.00000e+00  0.00000e+00
  0.00000e+00  0.00000e+00  6.28932e-04  1.03194e-03  1.46872e-03  1.58806e-03
  1.31983e-03  1.76387e-03  1.85949e-03  1.14974e-03  7.02125e-04  3.68967e-04
  1.95115e-04  1.65687e-04  2.07520e-04  2.62789e-04  3.05984e-04  3.28658e-04
  3.18575e-04  2.65723e-04  1.85250e-04  1.11047e-04  7.04737e-05  6.95275e-05
  9.28609e-05  1.15308e-04  1.20812e-04  1.10754e-04  9.29014e-05  7.60919e-05
  7.66136e-05  1.05619e-04  1.41033e-04  1.47064e-04  1.28948e-04  1.16951e-04
  1.15596e-04  1.06933e-04  8.39113e-05  6.16537e-05  5.17871e-05  4.70731e-05
  3.89691e-05  2.79591e-05  1.77269e-05  1.02422e-05  5.55170e-06  2.90637e-06
  1.51389e-06  8.06150e-07  4.48204e-07  2.62392e-07  1.58273e-07  9.31132e-08
  5.03059e-08  2.39354e-08  9.80570e-09  3.42575e-09  1.02061e-09  2.61885e-10
  5.89650e-11  1.18923e-11  2.20141e-12  3.83137e-13  6.41280e-14  1.03316e-14
  1.70570e-15  4.13960e-16  4.30115e-17  0.00000e+00  0.00000e+00  0.00000e+00
  0.00000e+00  0.00000e+00  0.00000e+00  0.00000e+00  0.00000e+00  0.00000e+00
  0.00000e+00  0.00000e+00  0.00000e+00  0.00000e+00  0.00000e+00  0.00000e+00
  0.00000e+00  7.70370e-04  1.32471e-03  1.95299e-03  1.97264e-03  1.41392e-03
  2.65543e-03  2.48428e-03  1.64077e-03  1.06573e-03  5.04072e-04  2.26337e-04
  1.58802e-04  1.84923e-04  2.34838e-04  2.78396e-04  3.03255e-04  2.96412e-04
  2.50091e-04  1.77476e-04  1.06295e-04  5.80629e-05  3.65738e-05  3.18200e-05
  3.24508e-05  3.45409e-05  3.79173e-05  3.90572e-05  3.64506e-05  3.99929e-05
  6.03813e-05  8.57628e-05  9.12864e-05  7.62264e-05  6.02118e-05  5.15312e-05
  4.43594e-05  3.48553e-05  2.65804e-05  2.27771e-05  2.13140e-05  1.88036e-05
  1.46003e-05  9.98588e-06  6.16320e-06  3.53868e-06  1.95329e-06  1.06940e-06
  5.95689e-07  3.45085e-07  2.10739e-07  1.32765e-07  8.10615e-08  4.49204e-08
  2.16595e-08  8.90397e-09  3.09916e-09  9.16367e-10  2.33036e-10  5.20698e-11
  1.04432e-11  1.93217e-12  3.35857e-13  5.60887e-14  9.37719e-15  1.47274e-15
  3.85612e-16  3.78298e-17  0.00000e+00  0.00000e+00  0.00000e+00  0.00000e+00
  0.00000e+00  0.00000e+00  0.00000e+00  0.00000e+00  0.00000e+00  0.00000e+00
  0.00000e+00  0.00000e+00  0.00000e+00  0.00000e+00  0.00000e+00  0.00000e+00
  8.39455e-04  1.47816e-03  2.23593e-03  2.32325e-03  2.05874e-03  1.04986e-03
  1.42824e-03  2.32468e-03  1.64316e-03  6.33138e-04  2.52113e-04  1.61457e-04
  1.78790e-04  2.25447e-04  2.68895e-04  2.93502e-04  2.85564e-04  2.39950e-04
  1.70391e-04  1.02254e-04  5.47181e-05  3.05711e-05  2.02184e-05  1.41942e-05
  1.15076e-05  1.45050e-05  1.96230e-05  2.16419e-05  2.48353e-05  3.76004e-05
  5.44227e-05  5.88963e-05  4.77496e-05  3.31583e-05  2.36883e-05  1.83975e-05
  1.46059e-05  1.22582e-05  1.17422e-05  1.18642e-05  1.10718e-05  9.03548e-06
  6.46654e-06  4.15991e-06  2.48455e-06  1.42547e-06  8.08737e-07  4.63783e-07
  2.75403e-07  1.73097e-07  1.12845e-07  7.10793e-08  4.02596e-08  1.96518e-08
  8.11764e-09  2.82407e-09  8.32074e-10  2.10727e-10  4.68953e-11  9.37717e-12
  1.72997e-12  3.00800e-13  5.01002e-14  8.23452e-15  1.25928e-15  2.82958e-16
  6.46075e-17  0.00000e+00  0.00000e+00  0.00000e+00  0.00000e+00  0.00000e+00
  0.00000e+00  0.00000e+00  0.00000e+00  0.00000e+00  0.00000e+00  0.00000e+00
  0.00000e+00  0.00000e+00  0.00000e+00  0.00000e+00  0.00000e+00  7.98533e-04
  1.38902e-03  2.07445e-03  2.16288e-03  2.04929e-03  1.02857e-03  7.15345e-04
  2.59553e-03  1.53068e-03  5.81726e-04  2.43788e-04  1.74409e-04  2.02327e-04
  2.53145e-04  2.97099e-04  3.19516e-04  3.06306e-04  2.53295e-04  1.76863e-04
  1.04849e-04  5.73290e-05  3.58351e-05  2.74001e-05  1.91775e-05  1.09803e-05
  1.04600e-05  1.70738e-05  2.21232e-05  2.48227e-05  3.34170e-05  4.66012e-05
  5.00682e-05  3.85043e-05  2.26712e-05  1.24460e-05  8.41045e-06  7.55920e-06
  8.12377e-06  9.24194e-06  9.85966e-06  9.21617e-06  7.46002e-06  5.31426e-06
  3.42359e-06  2.05988e-06  1.19492e-06  6.84562e-07  3.94163e-07  2.34265e-07
  1.48286e-07  9.83038e-08  6.31323e-08  3.63165e-08  1.79110e-08  7.44403e-09
  2.59818e-09  7.66817e-10  1.94253e-10  4.32304e-11  8.65242e-12  1.59078e-12
  2.75791e-13  4.59174e-14  7.48991e-15  1.14418e-15  2.84113e-16  6.35091e-17
  0.00000e+00  0.00000e+00  0.00000e+00  0.00000e+00  0.00000e+00  0.00000e+00
  0.00000e+00  0.00000e+00  0.00000e+00  0.00000e+00  0.00000e+00  0.00000e+00
  0.00000e+00  0.00000e+00  0.00000e+00  0.00000e+00  6.69274e-04  1.11595e-03
  1.60193e-03  1.67624e-03  1.37039e-03  2.35570e-03  2.63982e-03  1.74709e-03
  9.24898e-04  4.10420e-04  2.19429e-04  2.12424e-04  2.73732e-04  3.36984e-04
  3.81048e-04  4.01368e-04  3.81767e-04  3.11506e-04  2.12006e-04  1.21698e-04
  6.59201e-05  4.44210e-05  3.80966e-05  2.82761e-05  1.56435e-05  1.51200e-05
  2.85366e-05  3.93450e-05  4.07664e-05  4.90796e-05  7.04489e-05  7.74133e-05
  5.56718e-05  2.73719e-05  1.09732e-05  5.91791e-06  6.19391e-06  8.17149e-06
  1.00765e-05  1.07035e-05  9.66843e-06  7.54338e-06  5.21611e-06  3.29175e-06
  1.95580e-06  1.12555e-06  6.39420e-07  3.63407e-07  2.12420e-07  1.32736e-07
  8.77706e-08  5.66872e-08  3.28848e-08  1.63512e-08  6.84392e-09  2.40417e-09
  7.13482e-10  1.81480e-10  4.04895e-11  8.09900e-12  1.48895e-12  2.56279e-13
  4.22933e-14  6.95524e-15  1.04961e-15  3.63744e-16  3.80466e-17  0.00000e+00
  0.00000e+00  0.00000e+00  0.00000e+00  0.00000e+00  0.00000e+00  0.00000e+00
  0.00000e+00  0.00000e+00  0.00000e+00  0.00000e+00  0.00000e+00  0.00000e+00
  0.00000e+00  0.00000e+00  0.00000e+00  5.11278e-04  8.06974e-04  1.11651e-03
  1.24763e-03  1.16461e-03  1.29718e-03  1.37324e-03  9.96498e-04  5.59610e-04
  2.91417e-04  2.28348e-04  3.03031e-04  4.16285e-04  4.96683e-04  5.28231e-04
  5.48379e-04  5.39220e-04  4.45301e-04  2.96536e-04  1.62943e-04  8.27252e-05
  5.20663e-05  4.32479e-05  3.14699e-05  1.91816e-05  2.88737e-05  6.22320e-05
  8.62386e-05  8.05235e-05  9.24825e-05  1.62299e-04  1.89943e-04  1.23843e-04
  5.31057e-05  2.01795e-05  1.03308e-05  8.78273e-06  9.93357e-06  1.14515e-05
  1.17259e-05  1.02872e-05  7.82672e-06  5.30466e-06  3.30088e-06  1.94387e-06
  1.11123e-06  6.25774e-07  3.50588e-07  2.00679e-07  1.22460e-07  7.95853e-08
  5.10935e-08  2.97122e-08  1.48672e-08  6.27090e-09  2.21979e-09  6.63326e-10
  1.69627e-10  3.79204e-11  7.61059e-12  1.39594e-12  2.40108e-13  3.95583e-14
  6.44926e-15  9.80958e-16  3.47930e-16  4.11441e-17  0.00000e+00  0.00000e+00
  0.00000e+00  0.00000e+00  0.00000e+00  0.00000e+00  0.00000e+00  0.00000e+00
  0.00000e+00  0.00000e+00  0.00000e+00  0.00000e+00  0.00000e+00  0.00000e+00
  0.00000e+00  0.00000e+00  3.73523e-04  5.57217e-04  7.43411e-04  8.57586e-04
  8.70255e-04  8.48965e-04  7.74477e-04  5.79406e-04  3.58836e-04  2.50383e-04
  3.09558e-04  4.81331e-04  6.70789e-04  8.28438e-04  7.77062e-04  7.31623e-04
  8.11238e-04  7.04078e-04  4.58760e-04  2.40894e-04  1.12620e-04  5.95651e-05
  4.14369e-05  2.80991e-05  2.45600e-05  6.05515e-05  1.39733e-04  2.04441e-04
  1.81717e-04  1.85169e-04  4.42987e-04  5.34719e-04  2.86767e-04  1.11563e-04
  5.25571e-05  3.05286e-05  1.93269e-05  1.42358e-05  1.26234e-05  1.16912e-05
  9.94750e-06  7.51135e-06  5.09507e-06  3.18774e-06  1.89219e-06  1.08922e-06
  6.14482e-07  3.42109e-07  1.92599e-07  1.14476e-07  7.24966e-08  4.58958e-08
  2.66416e-08  1.33957e-08  5.69083e-09  2.02897e-09  6.09902e-10  1.56612e-10
  3.51187e-11  7.06054e-12  1.29661e-12  2.22881e-13  3.69549e-14  5.93017e-15
  8.60126e-16  1.40844e-16  4.17501e-17  0.00000e+00  0.00000e+00  0.00000e+00
  0.00000e+00  0.00000e+00  0.00000e+00  0.00000e+00  0.00000e+00  0.00000e+00
  0.00000e+00  0.00000e+00  0.00000e+00  0.00000e+00  0.00000e+00  0.00000e+00
  0.00000e+00  2.76201e-04  3.90681e-04  4.99677e-04  5.67791e-04  5.74903e-04
  5.30958e-04  4.47056e-04  3.34665e-04  2.50041e-04  2.87859e-04  5.12115e-04
  8.44712e-04  1.19650e-03  2.07447e-03  1.77519e-03  9.22854e-04  1.27017e-03
  1.15725e-03  7.19032e-04  3.59556e-04  1.58499e-04  7.15073e-05  3.90567e-05
  2.58173e-05  3.91739e-05  1.17880e-04  2.85726e-04  4.85997e-04  5.04229e-04
  3.57168e-04  1.00206e-03  1.17818e-03  4.98015e-04  2.41525e-04  1.50756e-04
  8.57170e-05  4.43232e-05  2.30087e-05  1.40555e-05  1.05839e-05  8.49729e-06
  6.44644e-06  4.48177e-06  2.89040e-06  1.76783e-06  1.04265e-06  5.96820e-07
  3.33260e-07  1.85599e-07  1.07517e-07  6.60558e-08  4.10122e-08  2.36776e-08
  1.19394e-08  5.09849e-09  1.82636e-09  5.50809e-10  1.41749e-10  3.18343e-11
  6.40740e-12  1.17890e-12  2.02362e-13  3.35485e-14  5.48986e-15  8.02556e-16
  1.33181e-16  3.98290e-17  0.00000e+00  0.00000e+00  0.00000e+00  0.00000e+00
  0.00000e+00  0.00000e+00  0.00000e+00  0.00000e+00  0.00000e+00  0.00000e+00
  0.00000e+00  0.00000e+00  0.00000e+00  0.00000e+00  0.00000e+00  0.00000e+00
  2.19539e-04  2.97743e-04  3.65871e-04  4.02071e-04  3.93978e-04  3.46805e-04
  2.77483e-04  2.13822e-04  2.14134e-04  3.84830e-04  8.63570e-04  1.63122e-03
  2.06792e-03  2.70168e-03  2.40292e-03  1.13989e-03  2.06053e-03  1.79149e-03
  1.02954e-03  4.91605e-04  2.10812e-04  8.84047e-05  4.17299e-05  3.03196e-05
  6.22411e-05  1.85318e-04  4.66115e-04  9.43201e-04  1.32962e-03  7.13144e-04
  4.66497e-04  6.32924e-04  6.10647e-04  6.38638e-04  3.82378e-04  1.84820e-04
  8.19999e-05  3.48135e-05  1.56109e-05  8.86706e-06  6.45200e-06  5.00061e-06
  3.68175e-06  2.52169e-06  1.62398e-06  9.94442e-07  5.81869e-07  3.27301e-07
  1.80776e-07  1.02072e-07  6.06205e-08  3.67116e-08  2.09766e-08  1.05624e-08
  4.51623e-09  1.61912e-09  4.88310e-10  1.25666e-10  2.82144e-11  5.68647e-12
  1.04792e-12  1.82576e-13  2.99277e-14  4.83890e-15  7.28834e-16  1.19424e-16
  3.56791e-17  0.00000e+00  0.00000e+00  0.00000e+00  0.00000e+00  0.00000e+00
  0.00000e+00  0.00000e+00  0.00000e+00  0.00000e+00  0.00000e+00  0.00000e+00
  0.00000e+00  0.00000e+00  0.00000e+00  0.00000e+00  0.00000e+00  1.95487e-04
  2.59887e-04  3.12665e-04  3.36674e-04  3.23817e-04  2.80130e-04  2.21717e-04
  1.77276e-04  2.10281e-04  4.50299e-04  1.13027e-03  2.43602e-03  2.49400e-03
  5.91330e-04  1.23758e-03  9.37168e-04  2.67896e-03  2.21195e-03  1.21738e-03
  5.71220e-04  2.44501e-04  1.01111e-04  4.61504e-05  3.69067e-05  7.90599e-05
  2.17994e-04  5.34609e-04  1.13169e-03  1.76974e-03  6.25836e-04  1.07263e-03
  2.29426e-06  1.33991e-03  1.34033e-03  6.53861e-04  2.77306e-04  1.12202e-04
  4.26588e-05  1.55784e-05  6.76951e-06  4.52133e-06  3.79943e-06  3.10000e-06
  2.30247e-06  1.56754e-06  9.92265e-07  5.89766e-07  3.32511e-07  1.81606e-07
  9.97546e-08  5.70377e-08  3.34413e-08  1.87536e-08  9.35907e-09  3.98242e-09
  1.42270e-09  4.27870e-10  1.09919e-10  2.46848e-11  4.98446e-12  9.22226e-13
  1.62006e-13  2.66972e-14  4.47797e-15  7.52677e-16  1.12310e-16  3.89475e-17
  0.00000e+00  0.00000e+00  0.00000e+00  0.00000e+00  0.00000e+00  0.00000e+00
  0.00000e+00  0.00000e+00  0.00000e+00  0.00000e+00  0.00000e+00  0.00000e+00
  0.00000e+00  0.00000e+00  0.00000e+00  0.00000e+00  1.93715e-04  2.58360e-04
  3.11781e-04  3.37454e-04  3.28766e-04  2.91875e-04  2.38142e-04  1.89277e-04
  2.04488e-04  4.02403e-04  9.55283e-04  1.87216e-03  2.09101e-03  1.44143e-03
  1.22134e-03  1.05498e-03  2.19234e-03  1.96280e-03  1.12941e-03  5.43505e-04
  2.35610e-04  9.71056e-05  4.40364e-05  3.68050e-05  7.63335e-05  1.90288e-04
  4.14198e-04  7.39585e-04  8.57312e-04  2.86703e-04  7.53609e-05  2.65594e-04
  1.42267e-03  1.28856e-03  6.43298e-04  2.77252e-04  1.11264e-04  3.99413e-05
  1.26300e-05  4.76289e-06  3.62245e-06  3.62078e-06  3.22861e-06  2.49280e-06
  1.72029e-06  1.08883e-06  6.42373e-07  3.57898e-07  1.91910e-07  1.02286e-07
  5.61171e-08  3.15882e-08  1.71912e-08  8.41595e-09  3.53739e-09  1.25345e-09
  3.75329e-10  9.62172e-11  2.16531e-11  4.37749e-12  8.18271e-13  1.45382e-13
  2.43016e-14  4.18167e-15  6.98612e-16  9.97167e-17  3.38781e-17  0.00000e+00
  0.00000e+00  0.00000e+00  0.00000e+00  0.00000e+00  0.00000e+00  0.00000e+00
  0.00000e+00  0.00000e+00  0.00000e+00  0.00000e+00  0.00000e+00  0.00000e+00
  0.00000e+00  0.00000e+00  0.00000e+00  2.03404e-04  2.75392e-04  3.37560e-04
  3.71817e-04  3.71266e-04  3.41897e-04  2.89610e-04  2.26186e-04  1.99656e-04
  2.97407e-04  5.81779e-04  9.02872e-04  1.00235e-03  2.44407e-03  2.83513e-03
  1.17895e-03  1.47560e-03  1.36162e-03  8.44649e-04  4.22939e-04  1.83143e-04
  7.38705e-05  3.52109e-05  3.22974e-05  6.12484e-05  1.33552e-04  2.43979e-04
  3.35743e-04  3.29126e-04  5.90954e-04  1.20683e-03  5.83399e-04  5.08138e-04
  5.80815e-04  3.78561e-04  1.93133e-04  8.41234e-05  3.00191e-05  9.41162e-06
  5.21653e-06  5.60453e-06  5.61589e-06  4.65657e-06  3.35243e-06  2.18556e-06
  1.32281e-06  7.53819e-07  4.08636e-07  2.13661e-07  1.10442e-07  5.81558e-08
  3.12648e-08  1.63470e-08  7.76971e-09  3.20310e-09  1.12270e-09  3.34653e-10
  8.58474e-11  1.94184e-11  3.94816e-12  7.44095e-13  1.32744e-13  2.27561e-14
  3.91523e-15  6.55375e-16  8.90222e-17  1.32248e-17  0.00000e+00  0.00000e+00
  0.00000e+00  0.00000e+00  0.00000e+00  0.00000e+00  0.00000e+00  0.00000e+00
  0.00000e+00  0.00000e+00  0.00000e+00  0.00000e+00  0.00000e+00  0.00000e+00
  0.00000e+00  0.00000e+00  2.14123e-04  2.94275e-04  3.66388e-04  4.10147e-04
  4.17107e-04  3.93057e-04  3.41327e-04  2.66872e-04  2.06458e-04  2.24423e-04
  3.48492e-04  4.89227e-04  5.52384e-04  7.87137e-04  9.35780e-04  8.76645e-04
  9.75864e-04  8.49066e-04  5.43892e-04  2.72769e-04  1.12329e-04  5.07584e-05
  4.57070e-05  5.53964e-05  6.74378e-05  9.77555e-05  1.43723e-04  1.74455e-04
  2.21576e-04  4.55721e-04  6.61247e-04  3.44242e-04  1.42469e-04  1.73262e-04
  1.65554e-04  1.15787e-04  6.31270e-05  2.71785e-05  1.45877e-05  1.45143e-05
  1.44398e-05  1.16759e-05  8.09250e-06  5.09528e-06  3.01335e-06  1.70048e-06
  9.21936e-07  4.82307e-07  2.45319e-07  1.23336e-07  6.26541e-08  3.22165e-08
  1.61148e-08  7.39288e-09  2.97720e-09  1.03141e-09  3.06743e-10  7.90246e-11
  1.79661e-11  3.69288e-12  7.00832e-13  1.26969e-13  2.21256e-14  3.91078e-15
  6.27939e-16  8.22774e-17  1.19957e-17  0.00000e+00  0.00000e+00  0.00000e+00
  0.00000e+00  0.00000e+00  0.00000e+00  0.00000e+00  0.00000e+00  0.00000e+00
  0.00000e+00  0.00000e+00  0.00000e+00  0.00000e+00  0.00000e+00  0.00000e+00
  0.00000e+00  2.17849e-04  3.01879e-04  3.79380e-04  4.28780e-04  4.39644e-04
  4.16951e-04  3.65142e-04  2.87978e-04  2.13069e-04  1.89199e-04  2.40514e-04
  3.30055e-04  4.04045e-04  4.75890e-04  5.55297e-04  6.22791e-04  6.31935e-04
  5.15082e-04  3.20613e-04  1.48715e-04  6.34068e-05  8.00884e-05  1.57124e-04
  1.98922e-04  1.60946e-04  1.17699e-04  1.18118e-04  1.31086e-04  1.62155e-04
  2.43347e-04  2.75567e-04  1.58742e-04  5.47470e-05  5.35389e-05  8.49083e-05
  9.79042e-05  7.74491e-05  4.81492e-05  4.35650e-05  4.58207e-05  3.71565e-05
  2.42643e-05  1.40912e-05  7.74353e-06  4.14282e-06  2.17603e-06  1.12190e-06
  5.66867e-07  2.81247e-07  1.38313e-07  6.83336e-08  3.38422e-08  1.62437e-08
  7.19505e-09  2.83100e-09  9.70637e-10  2.88726e-10  7.48794e-11  1.71808e-11
  3.56332e-12  6.81630e-13  1.24073e-13  2.25164e-14  3.96755e-15  6.14538e-16
  1.47612e-16  3.60592e-18  0.00000e+00  0.00000e+00  0.00000e+00  0.00000e+00
  0.00000e+00  0.00000e+00  0.00000e+00  0.00000e+00  0.00000e+00  0.00000e+00
  0.00000e+00  0.00000e+00  0.00000e+00  0.00000e+00  0.00000e+00  0.00000e+00
  2.11702e-04  2.93173e-04  3.68744e-04  4.17453e-04  4.27751e-04  4.03287e-04
  3.50941e-04  2.76884e-04  2.02567e-04  1.64422e-04  1.83557e-04  2.43902e-04
  3.11799e-04  3.72339e-04  4.25775e-04  4.56759e-04  4.30096e-04  3.28977e-04
  1.88537e-04  7.87082e-05  7.73754e-05  2.43878e-04  5.04800e-04  5.48153e-04
  3.31984e-04  1.69829e-04  1.37662e-04  1.38537e-04  1.41660e-04  1.57404e-04
  1.48105e-04  8.72709e-05  2.89768e-05  2.82640e-05  7.91787e-05  1.30109e-04
  1.16621e-04  8.44731e-05  1.12518e-04  1.17784e-04  8.05090e-05  4.40815e-05
  2.21030e-05  1.08408e-05  5.33326e-06  2.63912e-06  1.30576e-06  6.41825e-07
  3.12636e-07  1.51475e-07  7.34161e-08  3.53419e-08  1.63992e-08  7.04797e-09
  2.71910e-09  9.25132e-10  2.75666e-10  7.20448e-11  1.66784e-11  3.48692e-12
  6.72726e-13  1.22902e-13  2.26612e-14  3.95890e-15  6.07461e-16  1.29409e-16
  4.14928e-18  0.00000e+00  0.00000e+00  0.00000e+00  0.00000e+00  0.00000e+00
  0.00000e+00  0.00000e+00  0.00000e+00  0.00000e+00  0.00000e+00  0.00000e+00
  0.00000e+00  0.00000e+00  0.00000e+00  0.00000e+00  0.00000e+00  1.99003e-04
  2.73382e-04  3.41593e-04  3.84675e-04  3.91288e-04  3.63807e-04  3.10943e-04
  2.42384e-04  1.76697e-04  1.41369e-04  1.53247e-04  2.03619e-04  2.68477e-04
  3.28915e-04  3.73703e-04  3.86571e-04  3.46807e-04  2.51172e-04  1.32822e-04
  6.45987e-05  1.65332e-04  5.72732e-04  1.05248e-03  4.97732e-04  2.31035e-05
  6.49895e-05  1.48004e-04  1.64127e-04  1.51932e-04  1.45766e-04  1.23976e-04
  7.14465e-05  2.16537e-05  2.41588e-05  9.11052e-05  1.27559e-04  2.21834e-05
  1.69316e-05  1.87839e-04  2.22271e-04  1.34340e-04  6.47088e-05  2.92682e-05
  1.32770e-05  6.17139e-06  2.93533e-06  1.41451e-06  6.83960e-07  3.30017e-07
  1.58782e-07  7.61142e-08  3.59287e-08  1.62549e-08  6.82588e-09  2.59373e-09
  8.77858e-10  2.62213e-10  6.88943e-11  1.60805e-11  3.38536e-12  6.55942e-13
  1.20720e-13  2.29923e-14  3.75156e-15  5.94824e-16  1.13219e-16  4.48701e-18
  0.00000e+00  0.00000e+00  0.00000e+00  0.00000e+00  0.00000e+00  0.00000e+00
  0.00000e+00  0.00000e+00  0.00000e+00  0.00000e+00  0.00000e+00  0.00000e+00
  0.00000e+00  0.00000e+00  0.00000e+00  0.00000e+00  1.87347e-04  2.54733e-04
  3.15231e-04  3.51912e-04  3.54328e-04  3.24206e-04  2.71368e-04  2.08371e-04
  1.52908e-04  1.27525e-04  1.46210e-04  2.02268e-04  2.74348e-04  3.41558e-04
  3.87701e-04  3.95355e-04  3.48132e-04  2.47798e-04  1.31645e-04  8.48154e-05
  2.68960e-04  9.05972e-04  1.51783e-03  4.01400e-05  6.92060e-03  1.01903e-04
  1.15753e-04  1.60551e-04  1.65157e-04  1.70054e-04  1.49241e-04  8.85201e-05
  2.60430e-05  2.03582e-05  8.64531e-05  6.46701e-05  1.55457e-03  4.64047e-04
  1.87787e-04  2.71530e-04  1.57108e-04  7.19534e-05  3.12631e-05  1.37596e-05
  6.25889e-06  2.93483e-06  1.40302e-06  6.76524e-07  3.26725e-07  1.57383e-07
  7.51557e-08  3.50480e-08  1.55804e-08  6.43432e-09  2.41883e-09  8.15485e-10
  2.43872e-10  6.43542e-11  1.50943e-11  3.19547e-12  6.21044e-13  1.14491e-13
  2.18470e-14  3.58980e-15  5.60777e-16  8.58342e-17  4.55271e-18  0.00000e+00
  0.00000e+00  0.00000e+00  0.00000e+00  0.00000e+00  0.00000e+00  0.00000e+00
  0.00000e+00  0.00000e+00  0.00000e+00  0.00000e+00  0.00000e+00  0.00000e+00
  0.00000e+00  0.00000e+00  0.00000e+00  1.85481e-04  2.51064e-04  3.08787e-04
  3.42374e-04  3.42576e-04  3.11760e-04  2.59829e-04  1.99496e-04  1.48247e-04
  1.28849e-04  1.56590e-04  2.25172e-04  3.11302e-04  3.90578e-04  4.43561e-04
  4.51965e-04  3.99872e-04  2.90171e-04  1.63678e-04  1.10197e-04  2.95735e-04
  9.62363e-04  1.83655e-03  7.47535e-04  1.16317e-04  4.58548e-05  8.75530e-05
  1.11027e-04  1.64985e-04  2.14691e-04  2.10187e-04  1.34230e-04  4.34847e-05
  1.43767e-05  6.61945e-05  9.20696e-05  3.29460e-06  1.65001e-05  1.62646e-04
  2.01387e-04  1.22489e-04  5.87531e-05  2.63928e-05  1.18918e-05  5.50177e-06
  2.61432e-06  1.26476e-06  6.17177e-07  3.01598e-07  1.46604e-07  7.01698e-08
  3.25237e-08  1.42947e-08  5.83744e-09  2.17776e-09  7.31500e-10  2.18595e-10
  5.78067e-11  1.35845e-11  2.88742e-12  5.62539e-13  1.03815e-13  1.98809e-14
  3.30905e-15  5.15535e-16  6.26359e-17  4.33479e-18  0.00000e+00  0.00000e+00
  0.00000e+00  0.00000e+00  0.00000e+00  0.00000e+00  0.00000e+00  0.00000e+00
  0.00000e+00  0.00000e+00  0.00000e+00  0.00000e+00  0.00000e+00  0.00000e+00
  0.00000e+00  0.00000e+00  2.01623e-04  2.75454e-04  3.39662e-04  3.75739e-04
  3.77447e-04  3.50514e-04  3.00135e-04  2.33704e-04  1.70405e-04  1.41064e-04
  1.69392e-04  2.49841e-04  3.53300e-04  4.48633e-04  5.11200e-04  5.22580e-04
  4.68650e-04  3.51504e-04  2.11203e-04  1.29289e-04  2.32885e-04  6.86381e-04
  1.44568e-03  1.70787e-03  1.06663e-03  4.27846e-04  9.17167e-05  6.14893e-05
  1.57982e-04  2.61991e-04  2.83491e-04  1.92908e-04  6.98095e-05  1.21275e-05
  3.97313e-05  9.64627e-05  1.06409e-04  8.30500e-05  9.34846e-05  9.67997e-05
  6.63359e-05  3.60346e-05  1.78298e-05  8.62726e-06  4.20501e-06  2.07753e-06
  1.03661e-06  5.19236e-07  2.59376e-07  1.28097e-07  6.17488e-08  2.85759e-08
  1.24772e-08  5.05708e-09  1.87547e-09  6.27512e-10  1.87056e-10  4.93987e-11
  1.16096e-11  2.46918e-12  4.83171e-13  8.92584e-14  1.68911e-14  2.93667e-15
  4.35164e-16  5.76838e-17  3.87351e-18  0.00000e+00  0.00000e+00  0.00000e+00
  0.00000e+00  0.00000e+00  0.00000e+00  0.00000e+00  0.00000e+00  0.00000e+00
  0.00000e+00  0.00000e+00  0.00000e+00  0.00000e+00  0.00000e+00  0.00000e+00
  0.00000e+00  2.43529e-04  3.41733e-04  4.25693e-04  4.67714e-04  4.77573e-04
  4.74100e-04  4.23681e-04  3.25740e-04  2.20732e-04  1.54213e-04  1.66378e-04
  2.53074e-04  3.74267e-04  4.87520e-04  5.60045e-04  5.74374e-04  5.22206e-04
  4.05139e-04  2.58201e-04  1.47833e-04  1.54387e-04  3.50613e-04  7.08233e-04
  9.43712e-04  7.48951e-04  3.22660e-04  6.07129e-05  3.72264e-05  1.43403e-04
  2.71782e-04  3.12244e-04  2.20880e-04  8.63020e-05  1.49057e-05  2.09275e-05
  5.61519e-05  6.91492e-05  5.20451e-05  3.98745e-05  3.63615e-05  2.81052e-05
  1.78143e-05  1.00568e-05  5.39199e-06  2.83989e-06  1.48837e-06  7.78117e-07
  4.04881e-07  2.08440e-07  1.05090e-07  5.11785e-08  2.37201e-08  1.03200e-08
  4.16116e-09  1.53470e-09  5.10742e-10  1.51548e-10  3.98744e-11  9.35394e-12
  1.99113e-12  3.90346e-13  7.24060e-14  1.37949e-14  2.40263e-15  3.49882e-16
  4.90794e-17  3.25005e-18  0.00000e+00  0.00000e+00  0.00000e+00  0.00000e+00
  0.00000e+00  0.00000e+00  0.00000e+00  0.00000e+00  0.00000e+00  0.00000e+00
  0.00000e+00  0.00000e+00  0.00000e+00  0.00000e+00  0.00000e+00  0.00000e+00
  3.17996e-04  4.66907e-04  5.89762e-04  6.23369e-04  6.71418e-04  8.39957e-04
  7.59196e-04  5.21639e-04  3.24780e-04  1.74780e-04  1.42430e-04  2.23128e-04
  3.55338e-04  4.80880e-04  5.61068e-04  5.80545e-04  5.36048e-04  4.29460e-04
  2.89373e-04  1.67197e-04  1.12299e-04  1.51555e-04  2.59571e-04  3.34180e-04
  2.75266e-04  1.28731e-04  2.75077e-05  2.74405e-05  1.07383e-04  2.10401e-04
  2.48383e-04  1.79232e-04  7.33432e-05  1.59344e-05  1.42981e-05  3.11110e-05
  3.66168e-05  2.75741e-05  1.80019e-05  1.37262e-05  1.09507e-05  7.85160e-06
  5.04686e-06  3.02357e-06  1.74063e-06  9.79127e-07  5.41993e-07  2.95294e-07
  1.57396e-07  8.11678e-08  3.99772e-08  1.85835e-08  8.06945e-09  3.23930e-09
  1.18778e-09  3.92537e-10  1.15632e-10  3.02324e-11  7.06780e-12  1.50395e-12
  2.96340e-13  5.62885e-14  1.04771e-14  1.82863e-15  3.14290e-16  3.93664e-17
  2.56534e-18  0.00000e+00  0.00000e+00  0.00000e+00  0.00000e+00  0.00000e+00
  0.00000e+00  0.00000e+00  0.00000e+00  0.00000e+00  0.00000e+00  0.00000e+00
  0.00000e+00  0.00000e+00  0.00000e+00  0.00000e+00  0.00000e+00  4.25543e-04
  6.67709e-04  8.70710e-04  8.33448e-04  1.04849e-03  2.34580e-03  1.99405e-03
  1.16201e-03  6.91034e-04  2.73259e-04  1.22229e-04  1.71020e-04  2.98572e-04
  4.24563e-04  5.08429e-04  5.36522e-04  5.05561e-04  4.17775e-04  2.96304e-04
  1.80141e-04  1.02318e-04  7.57540e-05  8.70053e-05  9.98598e-05  8.33085e-05
  4.47958e-05  1.74498e-05  2.21616e-05  5.91314e-05  1.08101e-04  1.26442e-04
  9.13712e-05  3.88761e-05  1.27037e-05  1.40241e-05  2.18757e-05  2.28382e-05
  1.69748e-05  1.04648e-05  6.65427e-06  4.77119e-06  3.50382e-06  2.44355e-06
  1.60355e-06  1.00339e-06  6.06483e-07  3.56551e-07  2.03783e-07  1.12417e-07
  5.92115e-08  2.94638e-08  1.37353e-08  5.95367e-09  2.37842e-09  8.65655e-10
  2.83579e-10  8.27458e-11  2.14614e-11  4.99536e-12  1.06493e-12  2.10297e-13
  4.01532e-14  7.68857e-15  1.31408e-15  2.36816e-16  2.98212e-17  1.90404e-18
  0.00000e+00  0.00000e+00  0.00000e+00  0.00000e+00  0.00000e+00  0.00000e+00
  0.00000e+00  0.00000e+00  0.00000e+00  0.00000e+00  0.00000e+00  0.00000e+00
  0.00000e+00  0.00000e+00  0.00000e+00  0.00000e+00  5.46605e-04  9.30744e-04
  1.32483e-03  1.22638e-03  1.45620e-03  3.15997e-03  2.49002e-03  3.08268e-03
  1.78141e-03  5.36564e-04  1.38176e-04  1.22585e-04  2.27380e-04  3.42980e-04
  4.26262e-04  4.62881e-04  4.47240e-04  3.81218e-04  2.83215e-04  1.82645e-04
  1.03935e-04  5.70860e-05  3.74017e-05  3.13552e-05  2.71218e-05  2.26252e-05
  2.19303e-05  2.62647e-05  3.25732e-05  3.67343e-05  3.42477e-05  2.43559e-05
  1.49768e-05  1.35645e-05  1.75039e-05  1.98989e-05  1.77336e-05  1.26578e-05
  7.70434e-06  4.45485e-06  2.73381e-06  1.82436e-06  1.25873e-06  8.58269e-07
  5.68422e-07  3.64514e-07  2.25956e-07  1.34645e-07  7.64210e-08  4.09152e-08
  2.05092e-08  9.57368e-09  4.13849e-09  1.64313e-09  5.92541e-10  1.91920e-10
  5.53732e-11  1.42362e-11  3.29884e-12  7.05900e-13  1.41774e-13  2.68708e-14
  5.36520e-15  1.00290e-15  1.68616e-16  2.14583e-17  1.32998e-18  0.00000e+00
  0.00000e+00  0.00000e+00  0.00000e+00  0.00000e+00  0.00000e+00  0.00000e+00
  0.00000e+00  0.00000e+00  0.00000e+00  0.00000e+00  0.00000e+00  0.00000e+00
  0.00000e+00  0.00000e+00  0.00000e+00  6.30983e-04  1.14670e-03  1.82753e-03
  2.09989e-03  1.89528e-03  1.14364e-03  1.79035e-03  3.25917e-03  2.53439e-03
  7.22143e-04  1.63001e-04  9.36728e-05  1.68327e-04  2.66368e-04  3.44827e-04
  3.88021e-04  3.87159e-04  3.41418e-04  2.64518e-04  1.79650e-04  1.07023e-04
  5.64607e-05  2.78416e-05  1.57393e-05  1.46996e-05  2.20148e-05  3.58587e-05
  5.05228e-05  5.46974e-05  4.10188e-05  2.25266e-05  1.96603e-05  2.75697e-05
  3.10494e-05  2.81617e-05  2.26272e-05  1.65024e-05  1.08458e-05  6.45873e-06
  3.61195e-06  2.01613e-06  1.18755e-06  7.49419e-07  4.95070e-07  3.31358e-07
  2.19076e-07  1.40447e-07  8.59968e-08  4.96778e-08  2.68369e-08  1.34922e-08
  6.29052e-09  2.70611e-09  1.06537e-09  3.79800e-10  1.21334e-10  3.45599e-11
  8.80500e-12  2.03596e-12  4.35883e-13  8.81586e-14  1.70322e-14  3.44065e-15
  6.60539e-16  1.11656e-16  1.47250e-17  8.75277e-19  0.00000e+00  0.00000e+00
  0.00000e+00  0.00000e+00  0.00000e+00  0.00000e+00  0.00000e+00  0.00000e+00
  0.00000e+00  0.00000e+00  0.00000e+00  0.00000e+00  0.00000e+00  0.00000e+00
  0.00000e+00  0.00000e+00  6.26197e-04  1.14778e-03  1.87929e-03  2.35139e-03
  2.40468e-03  1.11803e-03  6.80005e-04  2.02087e-03  1.53798e-03  5.37806e-04
  1.47300e-04  8.89619e-05  1.46421e-04  2.26094e-04  2.95068e-04  3.41664e-04
  3.53579e-04  3.22979e-04  2.58637e-04  1.81805e-04  1.12374e-04  6.08718e-05
  2.90730e-05  1.44182e-05  1.43107e-05  2.85513e-05  5.87030e-05  1.01919e-04
  1.37066e-04  1.25972e-04  8.15724e-05  7.29650e-05  8.65152e-05  7.60283e-05
  5.12416e-05  3.07550e-05  1.79257e-05  1.03166e-05  5.78052e-06  3.13328e-06
  1.67002e-06  9.06160e-07  5.18762e-07  3.17805e-07  2.04939e-07  1.34433e-07
  8.66412e-08  5.34201e-08  3.09807e-08  1.67435e-08  8.39793e-09  3.89621e-09
  1.66298e-09  6.47319e-10  2.27475e-10  7.15407e-11  2.00944e-11  5.07940e-12
  1.17399e-12  2.54714e-13  5.11467e-14  9.86963e-15  2.14335e-15  4.12877e-16
  7.12298e-17  9.67057e-18  5.43400e-19  0.00000e+00  0.00000e+00  0.00000e+00
  0.00000e+00  0.00000e+00  0.00000e+00  0.00000e+00  0.00000e+00  0.00000e+00
  0.00000e+00  0.00000e+00  0.00000e+00  0.00000e+00  0.00000e+00  0.00000e+00
  0.00000e+00  5.33951e-04  9.28958e-04  1.41106e-03  1.56762e-03  1.27255e-03
  2.80779e-03  3.49102e-03  1.62169e-03  7.13009e-04  2.90461e-04  1.22497e-04
  1.24741e-04  1.95042e-04  2.64343e-04  3.14085e-04  3.54140e-04  3.75005e-04
  3.51579e-04  2.84955e-04  2.01242e-04  1.25286e-04  6.88802e-05  3.34921e-05
  1.65573e-05  1.65359e-05  3.64833e-05  8.58912e-05  1.73478e-04  2.64023e-04
  2.27972e-04  1.00313e-04  1.15679e-04  1.82339e-04  1.51719e-04  8.72264e-05
  4.34888e-05  2.11630e-05  1.05481e-05  5.38834e-06  2.77148e-06  1.42167e-06
  7.34410e-07  3.92168e-07  2.22375e-07  1.34561e-07  8.47206e-08  5.33370e-08
  3.24228e-08  1.86082e-08  9.96709e-09  4.95537e-09  2.27656e-09  9.59998e-10
  3.68049e-10  1.27116e-10  3.92994e-11  1.08945e-11  2.73831e-12  6.31823e-13
  1.38177e-13  2.82541e-14  5.56999e-15  1.39737e-15  2.40764e-16  3.89224e-17
  1.87755e-18  0.00000e+00  0.00000e+00  0.00000e+00  0.00000e+00  0.00000e+00
  0.00000e+00  0.00000e+00  0.00000e+00  0.00000e+00  0.00000e+00  0.00000e+00
  0.00000e+00  0.00000e+00  0.00000e+00  0.00000e+00  0.00000e+00  0.00000e+00
  4.08898e-04  6.56119e-04  9.02780e-04  9.21502e-04  6.43126e-04  7.72616e-04
  1.07269e-03  7.23677e-04  3.55622e-04  1.69837e-04  1.38290e-04  2.26681e-04
  3.61897e-04  4.54346e-04  4.53942e-04  4.46759e-04  4.77041e-04  4.57058e-04
  3.64938e-04  2.49724e-04  1.51209e-04  8.20207e-05  3.99795e-05  1.95649e-05
  1.82314e-05  4.07742e-05  1.03515e-04  2.26977e-04  3.47493e-04  1.49734e-04
  1.15746e-04  1.27865e-05  2.43348e-04  2.29602e-04  1.22556e-04  5.53551e-05
  2.42210e-05  1.08707e-05  5.08716e-06  2.45813e-06  1.20755e-06  6.00225e-07
  3.05571e-07  1.62915e-07  9.22137e-08  5.47433e-08  3.29518e-08  1.93831e-08
  1.08520e-08  5.69802e-09  2.78437e-09  1.25760e-09  5.20878e-10  1.95776e-10
  6.62704e-11  2.01292e-11  5.52010e-12  1.38476e-12  3.21922e-13  7.02377e-14
  1.45536e-14  2.97711e-15  7.74066e-16  1.39282e-16  2.33715e-17  1.02498e-18
  0.00000e+00  0.00000e+00  0.00000e+00  0.00000e+00  0.00000e+00  0.00000e+00
  0.00000e+00  0.00000e+00  0.00000e+00  0.00000e+00  0.00000e+00  0.00000e+00
  0.00000e+00  0.00000e+00  0.00000e+00  0.00000e+00  0.00000e+00  3.01742e-04
  4.49068e-04  5.76864e-04  5.89430e-04  4.60849e-04  3.61180e-04  3.54164e-04
  2.91362e-04  1.84874e-04  1.33062e-04  2.00447e-04  3.88025e-04  6.71191e-04
  9.78165e-04  8.64462e-04  6.05096e-04  6.75308e-04  6.80409e-04  5.22542e-04
  3.35939e-04  1.92734e-04  1.00992e-04  4.85002e-05  2.29852e-05  1.83941e-05
  3.79357e-05  9.74368e-05  2.16690e-04  3.21075e-04  8.52888e-05  5.90377e-04
  8.82252e-05  2.47350e-04  2.52999e-04  1.33018e-04  5.84931e-05  2.46742e-05
  1.05537e-05  4.68155e-06  2.15400e-06  1.01716e-06  4.89157e-07  2.40406e-07
  1.22414e-07  6.53795e-08  3.64639e-08  2.07186e-08  1.16061e-08  6.23951e-09
  3.16663e-09  1.50225e-09  6.60527e-10  2.66499e-10  9.76669e-11  3.23125e-11
  9.64979e-12  2.62350e-12  6.57004e-13  1.53823e-13  3.36518e-14  7.27979e-15
  1.87069e-15  4.08526e-16  6.93384e-17  6.67457e-18  0.00000e+00  0.00000e+00
  0.00000e+00  0.00000e+00  0.00000e+00  0.00000e+00  0.00000e+00  0.00000e+00
  0.00000e+00  0.00000e+00  0.00000e+00  0.00000e+00  0.00000e+00  0.00000e+00
  0.00000e+00  0.00000e+00  0.00000e+00  0.00000e+00  2.30961e-04  3.26325e-04
  4.05814e-04  4.27554e-04  3.77131e-04  2.97742e-04  2.31543e-04  1.71372e-04
  1.22414e-04  1.42517e-04  3.01076e-04  5.63190e-04  8.91385e-04  2.10138e-03
  2.13646e-03  7.91295e-04  1.00927e-03  1.07592e-03  7.68406e-04  4.55451e-04
  2.45382e-04  1.23543e-04  5.82276e-05  2.67134e-05  1.75142e-05  2.94851e-05
  7.14874e-05  1.53630e-04  2.33734e-04  1.61434e-04  4.11945e-05  1.05543e-04
  2.50956e-04  2.08333e-04  1.11219e-04  5.04117e-05  2.16694e-05  9.29287e-06
  4.07299e-06  1.83578e-06  8.47622e-07  3.98967e-07  1.91580e-07  9.45276e-08
  4.82656e-08  2.54165e-08  1.35558e-08  7.13244e-09  3.61753e-09  1.74188e-09
  7.88870e-10  3.32903e-10  1.29455e-10  4.59776e-11  1.48267e-11  4.35966e-12
  1.18050e-12  2.96142e-13  6.95134e-14  1.56418e-14  3.45064e-15  9.33960e-16
  2.14096e-16  3.82764e-17  4.15017e-18  0.00000e+00  0.00000e+00  0.00000e+00
  0.00000e+00  0.00000e+00  0.00000e+00  0.00000e+00  0.00000e+00  0.00000e+00
  0.00000e+00  0.00000e+00  0.00000e+00  0.00000e+00  0.00000e+00  0.00000e+00
  0.00000e+00  0.00000e+00  0.00000e+00  1.93394e-04  2.66122e-04  3.28015e-04
  3.55705e-04  3.37842e-04  2.85553e-04  2.18642e-04  1.51358e-04  1.11839e-04
  1.77038e-04  4.87670e-04  1.08668e-03  1.08901e-03  1.49723e-03  2.29622e-03
  1.34069e-03  1.67387e-03  1.61415e-03  1.04205e-03  5.73330e-04  2.93812e-04
  1.43681e-04  6.70299e-05  3.03037e-05  1.66700e-05  2.03898e-05  4.31465e-05
  8.74093e-05  1.38245e-04  1.55886e-04  1.51386e-04  1.78314e-04  1.85781e-04
  1.34926e-04  7.51681e-05  3.63901e-05  1.65403e-05  7.37806e-06  3.30761e-06
  1.50433e-06  6.94968e-07  3.25793e-07  1.55127e-07  7.52525e-08  3.72432e-08
  1.86906e-08  9.36297e-09  4.58791e-09  2.16172e-09  9.69189e-10  4.10810e-10
  1.63466e-10  6.04954e-11  2.06664e-11  6.48846e-12  1.87668e-12  5.06841e-13
  1.27341e-13  3.09952e-14  7.05804e-15  1.68638e-15  4.93739e-16  8.58819e-17
  1.03769e-17  2.54971e-18  0.00000e+00  0.00000e+00  0.00000e+00  0.00000e+00
  0.00000e+00  0.00000e+00  0.00000e+00  0.00000e+00  0.00000e+00  0.00000e+00
  0.00000e+00  0.00000e+00  0.00000e+00  0.00000e+00  0.00000e+00  0.00000e+00
  0.00000e+00  0.00000e+00  1.79263e-04  2.44665e-04  3.01522e-04  3.32010e-04
  3.26692e-04  2.89816e-04  2.31430e-04  1.63418e-04  1.20789e-04  2.05488e-04
  6.83002e-04  2.12314e-03  3.09957e-03  6.79654e-04  2.12239e-03  1.96236e-03
  2.17879e-03  1.89383e-03  1.17115e-03  6.27563e-04  3.16540e-04  1.53884e-04
  7.21977e-05  3.28823e-05  1.63457e-05  1.40480e-05  2.35401e-05  4.39755e-05
  7.04786e-05  9.33182e-05  1.08610e-04  1.15411e-04  1.03335e-04  7.39757e-05
  4.39196e-05  2.30572e-05  1.12931e-05  5.35367e-06  2.51129e-06  1.17841e-06
  5.55672e-07  2.63812e-07  1.26268e-07  6.09416e-08  2.95596e-08  1.42714e-08
  6.75514e-09  3.08378e-09  1.34213e-09  5.53697e-10  2.16284e-10  7.98577e-11
  2.77668e-11  9.05001e-12  2.75539e-12  7.86437e-13  2.10960e-13  5.35697e-14
  1.30447e-14  3.08331e-15  7.41740e-16  2.39430e-16  4.27585e-17  5.87272e-18
  2.84560e-19  0.00000e+00  0.00000e+00  0.00000e+00  0.00000e+00  0.00000e+00
  0.00000e+00  0.00000e+00  0.00000e+00  0.00000e+00  0.00000e+00  0.00000e+00
  0.00000e+00  0.00000e+00  0.00000e+00  0.00000e+00  0.00000e+00  0.00000e+00
  0.00000e+00  1.78716e-04  2.44148e-04  3.00873e-04  3.31335e-04  3.28087e-04
  2.98084e-04  2.49521e-04  1.86360e-04  1.36869e-04  1.97031e-04  5.84497e-04
  1.61639e-03  2.24629e-03  9.79008e-04  1.22842e-03  1.23273e-03  1.42421e-03
  1.55704e-03  1.04455e-03  5.83448e-04  3.02174e-04  1.50089e-04  7.20893e-05
  3.36782e-05  1.62440e-05  1.06880e-05  1.30448e-05  2.13955e-05  3.34735e-05
  4.58281e-05  5.48277e-05  5.69698e-05  5.01295e-05  3.70621e-05  2.35882e-05
  1.34456e-05  7.13064e-06  3.62261e-06  1.79739e-06  8.80872e-07  4.29113e-07
  2.08483e-07  1.01126e-07  4.88661e-08  2.33699e-08  1.09328e-08  4.93128e-09
  2.11544e-09  8.55455e-10  3.25204e-10  1.16596e-10  3.96410e-11  1.28378e-11
  3.96319e-12  1.16259e-12  3.27790e-13  8.71239e-14  2.27625e-14  5.64138e-15
  1.40086e-15  5.14637e-16  9.66860e-17  2.69172e-17  3.27430e-18  9.99030e-20
  0.00000e+00  0.00000e+00  0.00000e+00  0.00000e+00  0.00000e+00  0.00000e+00
  0.00000e+00  0.00000e+00  0.00000e+00  0.00000e+00  0.00000e+00  0.00000e+00
  0.00000e+00  0.00000e+00  0.00000e+00  0.00000e+00  0.00000e+00  0.00000e+00
  1.83040e-04  2.51348e-04  3.10105e-04  3.39976e-04  3.34974e-04  3.07953e-04
  2.69419e-04  2.15355e-04  1.61947e-04  1.82638e-04  3.83658e-04  7.28813e-04
  7.77359e-04  1.64561e-03  2.51854e-03  8.26803e-04  8.90028e-04  1.05765e-03
  7.86628e-04  4.74780e-04  2.60044e-04  1.34840e-04  6.72739e-05  3.26200e-05
  1.59273e-05  9.12532e-06  8.16254e-06  1.09347e-05  1.58891e-05  2.13126e-05
  2.52877e-05  2.61287e-05  2.32857e-05  1.79510e-05  1.21910e-05  7.49238e-06
  4.28222e-06  2.32782e-06  1.22329e-06  6.28209e-07  3.17390e-07  1.58306e-07
  7.79570e-08  3.77551e-08  1.78372e-08  8.12520e-09  3.52224e-09  1.43622e-09
  5.46693e-10  1.93863e-10  6.43531e-11  2.02330e-11  6.09963e-12  1.77599e-12
  5.03780e-13  1.38104e-13  3.63669e-14  9.34964e-15  2.36446e-15  5.95325e-16
  2.39857e-16  4.59499e-17  8.16990e-18  0.00000e+00  0.00000e+00  0.00000e+00
  0.00000e+00  0.00000e+00  0.00000e+00  0.00000e+00  0.00000e+00  0.00000e+00
  0.00000e+00  0.00000e+00  0.00000e+00  0.00000e+00  0.00000e+00  0.00000e+00
  0.00000e+00  0.00000e+00  0.00000e+00  0.00000e+00  0.00000e+00  1.84736e-04
  2.55524e-04  3.17500e-04  3.50349e-04  3.48107e-04  3.25949e-04  2.95605e-04
  2.48931e-04  1.93912e-04  1.88549e-04  3.03180e-04  5.28578e-04  7.89952e-04
  1.20267e-03  1.29754e-03  8.59014e-04  7.63467e-04  7.29613e-04  5.58139e-04
  3.60707e-04  2.10448e-04  1.15028e-04  6.00727e-05  3.03944e-05  1.52949e-05
  8.34509e-06  5.99231e-06  6.29082e-06  8.01045e-06  1.01329e-05  1.17098e-05
  1.20216e-05  1.08759e-05  8.70321e-06  6.24199e-06  4.08752e-06  2.49179e-06
  1.43828e-06  7.96557e-07  4.27336e-07  2.23422e-07  1.14139e-07  5.69219e-08
  2.75788e-08  1.28750e-08  5.73132e-09  2.40572e-09  9.42608e-10  3.42203e-10
  1.14870e-10  3.58625e-11  1.05696e-11  2.99326e-12  8.25331e-13  2.24316e-13
  5.98203e-14  1.58874e-14  3.93672e-15  9.83395e-16  2.53235e-16  1.02631e-16
  2.24151e-17  4.27868e-18  0.00000e+00  0.00000e+00  0.00000e+00  0.00000e+00
  0.00000e+00  0.00000e+00  0.00000e+00  0.00000e+00  0.00000e+00  0.00000e+00
  0.00000e+00  0.00000e+00  0.00000e+00  0.00000e+00  0.00000e+00  0.00000e+00
  0.00000e+00  0.00000e+00  0.00000e+00  0.00000e+00  1.78441e-04  2.48176e-04
  3.11877e-04  3.51027e-04  3.58702e-04  3.45401e-04  3.19110e-04  2.72479e-04
  2.12668e-04  1.86947e-04  2.49896e-04  4.08286e-04  6.13326e-04  7.85643e-04
  8.02866e-04  6.94026e-04  6.10379e-04  5.26324e-04  4.03695e-04  2.73899e-04
  1.68943e-04  9.71652e-05  5.30913e-05  2.79935e-05  1.45615e-05  7.87884e-06
  4.99018e-06  4.19634e-06  4.47903e-06  5.14441e-06  5.67437e-06  5.73220e-06
  5.22389e-06  4.29412e-06  3.20958e-06  2.20827e-06  1.41752e-06  8.59578e-07
  4.97506e-07  2.76940e-07  1.48966e-07  7.75465e-08  3.89998e-08  1.88575e-08
  8.70176e-09  3.79840e-09  1.55343e-09  5.89749e-10  2.06256e-10  6.63713e-11
  1.97822e-11  5.54900e-12  1.49554e-12  3.93936e-13  1.02731e-13  2.66770e-14
  6.79594e-15  1.69276e-15  4.33773e-16  2.04726e-16  2.88589e-17  9.49432e-18
  3.31130e-18  0.00000e+00  0.00000e+00  0.00000e+00  0.00000e+00  0.00000e+00
  0.00000e+00  0.00000e+00  0.00000e+00  0.00000e+00  0.00000e+00  0.00000e+00
  0.00000e+00  0.00000e+00  0.00000e+00  0.00000e+00  0.00000e+00  0.00000e+00
  0.00000e+00  0.00000e+00  0.00000e+00  1.62738e-04  2.25594e-04  2.84858e-04
  3.26020e-04  3.41984e-04  3.35979e-04  3.09706e-04  2.58898e-04  1.94053e-04
  1.53295e-04  1.75634e-04  2.64259e-04  3.81928e-04  4.76661e-04  5.13847e-04
  5.01884e-04  4.63982e-04  4.00023e-04  3.12278e-04  2.19866e-04  1.41531e-04
  8.47927e-05  4.80808e-05  2.62158e-05  1.40125e-05  7.60402e-06  4.49655e-06
  3.19729e-06  2.82688e-06  2.84873e-06  2.92459e-06  2.86082e-06  2.59293e-06
  2.16109e-06  1.65999e-06  1.18324e-06  7.89434e-07  4.97208e-07  2.97826e-07
  1.70596e-07  9.37419e-08  4.94406e-08  2.49772e-08  1.20333e-08  5.49319e-09
  2.35814e-09  9.43564e-10  3.48781e-10  1.18302e-10  3.68222e-11  1.05944e-11
  2.86249e-12  7.42575e-13  1.90386e-13  4.78155e-14  1.22059e-14  3.04218e-15
  7.42296e-16  1.91624e-16  7.82309e-17  1.37686e-17  4.61344e-18  1.67220e-18
  0.00000e+00  0.00000e+00  0.00000e+00  0.00000e+00  0.00000e+00  0.00000e+00
  0.00000e+00  0.00000e+00  0.00000e+00  0.00000e+00  0.00000e+00  0.00000e+00
  0.00000e+00  0.00000e+00  0.00000e+00  0.00000e+00  0.00000e+00  0.00000e+00
  0.00000e+00  0.00000e+00  1.41292e-04  1.92045e-04  2.38682e-04  2.70774e-04
  2.83036e-04  2.75640e-04  2.47565e-04  1.97282e-04  1.36517e-04  9.51761e-05
  1.01129e-04  1.55957e-04  2.35063e-04  3.09209e-04  3.61364e-04  3.85304e-04
  3.76864e-04  3.34593e-04  2.67530e-04  1.93349e-04  1.27869e-04  7.86072e-05
  4.56411e-05  2.54206e-05  1.38136e-05  7.50464e-06  4.25495e-06  2.69005e-06
  2.00464e-06  1.73349e-06  1.61029e-06  1.49286e-06  1.32389e-06  1.10290e-06
  8.58864e-07  6.26046e-07  4.28920e-07  2.77564e-07  1.70437e-07  9.96444e-08
  5.55662e-08  2.95502e-08  1.49544e-08  7.17368e-09  3.24250e-09  1.37118e-09
  5.37787e-10  1.94000e-10  6.40410e-11  1.93856e-11  5.42937e-12  1.42815e-12
  3.62317e-13  9.07975e-14  2.23082e-14  5.51313e-15  1.38667e-15  3.15299e-16
  1.63581e-16  2.34562e-17  8.89613e-18  3.42998e-18  0.00000e+00  0.00000e+00
  0.00000e+00  0.00000e+00  0.00000e+00  0.00000e+00  0.00000e+00  0.00000e+00
  0.00000e+00  0.00000e+00  0.00000e+00  0.00000e+00  0.00000e+00  0.00000e+00
  0.00000e+00  0.00000e+00  0.00000e+00  0.00000e+00  0.00000e+00  0.00000e+00
  0.00000e+00  1.21936e-04  1.59619e-04  1.89693e-04  2.04567e-04  2.02585e-04
  1.86733e-04  1.58172e-04  1.16257e-04  6.94389e-05  4.05849e-05  5.19059e-05
  1.04485e-04  1.78032e-04  2.49927e-04  3.07685e-04  3.43125e-04  3.46634e-04
  3.14216e-04  2.54932e-04  1.86496e-04  1.24716e-04  7.74725e-05  4.54247e-05
  2.55222e-05  1.39475e-05  7.54621e-06  4.15084e-06  2.41939e-06  1.56939e-06
  1.16018e-06  9.50105e-07  8.13029e-07  6.91113e-07  5.66344e-07  4.41130e-07
  3.24921e-07  2.26159e-07  1.48945e-07  9.29860e-08  5.51119e-08  3.10282e-08
  1.65808e-08  8.39005e-09  4.00412e-09  1.79144e-09  7.46038e-10  2.86712e-10
  1.01011e-10  3.25165e-11  9.60181e-12  2.63229e-12  6.83227e-13  1.70937e-13
  4.25543e-14  1.01167e-14  2.51304e-15  6.12249e-16  1.45960e-16  7.11646e-17
  1.29794e-17  4.01102e-18  1.89382e-18  0.00000e+00  0.00000e+00  0.00000e+00
  0.00000e+00  0.00000e+00  0.00000e+00  0.00000e+00  0.00000e+00  0.00000e+00
  0.00000e+00  0.00000e+00  0.00000e+00  0.00000e+00  0.00000e+00  0.00000e+00
  0.00000e+00  0.00000e+00  0.00000e+00  0.00000e+00  0.00000e+00  0.00000e+00
  1.14298e-04  1.44437e-04  1.62883e-04  1.63737e-04  1.50109e-04  1.30187e-04
  1.06442e-04  7.43756e-05  3.73511e-05  1.70961e-05  3.76754e-05  9.97082e-05
  1.78987e-04  2.50927e-04  3.06753e-04  3.42827e-04  3.49308e-04  3.19173e-04
  2.60109e-04  1.90584e-04  1.27479e-04  7.91908e-05  4.64430e-05  2.60966e-05
  1.42377e-05  7.64370e-06  4.10624e-06  2.26265e-06  1.32342e-06  8.49525e-07
  6.04126e-07  4.63917e-07  3.68376e-07  2.91187e-07  2.23565e-07  1.64487e-07
  1.15214e-07  7.66086e-08  4.83059e-08  2.88736e-08  1.63483e-08  8.75422e-09
  4.42024e-09  2.09496e-09  9.25833e-10  3.78851e-10  1.42446e-10  4.89807e-11
  1.53985e-11  4.46056e-12  1.20614e-12  3.10194e-13  7.74020e-14  1.91502e-14
  4.56317e-15  1.08366e-15  4.01047e-16  1.05609e-16  2.41042e-17  6.85787e-18
  2.81707e-18  0.00000e+00  0.00000e+00  0.00000e+00  0.00000e+00  0.00000e+00
  0.00000e+00  0.00000e+00  0.00000e+00  0.00000e+00  0.00000e+00  0.00000e+00
  0.00000e+00  0.00000e+00  0.00000e+00  0.00000e+00  0.00000e+00  0.00000e+00
  0.00000e+00  0.00000e+00  0.00000e+00  0.00000e+00  0.00000e+00  1.27695e-04
  1.62508e-04  1.83261e-04  1.85539e-04  1.80361e-04  1.79146e-04  1.72159e-04
  1.39932e-04  8.37868e-05  4.03257e-05  5.00112e-05  1.14095e-04  1.96342e-04
  2.64081e-04  3.13265e-04  3.47691e-04  3.56850e-04  3.28588e-04  2.68515e-04
  1.96460e-04  1.30969e-04  8.10607e-05  4.73820e-05  2.65392e-05  1.44176e-05
  7.67740e-06  4.05115e-06  2.14860e-06  1.16921e-06  6.70624e-07  4.15599e-07
  2.80243e-07  2.01842e-07  1.50128e-07  1.11620e-07  8.10247e-08  5.65999e-08
  3.77355e-08  2.39021e-08  1.43457e-08  8.13925e-09  4.35304e-09  2.18586e-09
  1.02512e-09  4.45954e-10  1.78670e-10  6.55858e-11  2.20229e-11  6.78902e-12
  1.93331e-12  5.21422e-13  1.34120e-13  3.33677e-14  8.16095e-15  2.00639e-15
  4.72177e-16  1.70010e-16  4.45240e-17  9.76932e-18  2.82365e-18  7.79737e-19
  0.00000e+00  0.00000e+00  0.00000e+00  0.00000e+00  0.00000e+00  0.00000e+00
  0.00000e+00  0.00000e+00  0.00000e+00  0.00000e+00  0.00000e+00  0.00000e+00
  0.00000e+00  0.00000e+00  0.00000e+00  0.00000e+00  0.00000e+00  0.00000e+00
  0.00000e+00  0.00000e+00  0.00000e+00  0.00000e+00  1.69991e-04  2.27177e-04
  2.67566e-04  2.88828e-04  3.31857e-04  4.08086e-04  4.39250e-04  3.82976e-04
  2.50946e-04  1.19698e-04  7.45620e-05  1.19972e-04  1.97830e-04  2.58949e-04
  3.00905e-04  3.35087e-04  3.49609e-04  3.26119e-04  2.67923e-04  1.96066e-04
  1.30451e-04  8.05488e-05  4.69810e-05  2.62579e-05  1.42215e-05  7.52943e-06
  3.92536e-06  2.03078e-06  1.05376e-06  5.57400e-07  3.07462e-07  1.81127e-07
  1.15280e-07  7.83270e-08  5.51215e-08  3.88852e-08  2.68216e-08  1.78032e-08
  1.12667e-08  6.75772e-09  3.82449e-09  2.03354e-09  1.01062e-09  4.66675e-10
  1.98938e-10  7.78290e-11  2.78955e-11  9.17073e-12  2.78269e-12  7.86579e-13
  2.12024e-13  5.46682e-14  1.36389e-14  3.38698e-15  7.68872e-16  2.67788e-16
  6.60606e-17  1.38938e-17  4.18291e-18  1.12116e-18  0.00000e+00  0.00000e+00
  0.00000e+00  0.00000e+00  0.00000e+00  0.00000e+00  0.00000e+00  0.00000e+00
  0.00000e+00  0.00000e+00  0.00000e+00  0.00000e+00  0.00000e+00  0.00000e+00
  0.00000e+00  0.00000e+00  0.00000e+00  0.00000e+00  0.00000e+00  0.00000e+00
  0.00000e+00  0.00000e+00  0.00000e+00  2.46610e-04  3.48353e-04  4.15153e-04
  4.30780e-04  5.79342e-04  8.91263e-04  9.16908e-04  8.27640e-04  5.86365e-04
  2.73734e-04  1.11814e-04  1.10942e-04  1.77005e-04  2.35187e-04  2.74236e-04
  3.07621e-04  3.24745e-04  3.05524e-04  2.52029e-04  1.84748e-04  1.23053e-04
  7.60771e-05  4.44403e-05  2.48718e-05  1.34766e-05  7.12219e-06  3.68979e-06
  1.88095e-06  9.47394e-07  4.74769e-07  2.39956e-07  1.25253e-07  6.95953e-08
  4.19550e-08  2.71580e-08  1.82448e-08  1.22659e-08  8.03522e-09  5.04569e-09
  3.00611e-09  1.68716e-09  8.86373e-10  4.33549e-10  1.96101e-10  8.16560e-11
  3.11489e-11  1.09186e-11  3.52885e-12  1.06512e-12  3.01375e-13  8.11722e-14
  2.11907e-14  5.38222e-15  1.34351e-15  3.11700e-16  1.08428e-16  2.54820e-17
  5.19484e-18  1.57717e-18  0.00000e+00  0.00000e+00  0.00000e+00  0.00000e+00
  0.00000e+00  0.00000e+00  0.00000e+00  0.00000e+00  0.00000e+00  0.00000e+00
  0.00000e+00  0.00000e+00  0.00000e+00  0.00000e+00  0.00000e+00  0.00000e+00
  0.00000e+00  0.00000e+00  0.00000e+00  0.00000e+00  0.00000e+00  0.00000e+00
  0.00000e+00  0.00000e+00  3.57691e-04  5.35695e-04  6.23905e-04  4.64077e-04
  7.40827e-04  1.75592e-03  9.79835e-04  1.25838e-03  1.14665e-03  5.19622e-04
  1.76873e-04  1.04975e-04  1.48015e-04  2.04265e-04  2.45036e-04  2.75416e-04
  2.88110e-04  2.69066e-04  2.21366e-04  1.62473e-04  1.08635e-04  6.75265e-05
  3.96835e-05  2.23389e-05  1.21618e-05  6.44448e-06  3.33545e-06  1.68820e-06
  8.35514e-07  4.04455e-07  1.92338e-07  9.12213e-08  4.45561e-08  2.33851e-08
  1.34954e-08  8.40413e-09  5.40726e-09  3.45422e-09  2.13306e-09  1.25284e-09
  6.92378e-10  3.57244e-10  1.70987e-10  7.55000e-11  3.06765e-11  1.14382e-11
  3.94177e-12  1.26144e-12  3.79964e-13  1.08269e-13  2.94219e-14  7.73886e-15
  1.94072e-15  5.51225e-16  1.41232e-16  5.14925e-17  6.50765e-18  1.88419e-18
  1.24599e-20  0.00000e+00  0.00000e+00  0.00000e+00  0.00000e+00  0.00000e+00
  0.00000e+00  0.00000e+00  0.00000e+00  0.00000e+00  0.00000e+00  0.00000e+00
  0.00000e+00  0.00000e+00  0.00000e+00  0.00000e+00  0.00000e+00  0.00000e+00
  0.00000e+00  0.00000e+00  0.00000e+00  0.00000e+00  0.00000e+00  0.00000e+00
  0.00000e+00  4.88847e-04  7.92362e-04  9.79762e-04  5.14374e-04  8.03668e-04
  1.81474e-03  4.14082e-04  1.75312e-03  1.80039e-03  7.50545e-04  2.55718e-04
  1.19459e-04  1.28917e-04  1.73879e-04  2.12597e-04  2.37303e-04  2.42286e-04
  2.21842e-04  1.80977e-04  1.32919e-04  8.94356e-05  5.61076e-05  3.33151e-05
  1.89453e-05  1.04074e-05  5.55280e-06  2.88407e-06  1.45738e-06  7.14404e-07
  3.38289e-07  1.54323e-07  6.81843e-08  2.98808e-08  1.36361e-08  6.83637e-09
  3.82046e-09  2.29415e-09  1.40517e-09  8.43354e-10  4.83905e-10  2.61381e-10
  1.31693e-10  6.14614e-11  2.64878e-11  1.05135e-11  3.86399e-12  1.31678e-12
  4.21676e-13  1.27165e-13  3.65912e-14  1.01589e-14  2.71623e-15  6.88858e-16
  1.99628e-16  5.24593e-17  1.84210e-17  2.25983e-18  7.23890e-19  0.00000e+00
  0.00000e+00  0.00000e+00  0.00000e+00  0.00000e+00  0.00000e+00  0.00000e+00
  0.00000e+00  0.00000e+00  0.00000e+00  0.00000e+00  0.00000e+00  0.00000e+00
  0.00000e+00  0.00000e+00  0.00000e+00  0.00000e+00  0.00000e+00  0.00000e+00
  0.00000e+00  0.00000e+00  0.00000e+00  0.00000e+00  0.00000e+00  0.00000e+00
  5.97769e-04  1.05257e-03  1.53416e-03  1.36068e-03  1.44251e-03  8.29511e-04
  8.16917e-04  1.87972e-03  1.42785e-03  6.85514e-04  2.95982e-04  1.48681e-04
  1.25815e-04  1.48458e-04  1.75481e-04  1.91311e-04  1.89926e-04  1.70250e-04
  1.37675e-04  1.01308e-04  6.87704e-05  4.36874e-05  2.63052e-05  1.51675e-05
  8.43758e-06  4.54846e-06  2.37887e-06  1.20463e-06  5.87706e-07  2.74244e-07
  1.21479e-07  5.09594e-08  2.05157e-08  8.26189e-09  3.55880e-09  1.72814e-09
  9.37277e-10  5.37694e-10  3.08910e-10  1.71405e-10  8.99517e-11  4.41146e-11
  2.00795e-11  8.47270e-12  3.30675e-12  1.20325e-12  4.11414e-13  1.31665e-13
  4.01266e-14  1.18153e-14  3.26963e-15  1.03182e-15  2.37629e-16  8.33730e-17
  2.33999e-17  5.80520e-18  6.37328e-19  0.00000e+00  0.00000e+00  0.00000e+00
  0.00000e+00  0.00000e+00  0.00000e+00  0.00000e+00  0.00000e+00  0.00000e+00
  0.00000e+00  0.00000e+00  0.00000e+00  0.00000e+00  0.00000e+00  0.00000e+00
  0.00000e+00  0.00000e+00  0.00000e+00  0.00000e+00  0.00000e+00  0.00000e+00
  0.00000e+00  0.00000e+00  0.00000e+00  0.00000e+00  0.00000e+00  6.27824e-04
  1.15339e-03  1.85623e-03  2.09857e-03  1.05689e-03  1.33413e-03  1.72965e-03
  7.17581e-04  4.14890e-04  4.69967e-04  3.00746e-04  1.75315e-04  1.29336e-04
  1.27372e-04  1.37598e-04  1.43344e-04  1.38122e-04  1.21617e-04  9.77911e-05
  7.22831e-05  4.96273e-05  3.20086e-05  1.95979e-05  1.14892e-05  6.48938e-06
  3.54310e-06  1.87003e-06  9.50963e-07  4.62876e-07  2.13626e-07  9.24923e-08
  3.72904e-08  1.40690e-08  5.11634e-09  1.90911e-09  7.88532e-10  3.72258e-10
  1.93819e-10  1.04436e-10  5.54297e-11  2.81292e-11  1.34274e-11  5.98649e-12
  2.48792e-12  9.61186e-13  3.48376e-13  1.19559e-13  3.88709e-14  1.20778e-14
  3.61542e-15  1.02256e-15  3.29386e-16  7.79758e-17  2.69901e-17  7.62965e-18
  1.36962e-18  0.00000e+00  0.00000e+00  0.00000e+00  0.00000e+00  0.00000e+00
  0.00000e+00  0.00000e+00  0.00000e+00  0.00000e+00  0.00000e+00  0.00000e+00
  0.00000e+00  0.00000e+00  0.00000e+00  0.00000e+00  0.00000e+00  0.00000e+00
  0.00000e+00  0.00000e+00  0.00000e+00  0.00000e+00  0.00000e+00  0.00000e+00
  0.00000e+00  0.00000e+00  0.00000e+00  0.00000e+00  5.60261e-04  1.02024e-03
  1.65129e-03  1.99361e-03  1.10627e-03  5.83649e-04  1.50846e-03  7.74451e-04
  5.18156e-04  4.55365e-04  3.05448e-04  1.85976e-04  1.26718e-04  1.06945e-04
  1.03118e-04  1.00895e-04  9.40166e-05  8.14878e-05  6.53426e-05  4.86298e-05
  3.38333e-05  2.21945e-05  1.38419e-05  8.26439e-06  4.74670e-06  2.62813e-06
  1.40109e-06  7.15911e-07  3.47843e-07  1.58943e-07  6.74581e-08  2.63235e-08
  9.44106e-09  3.17363e-09  1.05040e-09  3.69475e-10  1.47430e-10  6.70983e-11
  3.29996e-11  1.65159e-11  8.05704e-12  3.74515e-12  1.64066e-12  6.75866e-13
  2.60848e-13  9.48449e-14  3.29966e-14  1.08223e-14  3.49744e-15  1.12745e-15
  2.80622e-16  1.00621e-16  2.97704e-17  8.44704e-18  6.29523e-19  0.00000e+00
  0.00000e+00  0.00000e+00  0.00000e+00  0.00000e+00  0.00000e+00  0.00000e+00
  0.00000e+00  0.00000e+00  0.00000e+00  0.00000e+00  0.00000e+00  0.00000e+00
  0.00000e+00  0.00000e+00  0.00000e+00  0.00000e+00  0.00000e+00  0.00000e+00
  0.00000e+00  0.00000e+00  0.00000e+00  0.00000e+00  0.00000e+00  0.00000e+00
  0.00000e+00  0.00000e+00  0.00000e+00  4.33052e-04  7.59057e-04  1.19575e-03
  1.54727e-03  1.50234e-03  1.34288e-03  1.37896e-03  1.08786e-03  7.25358e-04
  4.69457e-04  2.87959e-04  1.73182e-04  1.12480e-04  8.53291e-05  7.40557e-05
  6.76296e-05  6.07229e-05  5.18034e-05  4.14705e-05  3.11089e-05  2.19510e-05
  1.46559e-05  9.31626e-06  5.66790e-06  3.31144e-06  1.85927e-06  1.00074e-06
  5.13355e-07  2.48695e-07  1.12416e-07  4.67874e-08  1.77324e-08  6.10480e-09
  1.93453e-09  5.85384e-10  1.79870e-10  6.04422e-11  2.32600e-11  1.00775e-11
  4.65838e-12  2.16154e-12  9.74498e-13  4.21140e-13  1.72958e-13  6.62739e-14
  2.44853e-14  8.66278e-15  2.90245e-15  9.80386e-16  3.20106e-16  9.67573e-17
  2.94050e-17  4.94808e-18  1.75514e-19  0.00000e+00  0.00000e+00  0.00000e+00
  0.00000e+00  0.00000e+00  0.00000e+00  0.00000e+00  0.00000e+00  0.00000e+00
  0.00000e+00  0.00000e+00  0.00000e+00  0.00000e+00  0.00000e+00  0.00000e+00
  0.00000e+00  0.00000e+00  0.00000e+00  0.00000e+00  0.00000e+00  0.00000e+00
  0.00000e+00  0.00000e+00  0.00000e+00  0.00000e+00  0.00000e+00  0.00000e+00
  0.00000e+00  0.00000e+00  2.99162e-04  5.00355e-04  7.61709e-04  1.01368e-03
  1.15711e-03  1.18179e-03  1.10164e-03  8.80165e-04  6.07262e-04  3.84907e-04
  2.33399e-04  1.40735e-04  8.95675e-05  6.37027e-05  5.09359e-05  4.35988e-05
  3.76720e-05  3.15967e-05  2.52390e-05  1.90774e-05  1.36480e-05  9.27087e-06
  6.00385e-06  3.71969e-06  2.20867e-06  1.25591e-06  6.81258e-07  3.50043e-07
  1.68645e-07  7.52328e-08  3.06666e-08  1.13041e-08  3.75982e-09  1.14039e-09
  3.24205e-10  9.04224e-11  2.63218e-11  8.51580e-12  3.14236e-12  1.29406e-12
  5.59262e-13  2.42746e-13  1.03245e-13  4.20013e-14  1.60183e-14  6.08769e-15
  2.28669e-15  7.67509e-16  2.40590e-16  8.24270e-17  2.63632e-17  8.01449e-18
  1.62238e-19  5.01502e-20  0.00000e+00  0.00000e+00  0.00000e+00  0.00000e+00
  0.00000e+00  0.00000e+00  0.00000e+00  0.00000e+00  0.00000e+00  0.00000e+00
  0.00000e+00  0.00000e+00  0.00000e+00  0.00000e+00  0.00000e+00  0.00000e+00
  0.00000e+00  0.00000e+00  0.00000e+00  0.00000e+00  0.00000e+00  0.00000e+00
  0.00000e+00  0.00000e+00  0.00000e+00  0.00000e+00  0.00000e+00  0.00000e+00
  0.00000e+00  1.90134e-04  3.03633e-04  4.45681e-04  5.88570e-04  6.91501e-04
  7.24423e-04  6.74318e-04  5.50496e-04  3.97504e-04  2.62369e-04  1.64277e-04
  1.01395e-04  6.45884e-05  4.44064e-05  3.35353e-05  2.71847e-05  2.26429e-05
  1.86527e-05  1.48461e-05  1.12919e-05  8.17930e-06  5.64490e-06  3.71870e-06
  2.34212e-06  1.41038e-06  8.10098e-07  4.41464e-07  2.26378e-07  1.08047e-07
  4.73999e-08  1.88806e-08  6.77144e-09  2.18629e-09  6.41929e-10  1.75284e-10
  4.59809e-11  1.21337e-11  3.39755e-12  1.06497e-12  3.78009e-13  1.47153e-13
  5.99878e-14  2.47784e-14  9.99911e-15  3.76732e-15  1.48587e-15  5.48654e-16
  2.09159e-16  6.31469e-17  2.12760e-17  3.46257e-18  1.95374e-19  0.00000e+00
  0.00000e+00  0.00000e+00  0.00000e+00  0.00000e+00  0.00000e+00  0.00000e+00
  0.00000e+00  0.00000e+00  0.00000e+00  0.00000e+00  0.00000e+00  0.00000e+00
  0.00000e+00  0.00000e+00  0.00000e+00  0.00000e+00  0.00000e+00  0.00000e+00
  0.00000e+00  0.00000e+00  0.00000e+00  0.00000e+00  0.00000e+00  0.00000e+00
  0.00000e+00  0.00000e+00  0.00000e+00  0.00000e+00  0.00000e+00  0.00000e+00
  1.13645e-04  1.73926e-04  2.46314e-04  3.18297e-04  3.71647e-04  3.89934e-04
  3.65838e-04  3.06154e-04  2.30453e-04  1.59358e-04  1.04125e-04  6.63960e-05
  4.28664e-05  2.90668e-05  2.11608e-05  1.64424e-05  1.32525e-05  1.07194e-05
  8.48697e-06  6.48235e-06  4.74413e-06  3.31901e-06  2.21867e-06  1.41651e-06
  8.62196e-07  4.98278e-07  2.71565e-07  1.38292e-07  6.50704e-08  2.79554e-08
  1.08547e-08  3.78861e-09  1.19202e-09  3.41591e-10  9.09759e-11  2.30711e-11
  5.75395e-12  1.46809e-12  4.02202e-13  1.21993e-13  4.19369e-14  1.54422e-14
  6.14423e-15  2.08310e-15  8.76065e-16  2.95771e-16  1.14174e-16  4.34508e-17
  1.55096e-17  2.91293e-18  1.75141e-19  6.01394e-20  0.00000e+00  0.00000e+00
  0.00000e+00  0.00000e+00  0.00000e+00  0.00000e+00  0.00000e+00  0.00000e+00
  0.00000e+00  0.00000e+00  0.00000e+00  0.00000e+00  0.00000e+00  0.00000e+00
  0.00000e+00  0.00000e+00  0.00000e+00  0.00000e+00  0.00000e+00  0.00000e+00
  0.00000e+00  0.00000e+00  0.00000e+00  0.00000e+00  0.00000e+00  0.00000e+00
  0.00000e+00  0.00000e+00  0.00000e+00  0.00000e+00  0.00000e+00  8.46807e-06
  1.16498e-05  1.52582e-05  1.90384e-05  2.27818e-05  2.65670e-05  3.09885e-05
  3.72074e-05  4.67159e-05  6.08131e-05  7.98850e-05  1.02701e-04  1.26095e-04
  1.45379e-04  1.55654e-04  1.53681e-04  1.39463e-04  1.16411e-04  8.98002e-05
  6.45297e-05  4.36327e-05  2.80700e-05  1.73777e-05  1.04727e-05  6.21982e-06
  3.69363e-06  2.23570e-06  1.41651e-06  9.72511e-07  7.48545e-07  6.54100e-07
  6.33566e-07  6.48567e-07  6.69680e-07  6.74671e-07  6.49990e-07  5.92215e-07
  5.07373e-07  4.07628e-07  3.06786e-07  2.16287e-07  1.42946e-07  8.87053e-08
  5.18117e-08  2.85781e-08  1.49419e-08  7.42908e-09  3.51685e-09  1.58179e-09
  6.72123e-10  2.67601e-10  9.90548e-11  3.38856e-11  1.07182e-11  3.13558e-12
  8.57956e-13  2.21364e-13  5.40101e-14  1.31612e-14  3.04374e-15  6.55423e-16
  1.44844e-16  3.23673e-17  2.23139e-18  4.35424e-19  0.00000e+00  0.00000e+00
  0.00000e+00  0.00000e+00  0.00000e+00  0.00000e+00  0.00000e+00  0.00000e+00
  0.00000e+00  0.00000e+00  0.00000e+00  0.00000e+00  0.00000e+00  0.00000e+00
  0.00000e+00  0.00000e+00  0.00000e+00  0.00000e+00  1.59762e-05  2.24527e-05
  2.98404e-05  3.73420e-05  4.40368e-05  4.95102e-05  5.45366e-05  6.12778e-05
  7.27316e-05  9.16125e-05  1.19008e-04  1.53243e-04  1.89490e-04  2.20464e-04
  2.38194e-04  2.36775e-04  2.15329e-04  1.79025e-04  1.36715e-04  9.67828e-05
  6.42736e-05  4.05687e-05  2.46630e-05  1.46357e-05  8.59954e-06  5.08668e-06
  3.09318e-06  1.98734e-06  1.39550e-06  1.10643e-06  1.00126e-06  1.00670e-06
  1.06763e-06  1.13598e-06  1.17107e-06  1.14621e-06  1.05407e-06  9.06479e-07
  7.27856e-07  5.45709e-07  3.82446e-07  2.51011e-07  1.54683e-07  8.98122e-08
  4.93590e-08  2.58227e-08  1.29370e-08  6.23369e-09  2.88826e-09  1.27905e-09
  5.35182e-10  2.08856e-10  7.51655e-11  2.48084e-11  7.51056e-12  2.09576e-12
  5.44907e-13  1.34055e-13  3.11489e-14  7.10413e-15  1.59463e-15  3.40852e-16
  7.01759e-17  5.02720e-18  9.60850e-19  0.00000e+00  0.00000e+00  0.00000e+00
  0.00000e+00  0.00000e+00  0.00000e+00  0.00000e+00  0.00000e+00  0.00000e+00
  0.00000e+00  0.00000e+00  0.00000e+00  0.00000e+00  0.00000e+00  0.00000e+00
  0.00000e+00  0.00000e+00  0.00000e+00  2.94922e-05  4.26187e-05  5.79113e-05
  7.32287e-05  8.55634e-05  9.27491e-05  9.56008e-05  9.84937e-05  1.07674e-04
  1.28588e-04  1.63450e-04  2.09757e-04  2.60472e-04  3.05562e-04  3.33802e-04
  3.35516e-04  3.07343e-04  2.55684e-04  1.94011e-04  1.35711e-04  8.87560e-05
  5.51102e-05  3.29924e-05  1.93429e-05  1.12954e-05  6.70171e-06  4.13799e-06
  2.73376e-06  1.99168e-06  1.64360e-06  1.54643e-06  1.61172e-06  1.76433e-06
  1.92693e-06  2.02569e-06  2.00787e-06  1.85730e-06  1.59650e-06  1.27419e-06
  9.45229e-07  6.53334e-07  4.22260e-07  2.56339e-07  1.46957e-07  8.00640e-08
  4.17663e-08  2.10383e-08  1.03054e-08  4.91810e-09  2.27150e-09  1.00038e-09
  4.12496e-10  1.56595e-10  5.41694e-11  1.70105e-11  4.86557e-12  1.28297e-12
  3.15238e-13  7.32355e-14  1.63725e-14  3.63246e-15  7.39475e-16  1.54246e-16
  3.32149e-17  2.01309e-18  4.11236e-19  0.00000e+00  0.00000e+00  0.00000e+00
  0.00000e+00  0.00000e+00  0.00000e+00  0.00000e+00  0.00000e+00  0.00000e+00
  0.00000e+00  0.00000e+00  0.00000e+00  0.00000e+00  0.00000e+00  0.00000e+00
  0.00000e+00  0.00000e+00  5.29923e-05  7.92512e-05  1.11000e-04  1.43069e-04
  1.66714e-04  1.74310e-04  1.66554e-04  1.53890e-04  1.50086e-04  1.65510e-04
  2.03582e-04  2.59641e-04  3.23198e-04  3.81886e-04  4.22578e-04  4.31523e-04
  4.00468e-04  3.35135e-04  2.53812e-04  1.76124e-04  1.13864e-04  6.98140e-05
  4.13242e-05  2.40539e-05  1.40652e-05  8.48166e-06  5.43266e-06  3.79485e-06
  2.94511e-06  2.56744e-06  2.50841e-06  2.67616e-06  2.97899e-06  3.30021e-06
  3.51038e-06  3.50628e-06  3.25023e-06  2.78165e-06  2.19540e-06  1.60040e-06
  1.08174e-06  6.81918e-07  4.03973e-07  2.26873e-07  1.21937e-07  6.33496e-08
  3.21366e-08  1.60525e-08  7.91345e-09  3.81813e-09  1.76999e-09  7.70328e-10
  3.08202e-10  1.11677e-10  3.64191e-11  1.07089e-11  2.86533e-12  7.06722e-13
  1.63273e-13  3.58823e-14  7.67518e-15  1.57739e-15  3.23203e-16  6.85435e-17
  3.99628e-18  7.22725e-19  0.00000e+00  0.00000e+00  0.00000e+00  0.00000e+00
  0.00000e+00  0.00000e+00  0.00000e+00  0.00000e+00  0.00000e+00  0.00000e+00
  0.00000e+00  0.00000e+00  0.00000e+00  0.00000e+00  0.00000e+00  0.00000e+00
  0.00000e+00  9.19038e-05  1.43003e-04  2.08086e-04  2.76076e-04  3.23202e-04
  3.25228e-04  2.83918e-04  2.29720e-04  1.93362e-04  1.91084e-04  2.25801e-04
  2.87907e-04  3.60782e-04  4.29656e-04  4.81942e-04  5.01280e-04  4.73008e-04
  3.99706e-04  3.03310e-04  2.09651e-04  1.34564e-04  8.18375e-05  4.81275e-05
  2.79975e-05  1.66009e-05  1.04378e-05  7.23113e-06  5.60741e-06  4.81663e-06
  4.50408e-06  4.52435e-06  4.80887e-06  5.27836e-06  5.78955e-06  6.13671e-06
  6.12425e-06  5.65987e-06  4.80126e-06  3.72673e-06  2.65027e-06  1.73589e-06
  1.05637e-06  6.04397e-07  3.29753e-07  1.74169e-07  9.03026e-08  4.64604e-08
  2.38691e-08  1.22295e-08  6.17405e-09  3.00462e-09  1.37356e-09  5.76059e-10
  2.17847e-10  7.35974e-11  2.22223e-11  6.04033e-12  1.49774e-12  3.45185e-13
  7.50230e-14  1.58322e-14  3.18225e-15  6.22808e-16  1.26567e-16  2.42998e-17
  1.33373e-18  0.00000e+00  0.00000e+00  0.00000e+00  0.00000e+00  0.00000e+00
  0.00000e+00  0.00000e+00  0.00000e+00  0.00000e+00  0.00000e+00  0.00000e+00
  0.00000e+00  0.00000e+00  0.00000e+00  0.00000e+00  0.00000e+00  0.00000e+00
  1.52028e-04  2.46648e-04  3.74682e-04  5.16332e-04  6.11713e-04  5.84912e-04
  4.49492e-04  3.09624e-04  2.21438e-04  1.91406e-04  2.17736e-04  2.84360e-04
  3.65292e-04  4.41298e-04  5.01364e-04  5.29433e-04  5.06606e-04  4.32026e-04
  3.29038e-04  2.27317e-04  1.45469e-04  8.81448e-05  5.17601e-05  3.03679e-05
  1.86900e-05  1.28800e-05  1.03408e-05  9.42687e-06  9.21527e-06  9.27272e-06
  9.43975e-06  9.70441e-06  1.01084e-05  1.05977e-05  1.09262e-05  1.07451e-05
  9.82182e-06  8.20666e-06  6.22042e-06  4.27824e-06  2.68830e-06  1.56265e-06
  8.55152e-07  4.50362e-07  2.33754e-07  1.21947e-07  6.45286e-08  3.45508e-08
  1.85221e-08  9.77169e-09  4.95763e-09  2.35831e-09  1.02752e-09  4.02566e-10
  1.40308e-10  4.33872e-11  1.19820e-11  2.99231e-12  6.87743e-13  1.48448e-13
  3.05331e-14  6.08103e-15  1.16986e-15  2.33948e-16  4.44667e-17  2.32958e-18
  0.00000e+00  0.00000e+00  0.00000e+00  0.00000e+00  0.00000e+00  0.00000e+00
  0.00000e+00  0.00000e+00  0.00000e+00  0.00000e+00  0.00000e+00  0.00000e+00
  0.00000e+00  0.00000e+00  0.00000e+00  0.00000e+00  0.00000e+00  2.36415e-04
  3.98223e-04  6.27682e-04  8.96304e-04  1.07868e-03  9.43384e-04  5.69450e-04
  3.37171e-04  2.25468e-04  1.66021e-04  1.78021e-04  2.47880e-04  3.37972e-04
  4.20513e-04  4.83542e-04  5.13685e-04  4.93792e-04  4.22782e-04  3.23006e-04
  2.23577e-04  1.43156e-04  8.67232e-05  5.10762e-05  3.06633e-05  2.05268e-05
  1.68869e-05  1.68897e-05  1.84784e-05  2.03607e-05  2.17800e-05  2.23095e-05
  2.19498e-05  2.11862e-05  2.05379e-05  1.99995e-05  1.90116e-05  1.69827e-05
  1.38420e-05  1.01423e-05  6.67230e-06  3.97805e-06  2.18795e-06  1.13876e-06
  5.79533e-07  2.98743e-07  1.59788e-07  8.86792e-08  5.00769e-08  2.81065e-08
  1.53685e-08  8.02741e-09  3.92152e-09  1.75457e-09  7.05926e-10  2.52223e-10
  7.96455e-11  2.22947e-11  5.60630e-12  1.28598e-12  2.75620e-13  5.58664e-14
  1.10568e-14  2.16605e-15  3.98031e-16  7.44590e-17  1.51892e-17  0.00000e+00
  0.00000e+00  0.00000e+00  0.00000e+00  0.00000e+00  0.00000e+00  0.00000e+00
  0.00000e+00  0.00000e+00  0.00000e+00  0.00000e+00  0.00000e+00  0.00000e+00
  0.00000e+00  0.00000e+00  0.00000e+00  0.00000e+00  3.40498e-04  5.88450e-04
  9.33201e-04  1.30727e-03  1.57175e-03  1.22333e-03  4.66379e-04  4.82099e-04
  3.64675e-04  1.76251e-04  1.30789e-04  1.88474e-04  2.81698e-04  3.67830e-04
  4.29444e-04  4.55976e-04  4.36939e-04  3.74146e-04  2.86834e-04  1.99431e-04
  1.28095e-04  7.76702e-05  4.60301e-05  2.90723e-05  2.31233e-05  2.49968e-05
  3.15603e-05  4.00079e-05  4.81761e-05  5.41015e-05  5.59238e-05  5.31543e-05
  4.75955e-05  4.19803e-05  3.76471e-05  3.38327e-05  2.90572e-05  2.27809e-05
  1.59140e-05  9.88156e-06  5.53036e-06  2.86504e-06  1.42700e-06  7.16160e-07
  3.78217e-07  2.13519e-07  1.26058e-07  7.48902e-08  4.34516e-08  2.42158e-08
  1.28061e-08  6.32984e-09  2.87258e-09  1.17564e-09  4.27678e-10  1.37201e-10
  3.88938e-11  9.83643e-12  2.25509e-12  4.78531e-13  9.74024e-14  1.87434e-14
  3.63876e-15  6.27279e-16  1.20295e-16  2.21767e-17  1.00230e-18  0.00000e+00
  0.00000e+00  0.00000e+00  0.00000e+00  0.00000e+00  0.00000e+00  0.00000e+00
  0.00000e+00  0.00000e+00  0.00000e+00  0.00000e+00  0.00000e+00  0.00000e+00
  0.00000e+00  0.00000e+00  0.00000e+00  4.48311e-04  7.85938e-04  1.19706e-03
  1.34969e-03  1.27173e-03  1.16520e-03  1.05918e-03  2.25831e-03  1.15088e-03
  3.37603e-04  1.19802e-04  1.27297e-04  2.02610e-04  2.80852e-04  3.36737e-04
  3.60462e-04  3.46871e-04  2.99193e-04  2.31703e-04  1.62623e-04  1.04955e-04
  6.35463e-05  3.79914e-05  2.66888e-05  2.84633e-05  4.15094e-05  6.24861e-05
  8.75870e-05  1.13035e-04  1.33047e-04  1.39965e-04  1.30282e-04  1.09513e-04
  8.78120e-05  7.13654e-05  5.93692e-05  4.80915e-05  3.56357e-05  2.33485e-05
  1.35028e-05  7.05725e-06  3.48226e-06  1.71908e-06  8.98463e-07  5.10561e-07
  3.09820e-07  1.92229e-07  1.17164e-07  6.85365e-08  3.81310e-08  2.00748e-08
  9.90502e-09  4.50901e-09  1.86021e-09  6.84290e-10  2.22119e-10  6.34917e-11
  1.61362e-11  3.70566e-12  7.83614e-13  1.55658e-13  3.01760e-14  5.62581e-15
  1.01977e-15  1.82721e-16  3.34016e-17  1.44843e-18  0.00000e+00  0.00000e+00
  0.00000e+00  0.00000e+00  0.00000e+00  0.00000e+00  0.00000e+00  0.00000e+00
  0.00000e+00  0.00000e+00  0.00000e+00  0.00000e+00  0.00000e+00  0.00000e+00
  0.00000e+00  0.00000e+00  5.32312e-04  9.46882e-04  1.41248e-03  1.20234e-03
  3.70229e-04  2.15419e-03  7.23031e-03  2.62868e-03  1.82749e-03  5.33681e-04
  1.47323e-04  8.22829e-05  1.17598e-04  1.73405e-04  2.19820e-04  2.45943e-04
  2.46004e-04  2.19585e-04  1.74808e-04  1.24922e-04  8.10958e-05  4.87680e-05
  2.95483e-05  2.51417e-05  3.84013e-05  7.03738e-05  1.18632e-04  1.80092e-04
  2.50035e-04  3.12207e-04  3.37994e-04  3.10488e-04  2.46003e-04  1.78797e-04
  1.29841e-04  9.80657e-05  7.34801e-05  5.05422e-05  3.05882e-05  1.63690e-05
  8.11229e-06  4.01757e-06  2.13913e-06  1.25303e-06  7.82676e-07  4.98211e-07
  3.12286e-07  1.88623e-07  1.08523e-07  5.92665e-08  3.06851e-08  1.49660e-08
  6.77831e-09  2.79864e-09  1.03469e-09  3.38150e-10  9.72570e-11  2.47902e-11
  5.68384e-12  1.19738e-12  2.35687e-13  4.53139e-14  8.36669e-15  1.49897e-15
  2.60503e-16  4.73385e-17  1.97028e-18  0.00000e+00  0.00000e+00  0.00000e+00
  0.00000e+00  0.00000e+00  0.00000e+00  0.00000e+00  0.00000e+00  0.00000e+00
  0.00000e+00  0.00000e+00  0.00000e+00  0.00000e+00  0.00000e+00  0.00000e+00
  0.00000e+00  5.60102e-04  1.00477e-03  1.55748e-03  1.66068e-03  1.23678e-03
  2.98837e-03  2.71083e-03  8.47929e-04  1.19701e-03  5.07502e-04  1.54219e-04
  5.31734e-05  5.35846e-05  8.45726e-05  1.20263e-04  1.51108e-04  1.67431e-04
  1.61224e-04  1.34474e-04  9.82297e-05  6.40069e-05  3.81763e-05  2.36651e-05
  2.53211e-05  5.13678e-05  1.08136e-04  1.98423e-04  3.29587e-04  5.06660e-04
  6.90427e-04  7.81134e-04  7.07605e-04  5.21173e-04  3.35785e-04  2.12203e-04
  1.41948e-04  9.64977e-05  6.07022e-05  3.37283e-05  1.70538e-05  8.64793e-06
  4.86414e-06  3.06339e-06  2.02363e-06  1.32621e-06  8.42253e-07  5.14541e-07
  3.01084e-07  1.68093e-07  8.93913e-08  4.52707e-08  2.17227e-08  9.74410e-09
  4.00717e-09  1.48192e-09  4.85492e-10  1.40045e-10  3.57105e-11  8.17443e-12
  1.71722e-12  3.36482e-13  6.42678e-14  1.19839e-14  2.07639e-15  3.49567e-16
  6.29048e-17  2.52037e-18  0.00000e+00  0.00000e+00  0.00000e+00  0.00000e+00
  0.00000e+00  0.00000e+00  0.00000e+00  0.00000e+00  0.00000e+00  0.00000e+00
  0.00000e+00  0.00000e+00  0.00000e+00  0.00000e+00  0.00000e+00  0.00000e+00
  5.17135e-04  9.06124e-04  1.39372e-03  1.57040e-03  1.06689e-03  1.80860e-03
  3.00617e-03  1.91890e-03  8.65524e-04  3.50207e-04  1.11226e-04  4.33821e-05
  5.09783e-05  7.70651e-05  1.02007e-04  1.27408e-04  1.48607e-04  1.49780e-04
  1.26686e-04  9.15982e-05  5.87865e-05  3.50529e-05  2.22671e-05  2.60158e-05
  5.92274e-05  1.35336e-04  2.70372e-04  5.10233e-04  9.21866e-04  1.44466e-03
  1.74987e-03  1.54749e-03  1.01947e-03  5.51443e-04  2.87388e-04  1.64262e-04
  9.96644e-05  5.72058e-05  3.01549e-05  1.61684e-05  1.00592e-05  7.10719e-06
  5.10089e-06  3.49408e-06  2.25776e-06  1.38544e-06  8.13816e-07  4.59100e-07
  2.48443e-07  1.28750e-07  6.38401e-08  3.01483e-08  1.33813e-08  5.47020e-09
  2.01713e-09  6.60116e-10  1.90300e-10  4.84591e-11  1.10600e-11  2.31361e-12
  4.50538e-13  8.40942e-14  1.57101e-14  2.78371e-15  4.79149e-16  7.84966e-17
  3.03458e-18  0.00000e+00  0.00000e+00  0.00000e+00  0.00000e+00  0.00000e+00
  0.00000e+00  0.00000e+00  0.00000e+00  0.00000e+00  0.00000e+00  0.00000e+00
  0.00000e+00  0.00000e+00  0.00000e+00  0.00000e+00  0.00000e+00  4.26088e-04
  7.05945e-04  1.02026e-03  1.09487e-03  6.26132e-04  5.03572e-04  1.20836e-03
  1.00569e-03  4.68985e-04  1.66666e-04  6.45675e-05  9.16062e-05  1.81667e-04
  2.63155e-04  2.70226e-04  2.37730e-04  2.26644e-04  2.09868e-04  1.65139e-04
  1.10585e-04  6.67891e-05  3.93577e-05  2.50121e-05  2.51348e-05  5.27448e-05
  1.24464e-04  2.69424e-04  6.11640e-04  1.44818e-03  2.87321e-03  3.88889e-03
  3.28180e-03  1.78933e-03  7.31281e-04  2.86562e-04  1.35475e-04  7.48384e-05
  4.20656e-05  2.53244e-05  1.85487e-05  1.52145e-05  1.20192e-05  8.67435e-06
  5.74847e-06  3.56272e-06  2.09986e-06  1.19016e-06  6.51568e-07  3.44190e-07
  1.74979e-07  8.54448e-08  3.98856e-08  1.75609e-08  7.14009e-09  2.62251e-09
  8.55185e-10  2.45673e-10  6.23585e-11  1.41583e-11  2.95039e-12  5.71389e-13
  1.06036e-13  1.98951e-14  3.64258e-15  5.84658e-16  9.17127e-17  3.43113e-18
  0.00000e+00  0.00000e+00  0.00000e+00  0.00000e+00  0.00000e+00  0.00000e+00
  0.00000e+00  0.00000e+00  0.00000e+00  0.00000e+00  0.00000e+00  0.00000e+00
  0.00000e+00  0.00000e+00  0.00000e+00  0.00000e+00  3.27692e-04  5.08316e-04
  6.89221e-04  7.40041e-04  5.52977e-04  3.45819e-04  3.52787e-04  3.13763e-04
  1.63860e-04  6.40173e-05  9.11165e-05  2.49888e-04  5.49770e-04  9.13115e-04
  8.80174e-04  5.53719e-04  4.29299e-04  3.69757e-04  2.64932e-04  1.58921e-04
  8.65256e-05  4.79728e-05  2.97838e-05  2.47174e-05  4.06374e-05  8.69233e-05
  1.71456e-04  4.46597e-04  1.69906e-03  5.19275e-03  8.54495e-03  6.57333e-03
  2.53993e-03  6.39877e-04  1.76318e-04  8.48657e-05  5.38414e-05  3.79751e-05
  3.21784e-05  2.97022e-05  2.55220e-05  1.94431e-05  1.33081e-05  8.40026e-06
  5.00205e-06  2.85602e-06  1.57933e-06  8.48789e-07  4.42514e-07  2.22922e-07
  1.08168e-07  5.02760e-08  2.20740e-08  8.95388e-09  3.27861e-09  1.06460e-09
  3.04207e-10  7.68106e-11  1.73677e-11  3.58895e-12  6.91887e-13  1.27655e-13
  2.29738e-14  4.29465e-15  7.17101e-16  1.18403e-16  3.64213e-18  0.00000e+00
  0.00000e+00  0.00000e+00  0.00000e+00  0.00000e+00  0.00000e+00  0.00000e+00
  0.00000e+00  0.00000e+00  0.00000e+00  0.00000e+00  0.00000e+00  0.00000e+00
  0.00000e+00  0.00000e+00  0.00000e+00  2.49789e-04  3.65995e-04  4.74212e-04
  5.16529e-04  4.52973e-04  3.31806e-04  2.31647e-04  1.49932e-04  8.31230e-05
  9.04886e-05  2.36841e-04  5.30983e-04  1.09449e-03  2.47056e-03  2.48042e-03
  1.01189e-03  7.68177e-04  6.79992e-04  4.44873e-04  2.38716e-04  1.15802e-04
  5.77056e-05  3.51114e-05  3.31991e-05  6.04504e-05  1.29453e-04  2.03890e-04
  1.94653e-04  7.97940e-04  6.53804e-03  1.58001e-02  1.00865e-02  1.93861e-03
  3.09864e-04  2.25776e-04  1.65691e-04  1.03143e-04  6.91186e-05  5.54013e-05
  4.70373e-05  3.72618e-05  2.66380e-05  1.74001e-05  1.06151e-05  6.16618e-06
  3.45966e-06  1.89173e-06  1.01099e-06  5.26633e-07  2.65993e-07  1.29639e-07
  6.05505e-08  2.67021e-08  1.08614e-08  3.97724e-09  1.28791e-09  3.66172e-10
  9.18914e-11  2.06577e-11  4.24428e-12  8.14336e-13  1.49191e-13  2.68889e-14
  5.12543e-15  8.51860e-16  1.33744e-16  3.62943e-18  0.00000e+00  0.00000e+00
  0.00000e+00  0.00000e+00  0.00000e+00  0.00000e+00  0.00000e+00  0.00000e+00
  0.00000e+00  0.00000e+00  0.00000e+00  0.00000e+00  0.00000e+00  0.00000e+00
  0.00000e+00  0.00000e+00  2.00593e-04  2.82666e-04  3.56819e-04  3.93240e-04
  3.71860e-04  3.03359e-04  2.18727e-04  1.44512e-04  1.15412e-04  2.04661e-04
  5.34207e-04  1.14087e-03  1.34781e-03  2.01604e-03  2.31558e-03  1.10319e-03
  1.46176e-03  1.22019e-03  7.01411e-04  3.40154e-04  1.50526e-04  6.74026e-05
  4.09557e-05  5.53718e-05  1.39759e-04  3.73410e-04  8.66685e-04  1.52486e-03
  1.08579e-03  1.30887e-03  7.12214e-03  3.80194e-03  1.11195e-03  1.84070e-03
  1.14462e-03  5.39703e-04  2.45283e-04  1.25517e-04  7.98893e-05  5.86160e-05
  4.31290e-05  2.97881e-05  1.91508e-05  1.15918e-05  6.70526e-06  3.75655e-06
  2.05818e-06  1.10712e-06  5.83161e-07  2.98851e-07  1.47970e-07  7.01505e-08
  3.13198e-08  1.28535e-08  4.72973e-09  1.53320e-09  4.34947e-10  1.08697e-10
  2.43134e-11  4.96940e-12  9.47456e-13  1.72092e-13  3.02711e-14  5.39205e-15
  1.05669e-15  1.48162e-16  3.39484e-18  0.00000e+00  0.00000e+00  0.00000e+00
  0.00000e+00  0.00000e+00  0.00000e+00  0.00000e+00  0.00000e+00  0.00000e+00
  0.00000e+00  0.00000e+00  0.00000e+00  0.00000e+00  0.00000e+00  0.00000e+00
  0.00000e+00  1.77082e-04  2.45075e-04  3.06699e-04  3.42033e-04  3.37532e-04
  2.95867e-04  2.33834e-04  1.77184e-04  1.72221e-04  3.20350e-04  8.74211e-04
  2.38065e-03  2.80528e-03  2.08321e-03  3.71186e-03  1.53357e-03  2.76514e-03
  1.81159e-03  9.28529e-04  4.24383e-04  1.79857e-04  7.57616e-05  4.60253e-05
  7.89504e-05  2.31809e-04  6.82385e-04  1.89143e-03  4.86408e-03  9.04217e-03
  1.10410e-03  5.34859e-02  5.80823e-04  9.12291e-03  6.41307e-03  2.60031e-03
  9.78720e-04  3.77556e-04  1.60082e-04  8.32352e-05  5.41860e-05  3.88397e-05
  2.72978e-05  1.80414e-05  1.11907e-05  6.59154e-06  3.74262e-06  2.07630e-06
  1.13425e-06  6.09757e-07  3.20235e-07  1.62701e-07  7.89845e-08  3.59568e-08
  1.49756e-08  5.56911e-09  1.81735e-09  5.17149e-10  1.29245e-10  2.88525e-11
  5.87823e-12  1.11587e-12  2.02783e-13  3.49861e-14  6.21525e-15  1.22381e-15
  1.92309e-16  1.55861e-17  0.00000e+00  0.00000e+00  0.00000e+00  0.00000e+00
  0.00000e+00  0.00000e+00  0.00000e+00  0.00000e+00  0.00000e+00  0.00000e+00
  0.00000e+00  0.00000e+00  0.00000e+00  0.00000e+00  0.00000e+00  0.00000e+00
  1.72227e-04  2.38092e-04  2.98850e-04  3.36806e-04  3.39963e-04  3.09817e-04
  2.59485e-04  2.11290e-04  2.09863e-04  3.51032e-04  8.46891e-04  2.09922e-03
  2.70497e-03  1.32651e-03  2.90605e-03  1.58964e-03  2.63067e-03  1.81314e-03
  9.50730e-04  4.40712e-04  1.89164e-04  8.02433e-05  4.87150e-05  8.53684e-05
  2.49692e-04  7.11599e-04  1.87109e-03  4.41733e-03  6.93855e-03  6.93179e-04
  5.73712e-02  2.70169e-06  6.07346e-03  5.37374e-03  2.41937e-03  9.53436e-04
  3.61868e-04  1.36966e-04  5.94038e-05  3.60361e-05  2.78514e-05  2.17481e-05
  1.56082e-05  1.02238e-05  6.22315e-06  3.60187e-06  2.02595e-06  1.12446e-06
  6.18196e-07  3.34141e-07  1.75138e-07  8.75053e-08  4.07912e-08  1.73100e-08
  6.53452e-09  2.15861e-09  6.20345e-10  1.56039e-10  3.49046e-11  7.10652e-12
  1.34130e-12  2.42922e-13  4.12286e-14  7.26224e-15  1.48211e-15  2.29018e-16
  2.04753e-17  0.00000e+00  0.00000e+00  0.00000e+00  0.00000e+00  0.00000e+00
  0.00000e+00  0.00000e+00  0.00000e+00  0.00000e+00  0.00000e+00  0.00000e+00
  0.00000e+00  0.00000e+00  0.00000e+00  0.00000e+00  0.00000e+00  1.77866e-04
  2.47525e-04  3.12797e-04  3.54831e-04  3.60902e-04  3.33192e-04  2.85322e-04
  2.36830e-04  2.24409e-04  3.15348e-04  5.79921e-04  9.18761e-04  9.84252e-04
  2.68178e-03  3.37520e-03  1.48068e-03  1.58781e-03  1.31659e-03  7.71133e-04
  3.82150e-04  1.74999e-04  8.39767e-05  5.78489e-05  8.35770e-05  1.94785e-04
  4.61205e-04  9.24585e-04  1.30361e-03  7.35733e-04  5.11299e-03  1.78821e-02
  9.47547e-03  4.58096e-04  1.02869e-03  9.66593e-04  5.33138e-04  2.32897e-04
  8.55158e-05  3.25249e-05  2.18797e-05  2.15735e-05  1.96073e-05  1.51544e-05
  1.02567e-05  6.30837e-06  3.64594e-06  2.04109e-06  1.13331e-06  6.30196e-07
  3.48363e-07  1.87828e-07  9.64649e-08  4.60299e-08  1.99161e-08  7.64940e-09
  2.56839e-09  7.48885e-10  1.90540e-10  4.28981e-11  8.74344e-12  1.64482e-12
  2.93830e-13  5.23945e-14  8.51210e-15  1.50878e-15  2.82254e-16  2.65018e-17
  0.00000e+00  0.00000e+00  0.00000e+00  0.00000e+00  0.00000e+00  0.00000e+00
  0.00000e+00  0.00000e+00  0.00000e+00  0.00000e+00  0.00000e+00  0.00000e+00
  0.00000e+00  0.00000e+00  0.00000e+00  0.00000e+00  1.85965e-04  2.60380e-04
  3.30799e-04  3.76591e-04  3.83760e-04  3.55336e-04  3.06546e-04  2.54900e-04
  2.29090e-04  2.78466e-04  4.37829e-04  6.62837e-04  1.02420e-03  2.07085e-03
  2.38223e-03  1.46872e-03  1.13675e-03  8.79179e-04  5.46539e-04  2.91680e-04
  1.54596e-04  1.07677e-04  1.09488e-04  1.30552e-04  1.74941e-04  2.59164e-04
  3.26355e-04  2.90933e-04  1.17681e-03  7.84957e-03  1.73870e-02  1.11498e-02
  2.00030e-03  1.13249e-04  2.24631e-04  2.63990e-04  1.82140e-04  9.74404e-05
  5.59869e-05  4.43860e-05  3.85153e-05  3.01774e-05  2.09046e-05  1.30874e-05
  7.58964e-06  4.18064e-06  2.24903e-06  1.21375e-06  6.66903e-07  3.70584e-07
  2.03136e-07  1.06428e-07  5.17392e-08  2.27691e-08  8.89289e-09  3.03776e-09
  9.00538e-10  2.32208e-10  5.27644e-11  1.07837e-11  2.02726e-12  3.59539e-13
  6.35705e-14  1.03696e-14  1.81728e-15  3.55094e-16  3.33507e-17  0.00000e+00
  0.00000e+00  0.00000e+00  0.00000e+00  0.00000e+00  0.00000e+00  0.00000e+00
  0.00000e+00  0.00000e+00  0.00000e+00  0.00000e+00  0.00000e+00  0.00000e+00
  0.00000e+00  0.00000e+00  0.00000e+00  1.90458e-04  2.66894e-04  3.39596e-04
  3.87594e-04  3.96487e-04  3.69016e-04  3.20150e-04  2.65388e-04  2.27363e-04
  2.45681e-04  3.53647e-04  5.50726e-04  8.38344e-04  1.18065e-03  1.26380e-03
  1.03604e-03  8.03024e-04  5.82492e-04  3.67809e-04  2.15351e-04  1.60030e-04
  1.99888e-04  2.88147e-04  3.35219e-04  3.06641e-04  2.73805e-04  2.52241e-04
  3.12485e-04  1.16660e-03  3.94111e-03  6.56087e-03  4.81118e-03  1.51540e-03
  2.29209e-04  2.10455e-04  3.57448e-04  3.56239e-04  2.68831e-04  2.01658e-04
  1.52228e-04  1.03964e-04  6.39599e-05  3.66348e-05  1.99717e-05  1.04754e-05
  5.34407e-06  2.70135e-06  1.38715e-06  7.37167e-07  4.03858e-07  2.21671e-07
  1.17229e-07  5.76687e-08  2.57043e-08  1.01818e-08  3.53271e-09  1.06369e-09
  2.77947e-10  6.37054e-11  1.30734e-11  2.45981e-12  4.30514e-13  7.55211e-14
  1.22746e-14  1.89449e-15  4.05921e-16  4.04128e-17  0.00000e+00  0.00000e+00
  0.00000e+00  0.00000e+00  0.00000e+00  0.00000e+00  0.00000e+00  0.00000e+00
  0.00000e+00  0.00000e+00  0.00000e+00  0.00000e+00  0.00000e+00  0.00000e+00
  0.00000e+00  0.00000e+00  1.89564e-04  2.63990e-04  3.34572e-04  3.81960e-04
  3.92824e-04  3.68437e-04  3.20559e-04  2.62347e-04  2.13106e-04  2.04631e-04
  2.62555e-04  3.83124e-04  5.35854e-04  6.67627e-04  7.08364e-04  6.46532e-04
  5.28812e-04  3.85509e-04  2.50440e-04  1.76466e-04  2.21902e-04  4.28627e-04
  7.18771e-04  7.78975e-04  5.35907e-04  3.97105e-04  3.87491e-04  3.80612e-04
  6.50642e-04  1.39947e-03  1.95399e-03  1.47418e-03  5.66268e-04  2.03592e-04
  3.89051e-04  6.23354e-04  5.82392e-04  5.01825e-04  5.06722e-04  4.01530e-04
  2.42285e-04  1.26971e-04  6.29158e-05  3.05388e-05  1.46524e-05  6.97170e-06
  3.32586e-06  1.62505e-06  8.30281e-07  4.43870e-07  2.41367e-07  1.27756e-07
  6.32271e-08  2.84238e-08  1.13797e-08  3.99712e-09  1.21854e-09  3.21836e-10
  7.42967e-11  1.52987e-11  2.87560e-12  5.01765e-13  8.74908e-14  1.41626e-14
  2.27515e-15  4.75334e-16  4.30708e-17  0.00000e+00  0.00000e+00  0.00000e+00
  0.00000e+00  0.00000e+00  0.00000e+00  0.00000e+00  0.00000e+00  0.00000e+00
  0.00000e+00  0.00000e+00  0.00000e+00  0.00000e+00  0.00000e+00  0.00000e+00
  0.00000e+00  1.86947e-04  2.57294e-04  3.22827e-04  3.66290e-04  3.76132e-04
  3.52544e-04  3.04022e-04  2.42143e-04  1.85179e-04  1.59477e-04  1.83347e-04
  2.50216e-04  3.33206e-04  4.02323e-04  4.35392e-04  4.22047e-04  3.62802e-04
  2.71711e-04  1.86221e-04  1.73007e-04  3.37009e-04  7.99911e-04  1.36052e-03
  8.97286e-04  1.06318e-04  1.79226e-04  4.99983e-04  4.60261e-04  3.63029e-04
  4.15851e-04  4.50661e-04  2.91688e-04  1.02794e-04  1.72711e-04  4.81749e-04
  4.54823e-04  2.73230e-05  1.10044e-04  7.98583e-04  7.84860e-04  4.39426e-04
  2.06766e-04  9.31200e-05  4.18468e-05  1.89045e-05  8.57681e-06  3.93154e-06
  1.85374e-06  9.18125e-07  4.79773e-07  2.57837e-07  1.36143e-07  6.75827e-08
  3.05604e-08  1.23264e-08  4.36557e-09  1.34188e-09  3.56866e-10  8.27981e-11
  1.70717e-11  3.21177e-12  5.56281e-13  9.46578e-14  1.56686e-14  2.49205e-15
  5.25359e-16  4.83156e-17  0.00000e+00  0.00000e+00  0.00000e+00  0.00000e+00
  0.00000e+00  0.00000e+00  0.00000e+00  0.00000e+00  0.00000e+00  0.00000e+00
  0.00000e+00  0.00000e+00  0.00000e+00  0.00000e+00  0.00000e+00  0.00000e+00
  1.90838e-04  2.60078e-04  3.22821e-04  3.62080e-04  3.67021e-04  3.38245e-04
  2.84403e-04  2.17907e-04  1.57053e-04  1.24957e-04  1.35761e-04  1.82267e-04
  2.42288e-04  2.95307e-04  3.28459e-04  3.30708e-04  2.93397e-04  2.23938e-04
  1.60138e-04  1.81596e-04  4.35934e-04  1.12372e-03  1.81531e-03  1.10970e-04
  6.14032e-03  3.63977e-04  4.41207e-04  5.26762e-04  3.16977e-04  1.80873e-04
  1.00985e-04  3.34910e-05  4.07091e-05  2.23270e-04  4.44357e-04  3.80420e-05
  3.18791e-03  1.40012e-03  8.78934e-04  1.09259e-03  5.88157e-04  2.62607e-04
  1.13118e-04  4.90259e-05  2.15109e-05  9.53213e-06  4.28411e-06  1.98436e-06
  9.66755e-07  4.98580e-07  2.66093e-07  1.40435e-07  6.99557e-08  3.17886e-08
  1.28850e-08  4.58329e-09  1.41409e-09  3.77102e-10  8.76471e-11  1.80805e-11
  3.40118e-12  5.87076e-13  9.94352e-14  1.65297e-14  2.59890e-15  4.72933e-16
  5.08300e-17  0.00000e+00  0.00000e+00  0.00000e+00  0.00000e+00  0.00000e+00
  0.00000e+00  0.00000e+00  0.00000e+00  0.00000e+00  0.00000e+00  0.00000e+00
  0.00000e+00  0.00000e+00  0.00000e+00  0.00000e+00  0.00000e+00  2.11979e-04
  2.90415e-04  3.61246e-04  4.03575e-04  4.04105e-04  3.65042e-04  2.99309e-04
  2.22493e-04  1.53778e-04  1.16152e-04  1.23380e-04  1.67417e-04  2.25508e-04
  2.78094e-04  3.13827e-04  3.21380e-04  2.89424e-04  2.22515e-04  1.58007e-04
  1.77234e-04  4.29398e-04  1.11968e-03  1.90309e-03  4.71927e-04  1.44410e-03
  3.54586e-05  4.42160e-04  5.16743e-04  3.42344e-04  2.09737e-04  1.33835e-04
  1.00565e-04  1.47348e-04  3.22538e-04  5.04975e-04  1.99290e-04  8.18614e-05
  4.31974e-06  9.61183e-04  1.02074e-03  5.58414e-04  2.54419e-04  1.10983e-04
  4.83737e-05  2.12486e-05  9.40842e-06  4.22479e-06  1.95585e-06  9.52293e-07
  4.91050e-07  2.62672e-07  1.39376e-07  6.98897e-08  3.19365e-08  1.29860e-08
  4.62324e-09  1.42540e-09  3.79548e-10  8.81026e-11  1.81445e-11  3.40055e-12
  5.88552e-13  9.89547e-14  1.66450e-14  2.50424e-15  4.71475e-16  5.01497e-17
  0.00000e+00  0.00000e+00  0.00000e+00  0.00000e+00  0.00000e+00  0.00000e+00
  0.00000e+00  0.00000e+00  0.00000e+00  0.00000e+00  0.00000e+00  0.00000e+00
  0.00000e+00  0.00000e+00  0.00000e+00  0.00000e+00  2.61716e-04  3.68907e-04
  4.70229e-04  5.32990e-04  5.35444e-04  4.83592e-04  3.98190e-04  2.96918e-04
  2.01013e-04  1.40657e-04  1.36229e-04  1.78840e-04  2.39768e-04  2.95733e-04
  3.35583e-04  3.47816e-04  3.18095e-04  2.47423e-04  1.70376e-04  1.58063e-04
  3.20615e-04  7.86271e-04  1.43053e-03  1.35532e-03  5.94788e-04  4.40069e-04
  4.85352e-04  4.23356e-04  3.21035e-04  2.54571e-04  2.17827e-04  2.00505e-04
  2.34382e-04  3.56812e-04  5.13015e-04  4.75295e-04  2.21541e-04  2.94359e-04
  6.76992e-04  6.41156e-04  3.84096e-04  1.91094e-04  8.88400e-05  4.04002e-05
  1.82424e-05  8.23363e-06  3.75632e-06  1.76546e-06  8.72141e-07  4.55913e-07
  2.47210e-07  1.32950e-07  6.74363e-08  3.10433e-08  1.26510e-08  4.49456e-09
  1.37914e-09  3.65201e-10  8.43570e-11  1.73167e-11  3.23359e-12  5.61843e-13
  9.40904e-14  1.53745e-14  2.43937e-15  4.96007e-16  4.64003e-17  0.00000e+00
  0.00000e+00  0.00000e+00  0.00000e+00  0.00000e+00  0.00000e+00  0.00000e+00
  0.00000e+00  0.00000e+00  0.00000e+00  0.00000e+00  0.00000e+00  0.00000e+00
  0.00000e+00  0.00000e+00  0.00000e+00  3.49719e-04  5.16348e-04  6.84657e-04
  7.93177e-04  8.03467e-04  7.41134e-04  6.30797e-04  4.77725e-04  3.15146e-04
  1.95961e-04  1.57197e-04  1.89068e-04  2.50842e-04  3.10300e-04  3.55094e-04
  3.74049e-04  3.49562e-04  2.77951e-04  1.89037e-04  1.39886e-04  1.97377e-04
  4.12088e-04  7.27904e-04  8.78495e-04  7.09305e-04  4.82125e-04  3.50013e-04
  2.76619e-04  2.38470e-04  2.31519e-04  2.31897e-04  2.23456e-04  2.31597e-04
  2.87081e-04  3.62918e-04  3.61434e-04  2.58508e-04  2.41712e-04  3.23068e-04
  3.07226e-04  2.08848e-04  1.17429e-04  5.99760e-05  2.91601e-05  1.37982e-05
  6.44968e-06  3.03235e-06  1.46693e-06  7.45294e-07  4.00168e-07  2.22534e-07
  1.22381e-07  6.31386e-08  2.93435e-08  1.19825e-08  4.23813e-09  1.28989e-09
  3.38583e-10  7.76289e-11  1.58665e-11  2.95844e-12  5.15315e-13  8.57614e-14
  1.38451e-14  2.30226e-15  4.74675e-16  4.02707e-17  0.00000e+00  0.00000e+00
  0.00000e+00  0.00000e+00  0.00000e+00  0.00000e+00  0.00000e+00  0.00000e+00
  0.00000e+00  0.00000e+00  0.00000e+00  0.00000e+00  0.00000e+00  0.00000e+00
  0.00000e+00  0.00000e+00  4.78721e-04  7.45701e-04  1.02942e-03  1.19561e-03
  1.19867e-03  1.19768e-03  1.07534e-03  7.86031e-04  4.96672e-04  2.74303e-04
  1.74323e-04  1.83951e-04  2.44152e-04  3.07779e-04  3.57104e-04  3.81645e-04
  3.63646e-04  2.96274e-04  2.03695e-04  1.30822e-04  1.18147e-04  1.80644e-04
  2.85498e-04  3.49382e-04  3.18436e-04  2.40409e-04  1.78738e-04  1.46548e-04
  1.42658e-04  1.63354e-04  1.84736e-04  1.84391e-04  1.76394e-04  1.86064e-04
  2.04715e-04  1.95615e-04  1.53479e-04  1.30239e-04  1.38360e-04  1.32002e-04
  1.00051e-04  6.34307e-05  3.58336e-05  1.88153e-05  9.43249e-06  4.61792e-06
  2.26339e-06  1.13979e-06  6.02060e-07  3.35667e-07  1.93440e-07  1.09672e-07
  5.78255e-08  2.71898e-08  1.11256e-08  3.91305e-09  1.17885e-09  3.06091e-10
  6.95724e-11  1.41363e-11  2.62297e-12  4.58145e-13  7.69729e-14  1.22294e-14
  2.00702e-15  4.46756e-16  5.31074e-17  0.00000e+00  0.00000e+00  0.00000e+00
  0.00000e+00  0.00000e+00  0.00000e+00  0.00000e+00  0.00000e+00  0.00000e+00
  0.00000e+00  0.00000e+00  0.00000e+00  0.00000e+00  0.00000e+00  0.00000e+00
  0.00000e+00  6.34224e-04  1.04049e-03  1.48033e-03  1.62891e-03  1.58910e-03
  2.34974e-03  2.09758e-03  1.24074e-03  7.76181e-04  3.86585e-04  1.92708e-04
  1.68261e-04  2.22099e-04  2.88610e-04  3.41107e-04  3.68268e-04  3.55068e-04
  2.94782e-04  2.06563e-04  1.26015e-04  8.12040e-05  7.76848e-05  9.75379e-05
  1.12370e-04  1.07534e-04  9.15627e-05  7.65308e-05  6.76324e-05  7.30245e-05
  9.79259e-05  1.25932e-04  1.32745e-04  1.20740e-04  1.09896e-04  1.04463e-04
  9.33071e-05  7.45684e-05  6.16956e-05  5.93840e-05  5.64858e-05  4.63094e-05
  3.24637e-05  2.01182e-05  1.13979e-05  6.07642e-06  3.13663e-06  1.61504e-06
  8.52398e-07  4.70767e-07  2.74200e-07  1.64842e-07  9.68525e-08  5.23419e-08
  2.49314e-08  1.02267e-08  3.57741e-09  1.06707e-09  2.73974e-10  6.17286e-11
  1.24643e-11  2.31020e-12  4.02531e-13  6.71059e-14  1.07096e-14  1.79156e-15
  4.16345e-16  4.85473e-17  0.00000e+00  0.00000e+00  0.00000e+00  0.00000e+00
  0.00000e+00  0.00000e+00  0.00000e+00  0.00000e+00  0.00000e+00  0.00000e+00
  0.00000e+00  0.00000e+00  0.00000e+00  0.00000e+00  0.00000e+00  0.00000e+00
  7.74579e-04  1.32322e-03  1.91154e-03  1.84545e-03  1.75546e-03  2.40580e-03
  1.63301e-03  2.15237e-03  1.48417e-03  5.90986e-04  2.27471e-04  1.56404e-04
  1.96857e-04  2.61451e-04  3.15128e-04  3.43504e-04  3.33325e-04  2.79647e-04
  1.98718e-04  1.20006e-04  6.60007e-05  4.07767e-05  3.36600e-05  3.19686e-05
  3.09780e-05  3.13801e-05  3.14385e-05  3.01495e-05  3.54018e-05  5.56916e-05
  8.13789e-05  9.10477e-05  8.03676e-05  6.37288e-05  5.09074e-05  4.08065e-05
  3.20024e-05  2.69497e-05  2.61249e-05  2.57216e-05  2.26246e-05  1.72296e-05
  1.15411e-05  6.99071e-06  3.94765e-06  2.14722e-06  1.16118e-06  6.40818e-07
  3.68642e-07  2.23785e-07  1.40304e-07  8.54259e-08  4.73019e-08  2.28191e-08
  9.39288e-09  3.27396e-09  9.69169e-10  2.46762e-10  5.51957e-11  1.10851e-11
  2.05260e-12  3.56777e-13  5.96487e-14  9.76031e-15  1.56636e-15  3.84753e-16
  4.40858e-17  0.00000e+00  0.00000e+00  0.00000e+00  0.00000e+00  0.00000e+00
  0.00000e+00  0.00000e+00  0.00000e+00  0.00000e+00  0.00000e+00  0.00000e+00
  0.00000e+00  0.00000e+00  0.00000e+00  0.00000e+00  0.00000e+00  8.40668e-04
  1.45973e-03  2.10538e-03  1.80339e-03  1.48663e-03  5.74507e-03  8.09226e-03
  3.15467e-03  2.62021e-03  8.08570e-04  2.62129e-04  1.56211e-04  1.85745e-04
  2.46491e-04  2.99542e-04  3.27905e-04  3.18250e-04  2.66996e-04  1.89857e-04
  1.13948e-04  5.97470e-05  3.08632e-05  1.81345e-05  1.18534e-05  9.62436e-06
  1.21004e-05  1.56865e-05  1.66930e-05  2.03511e-05  3.48921e-05  5.47640e-05
  6.28720e-05  5.32540e-05  3.64757e-05  2.30830e-05  1.52209e-05  1.15424e-05
  1.11800e-05  1.28028e-05  1.40674e-05  1.33422e-05  1.07946e-05  7.60989e-06
  4.81735e-06  2.83146e-06  1.59968e-06  8.95681e-07  5.08763e-07  3.00080e-07
  1.87390e-07  1.21371e-07  7.60819e-08  4.29885e-08  2.09763e-08  8.67165e-09
  3.02123e-09  8.91637e-10  2.26134e-10  5.03975e-11  1.00973e-11  1.86464e-12
  3.24425e-13  5.43209e-14  8.75633e-15  1.38872e-15  2.82896e-16  6.77401e-17
  0.00000e+00  0.00000e+00  0.00000e+00  0.00000e+00  0.00000e+00  0.00000e+00
  0.00000e+00  0.00000e+00  0.00000e+00  0.00000e+00  0.00000e+00  0.00000e+00
  0.00000e+00  0.00000e+00  0.00000e+00  0.00000e+00  7.97615e-04  1.36318e-03
  1.92467e-03  1.61756e-03  1.57632e-03  6.79295e-04  8.10166e-04  3.36661e-03
  2.24775e-03  7.24791e-04  2.53020e-04  1.68941e-04  2.05807e-04  2.67481e-04
  3.19318e-04  3.46088e-04  3.33365e-04  2.76809e-04  1.93809e-04  1.13959e-04
  5.88535e-05  3.12001e-05  1.94910e-05  1.21223e-05  7.59500e-06  9.60631e-06
  1.55292e-05  1.87034e-05  2.12373e-05  3.21581e-05  4.87490e-05  5.43769e-05
  4.22852e-05  2.37205e-05  1.03157e-05  4.36072e-06  3.62651e-06  5.88865e-06
  9.04482e-06  1.10132e-05  1.07880e-05  8.83240e-06  6.27411e-06  4.00500e-06
  2.37920e-06  1.36066e-06  7.69817e-07  4.39697e-07  2.60144e-07  1.63801e-07
  1.07782e-07  6.87408e-08  3.93709e-08  1.93830e-08  8.05645e-09  2.81566e-09
  8.32487e-10  2.11304e-10  4.71094e-11  9.44971e-12  1.73886e-12  3.02588e-13
  5.06787e-14  8.03818e-15  1.28527e-15  2.87005e-16  6.68450e-17  0.00000e+00
  0.00000e+00  0.00000e+00  0.00000e+00  0.00000e+00  0.00000e+00  0.00000e+00
  0.00000e+00  0.00000e+00  0.00000e+00  0.00000e+00  0.00000e+00  0.00000e+00
  0.00000e+00  0.00000e+00  0.00000e+00  6.68748e-04  1.09762e-03  1.51315e-03
  1.42974e-03  1.32419e-03  3.11214e-03  2.96149e-03  2.02251e-03  1.12498e-03
  4.61688e-04  2.19405e-04  2.06948e-04  2.73778e-04  3.42424e-04  3.91465e-04
  4.17673e-04  4.02437e-04  3.31633e-04  2.26706e-04  1.28429e-04  6.41623e-05
  3.50962e-05  2.44719e-05  1.64863e-05  1.07669e-05  1.57309e-05  2.89010e-05
  3.65508e-05  3.68529e-05  4.79802e-05  7.36486e-05  8.21995e-05  5.89055e-05
  2.83693e-05  1.01129e-05  3.73101e-06  3.69455e-06  6.56705e-06  9.92775e-06
  1.16847e-05  1.10675e-05  8.80702e-06  6.12255e-06  3.85170e-06  2.26825e-06
  1.28997e-06  7.25223e-07  4.10117e-07  2.39635e-07  1.49461e-07  9.81471e-08
  6.28423e-08  3.62216e-08  1.79474e-08  7.50568e-09  2.63876e-09  7.84373e-10
  1.99924e-10  4.47044e-11  8.97386e-12  1.65114e-12  2.85112e-13  4.74613e-14
  7.75013e-15  1.21089e-15  3.91546e-16  4.07720e-17  0.00000e+00  0.00000e+00
  0.00000e+00  0.00000e+00  0.00000e+00  0.00000e+00  0.00000e+00  0.00000e+00
  0.00000e+00  0.00000e+00  0.00000e+00  0.00000e+00  0.00000e+00  0.00000e+00
  0.00000e+00  0.00000e+00  5.12574e-04  7.99912e-04  1.08330e-03  1.17456e-03
  1.13999e-03  1.46254e-03  1.53501e-03  1.07601e-03  6.00270e-04  2.98368e-04
  2.21493e-04  2.94987e-04  4.05514e-04  4.80093e-04  5.11311e-04  5.42522e-04
  5.48961e-04  4.61905e-04  3.09841e-04  1.68219e-04  7.90605e-05  4.04259e-05
  2.73302e-05  1.86409e-05  1.56248e-05  3.22361e-05  6.42379e-05  8.19782e-05
  7.18931e-05  8.71445e-05  1.66567e-04  1.97637e-04  1.28700e-04  5.73330e-05
  2.47121e-05  1.37491e-05  1.05399e-05  1.08445e-05  1.24728e-05  1.31298e-05
  1.17977e-05  9.10563e-06  6.20773e-06  3.85832e-06  2.25626e-06  1.27669e-06
  7.12910e-07  3.98715e-07  2.29258e-07  1.40327e-07  9.07513e-08  5.77064e-08
  3.32692e-08  1.65586e-08  6.96869e-09  2.46646e-09  7.38010e-10  1.89103e-10
  4.23739e-11  8.52558e-12  1.56838e-12  2.70767e-13  4.50634e-14  7.28577e-15
  1.05271e-15  3.75991e-16  4.40600e-17  0.00000e+00  0.00000e+00  0.00000e+00
  0.00000e+00  0.00000e+00  0.00000e+00  0.00000e+00  0.00000e+00  0.00000e+00
  0.00000e+00  0.00000e+00  0.00000e+00  0.00000e+00  0.00000e+00  0.00000e+00
  0.00000e+00  3.76467e-04  5.57417e-04  7.35711e-04  8.40310e-04  8.60511e-04
  8.70286e-04  8.10670e-04  6.04669e-04  3.66954e-04  2.46043e-04  3.02791e-04
  4.69426e-04  6.29994e-04  7.67775e-04  7.12213e-04  6.73355e-04  7.97627e-04
  7.17047e-04  4.72374e-04  2.46172e-04  1.09000e-04  4.89808e-05  2.81835e-05
  1.94628e-05  2.60182e-05  6.87031e-05  1.44662e-04  1.97351e-04  1.57047e-04
  1.55749e-04  4.47106e-04  5.52709e-04  2.95433e-04  1.24361e-04  6.77333e-05
  4.23285e-05  2.64265e-05  1.80466e-05  1.49452e-05  1.35421e-05  1.15508e-05
  8.77986e-06  5.97614e-06  3.73218e-06  2.19948e-06  1.25354e-06  7.02070e-07
  3.91243e-07  2.22286e-07  1.33263e-07  8.42699e-08  5.28349e-08  3.03465e-08
  1.51448e-08  6.40917e-09  2.28220e-09  6.86487e-10  1.76637e-10  3.96947e-11
  7.99909e-12  1.47421e-12  2.54390e-13  4.27021e-14  6.92237e-15  9.09501e-16
  1.65212e-16  4.47372e-17  0.00000e+00  0.00000e+00  0.00000e+00  0.00000e+00
  0.00000e+00  0.00000e+00  0.00000e+00  0.00000e+00  0.00000e+00  0.00000e+00
  0.00000e+00  0.00000e+00  0.00000e+00  0.00000e+00  0.00000e+00  0.00000e+00
  2.80019e-04  3.93998e-04  5.00543e-04  5.65269e-04  5.72158e-04  5.33165e-04
  4.53298e-04  3.38309e-04  2.47787e-04  2.86918e-04  5.30331e-04  8.76976e-04
  1.14534e-03  2.11349e-03  1.95037e-03  8.44361e-04  1.23209e-03  1.17462e-03
  7.37517e-04  3.67050e-04  1.56735e-04  6.42193e-05  3.11289e-05  2.36095e-05
  4.68625e-05  1.32470e-04  2.98439e-04  4.83325e-04  4.49444e-04  2.24548e-04
  9.56803e-04  1.19203e-03  5.21215e-04  2.90693e-04  1.89891e-04  1.08423e-04
  5.58589e-05  2.85095e-05  1.69057e-05  1.24907e-05  1.00118e-05  7.62170e-06
  5.30307e-06  3.40447e-06  2.06198e-06  1.20208e-06  6.83062e-07  3.82476e-07
  2.15832e-07  1.26835e-07  7.81673e-08  4.81106e-08  2.74412e-08  1.37045e-08
  5.81897e-09  2.07972e-09  6.27172e-10  1.61649e-10  3.63748e-11  7.33796e-12
  1.35626e-12  2.33623e-13  3.93862e-14  6.41858e-15  8.56771e-16  1.57369e-16
  4.26773e-17  0.00000e+00  0.00000e+00  0.00000e+00  0.00000e+00  0.00000e+00
  0.00000e+00  0.00000e+00  0.00000e+00  0.00000e+00  0.00000e+00  0.00000e+00
  0.00000e+00  0.00000e+00  0.00000e+00  0.00000e+00  0.00000e+00  2.23486e-04
  3.01677e-04  3.68385e-04  4.01778e-04  3.90695e-04  3.41601e-04  2.70899e-04
  2.05602e-04  2.07874e-04  4.00309e-04  9.69364e-04  1.97142e-03  2.32166e-03
  1.62521e-03  1.55280e-03  1.36393e-03  2.10865e-03  1.84468e-03  1.06097e-03
  5.04216e-04  2.12517e-04  8.50195e-05  3.83856e-05  3.24494e-05  7.36645e-05
  2.05711e-04  4.92801e-04  9.71935e-04  1.30720e-03  4.50095e-04  1.35888e-04
  4.19350e-04  8.30129e-04  8.49116e-04  4.75687e-04  2.21656e-04  9.64918e-05
  4.05771e-05  1.82399e-05  1.05480e-05  7.80582e-06  6.07587e-06  4.44706e-06
  3.00698e-06  1.90422e-06  1.14751e-06  6.65451e-07  3.75623e-07  2.10858e-07
  1.21433e-07  7.27577e-08  4.37886e-08  2.47041e-08  1.22999e-08  5.22196e-09
  1.86600e-09  5.62462e-10  1.44886e-10  3.26147e-11  6.58405e-12  1.21792e-12
  2.12914e-13  3.55177e-14  5.64040e-15  7.99824e-16  1.42210e-16  3.82162e-17
  0.00000e+00  0.00000e+00  0.00000e+00  0.00000e+00  0.00000e+00  0.00000e+00
  0.00000e+00  0.00000e+00  0.00000e+00  0.00000e+00  0.00000e+00  0.00000e+00
  0.00000e+00  0.00000e+00  0.00000e+00  0.00000e+00  1.98934e-04  2.62904e-04
  3.13594e-04  3.33482e-04  3.14945e-04  2.65436e-04  2.02999e-04  1.58502e-04
  2.00562e-04  4.81882e-04  1.33885e-03  3.28810e-03  3.12404e-03  6.12182e-03
  2.67235e-03  1.19712e-03  2.93915e-03  2.31977e-03  1.26416e-03  5.90664e-04
  2.51200e-04  1.01971e-04  4.59034e-05  4.03385e-05  9.05593e-05  2.40547e-04
  5.72751e-04  1.20185e-03  1.87966e-03  3.83897e-04  4.82591e-03  1.06962e-03
  2.12100e-03  1.82688e-03  8.07742e-04  3.24800e-04  1.27462e-04  4.77899e-05
  1.77975e-05  8.33566e-06  5.88469e-06  4.90229e-06  3.88002e-06  2.79051e-06
  1.84536e-06  1.14209e-06  6.70931e-07  3.79436e-07  2.10958e-07  1.18704e-07
  6.88990e-08  4.03245e-08  2.23578e-08  1.10291e-08  4.65716e-09  1.65732e-09
  4.97929e-10  1.28048e-10  2.87905e-11  5.82429e-12  1.08175e-12  1.90317e-13
  3.19807e-14  5.24601e-15  8.53549e-16  1.36820e-16  4.24242e-17  0.00000e+00
  0.00000e+00  0.00000e+00  0.00000e+00  0.00000e+00  0.00000e+00  0.00000e+00
  0.00000e+00  0.00000e+00  0.00000e+00  0.00000e+00  0.00000e+00  0.00000e+00
  0.00000e+00  0.00000e+00  0.00000e+00  1.96131e-04  2.59373e-04  3.09089e-04
  3.28079e-04  3.09817e-04  2.62553e-04  2.02675e-04  1.56652e-04  1.86632e-04
  4.27878e-04  1.13473e-03  2.53085e-03  2.71344e-03  2.48330e-04  4.35314e-04
  1.46884e-03  2.43518e-03  2.07200e-03  1.18026e-03  5.68581e-04  2.48530e-04
  1.03419e-04  4.71311e-05  4.07240e-05  8.60908e-05  2.10846e-04  4.51706e-04
  8.09049e-04  9.82213e-04  3.47956e-04  1.44014e-04  7.06934e-05  2.12151e-03
  1.71784e-03  7.82995e-04  3.18896e-04  1.23305e-04  4.36186e-05  1.46159e-05
  6.66509e-06  5.39978e-06  5.01201e-06  4.15966e-06  3.04464e-06  2.01969e-06
  1.24373e-06  7.23531e-07  4.03794e-07  2.20315e-07  1.20533e-07  6.74838e-08
  3.81454e-08  2.06017e-08  9.98630e-09  4.16783e-09  1.47159e-09  4.40144e-10
  1.12941e-10  2.54405e-11  5.15028e-12  9.63946e-13  1.69463e-13  2.89669e-14
  4.92661e-15  7.74972e-16  1.22352e-16  3.70717e-17  0.00000e+00  0.00000e+00
  0.00000e+00  0.00000e+00  0.00000e+00  0.00000e+00  0.00000e+00  0.00000e+00
  0.00000e+00  0.00000e+00  0.00000e+00  0.00000e+00  0.00000e+00  0.00000e+00
  0.00000e+00  0.00000e+00  2.04467e-04  2.73842e-04  3.30296e-04  3.54671e-04
  3.39566e-04  2.93884e-04  2.32870e-04  1.76032e-04  1.69070e-04  3.00246e-04
  6.57165e-04  1.10847e-03  1.15356e-03  2.40335e-03  3.22313e-03  1.44795e-03
  1.58946e-03  1.43226e-03  8.88028e-04  4.51337e-04  2.03224e-04  8.77738e-05
  4.38267e-05  3.81737e-05  6.97271e-05  1.50843e-04  2.74858e-04  3.86979e-04
  4.25794e-04  7.85317e-04  1.28315e-03  5.11203e-04  6.73724e-04  7.39625e-04
  4.46523e-04  2.14009e-04  8.84423e-05  3.12195e-05  1.17456e-05  8.48682e-06
  8.62289e-06  7.77644e-06  5.96988e-06  4.06639e-06  2.54512e-06  1.49707e-06
  8.39930e-07  4.55027e-07  2.41438e-07  1.27945e-07  6.89258e-08  3.74183e-08
  1.95179e-08  9.21796e-09  3.78045e-09  1.32149e-09  3.93563e-10  1.00995e-10
  2.28331e-11  4.64742e-12  8.74897e-13  1.55462e-13  2.68973e-14  4.55388e-15
  7.15282e-16  1.09772e-16  1.77800e-17  0.00000e+00  0.00000e+00  0.00000e+00
  0.00000e+00  0.00000e+00  0.00000e+00  0.00000e+00  0.00000e+00  0.00000e+00
  0.00000e+00  0.00000e+00  0.00000e+00  0.00000e+00  0.00000e+00  0.00000e+00
  0.00000e+00  2.13867e-04  2.90488e-04  3.55476e-04  3.87121e-04  3.75783e-04
  3.30570e-04  2.67740e-04  2.02407e-04  1.64583e-04  2.08400e-04  3.62282e-04
  5.30512e-04  5.80509e-04  8.14293e-04  1.01962e-03  9.38081e-04  1.02100e-03
  8.89150e-04  5.78283e-04  3.03506e-04  1.40444e-04  7.46902e-05  6.24226e-05
  6.40192e-05  7.40643e-05  1.12709e-04  1.71520e-04  2.15019e-04  2.84742e-04
  5.59798e-04  7.48857e-04  3.54609e-04  1.60863e-04  2.03201e-04  1.78444e-04
  1.12032e-04  5.49559e-05  2.50390e-05  1.98426e-05  2.22649e-05  2.07445e-05
  1.56040e-05  1.02009e-05  6.12788e-06  3.49034e-06  1.91498e-06  1.02062e-06
  5.31900e-07  2.73353e-07  1.40327e-07  7.28534e-08  3.79399e-08  1.90237e-08
  8.70668e-09  3.49693e-09  1.20953e-09  3.59460e-10  9.25857e-11  2.10338e-11
  4.31837e-12  8.18867e-13  1.46988e-13  2.58166e-14  4.42871e-15  6.73096e-16
  9.96001e-17  1.57908e-17  0.00000e+00  0.00000e+00  0.00000e+00  0.00000e+00
  0.00000e+00  0.00000e+00  0.00000e+00  0.00000e+00  0.00000e+00  0.00000e+00
  0.00000e+00  0.00000e+00  0.00000e+00  0.00000e+00  0.00000e+00  0.00000e+00
  2.16635e-04  2.96977e-04  3.67520e-04  4.05424e-04  3.98803e-04  3.55341e-04
  2.91941e-04  2.22616e-04  1.68202e-04  1.65007e-04  2.32875e-04  3.33463e-04
  4.08635e-04  4.78717e-04  5.62819e-04  6.35329e-04  6.50181e-04  5.38770e-04
  3.49079e-04  1.81818e-04  9.97147e-05  1.14859e-04  1.80623e-04  2.01210e-04
  1.51987e-04  1.27021e-04  1.51763e-04  1.73650e-04  2.06723e-04  2.89613e-04
  3.10211e-04  1.70131e-04  5.59644e-05  4.91135e-05  6.55064e-05  6.27519e-05
  4.61219e-05  4.35127e-05  6.20293e-05  6.73848e-05  5.16049e-05  3.18768e-05
  1.76543e-05  9.31053e-06  4.80841e-06  2.45531e-06  1.24211e-06  6.23033e-07
  3.10764e-07  1.55189e-07  7.80620e-08  3.91490e-08  1.88856e-08  8.37060e-09
  3.29183e-09  1.12819e-09  3.35390e-10  8.69459e-11  1.99206e-11  4.12244e-12
  7.85240e-13  1.41986e-13  2.56371e-14  4.49739e-15  6.76905e-16  1.71006e-16
  4.06032e-18  0.00000e+00  0.00000e+00  0.00000e+00  0.00000e+00  0.00000e+00
  0.00000e+00  0.00000e+00  0.00000e+00  0.00000e+00  0.00000e+00  0.00000e+00
  0.00000e+00  0.00000e+00  0.00000e+00  0.00000e+00  0.00000e+00  2.09937e-04
  2.88262e-04  3.58457e-04  3.98885e-04  3.96874e-04  3.57339e-04  2.95329e-04
  2.24957e-04  1.64224e-04  1.40430e-04  1.70209e-04  2.37139e-04  3.07498e-04
  3.67816e-04  4.21734e-04  4.56078e-04  4.35931e-04  3.43651e-04  2.13293e-04
  1.13362e-04  1.19028e-04  2.83449e-04  5.21157e-04  5.15086e-04  2.68085e-04
  1.61994e-04  1.94835e-04  2.01603e-04  1.88382e-04  1.89102e-04  1.67424e-04
  9.64903e-05  2.99707e-05  1.33719e-05  2.99572e-05  4.49607e-05  4.78432e-05
  8.66195e-05  1.73477e-04  1.74661e-04  1.11753e-04  5.80299e-05  2.78485e-05
  1.31387e-05  6.24389e-06  3.00159e-06  1.45435e-06  7.07277e-07  3.44683e-07
  1.68595e-07  8.27724e-08  4.02524e-08  1.87769e-08  8.08706e-09  3.12273e-09
  1.06289e-09  3.16668e-10  8.27193e-11  1.91087e-11  3.98356e-12  7.64114e-13
  1.39186e-13  2.52790e-14  4.41518e-15  6.90555e-16  1.58716e-16  4.67980e-18
  0.00000e+00  0.00000e+00  0.00000e+00  0.00000e+00  0.00000e+00  0.00000e+00
  0.00000e+00  0.00000e+00  0.00000e+00  0.00000e+00  0.00000e+00  0.00000e+00
  0.00000e+00  0.00000e+00  0.00000e+00  0.00000e+00  1.96903e-04  2.68847e-04
  3.33460e-04  3.71726e-04  3.71754e-04  3.36052e-04  2.76968e-04  2.08827e-04
  1.49565e-04  1.21907e-04  1.39390e-04  1.92596e-04  2.57695e-04  3.16690e-04
  3.60594e-04  3.75773e-04  3.42976e-04  2.58556e-04  1.53625e-04  9.77251e-05
  2.03736e-04  5.95952e-04  1.02992e-03  4.76077e-04  1.02075e-05  6.92940e-05
  2.57126e-04  2.63763e-04  2.11499e-04  1.75622e-04  1.37904e-04  8.02766e-05
  2.64674e-05  6.91487e-06  1.61789e-05  1.80690e-05  8.34079e-06  1.96680e-05
  3.14115e-04  3.38760e-04  1.89533e-04  8.63598e-05  3.73765e-05  1.63102e-05
  7.32014e-06  3.37867e-06  1.59146e-06  7.59104e-07  3.64840e-07  1.76229e-07
  8.51130e-08  4.04442e-08  1.83726e-08  7.73277e-09  2.94297e-09  9.97031e-10
  2.97899e-10  7.82378e-11  1.82235e-11  3.82209e-12  7.36541e-13  1.35026e-13
  2.53034e-14  4.17743e-15  6.83598e-16  1.41867e-16  5.06815e-18  0.00000e+00
  0.00000e+00  0.00000e+00  0.00000e+00  0.00000e+00  0.00000e+00  0.00000e+00
  0.00000e+00  0.00000e+00  0.00000e+00  0.00000e+00  0.00000e+00  0.00000e+00
  0.00000e+00  0.00000e+00  0.00000e+00  1.85022e-04  2.50494e-04  3.08560e-04
  3.42629e-04  3.42288e-04  3.09070e-04  2.53608e-04  1.90166e-04  1.36678e-04
  1.13801e-04  1.33470e-04  1.87998e-04  2.56038e-04  3.18138e-04  3.61157e-04
  3.70763e-04  3.32061e-04  2.45873e-04  1.45952e-04  1.11536e-04  2.92498e-04
  8.81641e-04  1.39665e-03  5.08489e-05  3.81118e-03  8.23267e-05  2.50565e-04
  2.81329e-04  2.33604e-04  1.96880e-04  1.56391e-04  9.62223e-05  3.75691e-05
  1.13602e-05  1.40049e-05  8.62586e-06  8.31256e-04  1.01923e-03  3.25360e-04
  4.31543e-04  2.28260e-04  9.82570e-05  4.07150e-05  1.72034e-05  7.54405e-06
  3.42757e-06  1.59868e-06  7.58371e-07  3.63355e-07  1.74818e-07  8.36795e-08
  3.91351e-08  1.74361e-08  7.21380e-09  2.71684e-09  9.17320e-10  2.74548e-10
  7.24134e-11  1.69564e-11  3.57269e-12  6.90808e-13  1.26768e-13  2.37589e-14
  3.95523e-15  6.40429e-16  1.08997e-16  5.14898e-18  0.00000e+00  0.00000e+00
  0.00000e+00  0.00000e+00  0.00000e+00  0.00000e+00  0.00000e+00  0.00000e+00
  0.00000e+00  0.00000e+00  0.00000e+00  0.00000e+00  0.00000e+00  0.00000e+00
  0.00000e+00  0.00000e+00  1.83247e-04  2.47400e-04  3.03481e-04  3.35656e-04
  3.35023e-04  3.03826e-04  2.51652e-04  1.91324e-04  1.40334e-04  1.20461e-04
  1.45335e-04  2.07115e-04  2.82140e-04  3.49162e-04  3.95251e-04  4.06324e-04
  3.66199e-04  2.74902e-04  1.67781e-04  1.26379e-04  3.00769e-04  8.92053e-04
  1.58140e-03  5.43417e-04  6.93148e-05  2.71034e-05  1.40337e-04  2.08696e-04
  2.27910e-04  2.34198e-04  2.10784e-04  1.43299e-04  6.45527e-05  2.19482e-05
  2.20354e-05  2.96083e-05  5.25851e-06  1.27084e-05  3.21662e-04  3.42629e-04
  1.86174e-04  8.29322e-05  3.52787e-05  1.51918e-05  6.75571e-06  3.10364e-06
  1.46183e-06  6.99828e-07  3.37964e-07  1.63303e-07  7.79812e-08  3.61239e-08
  1.58825e-08  6.49396e-09  2.42728e-09  8.16978e-10  2.44491e-10  6.46157e-11
  1.51559e-11  3.20668e-12  6.20223e-13  1.14444e-13  2.14403e-14  3.60036e-15
  5.74471e-16  9.36629e-17  4.90781e-18  0.00000e+00  0.00000e+00  0.00000e+00
  0.00000e+00  0.00000e+00  0.00000e+00  0.00000e+00  0.00000e+00  0.00000e+00
  0.00000e+00  0.00000e+00  0.00000e+00  0.00000e+00  0.00000e+00  0.00000e+00
  0.00000e+00  2.00305e-04  2.73786e-04  3.37833e-04  3.73940e-04  3.75394e-04
  3.47080e-04  2.94854e-04  2.28315e-04  1.66225e-04  1.36349e-04  1.59431e-04
  2.27188e-04  3.09151e-04  3.80473e-04  4.30907e-04  4.48317e-04  4.12823e-04
  3.19745e-04  2.02335e-04  1.33565e-04  2.26835e-04  6.15736e-04  1.21109e-03
  1.27986e-03  6.52045e-04  1.97294e-04  7.06739e-05  1.21742e-04  2.05579e-04
  2.79214e-04  2.95889e-04  2.22487e-04  1.08969e-04  3.73112e-05  2.89273e-05
  5.56732e-05  8.92841e-05  1.37094e-04  2.01681e-04  1.79139e-04  1.07181e-04
  5.31644e-05  2.46325e-05  1.13080e-05  5.27283e-06  2.51063e-06  1.21630e-06
  5.95803e-07  2.92951e-07  1.43175e-07  6.85771e-08  3.16270e-08  1.37927e-08
  5.59474e-09  2.07926e-09  6.97336e-10  2.08219e-10  5.49576e-11  1.28918e-11
  2.73027e-12  5.29625e-13  9.77190e-14  1.82214e-14  3.12440e-15  4.83356e-16
  6.84048e-17  4.38929e-18  0.00000e+00  0.00000e+00  0.00000e+00  0.00000e+00
  0.00000e+00  0.00000e+00  0.00000e+00  0.00000e+00  0.00000e+00  0.00000e+00
  0.00000e+00  0.00000e+00  0.00000e+00  0.00000e+00  0.00000e+00  0.00000e+00
  2.44708e-04  3.45448e-04  4.33773e-04  4.80937e-04  4.91751e-04  4.75382e-04
  4.03858e-04  3.02379e-04  2.08399e-04  1.48709e-04  1.56898e-04  2.26618e-04
  3.16129e-04  3.92852e-04  4.48358e-04  4.73897e-04  4.47346e-04  3.58935e-04
  2.37105e-04  1.41611e-04  1.44824e-04  3.06589e-04  5.85650e-04  7.26333e-04
  5.17040e-04  1.92047e-04  4.60837e-05  7.34166e-05  1.78396e-04  3.04217e-04
  3.70303e-04  3.02901e-04  1.58944e-04  5.79121e-05  3.30294e-05  4.87158e-05
  6.84402e-05  7.94952e-05  8.38470e-05  7.22178e-05  4.86902e-05  2.77141e-05
  1.44456e-05  7.27663e-06  3.64327e-06  1.83229e-06  9.26735e-07  4.69802e-07
  2.37080e-07  1.17802e-07  5.68117e-08  2.61836e-08  1.13671e-08  4.58629e-09
  1.69556e-09  5.65813e-10  1.68146e-10  4.42208e-11  1.03507e-11  2.19183e-12
  4.28333e-13  7.87394e-14  1.48112e-14  2.62083e-15  4.06124e-16  5.71467e-17
  3.68502e-18  0.00000e+00  0.00000e+00  0.00000e+00  0.00000e+00  0.00000e+00
  0.00000e+00  0.00000e+00  0.00000e+00  0.00000e+00  0.00000e+00  0.00000e+00
  0.00000e+00  0.00000e+00  0.00000e+00  0.00000e+00  0.00000e+00  3.24047e-04
  4.82078e-04  6.21556e-04  6.79375e-04  7.48746e-04  8.64500e-04  6.43649e-04
  3.99178e-04  2.74468e-04  1.60427e-04  1.32005e-04  1.96675e-04  2.95446e-04
  3.81729e-04  4.43636e-04  4.75139e-04  4.56691e-04  3.77668e-04  2.61172e-04
  1.54025e-04  1.01922e-04  1.28793e-04  2.09768e-04  2.56682e-04  1.97365e-04
  8.66430e-05  2.90463e-05  5.24965e-05  1.40017e-04  2.65915e-04  3.52385e-04
  3.08520e-04  1.75844e-04  7.32388e-05  3.78008e-05  3.74739e-05  4.06639e-05
  3.80243e-05  3.31844e-05  2.73447e-05  1.99682e-05  1.28347e-05  7.53479e-06
  4.20127e-06  2.28381e-06  1.22672e-06  6.54147e-07  3.45771e-07  1.79921e-07
  9.11252e-08  4.43338e-08  2.04649e-08  8.86351e-09  3.56078e-09  1.30911e-09
  4.33904e-10  1.28010e-10  3.34472e-11  7.80006e-12  1.65073e-12  3.23983e-13
  6.09070e-14  1.12522e-14  1.98898e-15  3.38717e-16  4.38278e-17  2.90966e-18
  0.00000e+00  0.00000e+00  0.00000e+00  0.00000e+00  0.00000e+00  0.00000e+00
  0.00000e+00  0.00000e+00  0.00000e+00  0.00000e+00  0.00000e+00  0.00000e+00
  0.00000e+00  0.00000e+00  0.00000e+00  0.00000e+00  4.38917e-04  7.01906e-04
  9.45410e-04  9.73501e-04  1.32620e-03  2.53544e-03  1.42179e-03  7.25002e-04
  5.88000e-04  2.51404e-04  1.10669e-04  1.48533e-04  2.51076e-04  3.47690e-04
  4.16527e-04  4.51188e-04  4.38213e-04  3.70882e-04  2.67802e-04  1.64459e-04
  9.19757e-05  6.32430e-05  6.71171e-05  7.34295e-05  5.91686e-05  3.41081e-05
  2.45469e-05  4.37263e-05  9.45036e-05  1.70504e-04  2.28530e-04  2.10765e-04
  1.33830e-04  6.72291e-05  3.81357e-05  3.04819e-05  2.64932e-05  2.09246e-05
  1.55257e-05  1.15266e-05  8.40995e-06  5.78499e-06  3.72181e-06  2.27199e-06
  1.33841e-06  7.69739e-07  4.34273e-07  2.39894e-07  1.28762e-07  6.64414e-08
  3.26088e-08  1.50864e-08  6.52328e-09  2.60912e-09  9.52563e-10  3.12916e-10
  9.14399e-11  2.36965e-11  5.49703e-12  1.16424e-12  2.28889e-13  4.32906e-14
  8.11412e-15  1.47179e-15  2.53916e-16  3.26949e-17  2.15971e-18  0.00000e+00
  0.00000e+00  0.00000e+00  0.00000e+00  0.00000e+00  0.00000e+00  0.00000e+00
  0.00000e+00  0.00000e+00  0.00000e+00  0.00000e+00  0.00000e+00  0.00000e+00
  0.00000e+00  0.00000e+00  0.00000e+00  5.67812e-04  9.87041e-04  1.44773e-03
  1.38874e-03  1.58574e-03  1.79792e-03  9.03340e-04  2.56982e-03  1.83700e-03
  5.42801e-04  1.29092e-04  1.05073e-04  1.95242e-04  2.93955e-04  3.67186e-04
  4.05012e-04  3.98415e-04  3.44792e-04  2.59110e-04  1.67990e-04  9.44982e-05
  4.88702e-05  2.79193e-05  2.06821e-05  1.81105e-05  1.94887e-05  2.82796e-05
  4.46912e-05  6.58206e-05  8.78215e-05  1.01479e-04  9.46001e-05  7.02424e-05
  4.62077e-05  3.21370e-05  2.47965e-05  1.90773e-05  1.35501e-05  9.00999e-06
  5.95604e-06  4.04332e-06  2.76716e-06  1.85573e-06  1.20514e-06  7.58282e-07
  4.63734e-07  2.75648e-07  1.58473e-07  8.73670e-08  4.57718e-08  2.26198e-08
  1.04808e-08  4.52225e-09  1.79876e-09  6.50887e-10  2.11376e-10  6.10443e-11
  1.56665e-11  3.61823e-12  7.69570e-13  1.53468e-13  2.89526e-14  5.69346e-15
  1.08355e-15  1.79662e-16  2.36057e-17  1.50821e-18  0.00000e+00  0.00000e+00
  0.00000e+00  0.00000e+00  0.00000e+00  0.00000e+00  0.00000e+00  0.00000e+00
  0.00000e+00  0.00000e+00  0.00000e+00  0.00000e+00  0.00000e+00  0.00000e+00
  0.00000e+00  0.00000e+00  6.56437e-04  1.21520e-03  1.97002e-03  2.10575e-03
  7.76242e-04  3.87072e-03  9.51764e-03  2.97821e-03  2.85774e-03  7.62220e-04
  1.57791e-04  8.06488e-05  1.47346e-04  2.36510e-04  3.08894e-04  3.51227e-04
  3.54315e-04  3.15499e-04  2.46244e-04  1.67742e-04  9.91798e-05  5.04226e-05
  2.20935e-05  9.88327e-06  9.53607e-06  1.93991e-05  3.86457e-05  6.24844e-05
  7.87048e-05  7.43058e-05  5.51621e-05  4.28705e-05  4.03001e-05  3.63248e-05
  2.90299e-05  2.14963e-05  1.50472e-05  9.89421e-06  6.15419e-06  3.74715e-06
  2.32739e-06  1.49977e-06  9.90621e-07  6.56641e-07  4.29753e-07  2.74669e-07
  1.69793e-07  1.00506e-07  5.64349e-08  2.98472e-08  1.48035e-08  6.85728e-09
  2.94744e-09  1.16338e-09  4.16191e-10  1.33300e-10  3.79747e-11  9.65806e-12
  2.22202e-12  4.73717e-13  9.50110e-14  1.81799e-14  3.59445e-15  7.13048e-16
  1.20327e-16  1.61907e-17  9.92030e-19  0.00000e+00  0.00000e+00  0.00000e+00
  0.00000e+00  0.00000e+00  0.00000e+00  0.00000e+00  0.00000e+00  0.00000e+00
  0.00000e+00  0.00000e+00  0.00000e+00  0.00000e+00  0.00000e+00  0.00000e+00
  0.00000e+00  6.49283e-04  1.20779e-03  1.99456e-03  2.30457e-03  1.22509e-03
  3.24006e-04  3.65230e-04  1.72782e-03  1.59107e-03  5.45603e-04  1.42002e-04
  8.02230e-05  1.32882e-04  2.07156e-04  2.72173e-04  3.17710e-04  3.31666e-04
  3.05220e-04  2.45653e-04  1.72949e-04  1.06364e-04  5.63867e-05  2.51201e-05
  1.04777e-05  1.03902e-05  2.53135e-05  5.78670e-05  1.06582e-04  1.49420e-04
  1.39633e-04  8.09478e-05  5.32384e-05  6.11444e-05  5.69507e-05  3.97426e-05
  2.42078e-05  1.42071e-05  8.27007e-06  4.75980e-06  2.71600e-06  1.56731e-06
  9.37209e-07  5.86818e-07  3.80853e-07  2.50488e-07  1.62914e-07  1.02587e-07
  6.15454e-08  3.48076e-08  1.84546e-08  9.14643e-09  4.22272e-09  1.80314e-09
  7.04261e-10  2.48382e-10  7.82897e-11  2.19927e-11  5.54384e-12  1.27622e-12
  2.74640e-13  5.49061e-14  1.05372e-14  2.20946e-15  4.29674e-16  7.69897e-17
  1.06454e-17  6.15356e-19  0.00000e+00  0.00000e+00  0.00000e+00  0.00000e+00
  0.00000e+00  0.00000e+00  0.00000e+00  0.00000e+00  0.00000e+00  0.00000e+00
  0.00000e+00  0.00000e+00  0.00000e+00  0.00000e+00  0.00000e+00  0.00000e+00
  5.49760e-04  9.66713e-04  1.47551e-03  1.56665e-03  9.90781e-04  2.78257e-03
  3.64507e-03  1.47599e-03  6.43683e-04  2.75361e-04  1.18112e-04  1.20107e-04
  1.86866e-04  2.51897e-04  2.97937e-04  3.36785e-04  3.59710e-04  3.39778e-04
  2.76423e-04  1.95252e-04  1.21067e-04  6.57191e-05  3.08018e-05  1.39067e-05
  1.36749e-05  3.34978e-05  8.37563e-05  1.74846e-04  2.70377e-04  2.27244e-04
  7.79463e-05  6.14758e-05  1.19034e-04  1.11743e-04  6.69814e-05  3.36302e-05
  1.62617e-05  8.05869e-06  4.13909e-06  2.18187e-06  1.17665e-06  6.56613e-07
  3.85082e-07  2.37975e-07  1.52214e-07  9.77648e-08  6.12125e-08  3.65613e-08
  2.05748e-08  1.08473e-08  5.34306e-09  2.44788e-09  1.03427e-09  3.98146e-10
  1.38024e-10  4.27590e-11  1.18495e-11  2.96980e-12  6.82827e-13  1.47971e-13
  3.00388e-14  5.90876e-15  1.42993e-15  2.50770e-16  4.07610e-17  2.13184e-18
  0.00000e+00  0.00000e+00  0.00000e+00  0.00000e+00  0.00000e+00  0.00000e+00
  0.00000e+00  0.00000e+00  0.00000e+00  0.00000e+00  0.00000e+00  0.00000e+00
  0.00000e+00  0.00000e+00  0.00000e+00  0.00000e+00  0.00000e+00  4.17020e-04
  6.73510e-04  9.28436e-04  9.28057e-04  5.97843e-04  7.75024e-04  1.11266e-03
  6.94216e-04  3.29445e-04  1.62293e-04  1.36239e-04  2.23640e-04  3.58297e-04
  4.52350e-04  4.45948e-04  4.31458e-04  4.65082e-04  4.50678e-04  3.61074e-04
  2.46733e-04  1.48766e-04  8.00527e-05  3.83445e-05  1.80616e-05  1.66778e-05
  3.92530e-05  1.03214e-04  2.31791e-04  3.58935e-04  1.39014e-04  1.26960e-04
  1.69987e-05  1.66262e-04  1.79476e-04  9.93532e-05  4.48775e-05  1.93095e-05
  8.47927e-06  3.90629e-06  1.88787e-06  9.49508e-07  4.97027e-07  2.73389e-07
  1.59001e-07  9.66880e-08  5.97694e-08  3.63718e-08  2.12483e-08  1.17429e-08
  6.09693e-09  2.96193e-09  1.33766e-09  5.56012e-10  2.10029e-10  7.13630e-11
  2.17140e-11  5.94671e-12  1.48905e-12  3.44126e-13  7.50676e-14  1.53837e-14
  3.12832e-15  7.91194e-16  1.43015e-16  2.40958e-17  1.16185e-18  0.00000e+00
  0.00000e+00  0.00000e+00  0.00000e+00  0.00000e+00  0.00000e+00  0.00000e+00
  0.00000e+00  0.00000e+00  0.00000e+00  0.00000e+00  0.00000e+00  0.00000e+00
  0.00000e+00  0.00000e+00  0.00000e+00  0.00000e+00  3.04499e-04  4.54423e-04
  5.83225e-04  5.89015e-04  4.46365e-04  3.44156e-04  3.43991e-04  2.82793e-04
  1.79872e-04  1.30685e-04  1.95570e-04  3.75810e-04  6.68099e-04  1.03791e-03
  9.16550e-04  5.86099e-04  6.61533e-04  6.82642e-04  5.26035e-04  3.36954e-04
  1.92275e-04  1.00144e-04  4.77500e-05  2.24607e-05  1.81496e-05  3.83816e-05
  1.00542e-04  2.28598e-04  3.46240e-04  6.72943e-05  1.53580e-03  1.37755e-04
  1.92369e-04  2.14950e-04  1.14605e-04  5.00127e-05  2.06822e-05  8.61702e-06
  3.72814e-06  1.69037e-06  8.01550e-07  3.96921e-07  2.06171e-07  1.12802e-07
  6.45269e-08  3.77287e-08  2.18928e-08  1.22915e-08  6.56958e-09  3.31492e-09
  1.56996e-09  6.92125e-10  2.80797e-10  1.03502e-10  3.43824e-11  1.02838e-11
  2.79269e-12  6.97494e-13  1.62484e-13  3.51512e-14  7.60633e-15  1.89722e-15
  4.13387e-16  7.28390e-17  7.47592e-18  0.00000e+00  0.00000e+00  0.00000e+00
  0.00000e+00  0.00000e+00  0.00000e+00  0.00000e+00  0.00000e+00  0.00000e+00
  0.00000e+00  0.00000e+00  0.00000e+00  0.00000e+00  0.00000e+00  0.00000e+00
  0.00000e+00  0.00000e+00  0.00000e+00  2.30780e-04  3.26104e-04  4.04630e-04
  4.23344e-04  3.68643e-04  2.87592e-04  2.23571e-04  1.66256e-04  1.18635e-04
  1.37582e-04  2.89576e-04  5.20184e-04  8.05262e-04  2.37500e-03  2.49284e-03
  7.08043e-04  9.78569e-04  1.09903e-03  7.85538e-04  4.62260e-04  2.47236e-04
  1.23754e-04  5.81684e-05  2.68865e-05  1.82110e-05  3.13792e-05  7.68942e-05
  1.69372e-04  2.71488e-04  2.06855e-04  5.33538e-05  1.15014e-04  2.43845e-04
  1.94452e-04  1.01662e-04  4.52070e-05  1.90017e-05  7.94202e-06  3.39352e-06
  1.50078e-06  6.89167e-07  3.28954e-07  1.63650e-07  8.49865e-08  4.57762e-08
  2.51222e-08  1.37079e-08  7.26983e-09  3.68949e-09  1.77635e-09  8.06335e-10
  3.42129e-10  1.34022e-10  4.79066e-11  1.55239e-11  4.57255e-12  1.23770e-12
  3.09570e-13  7.22734e-14  1.61769e-14  3.56251e-15  9.34230e-16  2.13145e-16
  3.81949e-17  4.73943e-18  0.00000e+00  0.00000e+00  0.00000e+00  0.00000e+00
  0.00000e+00  0.00000e+00  0.00000e+00  0.00000e+00  0.00000e+00  0.00000e+00
  0.00000e+00  0.00000e+00  0.00000e+00  0.00000e+00  0.00000e+00  0.00000e+00
  0.00000e+00  0.00000e+00  1.91736e-04  2.63513e-04  3.24116e-04  3.50212e-04
  3.30774e-04  2.77481e-04  2.10229e-04  1.42785e-04  1.03083e-04  1.69591e-04
  4.92611e-04  1.11214e-03  8.18390e-04  7.63283e-04  1.06581e-03  8.10318e-04
  1.63346e-03  1.68306e-03  1.07897e-03  5.86799e-04  2.97922e-04  1.44775e-04
  6.74358e-05  3.08468e-05  1.77725e-05  2.27232e-05  4.85608e-05  1.00742e-04
  1.68853e-04  2.10557e-04  2.16057e-04  2.23927e-04  2.01551e-04  1.35157e-04
  7.21547e-05  3.39404e-05  1.50461e-05  6.55040e-06  2.87061e-06  1.28272e-06
  5.87855e-07  2.77158e-07  1.34730e-07  6.74851e-08  3.45882e-08  1.78668e-08
  9.11801e-09  4.51124e-09  2.13617e-09  9.61455e-10  4.09718e-10  1.64249e-10
  6.12830e-11  2.10840e-11  6.65367e-12  1.93179e-12  5.22285e-13  1.30885e-13
  3.17124e-14  7.16302e-15  1.72025e-15  4.77438e-16  8.70099e-17  9.47012e-18
  7.38215e-19  0.00000e+00  0.00000e+00  0.00000e+00  0.00000e+00  0.00000e+00
  0.00000e+00  0.00000e+00  0.00000e+00  0.00000e+00  0.00000e+00  0.00000e+00
  0.00000e+00  0.00000e+00  0.00000e+00  0.00000e+00  0.00000e+00  0.00000e+00
  0.00000e+00  1.76650e-04  2.40629e-04  2.96138e-04  3.25742e-04  3.19675e-04
  2.81166e-04  2.20111e-04  1.49895e-04  1.07364e-04  1.99505e-04  7.31081e-04
  2.45290e-03  3.02230e-03  7.03206e-03  3.94395e-03  9.78717e-04  2.19801e-03
  2.00443e-03  1.22121e-03  6.44943e-04  3.21932e-04  1.55472e-04  7.28238e-05
  3.35170e-05  1.74185e-05  1.60490e-05  2.75453e-05  5.23315e-05  8.70087e-05
  1.20457e-04  1.40741e-04  1.40008e-04  1.14803e-04  7.67728e-05  4.35415e-05
  2.21289e-05  1.05599e-05  4.89364e-06  2.25078e-06  1.04046e-06  4.86783e-07
  2.31417e-07  1.11965e-07  5.49980e-08  2.72087e-08  1.33670e-08  6.41044e-09
  2.95378e-09  1.29405e-09  5.36926e-10  2.11012e-10  7.84649e-11  2.74961e-11
  9.02386e-12  2.76323e-12  7.89059e-13  2.13016e-13  5.40128e-14  1.31053e-14
  3.05919e-15  7.50569e-16  2.25250e-16  4.14456e-17  5.26473e-18  3.20214e-19
  0.00000e+00  0.00000e+00  0.00000e+00  0.00000e+00  0.00000e+00  0.00000e+00
  0.00000e+00  0.00000e+00  0.00000e+00  0.00000e+00  0.00000e+00  0.00000e+00
  0.00000e+00  0.00000e+00  0.00000e+00  0.00000e+00  0.00000e+00  0.00000e+00
  1.75038e-04  2.38365e-04  2.93389e-04  3.23497e-04  3.20467e-04  2.88572e-04
  2.35588e-04  1.69255e-04  1.21236e-04  1.91212e-04  6.25342e-04  1.83181e-03
  2.13167e-03  2.61782e-04  3.39343e-04  7.95095e-04  1.45410e-03  1.64769e-03
  1.08791e-03  5.99142e-04  3.07239e-04  1.51655e-04  7.27082e-05  3.42262e-05
  1.70702e-05  1.20805e-05  1.54945e-05  2.57697e-05  4.08552e-05  5.64779e-05
  6.66948e-05  6.64330e-05  5.53062e-05  3.88661e-05  2.37637e-05  1.31314e-05
  6.79215e-06  3.37955e-06  1.64834e-06  7.97523e-07  3.85597e-07  1.87057e-07
  9.11081e-08  4.43895e-08  2.14458e-08  1.01371e-08  4.61718e-09  1.99809e-09
  8.13982e-10  3.11307e-10  1.12161e-10  3.83227e-11  1.24805e-11  3.87231e-12
  1.14171e-12  3.22277e-13  8.61419e-14  2.24461e-14  5.58781e-15  1.35761e-15
  4.48180e-16  9.16015e-17  2.25412e-17  2.89754e-18  1.12411e-19  0.00000e+00
  0.00000e+00  0.00000e+00  0.00000e+00  0.00000e+00  0.00000e+00  0.00000e+00
  0.00000e+00  0.00000e+00  0.00000e+00  0.00000e+00  0.00000e+00  0.00000e+00
  0.00000e+00  0.00000e+00  0.00000e+00  0.00000e+00  0.00000e+00  1.77973e-04
  2.42999e-04  2.98923e-04  3.28302e-04  3.24502e-04  2.96031e-04  2.52352e-04
  1.95391e-04  1.45533e-04  1.75359e-04  3.93786e-04  7.46565e-04  5.96061e-04
  1.41970e-03  2.82929e-03  9.29713e-04  9.35398e-04  1.10646e-03  8.12550e-04
  4.85042e-04  2.63552e-04  1.35966e-04  6.77244e-05  3.30035e-05  1.64702e-05
  9.96832e-06  9.48899e-06  1.30051e-05  1.89350e-05  2.52384e-05  2.94073e-05
  2.94540e-05  2.52675e-05  1.87620e-05  1.23318e-05  7.37543e-06  4.12150e-06
  2.19906e-06  1.13827e-06  5.77848e-07  2.89721e-07  1.43976e-07  7.08999e-08
  3.44431e-08  1.63623e-08  7.50886e-09  3.28375e-09  1.35120e-09  5.18451e-10
  1.84972e-10  6.16597e-11  1.94420e-11  5.87138e-12  1.71244e-12  4.85640e-13
  1.33925e-13  3.53152e-14  9.23956e-15  2.30310e-15  5.85184e-16  2.00952e-16
  4.21801e-17  7.18945e-18  0.00000e+00  0.00000e+00  0.00000e+00  0.00000e+00
  0.00000e+00  0.00000e+00  0.00000e+00  0.00000e+00  0.00000e+00  0.00000e+00
  0.00000e+00  0.00000e+00  0.00000e+00  0.00000e+00  0.00000e+00  0.00000e+00
  0.00000e+00  0.00000e+00  0.00000e+00  0.00000e+00  1.78287e-04  2.44385e-04
  3.01647e-04  3.32401e-04  3.30711e-04  3.07032e-04  2.71980e-04  2.24330e-04
  1.75735e-04  1.80208e-04  3.04602e-04  5.35385e-04  7.96639e-04  1.29307e-03
  1.48034e-03  9.51994e-04  7.99940e-04  7.51323e-04  5.69513e-04  3.65418e-04
  2.12071e-04  1.15530e-04  6.02806e-05  3.06045e-05  1.56067e-05  8.80656e-06
  6.65530e-06  7.21627e-06  9.22707e-06  1.15617e-05  1.31280e-05  1.31563e-05
  1.15748e-05  9.00480e-06  6.29231e-06  4.02745e-06  2.40764e-06  1.36700e-06
  7.46861e-07  3.96386e-07  2.05613e-07  1.04521e-07  5.20201e-08  2.52292e-08
  1.18262e-08  5.30070e-09  2.24483e-09  8.87935e-10  3.25171e-10  1.09887e-10
  3.44479e-11  1.01721e-11  2.87938e-12  7.93408e-13  2.15754e-13  5.74951e-14
  1.52912e-14  3.77987e-15  9.35601e-16  2.35641e-16  9.15293e-17  1.90127e-17
  3.75537e-18  0.00000e+00  0.00000e+00  0.00000e+00  0.00000e+00  0.00000e+00
  0.00000e+00  0.00000e+00  0.00000e+00  0.00000e+00  0.00000e+00  0.00000e+00
  0.00000e+00  0.00000e+00  0.00000e+00  0.00000e+00  0.00000e+00  0.00000e+00
  0.00000e+00  0.00000e+00  0.00000e+00  1.71307e-04  2.35542e-04  2.93081e-04
  3.28011e-04  3.34002e-04  3.18130e-04  2.88254e-04  2.43281e-04  1.92302e-04
  1.77335e-04  2.49325e-04  4.16400e-04  6.34747e-04  8.28940e-04  8.54027e-04
  7.25374e-04  6.23862e-04  5.32128e-04  4.05972e-04  2.74482e-04  1.68917e-04
  9.70458e-05  5.30497e-05  2.80560e-05  1.47154e-05  8.11310e-06  5.30479e-06
  4.59619e-06  4.95698e-06  5.66224e-06  6.16025e-06  6.10929e-06  5.45189e-06
  4.38583e-06  3.21108e-06  2.16804e-06  1.36864e-06  8.18002e-07  4.67661e-07
  2.57717e-07  1.37554e-07  7.12337e-08  3.57405e-08  1.72957e-08  8.01388e-09
  3.52274e-09  1.45365e-09  5.57176e-10  1.96642e-10  6.37254e-11  1.90904e-11
  5.36505e-12  1.44536e-12  3.80013e-13  9.88550e-14  2.56010e-14  6.63965e-15
  1.62192e-15  4.03053e-16  1.55617e-16  2.40311e-17  8.35299e-18  4.24138e-18
  0.00000e+00  0.00000e+00  0.00000e+00  0.00000e+00  0.00000e+00  0.00000e+00
  0.00000e+00  0.00000e+00  0.00000e+00  0.00000e+00  0.00000e+00  0.00000e+00
  0.00000e+00  0.00000e+00  0.00000e+00  0.00000e+00  0.00000e+00  0.00000e+00
  0.00000e+00  0.00000e+00  1.56012e-04  2.13747e-04  2.67047e-04  3.03360e-04
  3.16201e-04  3.07032e-04  2.78454e-04  2.30756e-04  1.74742e-04  1.43644e-04
  1.73282e-04  2.67451e-04  3.90202e-04  4.88366e-04  5.23668e-04  5.05186e-04
  4.61962e-04  3.96240e-04  3.08899e-04  2.17546e-04  1.40189e-04  8.41287e-05
  4.78178e-05  2.61664e-05  1.40709e-05  7.71795e-06  4.64363e-06  3.36825e-06
  3.01302e-06  3.03440e-06  3.08718e-06  2.97903e-06  2.65736e-06  2.17789e-06
  1.64542e-06  1.15470e-06  7.59496e-07  4.72329e-07  2.79829e-07  1.58829e-07
  8.66647e-08  4.54988e-08  2.29458e-08  1.10697e-08  5.07574e-09  2.19419e-09
  8.85594e-10  3.30356e-10  1.13038e-10  3.54442e-11  1.02535e-11  2.78092e-12
  7.23346e-13  1.84629e-13  4.61889e-14  1.17545e-14  2.91158e-15  6.94198e-16
  1.77859e-16  6.88888e-17  1.13234e-17  4.07466e-18  2.13671e-18  0.00000e+00
  0.00000e+00  0.00000e+00  0.00000e+00  0.00000e+00  0.00000e+00  0.00000e+00
  0.00000e+00  0.00000e+00  0.00000e+00  0.00000e+00  0.00000e+00  0.00000e+00
  0.00000e+00  0.00000e+00  0.00000e+00  0.00000e+00  0.00000e+00  0.00000e+00
  0.00000e+00  1.35768e-04  1.82625e-04  2.24834e-04  2.53248e-04  2.62991e-04
  2.53446e-04  2.24444e-04  1.76983e-04  1.22504e-04  8.76544e-05  9.80886e-05
  1.55420e-04  2.35454e-04  3.08389e-04  3.56817e-04  3.76362e-04  3.65758e-04
  3.24450e-04  2.60137e-04  1.88820e-04  1.25465e-04  7.74900e-05  4.51996e-05
  2.52952e-05  1.38214e-05  7.56233e-06  4.32861e-06  2.76691e-06  2.07880e-06
  1.79957e-06  1.66205e-06  1.52529e-06  1.33588e-06  1.09799e-06  8.43501e-07
  6.06859e-07  4.10745e-07  2.62900e-07  1.59893e-07  9.27459e-08  5.14155e-08
  2.72460e-08  1.37762e-08  6.62090e-09  3.00614e-09  1.27969e-09  5.05865e-10
  1.84029e-10  6.12431e-11  1.86711e-11  5.25995e-12  1.39250e-12  3.52910e-13
  8.82907e-14  2.17140e-14  5.31676e-15  1.29481e-15  2.98382e-16  1.46732e-16
  2.01743e-17  8.08044e-18  4.39406e-18  0.00000e+00  0.00000e+00  0.00000e+00
  0.00000e+00  0.00000e+00  0.00000e+00  0.00000e+00  0.00000e+00  0.00000e+00
  0.00000e+00  0.00000e+00  0.00000e+00  0.00000e+00  0.00000e+00  0.00000e+00
  0.00000e+00  0.00000e+00  0.00000e+00  0.00000e+00  0.00000e+00  0.00000e+00
  1.17748e-04  1.52795e-04  1.80080e-04  1.92921e-04  1.90050e-04  1.74027e-04
  1.45967e-04  1.05892e-04  6.20526e-05  3.59285e-05  4.86461e-05  1.01277e-04
  1.73803e-04  2.43156e-04  2.96493e-04  3.27409e-04  3.29323e-04  2.99204e-04
  2.44346e-04  1.80208e-04  1.21483e-04  7.60178e-05  4.48633e-05  2.53565e-05
  1.39355e-05  7.58297e-06  4.19634e-06  2.46057e-06  1.60291e-06  1.18511e-06
  9.65885e-07  8.19533e-07  6.89291e-07  5.58390e-07  4.29911e-07  3.13124e-07
  2.15679e-07  1.40710e-07  8.71333e-08  5.13048e-08  2.87491e-08  1.53234e-08
  7.75211e-09  3.70772e-09  1.66608e-09  6.97957e-10  2.70168e-10  9.58786e-11
  3.10911e-11  9.24409e-12  2.54861e-12  6.64592e-13  1.66410e-13  4.12141e-14
  1.00741e-14  2.39883e-15  5.92636e-16  1.37566e-16  6.37952e-17  8.71295e-18
  3.64727e-18  2.01651e-18  0.00000e+00  0.00000e+00  0.00000e+00  0.00000e+00
  0.00000e+00  0.00000e+00  0.00000e+00  0.00000e+00  0.00000e+00  0.00000e+00
  0.00000e+00  0.00000e+00  0.00000e+00  0.00000e+00  0.00000e+00  0.00000e+00
  0.00000e+00  0.00000e+00  0.00000e+00  0.00000e+00  0.00000e+00  1.11120e-04
  1.39401e-04  1.55972e-04  1.55747e-04  1.42496e-04  1.24215e-04  1.02413e-04
  7.17469e-05  3.52633e-05  1.45589e-05  3.36278e-05  9.35097e-05  1.70788e-04
  2.40505e-04  2.92378e-04  3.23649e-04  3.28213e-04  3.00890e-04  2.47362e-04
  1.83169e-04  1.23773e-04  7.75791e-05  4.58469e-05  2.59310e-05  1.42288e-05
  7.67813e-06  4.14374e-06  2.29195e-06  1.34334e-06  8.61418e-07  6.09547e-07
  4.64208e-07  3.64876e-07  2.85324e-07  2.16748e-07  1.57878e-07  1.09572e-07
  7.22663e-08  4.52544e-08  2.69027e-08  1.51757e-08  8.11170e-09  4.09676e-09
  1.94603e-09  8.63566e-10  3.55258e-10  1.34417e-10  4.65127e-11  1.47148e-11
  4.28765e-12  1.16640e-12  3.01960e-13  7.50748e-14  1.85033e-14  4.43807e-15
  1.02808e-15  3.19957e-16  1.00622e-16  2.28719e-17  6.26476e-18  3.60022e-18
  0.00000e+00  0.00000e+00  0.00000e+00  0.00000e+00  0.00000e+00  0.00000e+00
  0.00000e+00  0.00000e+00  0.00000e+00  0.00000e+00  0.00000e+00  0.00000e+00
  0.00000e+00  0.00000e+00  0.00000e+00  0.00000e+00  0.00000e+00  0.00000e+00
  0.00000e+00  0.00000e+00  0.00000e+00  0.00000e+00  1.25154e-04  1.58358e-04
  1.77300e-04  1.78676e-04  1.75128e-04  1.77900e-04  1.74571e-04  1.43694e-04
  8.62670e-05  3.95630e-05  4.49811e-05  1.05004e-04  1.85422e-04  2.53511e-04
  3.01277e-04  3.31026e-04  3.36836e-04  3.10355e-04  2.55627e-04  1.89034e-04
  1.27349e-04  7.95500e-05  4.68612e-05  2.64183e-05  1.44305e-05  7.71975e-06
  4.08901e-06  2.17479e-06  1.18494e-06  6.78753e-07  4.18594e-07  2.79906e-07
  1.99477e-07  1.46730e-07  1.07947e-07  7.76124e-08  5.37610e-08  3.55838e-08
  2.24059e-08  1.33864e-08  7.57275e-09  4.04544e-09  2.03274e-09  9.55486e-10
  4.17212e-10  1.67959e-10  6.19801e-11  2.09189e-11  6.48321e-12  1.85631e-12
  5.01889e-13  1.29389e-13  3.24972e-14  7.90825e-15  1.92388e-15  4.61823e-16
  1.34938e-16  4.27401e-17  9.32782e-18  2.58383e-18  1.78955e-18  0.00000e+00
  0.00000e+00  0.00000e+00  0.00000e+00  0.00000e+00  0.00000e+00  0.00000e+00
  0.00000e+00  0.00000e+00  0.00000e+00  0.00000e+00  0.00000e+00  0.00000e+00
  0.00000e+00  0.00000e+00  0.00000e+00  0.00000e+00  0.00000e+00  0.00000e+00
  0.00000e+00  0.00000e+00  0.00000e+00  1.67990e-04  2.23457e-04  2.61305e-04
  2.82171e-04  3.34185e-04  4.25034e-04  4.59847e-04  3.99969e-04  2.61967e-04
  1.22651e-04  6.98398e-05  1.09583e-04  1.86648e-04  2.52480e-04  2.97792e-04
  3.28375e-04  3.37164e-04  3.12505e-04  2.57617e-04  1.90047e-04  1.27577e-04
  7.94185e-05  4.66446e-05  2.62214e-05  1.42702e-05  7.58511e-06  3.96681e-06
  2.05677e-06  1.06822e-06  5.64427e-07  3.10055e-07  1.81229e-07  1.14096e-07
  7.65988e-08  5.33017e-08  3.72363e-08  2.54763e-08  1.67980e-08  1.05756e-08
  6.31960e-09  3.56871e-09  1.89655e-09  9.43439e-10  4.36617e-10  1.86742e-10
  7.33390e-11  2.63941e-11  8.71423e-12  2.65619e-12  7.55196e-13  2.03700e-13
  5.26898e-14  1.31546e-14  3.24316e-15  7.53932e-16  2.55753e-16  6.46114e-17
  1.35262e-17  3.84350e-18  0.00000e+00  0.00000e+00  0.00000e+00  0.00000e+00
  0.00000e+00  0.00000e+00  0.00000e+00  0.00000e+00  0.00000e+00  0.00000e+00
  0.00000e+00  0.00000e+00  0.00000e+00  0.00000e+00  0.00000e+00  0.00000e+00
  0.00000e+00  0.00000e+00  0.00000e+00  0.00000e+00  0.00000e+00  0.00000e+00
  0.00000e+00  0.00000e+00  2.45580e-04  3.45375e-04  4.06851e-04  4.22732e-04
  6.25758e-04  1.02345e-03  1.01278e-03  8.85359e-04  6.24549e-04  2.87058e-04
  1.09571e-04  1.01091e-04  1.66845e-04  2.32528e-04  2.79255e-04  3.11611e-04
  3.22186e-04  2.99087e-04  2.46140e-04  1.81144e-04  1.21388e-04  7.55117e-05
  4.43534e-05  2.49397e-05  1.35661e-05  7.19233e-06  3.73537e-06  1.90744e-06
  9.61410e-07  4.81400e-07  2.42537e-07  1.25767e-07  6.91606e-08  4.11665e-08
  2.63189e-08  1.74968e-08  1.16669e-08  7.59536e-09  4.74790e-09  2.82038e-09
  1.58051e-09  8.30260e-10  4.06538e-10  1.84243e-10  7.69146e-11  2.94278e-11
  1.03475e-11  3.35586e-12  1.01417e-12  2.87703e-13  7.79524e-14  2.02990e-14
  5.17135e-15  1.31005e-15  2.96543e-16  1.00048e-16  2.53084e-17  5.08797e-18
  1.45257e-18  0.00000e+00  0.00000e+00  0.00000e+00  0.00000e+00  0.00000e+00
  0.00000e+00  0.00000e+00  0.00000e+00  0.00000e+00  0.00000e+00  0.00000e+00
  0.00000e+00  0.00000e+00  0.00000e+00  0.00000e+00  0.00000e+00  0.00000e+00
  0.00000e+00  0.00000e+00  0.00000e+00  0.00000e+00  0.00000e+00  0.00000e+00
  0.00000e+00  3.58884e-04  5.35658e-04  6.10166e-04  4.27815e-04  9.20550e-04
  2.36440e-03  1.17505e-03  1.42650e-03  1.28689e-03  5.60502e-04  1.79006e-04
  9.62285e-05  1.38681e-04  2.01664e-04  2.50615e-04  2.82658e-04  2.91182e-04
  2.68320e-04  2.19616e-04  1.61296e-04  1.08203e-04  6.75270e-05  3.98368e-05
  2.25017e-05  1.22859e-05  6.52568e-06  3.38371e-06  1.71478e-06  8.49120e-07
  4.10825e-07  1.94928e-07  9.19844e-08  4.45342e-08  2.30848e-08  1.31438e-08
  8.09055e-09  5.16058e-09  3.27660e-09  2.01523e-09  1.18060e-09  6.51790e-10
  3.36296e-10  1.61084e-10  7.12342e-11  2.89944e-11  1.08350e-11  3.73992e-12
  1.20142e-12  3.61450e-13  1.03201e-13  2.80611e-14  7.38659e-15  1.87967e-15
  4.99373e-16  1.39888e-16  5.24332e-17  6.51725e-18  1.85539e-18  8.97506e-19
  0.00000e+00  0.00000e+00  0.00000e+00  0.00000e+00  0.00000e+00  0.00000e+00
  0.00000e+00  0.00000e+00  0.00000e+00  0.00000e+00  0.00000e+00  0.00000e+00
  0.00000e+00  0.00000e+00  0.00000e+00  0.00000e+00  0.00000e+00  0.00000e+00
  0.00000e+00  0.00000e+00  0.00000e+00  0.00000e+00  0.00000e+00  0.00000e+00
  4.94254e-04  8.02053e-04  9.72120e-04  3.93287e-04  8.23728e-04  7.35211e-04
  2.60238e-04  2.23603e-03  2.19839e-03  8.33159e-04  2.61682e-04  1.11391e-04
  1.20121e-04  1.69576e-04  2.14223e-04  2.41764e-04  2.45837e-04  2.23544e-04
  1.81677e-04  1.33374e-04  8.98752e-05  5.65105e-05  3.36341e-05  1.91689e-05
  1.05505e-05  5.63814e-06  2.93209e-06  1.48295e-06  7.27234e-07  3.44263e-07
  1.56820e-07  6.90478e-08  3.00571e-08  1.35694e-08  6.71184e-09  3.70304e-09
  2.20216e-09  1.34011e-09  8.01071e-10  4.58534e-10  2.47406e-10  1.24624e-10
  5.81816e-11  2.50916e-11  9.97006e-12  3.66378e-12  1.25518e-12  4.00644e-13
  1.21223e-13  3.48384e-14  9.65246e-15  2.60598e-15  6.68862e-16  1.97886e-16
  5.23258e-17  1.87810e-17  2.27354e-18  1.75652e-18  0.00000e+00  0.00000e+00
  0.00000e+00  0.00000e+00  0.00000e+00  0.00000e+00  0.00000e+00  0.00000e+00
  0.00000e+00  0.00000e+00  0.00000e+00  0.00000e+00  0.00000e+00  0.00000e+00
  0.00000e+00  0.00000e+00  0.00000e+00  0.00000e+00  0.00000e+00  0.00000e+00
  0.00000e+00  0.00000e+00  0.00000e+00  0.00000e+00  0.00000e+00  6.08373e-04
  1.07983e-03  1.58033e-03  1.33510e-03  1.06868e-03  3.70737e-03  5.39263e-03
  2.01028e-03  1.82473e-03  7.57158e-04  2.99393e-04  1.41066e-04  1.17891e-04
  1.43327e-04  1.74086e-04  1.92625e-04  1.92140e-04  1.72254e-04  1.39215e-04
  1.02453e-04  6.96043e-05  4.42697e-05  2.66903e-05  1.54085e-05  8.58100e-06
  4.63007e-06  2.42337e-06  1.22785e-06  5.99224e-07  2.79586e-07  1.23741e-07
  5.17948e-08  2.07573e-08  8.29132e-09  3.52914e-09  1.69106e-09  9.07036e-10
  5.16396e-10  2.95270e-10  1.63383e-10  8.56146e-11  4.19544e-11  1.90891e-11
  8.05046e-12  3.14523e-12  1.14237e-12  3.90673e-13  1.25304e-13  3.81192e-14
  1.12032e-14  3.13595e-15  9.90748e-16  2.37801e-16  8.15852e-17  2.37830e-17
  5.95179e-18  1.96957e-18  0.00000e+00  0.00000e+00  0.00000e+00  0.00000e+00
  0.00000e+00  0.00000e+00  0.00000e+00  0.00000e+00  0.00000e+00  0.00000e+00
  0.00000e+00  0.00000e+00  0.00000e+00  0.00000e+00  0.00000e+00  0.00000e+00
  0.00000e+00  0.00000e+00  0.00000e+00  0.00000e+00  0.00000e+00  0.00000e+00
  0.00000e+00  0.00000e+00  0.00000e+00  0.00000e+00  6.41264e-04  1.19234e-03
  1.95401e-03  2.26917e-03  1.03191e-03  6.68920e-04  5.12898e-04  5.51813e-04
  4.32020e-04  4.80471e-04  2.97832e-04  1.68811e-04  1.23103e-04  1.22929e-04
  1.35498e-04  1.43305e-04  1.39319e-04  1.23223e-04  9.92969e-05  7.34831e-05
  5.04931e-05  3.25897e-05  1.99659e-05  1.17111e-05  6.61772e-06  3.61455e-06
  1.90841e-06  9.70770e-07  4.72617e-07  2.18129e-07  9.43999e-08  3.80104e-08
  1.42985e-08  5.17144e-09  1.91219e-09  7.80184e-10  3.63888e-10  1.87697e-10
  1.00541e-10  5.31534e-11  2.69054e-11  1.28172e-11  5.70868e-12  2.36929e-12
  9.15730e-13  3.32213e-13  1.13535e-13  3.68826e-14  1.14430e-14  3.39713e-15
  9.98091e-16  3.07790e-16  7.61068e-17  2.78535e-17  7.83521e-18  1.71352e-18
  0.00000e+00  0.00000e+00  0.00000e+00  0.00000e+00  0.00000e+00  0.00000e+00
  0.00000e+00  0.00000e+00  0.00000e+00  0.00000e+00  0.00000e+00  0.00000e+00
  0.00000e+00  0.00000e+00  0.00000e+00  0.00000e+00  0.00000e+00  0.00000e+00
  0.00000e+00  0.00000e+00  0.00000e+00  0.00000e+00  0.00000e+00  0.00000e+00
  0.00000e+00  0.00000e+00  0.00000e+00  5.72242e-04  1.05446e-03  1.73663e-03
  2.14806e-03  1.20083e-03  5.66493e-04  1.54913e-03  7.05405e-04  4.82420e-04
  4.48830e-04  3.01674e-04  1.81612e-04  1.22657e-04  1.03974e-04  1.01576e-04
  1.00697e-04  9.47543e-05  8.26474e-05  6.65188e-05  4.96063e-05  3.45498e-05
  2.26766e-05  1.41459e-05  8.44648e-06  4.85129e-06  2.68600e-06  1.43199e-06
  7.31771e-07  3.55591e-07  1.62497e-07  6.89500e-08  2.68842e-08  9.62447e-09
  3.22394e-09  1.06054e-09  3.69482e-10  1.45698e-10  6.55857e-11  3.19921e-11
  1.59242e-11  7.74632e-12  3.58884e-12  1.56894e-12  6.46814e-13  2.48430e-13
  9.01869e-14  3.12750e-14  1.03322e-14  3.30962e-15  1.07958e-15  2.80653e-16
  9.91896e-17  2.99969e-17  8.70957e-18  2.30849e-18  0.00000e+00  0.00000e+00
  0.00000e+00  0.00000e+00  0.00000e+00  0.00000e+00  0.00000e+00  0.00000e+00
  0.00000e+00  0.00000e+00  0.00000e+00  0.00000e+00  0.00000e+00  0.00000e+00
  0.00000e+00  0.00000e+00  0.00000e+00  0.00000e+00  0.00000e+00  0.00000e+00
  0.00000e+00  0.00000e+00  0.00000e+00  0.00000e+00  0.00000e+00  0.00000e+00
  0.00000e+00  0.00000e+00  4.41108e-04  7.80533e-04  1.24486e-03  1.63376e-03
  1.60315e-03  1.43911e-03  1.46809e-03  1.12348e-03  7.32613e-04  4.70758e-04
  2.86916e-04  1.71078e-04  1.10342e-04  8.37523e-05  7.32746e-05  6.76154e-05
  6.12630e-05  5.26104e-05  4.22969e-05  3.18078e-05  2.24726e-05  1.50116e-05
  9.54272e-06  5.80448e-06  3.39022e-06  1.90296e-06  1.02408e-06  5.25305e-07
  2.54496e-07  1.15042e-07  4.78716e-08  1.81321e-08  6.23455e-09  1.97128e-09
  5.94198e-10  1.81379e-10  6.03601e-11  2.29716e-11  9.84981e-12  4.51344e-12
  2.08506e-12  9.38785e-13  4.03249e-13  1.65268e-13  6.37187e-14  2.33121e-14
  8.17355e-15  2.77253e-15  9.52614e-16  3.07070e-16  8.33081e-17  2.96429e-17
  5.70404e-18  1.69604e-19  0.00000e+00  0.00000e+00  0.00000e+00  0.00000e+00
  0.00000e+00  0.00000e+00  0.00000e+00  0.00000e+00  0.00000e+00  0.00000e+00
  0.00000e+00  0.00000e+00  0.00000e+00  0.00000e+00  0.00000e+00  0.00000e+00
  0.00000e+00  0.00000e+00  0.00000e+00  0.00000e+00  0.00000e+00  0.00000e+00
  0.00000e+00  0.00000e+00  0.00000e+00  0.00000e+00  0.00000e+00  0.00000e+00
  0.00000e+00  3.03501e-04  5.11121e-04  7.84418e-04  1.05263e-03  1.20959e-03
  1.23925e-03  1.15146e-03  9.10027e-04  6.19943e-04  3.89021e-04  2.34008e-04
  1.40090e-04  8.86925e-05  6.30558e-05  5.06821e-05  4.37325e-05  3.80858e-05
  3.21421e-05  2.57842e-05  1.95399e-05  1.39975e-05  9.51269e-06  6.15999e-06
  3.81499e-06  2.26417e-06  1.28691e-06  6.97865e-07  3.58523e-07  1.72729e-07
  7.70505e-08  3.13998e-08  1.15677e-08  3.84342e-09  1.16388e-09  3.30122e-10
  9.17162e-11  2.65131e-11  8.50037e-12  3.10285e-12  1.26329e-12  5.42190e-13
  2.34208e-13  9.90011e-14  4.02932e-14  1.53121e-14  5.79644e-15  2.18912e-15
  7.46099e-16  2.43238e-16  8.02133e-17  2.63968e-17  8.40670e-18  3.67044e-19
  4.85508e-20  0.00000e+00  0.00000e+00  0.00000e+00  0.00000e+00  0.00000e+00
  0.00000e+00  0.00000e+00  0.00000e+00  0.00000e+00  0.00000e+00  0.00000e+00
  0.00000e+00  0.00000e+00  0.00000e+00  0.00000e+00  0.00000e+00  0.00000e+00
  0.00000e+00  0.00000e+00  0.00000e+00  0.00000e+00  0.00000e+00  0.00000e+00
  0.00000e+00  0.00000e+00  0.00000e+00  0.00000e+00  0.00000e+00  0.00000e+00
  1.92067e-04  3.08212e-04  4.54795e-04  6.03679e-04  7.12099e-04  7.47369e-04
  6.94664e-04  5.64319e-04  4.04719e-04  2.65308e-04  1.65099e-04  1.01370e-04
  6.43497e-05  4.42382e-05  3.35395e-05  2.73642e-05  2.29464e-05  1.90085e-05
  1.51895e-05  1.15817e-05  8.39998e-06  5.79959e-06  3.82000e-06  2.40479e-06
  1.44730e-06  8.30865e-07  4.52614e-07  2.32048e-07  1.10743e-07  4.85745e-08
  1.93414e-08  6.93208e-09  2.23581e-09  6.55690e-10  1.78760e-10  4.67853e-11
  1.22990e-11  3.42375e-12  1.06104e-12  3.72422e-13  1.43556e-13  5.82589e-14
  2.37959e-14  9.61723e-15  3.57444e-15  1.39923e-15  5.27425e-16  1.70053e-16
  6.15237e-17  2.27225e-17  3.49121e-18  1.89752e-19  0.00000e+00  0.00000e+00
  0.00000e+00  0.00000e+00  0.00000e+00  0.00000e+00  0.00000e+00  0.00000e+00
  0.00000e+00  0.00000e+00  0.00000e+00  0.00000e+00  0.00000e+00  0.00000e+00
  0.00000e+00  0.00000e+00  0.00000e+00  0.00000e+00  0.00000e+00  0.00000e+00
  0.00000e+00  0.00000e+00  0.00000e+00  0.00000e+00  0.00000e+00  0.00000e+00
  0.00000e+00  0.00000e+00  0.00000e+00  0.00000e+00  0.00000e+00  1.14345e-04
  1.75596e-04  2.49557e-04  3.23546e-04  3.78734e-04  3.97855e-04  3.73058e-04
  3.11442e-04  2.33566e-04  1.60838e-04  1.04671e-04  6.65236e-05  4.28685e-05
  2.90850e-05  2.12480e-05  1.66016e-05  1.34601e-05  1.09422e-05  8.69502e-06
  6.65650e-06  4.87727e-06  3.41327e-06  2.28117e-06  1.45566e-06  8.85476e-07
  5.11446e-07  2.78636e-07  1.41856e-07  6.67321e-08  2.86604e-08  1.11223e-08
  3.87903e-09  1.21915e-09  3.49063e-10  9.28360e-11  2.35078e-11  5.84958e-12
  1.48643e-12  4.03845e-13  1.21599e-13  4.13195e-14  1.50828e-14  5.96217e-15
  2.00227e-15  8.61742e-16  2.97814e-16  1.14515e-16  4.44061e-17  1.54665e-17
  4.92605e-18  1.70644e-19  5.85339e-20  0.00000e+00  0.00000e+00  0.00000e+00
  0.00000e+00  0.00000e+00  0.00000e+00  0.00000e+00  0.00000e+00  0.00000e+00
  0.00000e+00  0.00000e+00  0.00000e+00  0.00000e+00  0.00000e+00  0.00000e+00
  0.00000e+00  0.00000e+00  0.00000e+00  0.00000e+00  0.00000e+00  0.00000e+00
  0.00000e+00  0.00000e+00  0.00000e+00  0.00000e+00  0.00000e+00  0.00000e+00
  0.00000e+00  0.00000e+00  0.00000e+00  0.00000e+00  7.71046e-06  1.05778e-05
  1.38267e-05  1.72501e-05  2.07159e-05  2.44037e-05  2.90291e-05  3.59036e-05
  4.67082e-05  6.29442e-05  8.51123e-05  1.11837e-04  1.39391e-04  1.62144e-04
  1.74167e-04  1.71625e-04  1.54746e-04  1.27901e-04  9.74957e-05  6.91747e-05
  4.61828e-05  2.93410e-05  1.79314e-05  1.06460e-05  6.19588e-06  3.56674e-06
  2.05452e-06  1.20865e-06  7.56304e-07  5.38103e-07  4.61199e-07  4.68363e-07
  5.19400e-07  5.82063e-07  6.29736e-07  6.43353e-07  6.14399e-07  5.46063e-07
  4.50981e-07  3.46126e-07  2.47179e-07  1.64606e-07  1.02542e-07  5.99998e-08
  3.31316e-08  1.73532e-08  8.65833e-09  4.12448e-09  1.87328e-09  8.07256e-10
  3.27270e-10  1.23753e-10  4.33229e-11  1.39956e-11  4.17287e-12  1.15709e-12
  3.01066e-13  7.40758e-14  1.78405e-14  4.16433e-15  9.01211e-16  1.98864e-16
  4.39435e-17  3.09516e-18  5.99096e-19  0.00000e+00  0.00000e+00  0.00000e+00
  0.00000e+00  0.00000e+00  0.00000e+00  0.00000e+00  0.00000e+00  0.00000e+00
  0.00000e+00  0.00000e+00  0.00000e+00  0.00000e+00  0.00000e+00  0.00000e+00
  0.00000e+00  0.00000e+00  0.00000e+00  1.45300e-05  2.03475e-05  2.69567e-05
  3.36667e-05  3.97331e-05  4.49577e-05  5.03366e-05  5.82722e-05  7.20718e-05
  9.48080e-05  1.27776e-04  1.69023e-04  2.12742e-04  2.50073e-04  2.71303e-04
  2.69277e-04  2.43179e-04  1.99837e-04  1.50393e-04  1.04806e-04  6.85337e-05
  4.26247e-05  2.55391e-05  1.49133e-05  8.57744e-06  4.91065e-06  2.83649e-06
  1.69251e-06  1.09251e-06  8.19273e-07  7.50340e-07  8.09862e-07  9.39843e-07
  1.08676e-06  1.20049e-06  1.24188e-06  1.19244e-06  1.05901e-06  8.69353e-07
  6.60395e-07  4.65345e-07  3.05215e-07  1.87170e-07  1.07907e-07  5.88717e-08
  3.06248e-08  1.53036e-08  7.38655e-09  3.44596e-09  1.54518e-09  6.58297e-10
  2.62770e-10  9.69568e-11  3.27918e-11  1.01356e-11  2.87637e-12  7.55648e-13
  1.86264e-13  4.36158e-14  9.91679e-15  2.19109e-15  4.57209e-16  9.84581e-17
  2.09294e-17  1.32778e-18  0.00000e+00  0.00000e+00  0.00000e+00  0.00000e+00
  0.00000e+00  0.00000e+00  0.00000e+00  0.00000e+00  0.00000e+00  0.00000e+00
  0.00000e+00  0.00000e+00  0.00000e+00  0.00000e+00  0.00000e+00  0.00000e+00
  0.00000e+00  0.00000e+00  2.67715e-05  3.85189e-05  5.21179e-05  6.56682e-05
  7.66005e-05  8.32491e-05  8.67998e-05  9.18839e-05  1.05108e-04  1.32404e-04
  1.76161e-04  2.33138e-04  2.94639e-04  3.48886e-04  3.83145e-04  3.85747e-04
  3.51838e-04  2.89425e-04  2.16053e-04  1.48366e-04  9.52816e-05  5.81697e-05
  3.42756e-05  1.97636e-05  1.12977e-05  6.49163e-06  3.81739e-06  2.36565e-06
  1.62430e-06  1.31734e-06  1.29608e-06  1.46822e-06  1.75427e-06  2.06653e-06
  2.31038e-06  2.40455e-06  2.30816e-06  2.03581e-06  1.64935e-06  1.22989e-06
  8.47363e-07  5.42249e-07  3.24384e-07  1.82805e-07  9.79221e-08  5.03716e-08
  2.51492e-08  1.22919e-08  5.89560e-09  2.75610e-09  1.23649e-09  5.22006e-10
  2.03509e-10  7.22833e-11  2.32356e-11  6.76730e-12  1.80561e-12  4.45818e-13
  1.03833e-13  2.30607e-14  5.10586e-15  1.03831e-15  2.16084e-16  4.55476e-17
  2.79340e-18  5.10229e-19  0.00000e+00  0.00000e+00  0.00000e+00  0.00000e+00
  0.00000e+00  0.00000e+00  0.00000e+00  0.00000e+00  0.00000e+00  0.00000e+00
  0.00000e+00  0.00000e+00  0.00000e+00  0.00000e+00  0.00000e+00  0.00000e+00
  0.00000e+00  4.79760e-05  7.13759e-05  9.94358e-05  1.27533e-04  1.48106e-04
  1.54839e-04  1.48907e-04  1.40456e-04  1.43297e-04  1.68349e-04  2.18809e-04
  2.87838e-04  3.61923e-04  4.28499e-04  4.77181e-04  4.92735e-04  4.59940e-04
  3.82617e-04  2.85248e-04  1.93971e-04  1.22849e-04  7.39243e-05  4.30365e-05
  2.46542e-05  1.41456e-05  8.30315e-06  5.12567e-06  3.44870e-06  2.63610e-06
  2.36243e-06  2.46573e-06  2.84912e-06  3.41470e-06  4.02532e-06  4.50450e-06
  4.68271e-06  4.46746e-06  3.88931e-06  3.08700e-06  2.23983e-06  1.49376e-06
  9.22655e-07  5.32843e-07  2.90945e-07  1.52127e-07  7.72396e-08  3.86110e-08
  1.92003e-08  9.51618e-09  4.65346e-09  2.19988e-09  9.81050e-10  4.03273e-10
  1.50191e-10  5.02013e-11  1.50542e-11  4.08167e-12  1.01428e-12  2.34017e-13
  5.14851e-14  1.09753e-14  2.23910e-15  4.43814e-16  9.46688e-17  5.56704e-18
  9.98037e-19  0.00000e+00  0.00000e+00  0.00000e+00  0.00000e+00  0.00000e+00
  0.00000e+00  0.00000e+00  0.00000e+00  0.00000e+00  0.00000e+00  0.00000e+00
  0.00000e+00  0.00000e+00  0.00000e+00  0.00000e+00  0.00000e+00  0.00000e+00
  8.29236e-05  1.28231e-04  1.85354e-04  2.44369e-04  2.84978e-04  2.87050e-04
  2.52039e-04  2.06379e-04  1.79868e-04  1.90489e-04  2.40440e-04  3.14826e-04
  3.91116e-04  4.58151e-04  5.17172e-04  5.54360e-04  5.37097e-04  4.56438e-04
  3.42177e-04  2.31672e-04  1.45433e-04  8.67004e-05  5.01627e-05  2.87999e-05
  1.68677e-05  1.04610e-05  7.16171e-06  5.56571e-06  4.91924e-06  4.85972e-06
  5.23186e-06  5.96248e-06  6.96419e-06  8.04963e-06  8.90361e-06  9.17300e-06
  8.64458e-06  7.38029e-06  5.69368e-06  3.98123e-06  2.54173e-06  1.49751e-06
  8.25383e-07  4.32659e-07  2.19850e-07  1.10447e-07  5.57742e-08  2.85499e-08
  1.47582e-08  7.57569e-09  3.76534e-09  1.76320e-09  7.59272e-10  2.94931e-10
  1.02172e-10  3.14938e-11  8.68166e-12  2.17093e-12  5.01487e-13  1.08883e-13
  2.25700e-14  4.54499e-15  8.84787e-16  1.78447e-16  3.40487e-17  1.85068e-18
  0.00000e+00  0.00000e+00  0.00000e+00  0.00000e+00  0.00000e+00  0.00000e+00
  0.00000e+00  0.00000e+00  0.00000e+00  0.00000e+00  0.00000e+00  0.00000e+00
  0.00000e+00  0.00000e+00  0.00000e+00  0.00000e+00  0.00000e+00  1.36625e-04
  2.20039e-04  3.31500e-04  4.53110e-04  5.35623e-04  5.19374e-04  4.09802e-04
  2.84804e-04  2.03585e-04  1.86019e-04  2.29370e-04  3.06615e-04  3.81262e-04
  4.41587e-04  5.03525e-04  5.59963e-04  5.63281e-04  4.89571e-04  3.70113e-04
  2.50560e-04  1.56669e-04  9.30115e-05  5.38281e-05  3.13626e-05  1.93320e-05
  1.34580e-05  1.10094e-05  1.03323e-05  1.05253e-05  1.11639e-05  1.20894e-05
  1.32937e-05  1.48058e-05  1.64717e-05  1.77830e-05  1.80129e-05  1.66616e-05
  1.38510e-05  1.02935e-05  6.86097e-06  4.14164e-06  2.29802e-06  1.19512e-06
  5.97101e-07  2.95068e-07  1.48326e-07  7.71093e-08  4.13741e-08  2.25190e-08
  1.21260e-08  6.28678e-09  3.05851e-09  1.36490e-09  5.48445e-10  1.95837e-10
  6.18426e-11  1.73330e-11  4.36866e-12  1.00676e-12  2.17095e-13  4.42718e-14
  8.75528e-15  1.67496e-15  3.32985e-16  6.24927e-17  3.23798e-18  0.00000e+00
  0.00000e+00  0.00000e+00  0.00000e+00  0.00000e+00  0.00000e+00  0.00000e+00
  0.00000e+00  0.00000e+00  0.00000e+00  0.00000e+00  0.00000e+00  0.00000e+00
  0.00000e+00  0.00000e+00  0.00000e+00  0.00000e+00  2.11504e-04  3.53327e-04
  5.51670e-04  7.79612e-04  9.40257e-04  8.80553e-04  6.21260e-04  3.76504e-04
  2.19026e-04  1.56035e-04  1.85770e-04  2.68448e-04  3.50706e-04  4.12728e-04
  4.73510e-04  5.31314e-04  5.40137e-04  4.73432e-04  3.59673e-04  2.43903e-04
  1.52441e-04  9.04731e-05  5.26924e-05  3.17756e-05  2.18222e-05  1.86471e-05
  1.92445e-05  2.15577e-05  2.43782e-05  2.70329e-05  2.91491e-05  3.07598e-05
  3.23264e-05  3.41374e-05  3.55675e-05  3.51527e-05  3.17079e-05  2.54627e-05
  1.80377e-05  1.13141e-05  6.36835e-06  3.28522e-06  1.59864e-06  7.62103e-07
  3.71934e-07  1.92384e-07  1.05953e-07  6.05608e-08  3.47167e-08  1.94034e-08
  1.03393e-08  5.14861e-09  2.35080e-09  9.67069e-10  3.53479e-10  1.13910e-10
  3.23972e-11  8.22266e-12  1.89416e-12  4.03555e-13  8.23989e-14  1.59461e-14
  3.08482e-15  5.44845e-16  1.05056e-16  1.93486e-17  0.00000e+00  0.00000e+00
  0.00000e+00  0.00000e+00  0.00000e+00  0.00000e+00  0.00000e+00  0.00000e+00
  0.00000e+00  0.00000e+00  0.00000e+00  0.00000e+00  0.00000e+00  0.00000e+00
  0.00000e+00  0.00000e+00  0.00000e+00  3.03101e-04  5.19444e-04  8.18782e-04
  1.14068e-03  1.37022e-03  1.34494e-03  1.06759e-03  7.33714e-04  3.56519e-04
  1.48391e-04  1.30065e-04  2.09299e-04  3.04440e-04  3.78400e-04  4.36811e-04
  4.78771e-04  4.75896e-04  4.13180e-04  3.13666e-04  2.13078e-04  1.33295e-04
  7.91443e-05  4.66070e-05  3.01323e-05  2.54196e-05  2.89385e-05  3.72055e-05
  4.73049e-05  5.73169e-05  6.56175e-05  7.05688e-05  7.17727e-05  7.09735e-05
  7.04198e-05  7.00704e-05  6.70600e-05  5.85835e-05  4.50268e-05  3.00232e-05
  1.74543e-05  9.02317e-06  4.28489e-06  1.95804e-06  9.14261e-07  4.61953e-07
  2.57548e-07  1.53520e-07  9.29835e-08  5.50898e-08  3.12743e-08  1.67953e-08
  8.42167e-09  3.88275e-09  1.61873e-09  6.00965e-10  1.96649e-10  5.66346e-11
  1.44696e-11  3.33285e-12  7.06505e-13  1.42834e-13  2.72663e-14  5.20768e-15
  8.99879e-16  1.70410e-16  3.10299e-17  1.38763e-18  0.00000e+00  0.00000e+00
  0.00000e+00  0.00000e+00  0.00000e+00  0.00000e+00  0.00000e+00  0.00000e+00
  0.00000e+00  0.00000e+00  0.00000e+00  0.00000e+00  0.00000e+00  0.00000e+00
  0.00000e+00  0.00000e+00  3.96888e-04  6.90130e-04  1.05926e-03  1.26734e-03
  1.19430e-03  1.72867e-03  2.76617e-03  2.29982e-03  8.86472e-04  2.38127e-04
  9.89178e-05  1.42865e-04  2.32073e-04  3.09566e-04  3.62877e-04  3.89127e-04
  3.77275e-04  3.23993e-04  2.45966e-04  1.67584e-04  1.04912e-04  6.21801e-05
  3.72126e-05  2.75540e-05  3.22313e-05  4.92438e-05  7.41152e-05  1.02364e-04
  1.30851e-04  1.54884e-04  1.67438e-04  1.65136e-04  1.53324e-04  1.41310e-04
  1.32553e-04  1.21698e-04  1.02095e-04  7.42431e-05  4.58673e-05  2.42787e-05
  1.13765e-05  4.99958e-06  2.23955e-06  1.11204e-06  6.29214e-07  3.88298e-07
  2.45267e-07  1.51669e-07  8.98139e-08  5.04945e-08  2.68212e-08  1.33500e-08
  6.14494e-09  2.57259e-09  9.63321e-10  3.18474e-10  9.25327e-11  2.37618e-11
  5.48119e-12  1.15940e-12  2.29445e-13  4.41160e-14  8.08797e-15  1.45319e-15
  2.59719e-16  4.68195e-17  2.00929e-18  0.00000e+00  0.00000e+00  0.00000e+00
  0.00000e+00  0.00000e+00  0.00000e+00  0.00000e+00  0.00000e+00  0.00000e+00
  0.00000e+00  0.00000e+00  0.00000e+00  0.00000e+00  0.00000e+00  0.00000e+00
  0.00000e+00  4.68742e-04  8.25307e-04  1.25380e-03  1.32153e-03  8.88699e-04
  1.24901e-03  1.90749e-03  2.74439e-03  1.16883e-03  3.38432e-04  1.02288e-04
  8.69074e-05  1.40857e-04  2.01002e-04  2.45623e-04  2.68358e-04  2.63312e-04
  2.29243e-04  1.76401e-04  1.21327e-04  7.64124e-05  4.56386e-05  2.84333e-05
  2.64165e-05  4.47090e-05  8.49128e-05  1.41340e-04  2.08287e-04  2.82426e-04
  3.50431e-04  3.85190e-04  3.69718e-04  3.19794e-04  2.68519e-04  2.32373e-04
  2.01608e-04  1.60351e-04  1.08552e-04  6.08708e-05  2.88010e-05  1.22879e-05
  5.33627e-06  2.68518e-06  1.59794e-06  1.03286e-06  6.71378e-07  4.23477e-07
  2.55700e-07  1.47021e-07  8.03609e-08  4.16907e-08  2.04024e-08  9.30107e-09
  3.88260e-09  1.45746e-09  4.84495e-10  1.41555e-10  3.64964e-11  8.41682e-12
  1.77301e-12  3.48376e-13  6.63533e-14  1.22692e-14  2.13534e-15  3.66280e-16
  6.63768e-17  2.73779e-18  0.00000e+00  0.00000e+00  0.00000e+00  0.00000e+00
  0.00000e+00  0.00000e+00  0.00000e+00  0.00000e+00  0.00000e+00  0.00000e+00
  0.00000e+00  0.00000e+00  0.00000e+00  0.00000e+00  0.00000e+00  0.00000e+00
  4.91790e-04  8.69974e-04  1.36271e-03  1.72951e-03  2.47124e-03  2.79898e-03
  1.28608e-03  4.99447e-04  6.07047e-04  3.04161e-04  1.04067e-04  4.93015e-05
  6.29801e-05  9.62144e-05  1.30402e-04  1.57857e-04  1.68809e-04  1.56156e-04
  1.24511e-04  8.75557e-05  5.72586e-05  3.72884e-05  2.65643e-05  3.00762e-05
  6.27617e-05  1.34747e-04  2.41681e-04  3.83233e-04  5.66303e-04  7.57694e-04
  8.60669e-04  8.03376e-04  6.35339e-04  4.69299e-04  3.60663e-04  2.87531e-04
  2.12018e-04  1.30279e-04  6.45827e-05  2.73129e-05  1.17195e-05  6.28770e-06
  4.15751e-06  2.88635e-06  1.93059e-06  1.22329e-06  7.37265e-07  4.24697e-07
  2.34188e-07  1.23597e-07  6.23392e-08  2.98758e-08  1.34348e-08  5.56755e-09
  2.08516e-09  6.93856e-10  2.03194e-10  5.24475e-11  1.20782e-11  2.53758e-12
  4.96371e-13  9.43313e-14  1.71095e-14  2.95306e-15  4.71731e-16  8.83021e-17
  3.50717e-18  0.00000e+00  0.00000e+00  0.00000e+00  0.00000e+00  0.00000e+00
  0.00000e+00  0.00000e+00  0.00000e+00  0.00000e+00  0.00000e+00  0.00000e+00
  0.00000e+00  0.00000e+00  0.00000e+00  0.00000e+00  0.00000e+00  4.55078e-04
  7.85315e-04  1.21328e-03  1.56986e-03  2.02417e-03  3.10089e-03  2.25646e-03
  7.27629e-04  4.05661e-04  2.15660e-04  8.08357e-05  3.56024e-05  4.00065e-05
  5.98561e-05  8.44665e-05  1.12251e-04  1.32342e-04  1.29739e-04  1.05193e-04
  7.47954e-05  5.33469e-05  4.32663e-05  3.81296e-05  4.11704e-05  7.88388e-05
  1.77928e-04  3.44790e-04  6.09039e-04  1.03659e-03  1.57239e-03  1.89174e-03
  1.70550e-03  1.18961e-03  7.28314e-04  4.65578e-04  3.24844e-04  2.13735e-04
  1.14703e-04  4.98861e-05  2.21342e-05  1.38634e-05  1.08073e-05  8.17167e-06
  5.62708e-06  3.56983e-06  2.13013e-06  1.21422e-06  6.66671e-07  3.53308e-07
  1.80539e-07  8.87332e-08  4.16915e-08  1.84872e-08  7.59251e-09  2.82876e-09
  9.38926e-10  2.74636e-10  7.07771e-11  1.62581e-11  3.40410e-12  6.62511e-13
  1.22604e-13  2.24415e-14  4.05043e-15  6.63624e-16  1.10272e-16  4.22687e-18
  0.00000e+00  0.00000e+00  0.00000e+00  0.00000e+00  0.00000e+00  0.00000e+00
  0.00000e+00  0.00000e+00  0.00000e+00  0.00000e+00  0.00000e+00  0.00000e+00
  0.00000e+00  0.00000e+00  0.00000e+00  0.00000e+00  3.78170e-04  6.17730e-04
  8.92630e-04  1.04053e-03  9.28541e-04  8.71180e-04  8.45044e-04  5.32645e-04
  2.71247e-04  1.19747e-04  5.77561e-05  6.96953e-05  1.20009e-04  1.69173e-04
  1.85693e-04  1.86057e-04  1.89520e-04  1.72089e-04  1.28944e-04  8.56446e-05
  6.34901e-05  6.19786e-05  6.31034e-05  5.82176e-05  7.89107e-05  1.72960e-04
  3.68565e-04  7.71152e-04  1.66895e-03  3.13220e-03  4.15561e-03  3.55783e-03
  2.04846e-03  9.41253e-04  4.50927e-04  2.56012e-04  1.42713e-04  6.67486e-05
  3.42218e-05  2.87613e-05  2.74401e-05  2.25247e-05  1.58896e-05  1.00759e-05
  5.95175e-06  3.35104e-06  1.82286e-06  9.63987e-07  4.95843e-07  2.47424e-07
  1.19325e-07  5.52410e-08  2.42244e-08  9.86637e-09  3.65260e-09  1.20623e-09
  3.51317e-10  9.02123e-11  2.06442e-11  4.30121e-12  8.32758e-13  1.52705e-13
  2.83939e-14  5.06455e-15  8.11123e-16  1.28888e-16  4.78268e-18  0.00000e+00
  0.00000e+00  0.00000e+00  0.00000e+00  0.00000e+00  0.00000e+00  0.00000e+00
  0.00000e+00  0.00000e+00  0.00000e+00  0.00000e+00  0.00000e+00  0.00000e+00
  0.00000e+00  0.00000e+00  0.00000e+00  2.95461e-04  4.52686e-04  6.10192e-04
  6.71240e-04  5.58024e-04  3.85066e-04  2.99055e-04  2.23777e-04  1.26539e-04
  6.59962e-05  8.09689e-05  1.69976e-04  3.32331e-04  5.34617e-04  5.55661e-04
  4.32904e-04  3.76176e-04  3.10582e-04  2.07240e-04  1.19867e-04  8.02732e-05
  8.09593e-05  8.81909e-05  7.40858e-05  6.19720e-05  1.08341e-04  2.44624e-04
  6.36936e-04  2.09364e-03  5.71957e-03  8.99249e-03  7.05290e-03  2.95102e-03
  8.48077e-04  2.62094e-04  1.19004e-04  6.32683e-05  4.62996e-05  5.56555e-05
  6.33056e-05  5.63032e-05  4.10621e-05  2.62531e-05  1.54476e-05  8.62695e-06
  4.65716e-06  2.45486e-06  1.26826e-06  6.41310e-07  3.16050e-07  1.50997e-07
  6.94037e-08  3.02606e-08  1.22602e-08  4.51313e-09  1.48114e-09  4.28575e-10
  1.09387e-10  2.48986e-11  5.15220e-12  9.93280e-13  1.81640e-13  3.24120e-14
  5.95153e-15  9.87946e-16  1.62386e-16  5.07863e-18  0.00000e+00  0.00000e+00
  0.00000e+00  0.00000e+00  0.00000e+00  0.00000e+00  0.00000e+00  0.00000e+00
  0.00000e+00  0.00000e+00  0.00000e+00  0.00000e+00  0.00000e+00  0.00000e+00
  0.00000e+00  0.00000e+00  2.31018e-04  3.35491e-04  4.31552e-04  4.70232e-04
  4.18292e-04  3.11045e-04  2.14378e-04  1.41470e-04  8.99278e-05  8.97025e-05
  1.66086e-04  2.89627e-04  5.17984e-04  1.17500e-03  1.33127e-03  8.57979e-04
  7.52566e-04  5.95867e-04  3.56825e-04  1.78708e-04  9.76180e-05  8.64125e-05
  9.48031e-05  8.14889e-05  5.93525e-05  8.15916e-05  1.41218e-04  2.17670e-04
  1.29191e-03  7.62086e-03  1.63935e-02  1.09275e-02  2.49842e-03  3.23952e-04
  1.32345e-04  1.04009e-04  8.70359e-05  9.91627e-05  1.17093e-04  1.12978e-04
  8.82127e-05  5.88658e-05  3.54037e-05  1.99451e-05  1.07921e-05  5.69526e-06
  2.95654e-06  1.51389e-06  7.62652e-07  3.75768e-07  1.79821e-07  8.28223e-08
  3.61593e-08  1.46443e-08  5.37466e-09  1.75414e-09  5.04006e-10  1.27678e-10
  2.88807e-11  5.94160e-12  1.14009e-12  2.07661e-13  3.69605e-14  6.93387e-15
  1.19368e-15  1.80070e-16  5.06076e-18  0.00000e+00  0.00000e+00  0.00000e+00
  0.00000e+00  0.00000e+00  0.00000e+00  0.00000e+00  0.00000e+00  0.00000e+00
  0.00000e+00  0.00000e+00  0.00000e+00  0.00000e+00  0.00000e+00  0.00000e+00
  0.00000e+00  1.92515e-04  2.70732e-04  3.41120e-04  3.76042e-04  3.57726e-04
  2.96755e-04  2.21985e-04  1.56570e-04  1.24107e-04  1.65013e-04  3.09782e-04
  4.51030e-04  3.85829e-04  1.40980e-03  1.97608e-03  1.41410e-03  1.50388e-03
  1.08168e-03  5.75640e-04  2.58339e-04  1.15759e-04  7.80465e-05  7.94806e-05
  8.06981e-05  1.04169e-04  2.36921e-04  5.46208e-04  8.38583e-04  4.08988e-04
  2.80912e-03  1.16752e-02  5.72113e-03  6.16937e-04  9.70239e-04  7.35075e-04
  3.95001e-04  2.28942e-04  1.81400e-04  1.66701e-04  1.40700e-04  1.02699e-04
  6.62581e-05  3.91635e-05  2.18454e-05  1.17447e-05  6.17505e-06  3.20486e-06
  1.64795e-06  8.37414e-07  4.17522e-07  2.02406e-07  9.43432e-08  4.15740e-08
  1.69315e-08  6.22196e-09  2.02522e-09  5.78610e-10  1.45587e-10  3.27192e-11
  6.69596e-12  1.27738e-12  2.31714e-13  4.04924e-14  7.10724e-15  1.36159e-15
  1.94176e-16  4.73182e-18  0.00000e+00  0.00000e+00  0.00000e+00  0.00000e+00
  0.00000e+00  0.00000e+00  0.00000e+00  0.00000e+00  0.00000e+00  0.00000e+00
  0.00000e+00  0.00000e+00  0.00000e+00  0.00000e+00  0.00000e+00  0.00000e+00
  1.77755e-04  2.47883e-04  3.12456e-04  3.50829e-04  3.49589e-04  3.12841e-04
  2.56640e-04  2.00228e-04  1.75339e-04  2.39343e-04  4.69336e-04  8.98136e-04
  1.41415e-03  1.79810e-03  1.37907e-03  2.16172e-03  2.49740e-03  1.57594e-03
  7.73981e-04  3.31286e-04  1.33712e-04  6.68354e-05  5.62644e-05  7.48300e-05
  1.69741e-04  4.99867e-04  1.40396e-03  3.43739e-03  5.87798e-03  2.48411e-03
  4.16397e-06  9.86901e-04  6.34965e-03  4.58679e-03  2.00688e-03  8.08402e-04
  3.61940e-04  2.13999e-04  1.61801e-04  1.26891e-04  9.17904e-05  6.02283e-05
  3.64539e-05  2.07826e-05  1.13653e-05  6.05417e-06  3.18034e-06  1.65919e-06
  8.59031e-07  4.37931e-07  2.17295e-07  1.03453e-07  4.63677e-08  1.91066e-08
  7.06803e-09  2.30549e-09  6.57695e-10  1.64863e-10  3.68858e-11  7.51793e-12
  1.42773e-12  2.58695e-13  4.46336e-14  7.81525e-15  1.53153e-15  2.36862e-16
  1.69474e-17  0.00000e+00  0.00000e+00  0.00000e+00  0.00000e+00  0.00000e+00
  0.00000e+00  0.00000e+00  0.00000e+00  0.00000e+00  0.00000e+00  0.00000e+00
  0.00000e+00  0.00000e+00  0.00000e+00  0.00000e+00  0.00000e+00  1.80420e-04
  2.53677e-04  3.23268e-04  3.68024e-04  3.74093e-04  3.46186e-04  2.98380e-04
  2.44133e-04  2.13691e-04  2.68006e-04  4.83443e-04  9.40351e-04  2.03704e-03
  3.09917e-03  1.78949e-03  1.68296e-03  2.33350e-03  1.58218e-03  8.05288e-04
  3.54700e-04  1.43011e-04  6.07114e-05  3.93893e-05  6.24635e-05  1.84893e-04
  5.67284e-04  1.55999e-03  3.76652e-03  6.61822e-03  3.58225e-03  1.15935e-04
  2.28510e-03  7.46285e-03  4.94212e-03  2.15106e-03  8.54046e-04  3.48693e-04
  1.69277e-04  1.10362e-04  8.57469e-05  6.59645e-05  4.66457e-05  3.01451e-05
  1.80674e-05  1.02321e-05  5.58126e-06  2.98555e-06  1.58694e-06  8.41086e-07
  4.41161e-07  2.25624e-07  1.10455e-07  5.06386e-08  2.12204e-08  7.94318e-09
  2.61111e-09  7.48428e-10  1.87987e-10  4.20185e-11  8.54914e-12  1.61589e-12
  2.92201e-13  4.96521e-14  8.65039e-15  1.75715e-15  2.97371e-16  2.14891e-17
  0.00000e+00  0.00000e+00  0.00000e+00  0.00000e+00  0.00000e+00  0.00000e+00
  0.00000e+00  0.00000e+00  0.00000e+00  0.00000e+00  0.00000e+00  0.00000e+00
  0.00000e+00  0.00000e+00  0.00000e+00  0.00000e+00  1.92271e-04  2.74027e-04
  3.53520e-04  4.05257e-04  4.12112e-04  3.82691e-04  3.35517e-04  2.78440e-04
  2.35367e-04  2.61511e-04  3.96335e-04  6.00015e-04  1.09799e-03  2.75422e-03
  2.39978e-03  1.29689e-03  1.50545e-03  1.17384e-03  6.64988e-04  3.17144e-04
  1.38507e-04  6.39907e-05  4.08892e-05  5.43637e-05  1.41319e-04  3.83291e-04
  8.57682e-04  1.42213e-03  1.18820e-03  8.67926e-04  4.16799e-03  2.27797e-03
  1.20967e-03  1.55074e-03  1.03883e-03  5.13833e-04  2.18801e-04  9.30367e-05
  5.55682e-05  4.90929e-05  4.48063e-05  3.59859e-05  2.52936e-05  1.59798e-05
  9.33428e-06  5.17740e-06  2.79722e-06  1.50331e-06  8.11380e-07  4.37015e-07
  2.30526e-07  1.16246e-07  5.46283e-08  2.33415e-08  8.87404e-09  2.95513e-09
  8.56083e-10  2.16705e-10  4.86063e-11  9.88900e-12  1.86364e-12  3.33226e-13
  5.89961e-14  9.79333e-15  1.65389e-15  3.36982e-16  2.70601e-17  0.00000e+00
  0.00000e+00  0.00000e+00  0.00000e+00  0.00000e+00  0.00000e+00  0.00000e+00
  0.00000e+00  0.00000e+00  0.00000e+00  0.00000e+00  0.00000e+00  0.00000e+00
  0.00000e+00  0.00000e+00  0.00000e+00  2.04375e-04  2.94221e-04  3.83233e-04
  4.42136e-04  4.49866e-04  4.16730e-04  3.66444e-04  3.04745e-04  2.49266e-04
  2.51398e-04  3.48971e-04  5.30155e-04  8.79528e-04  1.55436e-03  1.65071e-03
  1.20905e-03  1.03011e-03  7.85195e-04  4.78887e-04  2.50645e-04  1.31298e-04
  9.15573e-05  8.91594e-05  9.68086e-05  1.26218e-04  2.08839e-04  3.10784e-04
  3.00767e-04  4.53287e-04  2.80819e-03  6.51747e-03  4.20256e-03  7.94733e-04
  2.28656e-04  2.99948e-04  2.48421e-04  1.47293e-04  7.91801e-05  5.69101e-05
  5.46345e-05  5.00616e-05  3.94045e-05  2.70878e-05  1.67786e-05  9.62188e-06
  5.23919e-06  2.78218e-06  1.47853e-06  7.98489e-07  4.36215e-07  2.35519e-07
  1.21800e-07  5.85330e-08  2.54892e-08  9.85544e-09  3.33460e-09  9.80128e-10
  2.51046e-10  5.67689e-11  1.15677e-11  2.17633e-12  3.87861e-13  6.80435e-14
  1.11777e-14  1.87927e-15  3.86700e-16  3.33789e-17  0.00000e+00  0.00000e+00
  0.00000e+00  0.00000e+00  0.00000e+00  0.00000e+00  0.00000e+00  0.00000e+00
  0.00000e+00  0.00000e+00  0.00000e+00  0.00000e+00  0.00000e+00  0.00000e+00
  0.00000e+00  0.00000e+00  2.09659e-04  3.02171e-04  3.95002e-04  4.59436e-04
  4.73370e-04  4.42847e-04  3.90039e-04  3.23380e-04  2.57559e-04  2.37938e-04
  3.03566e-04  4.55098e-04  6.81330e-04  9.27083e-04  9.90728e-04  8.62530e-04
  7.04022e-04  5.19319e-04  3.29472e-04  1.94481e-04  1.46798e-04  1.81127e-04
  2.51444e-04  2.81043e-04  2.46141e-04  2.14468e-04  2.02918e-04  2.09200e-04
  5.86278e-04  1.96337e-03  3.30283e-03  2.42517e-03  7.67657e-04  1.67088e-04
  2.05185e-04  2.89101e-04  2.76066e-04  2.22316e-04  1.83637e-04  1.47445e-04
  1.04976e-04  6.67987e-05  3.92829e-05  2.18193e-05  1.15850e-05  5.95274e-06
  3.01748e-06  1.54704e-06  8.17830e-07  4.44979e-07  2.42621e-07  1.27527e-07
  6.23381e-08  2.75862e-08  1.08359e-08  3.72573e-09  1.11214e-09  2.88541e-10
  6.58404e-11  1.34794e-11  2.53196e-12  4.46839e-13  7.79758e-14  1.27330e-14
  2.04537e-15  4.04770e-16  3.45624e-17  0.00000e+00  0.00000e+00  0.00000e+00
  0.00000e+00  0.00000e+00  0.00000e+00  0.00000e+00  0.00000e+00  0.00000e+00
  0.00000e+00  0.00000e+00  0.00000e+00  0.00000e+00  0.00000e+00  0.00000e+00
  0.00000e+00  2.06259e-04  2.94269e-04  3.82137e-04  4.45484e-04  4.65691e-04
  4.43755e-04  3.93472e-04  3.23973e-04  2.50699e-04  2.11786e-04  2.39031e-04
  3.27849e-04  4.45611e-04  5.47049e-04  5.85258e-04  5.52212e-04  4.69291e-04
  3.52702e-04  2.35524e-04  1.70186e-04  2.09499e-04  3.84559e-04  6.28424e-04
  7.01177e-04  5.09382e-04  3.44742e-04  2.99252e-04  2.74970e-04  4.03740e-04
  8.21330e-04  1.14177e-03  8.64284e-04  3.51370e-04  1.80969e-04  3.35801e-04
  5.12445e-04  5.27817e-04  5.00514e-04  4.84818e-04  3.73851e-04  2.28043e-04
  1.22261e-04  6.19778e-05  3.06598e-05  1.49243e-05  7.17497e-06  3.44593e-06
  1.68944e-06  8.63956e-07  4.61850e-07  2.51185e-07  1.32964e-07  6.57156e-08
  2.94401e-08  1.17167e-08  4.08509e-09  1.23601e-09  3.24394e-10  7.46043e-11
  1.53248e-11  2.87715e-12  5.05894e-13  8.77859e-14  1.42568e-14  2.29417e-15
  4.70022e-16  4.12356e-17  0.00000e+00  0.00000e+00  0.00000e+00  0.00000e+00
  0.00000e+00  0.00000e+00  0.00000e+00  0.00000e+00  0.00000e+00  0.00000e+00
  0.00000e+00  0.00000e+00  0.00000e+00  0.00000e+00  0.00000e+00  0.00000e+00
  1.98925e-04  2.78442e-04  3.55335e-04  4.09775e-04  4.28304e-04  4.10927e-04
  3.64484e-04  2.95761e-04  2.21622e-04  1.74789e-04  1.79228e-04  2.27865e-04
  2.92704e-04  3.48640e-04  3.81927e-04  3.83153e-04  3.43796e-04  2.68846e-04
  1.92050e-04  1.76762e-04  3.14124e-04  6.99420e-04  1.21088e-03  1.14643e-03
  5.09230e-04  3.11701e-04  3.85611e-04  3.41764e-04  2.65460e-04  2.78085e-04
  2.89372e-04  1.92709e-04  9.42430e-05  1.71603e-04  4.07844e-04  5.21529e-04
  3.70230e-04  5.14018e-04  8.69058e-04  7.18560e-04  4.01254e-04  1.92745e-04
  8.85442e-05  4.04108e-05  1.84630e-05  8.44254e-06  3.88972e-06  1.83950e-06
  9.12952e-07  4.78360e-07  2.58109e-07  1.36868e-07  6.81208e-08  3.07948e-08
  1.23804e-08  4.36125e-09  1.33279e-09  3.52635e-10  8.15155e-11  1.67700e-11
  3.15648e-12  5.47477e-13  9.32763e-14  1.54576e-14  2.47515e-15  5.16435e-16
  4.61569e-17  0.00000e+00  0.00000e+00  0.00000e+00  0.00000e+00  0.00000e+00
  0.00000e+00  0.00000e+00  0.00000e+00  0.00000e+00  0.00000e+00  0.00000e+00
  0.00000e+00  0.00000e+00  0.00000e+00  0.00000e+00  0.00000e+00  1.97143e-04
  2.70877e-04  3.38750e-04  3.82769e-04  3.92359e-04  3.69050e-04  3.19592e-04
  2.51836e-04  1.83174e-04  1.41670e-04  1.45545e-04  1.86435e-04  2.40281e-04
  2.89697e-04  3.27141e-04  3.41346e-04  3.16544e-04  2.53197e-04  1.87134e-04
  1.94387e-04  4.00725e-04  9.63368e-04  1.67974e-03  1.14936e-03  9.50049e-05
  9.47301e-05  3.54694e-04  3.82245e-04  2.55463e-04  1.58693e-04  9.67549e-05
  4.79418e-05  5.60570e-05  1.78517e-04  3.38079e-04  2.48357e-04  3.29563e-05
  2.37040e-04  1.10937e-03  9.88838e-04  5.29231e-04  2.41431e-04  1.05941e-04
  4.65101e-05  2.05771e-05  9.16388e-06  4.12936e-06  1.91501e-06  9.34177e-07
  4.83279e-07  2.59348e-07  1.37774e-07  6.89920e-08  3.14235e-08  1.27247e-08
  4.51164e-09  1.38581e-09  3.68096e-10  8.53113e-11  1.75677e-11  3.30220e-12
  5.71421e-13  9.68978e-14  1.61276e-14  2.58032e-15  4.48326e-16  4.85508e-17
  0.00000e+00  0.00000e+00  0.00000e+00  0.00000e+00  0.00000e+00  0.00000e+00
  0.00000e+00  0.00000e+00  0.00000e+00  0.00000e+00  0.00000e+00  0.00000e+00
  0.00000e+00  0.00000e+00  0.00000e+00  0.00000e+00  2.11954e-04  2.90389e-04
  3.60845e-04  4.02624e-04  4.03642e-04  3.67354e-04  3.05847e-04  2.32140e-04
  1.64968e-04  1.30577e-04  1.45150e-04  1.98361e-04  2.64588e-04  3.25918e-04
  3.72515e-04  3.90339e-04  3.62430e-04  2.88852e-04  2.08441e-04  2.01923e-04
  3.96515e-04  9.46966e-04  1.67636e-03  1.30973e-03  2.30527e-04  1.12820e-04
  3.06161e-04  3.69702e-04  2.92261e-04  2.16957e-04  1.60889e-04  1.18010e-04
  1.24870e-04  2.09853e-04  2.86668e-04  1.72997e-04  7.77330e-05  4.00170e-04
  1.06880e-03  9.23038e-04  5.03479e-04  2.33664e-04  1.03517e-04  4.55751e-05
  2.01342e-05  8.93882e-06  4.01657e-06  1.85902e-06  9.05532e-07  4.68254e-07
  2.51948e-07  1.34706e-07  6.80150e-08  3.12111e-08  1.27037e-08  4.51539e-09
  1.38794e-09  3.68382e-10  8.52875e-11  1.75513e-11  3.28683e-12  5.69786e-13
  9.57216e-14  1.61499e-14  2.53163e-15  4.47824e-16  4.78751e-17  0.00000e+00
  0.00000e+00  0.00000e+00  0.00000e+00  0.00000e+00  0.00000e+00  0.00000e+00
  0.00000e+00  0.00000e+00  0.00000e+00  0.00000e+00  0.00000e+00  0.00000e+00
  0.00000e+00  0.00000e+00  0.00000e+00  2.53662e-04  3.55299e-04  4.49882e-04
  5.06913e-04  5.06833e-04  4.55919e-04  3.74603e-04  2.80279e-04  1.94253e-04
  1.49288e-04  1.67840e-04  2.37639e-04  3.24977e-04  4.05288e-04  4.62539e-04
  4.80505e-04  4.43946e-04  3.51951e-04  2.44245e-04  1.96963e-04  3.06919e-04
  6.64333e-04  1.16517e-03  1.20861e-03  6.28344e-04  2.88614e-04  2.82515e-04
  3.06359e-04  2.89969e-04  2.75036e-04  2.50014e-04  2.03635e-04  1.83455e-04
  2.25449e-04  2.73851e-04  2.21118e-04  1.65227e-04  3.95253e-04  6.78029e-04
  5.90531e-04  3.52195e-04  1.77127e-04  8.31818e-05  3.80748e-05  1.72484e-05
  7.79154e-06  3.55229e-06  1.66779e-06  8.23880e-07  4.31779e-07  2.35492e-07
  1.27666e-07  6.52676e-08  3.02107e-08  1.23423e-08  4.38355e-09  1.34231e-09
  3.54643e-10  8.17412e-11  1.67750e-11  3.13974e-12  5.44947e-13  9.10870e-14
  1.49095e-14  2.34246e-15  4.63966e-16  4.42642e-17  0.00000e+00  0.00000e+00
  0.00000e+00  0.00000e+00  0.00000e+00  0.00000e+00  0.00000e+00  0.00000e+00
  0.00000e+00  0.00000e+00  0.00000e+00  0.00000e+00  0.00000e+00  0.00000e+00
  0.00000e+00  0.00000e+00  3.29807e-04  4.81300e-04  6.31426e-04  7.26242e-04
  7.31104e-04  6.66050e-04  5.61299e-04  4.25866e-04  2.84049e-04  1.91053e-04
  1.90169e-04  2.68675e-04  3.76159e-04  4.71926e-04  5.33581e-04  5.50842e-04
  5.12028e-04  4.09480e-04  2.79425e-04  1.89947e-04  2.04968e-04  3.56365e-04
  5.78630e-04  6.53804e-04  4.72141e-04  2.73006e-04  2.08653e-04  2.08451e-04
  2.23884e-04  2.52605e-04  2.62352e-04  2.26423e-04  1.90142e-04  1.98113e-04
  2.21024e-04  2.00763e-04  1.66869e-04  2.27852e-04  3.15129e-04  2.90942e-04
  1.96277e-04  1.10654e-04  5.67564e-05  2.76742e-05  1.31077e-05  6.12302e-06
  2.87431e-06  1.38841e-06  7.05279e-07  3.79596e-07  2.12283e-07  1.17683e-07
  6.12133e-08  2.86299e-08  1.17314e-08  4.15268e-09  1.26252e-09  3.30817e-10
  7.57242e-11  1.54730e-11  2.88473e-12  5.02965e-13  8.35614e-14  1.37435e-14
  2.23603e-15  4.45597e-16  3.85178e-17  0.00000e+00  0.00000e+00  0.00000e+00
  0.00000e+00  0.00000e+00  0.00000e+00  0.00000e+00  0.00000e+00  0.00000e+00
  0.00000e+00  0.00000e+00  0.00000e+00  0.00000e+00  0.00000e+00  0.00000e+00
  0.00000e+00  4.40704e-04  6.74046e-04  9.15162e-04  1.05339e-03  1.03819e-03
  9.74848e-04  8.68061e-04  6.75858e-04  4.36637e-04  2.46973e-04  1.94366e-04
  2.66366e-04  3.88375e-04  4.93447e-04  5.51353e-04  5.65816e-04  5.31548e-04
  4.32437e-04  2.96889e-04  1.83843e-04  1.37553e-04  1.65918e-04  2.30000e-04
  2.55331e-04  2.08198e-04  1.44980e-04  1.17100e-04  1.17099e-04  1.36760e-04
  1.81940e-04  2.25062e-04  2.18613e-04  1.80364e-04  1.59011e-04  1.53250e-04
  1.36147e-04  1.13054e-04  1.16290e-04  1.34672e-04  1.28582e-04  9.67723e-05
  6.11915e-05  3.45566e-05  1.81404e-05  9.08452e-06  4.43887e-06  2.17035e-06
  1.09070e-06  5.75802e-07  3.21640e-07  1.86280e-07  1.06386e-07  5.65363e-08
  2.67564e-08  1.09932e-08  3.87319e-09  1.16702e-09  3.02723e-10  6.87381e-11
  1.39684e-11  2.59488e-12  4.53508e-13  7.64064e-14  1.19966e-14  1.95337e-15
  4.24331e-16  5.56078e-17  0.00000e+00  0.00000e+00  0.00000e+00  0.00000e+00
  0.00000e+00  0.00000e+00  0.00000e+00  0.00000e+00  0.00000e+00  0.00000e+00
  0.00000e+00  0.00000e+00  0.00000e+00  0.00000e+00  0.00000e+00  0.00000e+00
  5.71372e-04  9.11588e-04  1.26052e-03  1.36606e-03  1.22282e-03  1.36418e-03
  1.31019e-03  1.06592e-03  7.00690e-04  3.36248e-04  1.90473e-04  2.32833e-04
  3.53093e-04  4.60794e-04  5.17650e-04  5.31678e-04  5.02326e-04  4.14126e-04
  2.88227e-04  1.72807e-04  1.01955e-04  7.89366e-05  8.18688e-05  8.26239e-05
  7.14363e-05  6.02928e-05  5.76351e-05  6.08467e-05  7.79198e-05  1.26924e-04
  1.89706e-04  2.07182e-04  1.70734e-04  1.27849e-04  1.00290e-04  7.96837e-05
  6.30360e-05  5.70483e-05  5.90148e-05  5.69674e-05  4.65279e-05  3.24624e-05
  2.00489e-05  1.13254e-05  6.01802e-06  3.09423e-06  1.58635e-06  8.34081e-07
  4.59670e-07  2.67825e-07  1.61525e-07  9.54325e-08  5.19139e-08  2.48735e-08
  1.02489e-08  3.59493e-09  1.07386e-09  2.75899e-10  6.21647e-11  1.25729e-11
  2.32897e-12  4.07177e-13  6.85631e-14  1.06559e-14  1.75534e-15  4.00015e-16
  5.23728e-17  0.00000e+00  0.00000e+00  0.00000e+00  0.00000e+00  0.00000e+00
  0.00000e+00  0.00000e+00  0.00000e+00  0.00000e+00  0.00000e+00  0.00000e+00
  0.00000e+00  0.00000e+00  0.00000e+00  0.00000e+00  0.00000e+00  6.85627e-04
  1.12598e-03  1.55118e-03  1.45927e-03  1.26176e-03  2.51739e-03  2.20447e-03
  2.07120e-03  1.31028e-03  5.11730e-04  2.06836e-04  1.94444e-04  2.89950e-04
  3.88538e-04  4.49067e-04  4.69918e-04  4.46720e-04  3.70539e-04  2.60077e-04
  1.54339e-04  8.15393e-05  4.52093e-05  3.12954e-05  2.47203e-05  2.12824e-05
  2.35435e-05  2.93918e-05  3.53006e-05  5.11078e-05  9.40770e-05  1.50384e-04
  1.70712e-04  1.40139e-04  9.44590e-05  6.08817e-05  4.07271e-05  2.96288e-05
  2.60768e-05  2.70825e-05  2.74029e-05  2.41463e-05  1.82879e-05  1.21681e-05
  7.31927e-06  4.10195e-06  2.21223e-06  1.18570e-06  6.49176e-07  3.71366e-07
  2.24790e-07  1.40910e-07  8.60048e-08  4.78191e-08  2.31770e-08  9.58111e-09
  3.35231e-09  9.95602e-10  2.54173e-10  5.69679e-11  1.14560e-11  2.12513e-12
  3.69562e-13  6.19501e-14  9.96967e-15  1.59155e-15  3.81496e-16  4.92455e-17
  0.00000e+00  0.00000e+00  0.00000e+00  0.00000e+00  0.00000e+00  0.00000e+00
  0.00000e+00  0.00000e+00  0.00000e+00  0.00000e+00  0.00000e+00  0.00000e+00
  0.00000e+00  0.00000e+00  0.00000e+00  0.00000e+00  7.36820e-04  1.21991e-03
  1.65292e-03  1.40395e-03  1.98834e-03  3.10104e-03  2.01131e-03  3.38362e-03
  2.02067e-03  6.85965e-04  2.36510e-04  1.74564e-04  2.39951e-04  3.23394e-04
  3.84913e-04  4.12545e-04  3.94960e-04  3.27278e-04  2.28705e-04  1.33747e-04
  6.79499e-05  3.51208e-05  2.23813e-05  1.54973e-05  1.09976e-05  1.26134e-05
  1.91998e-05  2.64308e-05  3.98182e-05  6.99557e-05  1.06373e-04  1.17690e-04
  9.39766e-05  5.79328e-05  3.06693e-05  1.61153e-05  1.08200e-05  1.14410e-05
  1.45684e-05  1.66046e-05  1.57342e-05  1.25638e-05  8.71931e-06  5.43283e-06
  3.14155e-06  1.74479e-06  9.60724e-07  5.38116e-07  3.14210e-07  1.94826e-07
  1.25590e-07  7.85752e-08  4.44329e-08  2.17389e-08  9.02227e-09  3.15833e-09
  9.36858e-10  2.38790e-10  5.34059e-11  1.07294e-11  1.98601e-12  3.45765e-13
  5.79207e-14  9.20316e-15  1.50102e-15  2.92248e-16  6.99173e-17  0.00000e+00
  0.00000e+00  0.00000e+00  0.00000e+00  0.00000e+00  0.00000e+00  0.00000e+00
  0.00000e+00  0.00000e+00  0.00000e+00  0.00000e+00  0.00000e+00  0.00000e+00
  0.00000e+00  0.00000e+00  0.00000e+00  7.00007e-04  1.14137e-03  1.52244e-03
  1.33673e-03  2.13712e-03  4.29914e-03  2.19318e-03  2.24148e-03  1.60687e-03
  6.20296e-04  2.38073e-04  1.78749e-04  2.33040e-04  3.06593e-04  3.65215e-04
  3.93955e-04  3.76808e-04  3.08984e-04  2.11441e-04  1.19845e-04  6.07691e-05
  3.78296e-05  3.44880e-05  3.04867e-05  2.09522e-05  1.62517e-05  2.10972e-05
  2.89474e-05  3.90789e-05  5.80784e-05  7.89909e-05  8.10295e-05  5.93076e-05
  3.13028e-05  1.24533e-05  4.86910e-06  4.71856e-06  8.50054e-06  1.30479e-05
  1.54046e-05  1.45149e-05  1.14441e-05  7.86393e-06  4.87481e-06  2.81703e-06
  1.56815e-06  8.65663e-07  4.85120e-07  2.83311e-07  1.76585e-07  1.15143e-07
  7.29552e-08  4.16603e-08  2.05165e-08  8.55422e-09  3.00533e-09  8.94429e-10
  2.28560e-10  5.12263e-11  1.03146e-11  1.90344e-12  3.29788e-13  5.57435e-14
  8.67092e-15  1.35397e-15  2.86992e-16  6.97328e-17  0.00000e+00  0.00000e+00
  0.00000e+00  0.00000e+00  0.00000e+00  0.00000e+00  0.00000e+00  0.00000e+00
  0.00000e+00  0.00000e+00  0.00000e+00  0.00000e+00  0.00000e+00  0.00000e+00
  0.00000e+00  0.00000e+00  5.94555e-04  9.38323e-04  1.24237e-03  1.20855e-03
  1.29695e-03  2.26043e-03  1.51329e-03  1.10087e-03  8.56726e-04  4.22622e-04
  2.19882e-04  2.13396e-04  2.83225e-04  3.55818e-04  4.09344e-04  4.36407e-04
  4.16341e-04  3.37252e-04  2.23802e-04  1.21036e-04  6.14641e-05  4.84250e-05
  5.82339e-05  5.94080e-05  4.34288e-05  3.11527e-05  3.58698e-05  4.53504e-05
  5.18057e-05  6.59374e-05  8.55852e-05  8.38393e-05  5.50615e-05  2.50633e-05
  1.03258e-05  7.91075e-06  1.07662e-05  1.51723e-05  1.88091e-05  1.94693e-05
  1.68290e-05  1.24981e-05  8.23956e-06  4.96681e-06  2.81716e-06  1.54764e-06
  8.44713e-07  4.67789e-07  2.69859e-07  1.66581e-07  1.08142e-07  6.85332e-08
  3.92395e-08  1.94010e-08  8.12853e-09  2.87266e-09  8.60162e-10  2.20991e-10
  4.97264e-11  1.00374e-11  1.85181e-12  3.20728e-13  5.37127e-14  8.63625e-15
  1.26854e-15  4.21334e-16  4.44099e-17  0.00000e+00  0.00000e+00  0.00000e+00
  0.00000e+00  0.00000e+00  0.00000e+00  0.00000e+00  0.00000e+00  0.00000e+00
  0.00000e+00  0.00000e+00  0.00000e+00  0.00000e+00  0.00000e+00  0.00000e+00
  0.00000e+00  4.66221e-04  7.06171e-04  9.29230e-04  1.00265e-03  9.81753e-04
  1.08950e-03  1.01866e-03  7.87229e-04  5.20375e-04  2.94472e-04  2.28346e-04
  2.95608e-04  4.00466e-04  4.77644e-04  5.17844e-04  5.44112e-04  5.32794e-04
  4.35650e-04  2.82574e-04  1.45717e-04  7.09794e-05  6.05372e-05  8.14472e-05
  8.93812e-05  7.06990e-05  5.67937e-05  6.90482e-05  8.37607e-05  8.30911e-05
  1.01967e-04  1.54420e-04  1.57788e-04  9.47305e-05  4.27615e-05  2.60944e-05
  2.55857e-05  2.74376e-05  2.83276e-05  2.77872e-05  2.48400e-05  1.96388e-05
  1.37878e-05  8.76695e-06  5.16411e-06  2.88637e-06  1.56951e-06  8.48815e-07
  4.65133e-07  2.64767e-07  1.60830e-07  1.02863e-07  6.45911e-08  3.68832e-08
  1.82688e-08  7.69054e-09  2.73469e-09  8.24144e-10  2.12935e-10  4.80457e-11
  9.72718e-12  1.79533e-12  3.10714e-13  5.22073e-14  8.43714e-15  1.21084e-15
  4.08201e-16  4.80301e-17  0.00000e+00  0.00000e+00  0.00000e+00  0.00000e+00
  0.00000e+00  0.00000e+00  0.00000e+00  0.00000e+00  0.00000e+00  0.00000e+00
  0.00000e+00  0.00000e+00  0.00000e+00  0.00000e+00  0.00000e+00  0.00000e+00
  3.53508e-04  5.12049e-04  6.61100e-04  7.43236e-04  7.51435e-04  7.36349e-04
  6.72373e-04  5.21356e-04  3.42900e-04  2.46402e-04  2.97870e-04  4.48009e-04
  5.98688e-04  7.30326e-04  7.27548e-04  6.93655e-04  7.38645e-04  6.35590e-04
  4.08365e-04  2.03542e-04  9.14767e-05  6.81676e-05  8.95877e-05  1.02842e-04
  9.15229e-05  9.28099e-05  1.32179e-04  1.67470e-04  1.53663e-04  1.95654e-04
  3.88599e-04  3.91132e-04  1.89487e-04  8.51154e-05  6.50121e-05  5.88365e-05
  5.06434e-05  4.18799e-05  3.42728e-05  2.72840e-05  2.02924e-05  1.38400e-05
  8.69333e-06  5.10493e-06  2.85869e-06  1.56000e-06  8.45472e-07  4.62554e-07
  2.61245e-07  1.56173e-07  9.79437e-08  6.06184e-08  3.44022e-08  1.70442e-08
  7.20052e-09  2.57274e-09  7.79012e-10  2.02029e-10  4.57284e-11  9.26369e-12
  1.71629e-12  2.96733e-13  4.98791e-14  8.11840e-15  1.04760e-15  1.99849e-16
  4.87360e-17  0.00000e+00  0.00000e+00  0.00000e+00  0.00000e+00  0.00000e+00
  0.00000e+00  0.00000e+00  0.00000e+00  0.00000e+00  0.00000e+00  0.00000e+00
  0.00000e+00  0.00000e+00  0.00000e+00  0.00000e+00  0.00000e+00  2.74228e-04
  3.80281e-04  4.75215e-04  5.27861e-04  5.26039e-04  4.83499e-04  4.10043e-04
  3.12277e-04  2.35892e-04  2.68225e-04  4.66357e-04  7.28910e-04  9.29683e-04
  1.62349e-03  1.63585e-03  8.81051e-04  1.03836e-03  9.70128e-04  6.13832e-04
  2.98897e-04  1.26134e-04  7.22386e-05  7.91177e-05  9.25614e-05  9.91698e-05
  1.37332e-04  2.36809e-04  3.42747e-04  3.37463e-04  4.27283e-04  1.01291e-03
  8.40247e-04  2.79804e-04  1.75415e-04  1.55092e-04  1.14443e-04  7.65493e-05
  5.03560e-05  3.45046e-05  2.48539e-05  1.78919e-05  1.22455e-05  7.82827e-06
  4.69946e-06  2.69163e-06  1.49869e-06  8.24518e-07  4.54680e-07  2.56371e-07
  1.51166e-07  9.28381e-08  5.64776e-08  3.17834e-08  1.57206e-08  6.65026e-09
  2.38066e-09  7.22037e-10  1.87403e-10  4.24719e-11  8.60175e-12  1.59838e-12
  2.76409e-13  4.65805e-14  7.56996e-15  1.02527e-15  1.91438e-16  4.65203e-17
  0.00000e+00  0.00000e+00  0.00000e+00  0.00000e+00  0.00000e+00  0.00000e+00
  0.00000e+00  0.00000e+00  0.00000e+00  0.00000e+00  0.00000e+00  0.00000e+00
  0.00000e+00  0.00000e+00  0.00000e+00  0.00000e+00  2.30492e-04  3.09575e-04
  3.74790e-04  4.03784e-04  3.87197e-04  3.34939e-04  2.65049e-04  2.00589e-04
  1.93070e-04  3.41080e-04  7.49290e-04  1.28019e-03  1.36077e-03  3.11903e-03
  3.70923e-03  1.03629e-03  1.41531e-03  1.40645e-03  8.60310e-04  4.12445e-04
  1.71240e-04  7.87890e-05  6.20820e-05  7.07203e-05  9.76500e-05  1.79953e-04
  3.56809e-04  5.94421e-04  6.91459e-04  7.89776e-04  1.58704e-03  8.49141e-04
  3.25917e-04  4.67676e-04  3.46113e-04  1.96045e-04  1.02610e-04  5.34402e-05
  3.00326e-05  1.94403e-05  1.38356e-05  9.81441e-06  6.58001e-06  4.13544e-06
  2.46543e-06  1.41753e-06  7.97729e-07  4.45434e-07  2.51330e-07  1.46270e-07
  8.78898e-08  5.24344e-08  2.91791e-08  1.43626e-08  6.06324e-09  2.16671e-09
  6.55730e-10  1.69916e-10  3.84752e-11  7.79498e-12  1.44810e-12  2.53858e-13
  4.23364e-14  6.74416e-15  9.69501e-16  1.74069e-16  4.16263e-17  0.00000e+00
  0.00000e+00  0.00000e+00  0.00000e+00  0.00000e+00  0.00000e+00  0.00000e+00
  0.00000e+00  0.00000e+00  0.00000e+00  0.00000e+00  0.00000e+00  0.00000e+00
  0.00000e+00  0.00000e+00  0.00000e+00  2.16709e-04  2.88407e-04  3.45077e-04
  3.66251e-04  3.44764e-04  2.91842e-04  2.25755e-04  1.70610e-04  1.84010e-04
  3.87404e-04  9.60694e-04  1.85884e-03  1.71107e-03  1.85427e-03  2.24151e-03
  8.29169e-04  1.68692e-03  1.70105e-03  1.02056e-03  4.92614e-04  2.09392e-04
  8.83414e-05  5.05289e-05  5.21829e-05  9.07405e-05  1.95735e-04  4.00168e-04
  6.75547e-04  7.49975e-04  5.36463e-04  6.27471e-04  3.65660e-04  8.95856e-04
  1.00396e-03  5.64037e-04  2.65270e-04  1.18244e-04  5.17039e-05  2.42878e-05
  1.42814e-05  1.03879e-05  7.89519e-06  5.66230e-06  3.75760e-06  2.33429e-06
  1.38139e-06  7.91199e-07  4.45086e-07  2.50241e-07  1.43320e-07  8.40384e-08
  4.89914e-08  2.68304e-08  1.30780e-08  5.48318e-09  1.94816e-09  5.86759e-10
  1.51472e-10  3.42181e-11  6.93420e-12  1.29295e-12  2.27984e-13  3.82508e-14
  6.17031e-15  1.01614e-15  1.68169e-16  4.63810e-17  0.00000e+00  0.00000e+00
  0.00000e+00  0.00000e+00  0.00000e+00  0.00000e+00  0.00000e+00  0.00000e+00
  0.00000e+00  0.00000e+00  0.00000e+00  0.00000e+00  0.00000e+00  0.00000e+00
  0.00000e+00  0.00000e+00  2.23957e-04  3.01811e-04  3.65395e-04  3.92451e-04
  3.76501e-04  3.29954e-04  2.64873e-04  1.96600e-04  1.81810e-04  3.39671e-04
  8.20759e-04  1.55065e-03  1.68098e-03  3.10906e-03  3.96724e-03  1.33719e-03
  1.62516e-03  1.58159e-03  9.77272e-04  4.91494e-04  2.19767e-04  9.40161e-05
  4.61151e-05  4.10693e-05  7.76863e-05  1.71334e-04  3.23700e-04  4.64311e-04
  3.56224e-04  2.08289e-04  7.63990e-04  5.96597e-04  1.11468e-03  1.02736e-03
  5.56923e-04  2.55122e-04  1.08280e-04  4.37523e-05  1.92652e-05  1.18348e-05
  9.55201e-06  7.80818e-06  5.81737e-06  3.93467e-06  2.46520e-06  1.46119e-06
  8.33933e-07  4.65365e-07  2.57989e-07  1.44487e-07  8.23042e-08  4.66317e-08
  2.49653e-08  1.19700e-08  4.95855e-09  1.74584e-09  5.22329e-10  1.34321e-10
  3.03029e-11  6.14485e-12  1.14933e-12  2.02802e-13  3.44408e-14  5.76698e-15
  9.19085e-16  1.48677e-16  4.05467e-17  0.00000e+00  0.00000e+00  0.00000e+00
  0.00000e+00  0.00000e+00  0.00000e+00  0.00000e+00  0.00000e+00  0.00000e+00
  0.00000e+00  0.00000e+00  0.00000e+00  0.00000e+00  0.00000e+00  0.00000e+00
  0.00000e+00  2.41214e-04  3.32331e-04  4.11707e-04  4.53374e-04  4.50403e-04
  4.15654e-04  3.50189e-04  2.56997e-04  1.89879e-04  2.48428e-04  5.05168e-04
  8.36098e-04  9.93689e-04  2.08780e-03  2.63490e-03  1.32570e-03  1.29876e-03
  1.18519e-03  7.72720e-04  4.13445e-04  1.98085e-04  9.32514e-05  5.02665e-05
  4.16232e-05  6.65564e-05  1.31025e-04  2.16131e-04  2.61500e-04  2.40562e-04
  5.13154e-04  1.03075e-03  6.25711e-04  5.16638e-04  5.14202e-04  3.34284e-04
  1.71845e-04  7.72091e-05  3.36856e-05  1.91398e-05  1.58697e-05  1.40513e-05
  1.11462e-05  7.83516e-06  5.01426e-06  2.99962e-06  1.71201e-06  9.47030e-07
  5.14402e-07  2.77815e-07  1.51113e-07  8.32483e-08  4.55909e-08  2.36938e-08
  1.11009e-08  4.52211e-09  1.57468e-09  4.68148e-10  1.20124e-10  2.71288e-11
  5.51533e-12  1.03633e-12  1.84201e-13  3.19482e-14  5.27353e-15  8.33279e-16
  1.44636e-16  2.26375e-17  0.00000e+00  0.00000e+00  0.00000e+00  0.00000e+00
  0.00000e+00  0.00000e+00  0.00000e+00  0.00000e+00  0.00000e+00  0.00000e+00
  0.00000e+00  0.00000e+00  0.00000e+00  0.00000e+00  0.00000e+00  0.00000e+00
  2.56397e-04  3.60393e-04  4.56460e-04  5.15087e-04  5.27131e-04  5.03912e-04
  4.37033e-04  3.22712e-04  2.13722e-04  1.92495e-04  2.98304e-04  4.53833e-04
  5.53647e-04  7.59029e-04  9.14355e-04  8.69107e-04  9.05503e-04  7.91882e-04
  5.38503e-04  3.06143e-04  1.62959e-04  1.00992e-04  8.39364e-05  7.94046e-05
  8.43873e-05  1.14192e-04  1.56865e-04  1.81196e-04  2.25011e-04  4.21754e-04
  5.78859e-04  3.46297e-04  1.74308e-04  1.66162e-04  1.38685e-04  8.92525e-05
  5.19322e-05  3.75947e-05  3.74780e-05  3.66088e-05  2.97745e-05  2.05551e-05
  1.26919e-05  7.30486e-06  4.02307e-06  2.15459e-06  1.13451e-06  5.92495e-07
  3.09398e-07  1.62866e-07  8.66193e-08  4.57183e-08  2.29628e-08  1.04642e-08
  4.18101e-09  1.43971e-09  4.26227e-10  1.09401e-10  2.47942e-11  5.06837e-12
  9.57274e-13  1.71033e-13  3.01292e-14  5.06366e-15  7.86033e-16  1.34640e-16
  1.97051e-17  0.00000e+00  0.00000e+00  0.00000e+00  0.00000e+00  0.00000e+00
  0.00000e+00  0.00000e+00  0.00000e+00  0.00000e+00  0.00000e+00  0.00000e+00
  0.00000e+00  0.00000e+00  0.00000e+00  0.00000e+00  0.00000e+00  2.59534e-04
  3.68753e-04  4.73592e-04  5.43453e-04  5.65195e-04  5.45669e-04  4.76378e-04
  3.56412e-04  2.33480e-04  1.73536e-04  2.06541e-04  2.94450e-04  3.74359e-04
  4.45604e-04  5.22571e-04  5.89018e-04  6.04497e-04  5.15383e-04  3.58258e-04
  2.16734e-04  1.46180e-04  1.57189e-04  2.10089e-04  2.26246e-04  1.81974e-04
  1.51915e-04  1.60749e-04  1.69437e-04  1.90501e-04  2.53407e-04  2.73077e-04
  1.70086e-04  7.00266e-05  4.57308e-05  4.78716e-05  4.98642e-05  6.06768e-05
  8.75327e-05  1.08282e-04  9.77950e-05  6.77420e-05  3.96999e-05  2.12630e-05
  1.09112e-05  5.49757e-06  2.75076e-06  1.37475e-06  6.89115e-07  3.47831e-07
  1.77429e-07  9.12860e-08  4.64876e-08  2.25506e-08  9.98619e-09  3.91333e-09
  1.33468e-09  3.94604e-10  1.01705e-10  2.31762e-11  4.76650e-12  9.03377e-13
  1.62036e-13  2.91413e-14  5.06269e-15  7.87575e-16  2.04172e-16  4.33065e-18
  0.00000e+00  0.00000e+00  0.00000e+00  0.00000e+00  0.00000e+00  0.00000e+00
  0.00000e+00  0.00000e+00  0.00000e+00  0.00000e+00  0.00000e+00  0.00000e+00
  0.00000e+00  0.00000e+00  0.00000e+00  0.00000e+00  2.47246e-04  3.50700e-04
  4.51035e-04  5.19771e-04  5.40864e-04  5.16937e-04  4.47448e-04  3.38386e-04
  2.26588e-04  1.60960e-04  1.65640e-04  2.21200e-04  2.87819e-04  3.47012e-04
  4.01740e-04  4.41421e-04  4.33846e-04  3.61424e-04  2.53095e-04  1.69622e-04
  1.75955e-04  3.15139e-04  5.28800e-04  5.81156e-04  3.86078e-04  2.41143e-04
  2.23435e-04  2.08296e-04  1.87952e-04  1.83248e-04  1.63526e-04  1.04180e-04
  4.26904e-05  1.56534e-05  1.96501e-05  4.98863e-05  1.19035e-04  2.29151e-04
  2.93368e-04  2.36126e-04  1.39189e-04  7.00430e-05  3.30408e-05  1.53382e-05
  7.15788e-06  3.37999e-06  1.61633e-06  7.82745e-07  3.84032e-07  1.90832e-07
  9.54680e-08  4.71087e-08  2.21398e-08  9.54976e-09  3.67853e-09  1.24597e-09
  3.68696e-10  9.55382e-11  2.19213e-11  4.53795e-12  8.66127e-13  1.55866e-13
  2.82281e-14  4.87540e-15  7.62893e-16  1.81728e-16  4.99928e-18  0.00000e+00
  0.00000e+00  0.00000e+00  0.00000e+00  0.00000e+00  0.00000e+00  0.00000e+00
  0.00000e+00  0.00000e+00  0.00000e+00  0.00000e+00  0.00000e+00  0.00000e+00
  0.00000e+00  0.00000e+00  0.00000e+00  2.24579e-04  3.14433e-04  3.99959e-04
  4.56871e-04  4.69696e-04  4.39720e-04  3.74099e-04  2.84167e-04  1.96428e-04
  1.45611e-04  1.50686e-04  2.00119e-04  2.65163e-04  3.25324e-04  3.72836e-04
  3.95993e-04  3.75349e-04  3.05310e-04  2.14105e-04  1.64323e-04  2.49273e-04
  5.68610e-04  1.02305e-03  9.99592e-04  4.53200e-04  2.67258e-04  3.07330e-04
  2.78231e-04  2.20391e-04  1.77403e-04  1.38263e-04  9.01799e-05  4.32448e-05
  1.53551e-05  1.91036e-05  7.13886e-05  1.68334e-04  3.91443e-04  5.97269e-04
  4.47851e-04  2.31345e-04  1.03363e-04  4.43873e-05  1.91831e-05  8.48596e-06
  3.85110e-06  1.78744e-06  8.45721e-07  4.06976e-07  1.98517e-07  9.72102e-08
  4.67586e-08  2.14009e-08  9.03077e-09  3.43198e-09  1.15700e-09  3.43035e-10
  8.94089e-11  2.06564e-11  4.29357e-12  8.21075e-13  1.48572e-13  2.77305e-14
  4.59950e-15  7.33967e-16  1.60652e-16  5.42297e-18  0.00000e+00  0.00000e+00
  0.00000e+00  0.00000e+00  0.00000e+00  0.00000e+00  0.00000e+00  0.00000e+00
  0.00000e+00  0.00000e+00  0.00000e+00  0.00000e+00  0.00000e+00  0.00000e+00
  0.00000e+00  0.00000e+00  2.01938e-04  2.77639e-04  3.46943e-04  3.89888e-04
  3.93797e-04  3.60503e-04  3.00905e-04  2.29128e-04  1.65914e-04  1.37369e-04
  1.58980e-04  2.21447e-04  2.98346e-04  3.66579e-04  4.13902e-04  4.29248e-04
  3.97977e-04  3.18400e-04  2.22130e-04  1.80394e-04  3.11615e-04  7.61351e-04
  1.37442e-03  1.10339e-03  2.45430e-04  1.81531e-04  3.16999e-04  3.16463e-04
  2.61385e-04  2.04938e-04  1.53009e-04  1.06446e-04  6.22317e-05  2.87968e-05
  3.40760e-05  1.07524e-04  1.44650e-04  3.99187e-04  8.15812e-04  5.91357e-04
  2.84407e-04  1.19851e-04  4.92840e-05  2.06320e-05  8.91675e-06  3.97849e-06
  1.82352e-06  8.54363e-07  4.07540e-07  1.96788e-07  9.49892e-08  4.48226e-08
  2.00988e-08  8.33941e-09  3.13767e-09  1.05443e-09  3.13189e-10  8.19615e-11
  1.90225e-11  3.97276e-12  7.61767e-13  1.38661e-13  2.55397e-14  4.29887e-15
  7.22354e-16  1.24049e-16  5.51803e-18  0.00000e+00  0.00000e+00  0.00000e+00
  0.00000e+00  0.00000e+00  0.00000e+00  0.00000e+00  0.00000e+00  0.00000e+00
  0.00000e+00  0.00000e+00  0.00000e+00  0.00000e+00  0.00000e+00  0.00000e+00
  0.00000e+00  1.90207e-04  2.58245e-04  3.18109e-04  3.52278e-04  3.50848e-04
  3.17089e-04  2.62838e-04  2.02386e-04  1.54404e-04  1.43356e-04  1.85421e-04
  2.71278e-04  3.70741e-04  4.53504e-04  5.02273e-04  5.10360e-04  4.68055e-04
  3.72501e-04  2.56595e-04  1.94865e-04  3.03017e-04  7.14821e-04  1.29883e-03
  1.17914e-03  4.13916e-04  1.57114e-04  2.14747e-04  2.78771e-04  2.88348e-04
  2.59010e-04  2.11501e-04  1.61798e-04  1.00862e-04  4.76448e-05  5.06751e-05
  1.56785e-04  3.19529e-04  5.93141e-04  7.62207e-04  5.13213e-04  2.48247e-04
  1.06412e-04  4.44458e-05  1.88345e-05  8.21440e-06  3.69033e-06  1.70037e-06
  7.99753e-07  3.82195e-07  1.84186e-07  8.82190e-08  4.10859e-08  1.81528e-08
  7.44170e-09  2.77950e-09  9.31474e-10  2.76781e-10  7.25470e-11  1.68676e-11
  3.53595e-12  6.78500e-13  1.24512e-13  2.28349e-14  3.87764e-15  6.53950e-16
  1.07883e-16  5.26675e-18  0.00000e+00  0.00000e+00  0.00000e+00  0.00000e+00
  0.00000e+00  0.00000e+00  0.00000e+00  0.00000e+00  0.00000e+00  0.00000e+00
  0.00000e+00  0.00000e+00  0.00000e+00  0.00000e+00  0.00000e+00  0.00000e+00
  1.98321e-04  2.70715e-04  3.33498e-04  3.67812e-04  3.65935e-04  3.33565e-04
  2.80288e-04  2.17892e-04  1.66389e-04  1.56699e-04  2.12632e-04  3.25529e-04
  4.57850e-04  5.64539e-04  6.12877e-04  6.05576e-04  5.49601e-04  4.38347e-04
  2.99277e-04  2.01522e-04  2.34402e-04  4.77638e-04  8.54009e-04  9.30232e-04
  5.15690e-04  1.62059e-04  1.19436e-04  2.07213e-04  2.89295e-04  3.38820e-04
  3.53363e-04  2.97042e-04  1.70639e-04  7.18408e-05  6.34421e-05  1.56369e-04
  3.28284e-04  4.75836e-04  4.61177e-04  3.06230e-04  1.59600e-04  7.40686e-05
  3.30232e-05  1.47112e-05  6.66002e-06  3.07654e-06  1.44789e-06  6.92091e-07
  3.34484e-07  1.62012e-07  7.74335e-08  3.57816e-08  1.56559e-08  6.36415e-09
  2.36378e-09  7.89544e-10  2.34191e-10  6.13117e-11  1.42556e-11  2.99355e-12
  5.75648e-13  1.05693e-13  1.93642e-14  3.33807e-15  5.45990e-16  7.41689e-17
  4.71605e-18  0.00000e+00  0.00000e+00  0.00000e+00  0.00000e+00  0.00000e+00
  0.00000e+00  0.00000e+00  0.00000e+00  0.00000e+00  0.00000e+00  0.00000e+00
  0.00000e+00  0.00000e+00  0.00000e+00  0.00000e+00  0.00000e+00  2.33591e-04
  3.28492e-04  4.12464e-04  4.58505e-04  4.65712e-04  4.43509e-04  3.77641e-04
  2.82760e-04  1.96474e-04  1.61451e-04  2.15516e-04  3.51497e-04  5.21535e-04
  6.60130e-04  7.07649e-04  6.77383e-04  6.06538e-04  4.86720e-04  3.33940e-04
  2.06331e-04  1.65561e-04  2.46447e-04  4.02113e-04  4.59637e-04  3.09189e-04
  1.24662e-04  8.15917e-05  1.46409e-04  2.53624e-04  4.12708e-04  5.79047e-04
  5.33957e-04  2.94956e-04  1.24853e-04  8.99548e-05  1.31302e-04  1.97267e-04
  2.34506e-04  2.09679e-04  1.45292e-04  8.37040e-05  4.31632e-05  2.10715e-05
  1.00901e-05  4.82907e-06  2.32770e-06  1.13224e-06  5.55225e-07  2.73309e-07
  1.33745e-07  6.40622e-08  2.94961e-08  1.28281e-08  5.18464e-09  1.91595e-09
  6.37042e-10  1.88095e-10  4.90658e-11  1.13800e-11  2.39031e-12  4.61419e-13
  8.48424e-14  1.56650e-14  2.72019e-15  4.51864e-16  6.24269e-17  3.96914e-18
  0.00000e+00  0.00000e+00  0.00000e+00  0.00000e+00  0.00000e+00  0.00000e+00
  0.00000e+00  0.00000e+00  0.00000e+00  0.00000e+00  0.00000e+00  0.00000e+00
  0.00000e+00  0.00000e+00  0.00000e+00  0.00000e+00  3.01488e-04  4.46597e-04
  5.80288e-04  6.50339e-04  7.07590e-04  7.91333e-04  6.73300e-04  4.46108e-04
  2.64865e-04  1.57911e-04  1.81347e-04  3.22276e-04  5.12375e-04  6.68676e-04
  7.19912e-04  6.83652e-04  6.11245e-04  4.96361e-04  3.47245e-04  2.10223e-04
  1.28614e-04  1.18107e-04  1.53561e-04  1.71920e-04  1.33626e-04  8.20612e-05
  7.66685e-05  1.19677e-04  2.09729e-04  4.07804e-04  6.70617e-04  6.80022e-04
  4.21790e-04  2.14087e-04  1.38485e-04  1.25490e-04  1.25133e-04  1.16124e-04
  9.39756e-05  6.57768e-05  4.06625e-05  2.29460e-05  1.22204e-05  6.30624e-06
  3.20776e-06  1.62373e-06  8.21495e-07  4.15516e-07  2.09152e-07  1.03696e-07
  4.99091e-08  2.29621e-08  9.95155e-09  4.00318e-09  1.47098e-09  4.85929e-10
  1.42457e-10  3.69408e-11  8.53503e-12  1.79001e-12  3.48872e-13  6.49764e-14
  1.18587e-14  2.12886e-15  3.68409e-16  4.94917e-17  3.13256e-18  0.00000e+00
  0.00000e+00  0.00000e+00  0.00000e+00  0.00000e+00  0.00000e+00  0.00000e+00
  0.00000e+00  0.00000e+00  0.00000e+00  0.00000e+00  0.00000e+00  0.00000e+00
  0.00000e+00  0.00000e+00  0.00000e+00  4.00450e-04  6.35552e-04  8.67855e-04
  9.58194e-04  1.18594e-03  1.99476e-03  1.81125e-03  1.09703e-03  5.62818e-04
  2.11123e-04  1.35118e-04  2.45868e-04  4.21824e-04  5.67817e-04  6.27575e-04
  6.14082e-04  5.60725e-04  4.64432e-04  3.34604e-04  2.07766e-04  1.16069e-04
  7.02639e-05  5.95655e-05  6.10299e-05  6.02216e-05  6.49318e-05  8.85092e-05
  1.30152e-04  1.90820e-04  3.01859e-04  4.57496e-04  5.10619e-04  4.01447e-04
  2.63405e-04  1.75133e-04  1.26191e-04  9.46857e-05  6.99912e-05  4.93249e-05
  3.27462e-05  2.04523e-05  1.20827e-05  6.82726e-06  3.73845e-06  2.00656e-06
  1.06424e-06  5.60113e-07  2.92393e-07  1.50534e-07  7.56368e-08  3.66139e-08
  1.68559e-08  7.28786e-09  2.91798e-09  1.06474e-09  3.48552e-10  1.01219e-10
  2.60289e-11  5.98910e-12  1.25723e-12  2.45484e-13  4.60085e-14  8.52468e-15
  1.55689e-15  2.65855e-16  3.73447e-17  2.32679e-18  0.00000e+00  0.00000e+00
  0.00000e+00  0.00000e+00  0.00000e+00  0.00000e+00  0.00000e+00  0.00000e+00
  0.00000e+00  0.00000e+00  0.00000e+00  0.00000e+00  0.00000e+00  0.00000e+00
  0.00000e+00  0.00000e+00  5.09820e-04  8.72406e-04  1.28622e-03  1.39989e-03
  1.58866e-03  3.36662e-03  3.73046e-03  3.08744e-03  1.43581e-03  4.03303e-04
  1.21225e-04  1.64289e-04  3.01526e-04  4.24921e-04  4.92502e-04  5.07077e-04
  4.79011e-04  4.07256e-04  3.03810e-04  1.97144e-04  1.11981e-04  5.82978e-05
  3.31309e-05  2.78430e-05  3.64797e-05  5.93207e-05  9.71278e-05  1.41685e-04
  1.73431e-04  1.80580e-04  1.92685e-04  2.35003e-04  2.56600e-04  2.23340e-04
  1.65587e-04  1.13618e-04  7.52417e-05  4.85580e-05  3.05554e-05  1.87933e-05
  1.13212e-05  6.67576e-06  3.85184e-06  2.17932e-06  1.21390e-06  6.68029e-07
  3.63523e-07  1.94983e-07  1.02315e-07  5.19884e-08  2.52937e-08  1.16526e-08
  5.02541e-09  2.00023e-09  7.23317e-10  2.34060e-10  6.71754e-11  1.71132e-11
  3.91917e-12  8.25913e-13  1.63347e-13  3.06123e-14  5.79319e-15  1.13435e-15
  1.84844e-16  2.57096e-17  1.62570e-18  0.00000e+00  0.00000e+00  0.00000e+00
  0.00000e+00  0.00000e+00  0.00000e+00  0.00000e+00  0.00000e+00  0.00000e+00
  0.00000e+00  0.00000e+00  0.00000e+00  0.00000e+00  0.00000e+00  0.00000e+00
  0.00000e+00  5.83257e-04  1.05477e-03  1.69288e-03  2.07165e-03  2.06829e-03
  1.61899e-03  1.38076e-03  3.47726e-03  1.92818e-03  5.42048e-04  1.30887e-04
  1.10434e-04  2.03401e-04  3.02705e-04  3.72136e-04  4.05028e-04  3.98255e-04
  3.49822e-04  2.70930e-04  1.84102e-04  1.09588e-04  5.74181e-05  2.84825e-05
  1.95678e-05  2.80857e-05  5.36599e-05  9.46283e-05  1.39254e-04  1.58242e-04
  1.26455e-04  8.23234e-05  9.68511e-05  1.44850e-04  1.56686e-04  1.28310e-04
  8.93370e-05  5.70731e-05  3.47641e-05  2.05605e-05  1.19457e-05  6.87839e-06
  3.94335e-06  2.25284e-06  1.28172e-06  7.25624e-07  4.08036e-07  2.26943e-07
  1.23947e-07  6.58653e-08  3.37132e-08  1.64524e-08  7.57748e-09  3.25474e-09
  1.28540e-09  4.59393e-10  1.46564e-10  4.15096e-11  1.04824e-11  2.39331e-12
  5.06130e-13  1.00558e-13  1.90994e-14  3.80015e-15  7.24206e-16  1.23717e-16
  1.68587e-17  1.06959e-18  0.00000e+00  0.00000e+00  0.00000e+00  0.00000e+00
  0.00000e+00  0.00000e+00  0.00000e+00  0.00000e+00  0.00000e+00  0.00000e+00
  0.00000e+00  0.00000e+00  0.00000e+00  0.00000e+00  0.00000e+00  0.00000e+00
  5.75787e-04  1.04574e-03  1.71368e-03  2.31378e-03  3.17756e-03  4.23311e-03
  2.40311e-03  1.49163e-03  1.07407e-03  4.04458e-04  1.22390e-04  9.27368e-05
  1.55655e-04  2.32431e-04  2.96117e-04  3.38104e-04  3.47590e-04  3.16882e-04
  2.53832e-04  1.78628e-04  1.10549e-04  6.01236e-05  2.97686e-05  1.81033e-05
  2.39155e-05  4.79762e-05  9.12573e-05  1.46734e-04  1.84890e-04  1.62240e-04
  1.01042e-04  9.32094e-05  1.26044e-04  1.29191e-04  1.01087e-04  6.77066e-05
  4.17669e-05  2.46156e-05  1.41000e-05  7.92967e-06  4.41660e-06  2.45514e-06
  1.36963e-06  7.68812e-07  4.33854e-07  2.44921e-07  1.37139e-07  7.53736e-08
  4.02357e-08  2.06460e-08  1.00777e-08  4.62907e-09  1.97557e-09  7.71828e-10
  2.71817e-10  8.53661e-11  2.38381e-11  5.96909e-12  1.36362e-12  2.91375e-13
  5.78038e-14  1.08485e-14  2.24315e-15  4.46318e-16  7.30345e-17  1.11484e-17
  6.63554e-19  0.00000e+00  0.00000e+00  0.00000e+00  0.00000e+00  0.00000e+00
  0.00000e+00  0.00000e+00  0.00000e+00  0.00000e+00  0.00000e+00  0.00000e+00
  0.00000e+00  0.00000e+00  0.00000e+00  0.00000e+00  0.00000e+00  4.90926e-04
  8.47191e-04  1.29814e-03  1.61929e-03  1.98183e-03  3.34654e-03  2.74377e-03
  9.94619e-04  4.82228e-04  2.30228e-04  1.11579e-04  1.19106e-04  1.81516e-04
  2.43618e-04  2.91908e-04  3.32368e-04  3.53055e-04  3.31577e-04  2.69662e-04
  1.91303e-04  1.19695e-04  6.63632e-05  3.33379e-05  1.88264e-05  2.17818e-05
  4.48678e-05  9.55408e-05  1.79710e-04  2.70064e-04  2.68841e-04  1.67340e-04
  1.54201e-04  1.84676e-04  1.53374e-04  9.85635e-05  5.69088e-05  3.18198e-05
  1.76582e-05  9.74702e-06  5.33802e-06  2.90168e-06  1.57254e-06  8.55125e-07
  4.69203e-07  2.60103e-07  1.44970e-07  8.04587e-08  4.39587e-08  2.33770e-08
  1.19612e-08  5.81712e-09  2.65519e-09  1.12177e-09  4.31977e-10  1.49476e-10
  4.61349e-11  1.27158e-11  3.16403e-12  7.23899e-13  1.55577e-13  3.12009e-14
  6.14353e-15  1.44062e-15  2.60849e-16  4.37028e-17  2.30534e-18  0.00000e+00
  0.00000e+00  0.00000e+00  0.00000e+00  0.00000e+00  0.00000e+00  0.00000e+00
  0.00000e+00  0.00000e+00  0.00000e+00  0.00000e+00  0.00000e+00  0.00000e+00
  0.00000e+00  0.00000e+00  0.00000e+00  0.00000e+00  3.77902e-04  6.01947e-04
  8.34279e-04  9.20426e-04  8.40509e-04  9.41055e-04  9.06198e-04  5.28428e-04
  2.75827e-04  1.51738e-04  1.30997e-04  2.02749e-04  3.09797e-04  3.84412e-04
  3.96707e-04  4.07167e-04  4.37994e-04  4.19352e-04  3.36379e-04  2.31914e-04
  1.41610e-04  7.77035e-05  3.89764e-05  2.08067e-05  2.08720e-05  4.29739e-05
  1.00726e-04  2.13883e-04  3.55571e-04  3.35184e-04  1.33095e-04  1.89142e-04
  2.74754e-04  2.02004e-04  1.09650e-04  5.39474e-05  2.64395e-05  1.33454e-05
  6.92964e-06  3.65176e-06  1.93164e-06  1.02176e-06  5.41853e-07  2.89452e-07
  1.56127e-07  8.47921e-08  4.60276e-08  2.47271e-08  1.29949e-08  6.58790e-09
  3.17353e-09  1.43139e-09  5.95397e-10  2.24964e-10  7.63086e-11  2.31404e-11
  6.30363e-12  1.56693e-12  3.60943e-13  7.78453e-14  1.57380e-14  3.21334e-15
  7.71025e-16  1.42851e-16  2.43177e-17  1.25569e-18  0.00000e+00  0.00000e+00
  0.00000e+00  0.00000e+00  0.00000e+00  0.00000e+00  0.00000e+00  0.00000e+00
  0.00000e+00  0.00000e+00  0.00000e+00  0.00000e+00  0.00000e+00  0.00000e+00
  0.00000e+00  0.00000e+00  0.00000e+00  2.82580e-04  4.17204e-04  5.35048e-04
  5.58825e-04  4.67056e-04  3.72448e-04  3.22189e-04  2.49264e-04  1.66009e-04
  1.26958e-04  1.81687e-04  3.30615e-04  5.40395e-04  7.54047e-04  7.04418e-04
  5.63956e-04  6.23013e-04  6.14346e-04  4.73126e-04  3.07184e-04  1.78184e-04
  9.46385e-05  4.66903e-05  2.37117e-05  2.02010e-05  3.86865e-05  9.31921e-05
  2.06040e-04  3.51245e-04  3.15757e-04  9.09877e-05  1.97084e-04  3.18086e-04
  2.21905e-04  1.11916e-04  5.07622e-05  2.27972e-05  1.05858e-05  5.13392e-06
  2.57375e-06  1.31355e-06  6.75358e-07  3.48591e-07  1.80790e-07  9.43392e-08
  4.94967e-08  2.60227e-08  1.36184e-08  7.00895e-09  3.48791e-09  1.64830e-09
  7.27963e-10  2.95845e-10  1.09123e-10  3.62124e-11  1.07954e-11  2.91783e-12
  7.25366e-13  1.69168e-13  3.61622e-14  7.82019e-15  1.89460e-15  4.28037e-16
  7.28052e-17  8.14355e-18  0.00000e+00  0.00000e+00  0.00000e+00  0.00000e+00
  0.00000e+00  0.00000e+00  0.00000e+00  0.00000e+00  0.00000e+00  0.00000e+00
  0.00000e+00  0.00000e+00  0.00000e+00  0.00000e+00  0.00000e+00  0.00000e+00
  0.00000e+00  0.00000e+00  2.22281e-04  3.12141e-04  3.86295e-04  4.07116e-04
  3.61837e-04  2.86983e-04  2.21447e-04  1.64500e-04  1.18867e-04  1.29932e-04
  2.55313e-04  4.65909e-04  7.09412e-04  1.45153e-03  1.56125e-03  8.27423e-04
  9.54396e-04  9.56919e-04  6.85912e-04  4.12068e-04  2.25004e-04  1.14957e-04
  5.55717e-05  2.71067e-05  1.93127e-05  3.11522e-05  7.12988e-05  1.53944e-04
  2.64944e-04  2.99976e-04  2.36981e-04  2.78702e-04  2.87434e-04  1.87297e-04
  9.42275e-05  4.26140e-05  1.87722e-05  8.41064e-06  3.90430e-06  1.87615e-06
  9.23495e-07  4.60490e-07  2.30956e-07  1.16151e-07  5.85283e-08  2.95625e-08
  1.49681e-08  7.56435e-09  3.76594e-09  1.81169e-09  8.26819e-10  3.52658e-10
  1.38576e-10  4.96136e-11  1.60701e-11  4.72352e-12  1.27576e-12  3.17947e-13
  7.41736e-14  1.63754e-14  3.64201e-15  9.14734e-16  2.09799e-16  3.86376e-17
  5.25850e-18  0.00000e+00  0.00000e+00  0.00000e+00  0.00000e+00  0.00000e+00
  0.00000e+00  0.00000e+00  0.00000e+00  0.00000e+00  0.00000e+00  0.00000e+00
  0.00000e+00  0.00000e+00  0.00000e+00  0.00000e+00  0.00000e+00  0.00000e+00
  0.00000e+00  1.94419e-04  2.67721e-04  3.30189e-04  3.58670e-04  3.42268e-04
  2.92027e-04  2.26709e-04  1.58286e-04  1.10183e-04  1.48797e-04  3.86667e-04
  8.52597e-04  1.04804e-03  1.78594e-03  2.69043e-03  1.47503e-03  1.54126e-03
  1.40713e-03  9.19959e-04  5.15344e-04  2.68209e-04  1.33157e-04  6.35660e-05
  3.02960e-05  1.84120e-05  2.29252e-05  4.62180e-05  9.38027e-05  1.60838e-04
  2.16745e-04  2.39525e-04  2.39600e-04  1.97082e-04  1.24917e-04  6.55610e-05
  3.10770e-05  1.41332e-05  6.40765e-06  2.95635e-06  1.39589e-06  6.71861e-07
  3.27231e-07  1.60184e-07  7.84250e-08  3.83203e-08  1.86908e-08  9.10593e-09
  4.40767e-09  2.08889e-09  9.51339e-10  4.10302e-10  1.65812e-10  6.21847e-11
  2.14384e-11  6.76798e-12  1.96510e-12  5.28434e-13  1.32755e-13  3.19155e-14
  7.21066e-15  1.72171e-15  4.73573e-16  8.73123e-17  9.44903e-18  7.98235e-19
  0.00000e+00  0.00000e+00  0.00000e+00  0.00000e+00  0.00000e+00  0.00000e+00
  0.00000e+00  0.00000e+00  0.00000e+00  0.00000e+00  0.00000e+00  0.00000e+00
  0.00000e+00  0.00000e+00  0.00000e+00  0.00000e+00  0.00000e+00  0.00000e+00
  1.89722e-04  2.61428e-04  3.24670e-04  3.58976e-04  3.53851e-04  3.15586e-04
  2.55036e-04  1.80108e-04  1.20073e-04  1.65216e-04  5.25357e-04  1.59059e-03
  2.81860e-03  1.56127e-03  1.72919e-03  2.10451e-03  1.94451e-03  1.64128e-03
  1.03164e-03  5.63518e-04  2.88795e-04  1.42478e-04  6.82067e-05  3.24153e-05
  1.76988e-05  1.65130e-05  2.71705e-05  5.02765e-05  8.34812e-05  1.16942e-04
  1.37149e-04  1.34213e-04  1.07209e-04  7.02156e-05  3.94521e-05  2.00939e-05
  9.70971e-06  4.59766e-06  2.17510e-06  1.03672e-06  4.98235e-07  2.40668e-07
  1.16320e-07  5.60118e-08  2.68055e-08  1.27337e-08  5.98870e-09  2.76199e-09
  1.22911e-09  5.19902e-10  2.07484e-10  7.79422e-11  2.74743e-11  9.03818e-12
  2.77416e-12  7.91963e-13  2.12752e-13  5.46806e-14  1.32912e-14  3.05478e-15
  7.35126e-16  2.16136e-16  4.19889e-17  5.30302e-18  3.45086e-19  0.00000e+00
  0.00000e+00  0.00000e+00  0.00000e+00  0.00000e+00  0.00000e+00  0.00000e+00
  0.00000e+00  0.00000e+00  0.00000e+00  0.00000e+00  0.00000e+00  0.00000e+00
  0.00000e+00  0.00000e+00  0.00000e+00  0.00000e+00  0.00000e+00  1.98008e-04
  2.74956e-04  3.42434e-04  3.76338e-04  3.67114e-04  3.29803e-04  2.78417e-04
  2.08915e-04  1.40089e-04  1.61540e-04  4.61365e-04  1.30165e-03  2.23233e-03
  2.28530e-03  2.63455e-03  1.40766e-03  1.42066e-03  1.38562e-03  9.29435e-04
  5.26732e-04  2.76700e-04  1.39306e-04  6.80708e-05  3.28539e-05  1.70445e-05
  1.24784e-05  1.57510e-05  2.54950e-05  3.98763e-05  5.47561e-05  6.40651e-05
  6.28842e-05  5.14894e-05  3.56816e-05  2.16315e-05  1.19282e-05  6.19499e-06
  3.11111e-06  1.53678e-06  7.53538e-07  3.68056e-07  1.79055e-07  8.65787e-08
  4.14933e-08  1.96560e-08  9.16960e-09  4.18019e-09  1.83640e-09  7.64745e-10
  2.98767e-10  1.09410e-10  3.77950e-11  1.23787e-11  3.85606e-12  1.13943e-12
  3.20988e-13  8.61874e-14  2.23645e-14  5.54626e-15  1.33664e-15  4.10947e-16
  9.13131e-17  2.02043e-17  2.95446e-18  9.41094e-20  0.00000e+00  0.00000e+00
  0.00000e+00  0.00000e+00  0.00000e+00  0.00000e+00  0.00000e+00  0.00000e+00
  0.00000e+00  0.00000e+00  0.00000e+00  0.00000e+00  0.00000e+00  0.00000e+00
  0.00000e+00  0.00000e+00  0.00000e+00  0.00000e+00  2.09308e-04  2.93097e-04
  3.64870e-04  3.94060e-04  3.72080e-04  3.29976e-04  2.91875e-04  2.38732e-04
  1.70426e-04  1.60864e-04  3.22078e-04  6.67446e-04  9.35311e-04  1.53325e-03
  1.90262e-03  9.25219e-04  9.31975e-04  9.70356e-04  7.11646e-04  4.33159e-04
  2.40002e-04  1.25940e-04  6.37499e-05  3.16693e-05  1.62592e-05  1.01811e-05
  9.76170e-06  1.31175e-05  1.87445e-05  2.46393e-05  2.83293e-05  2.79664e-05
  2.36457e-05  1.73381e-05  1.12915e-05  6.71778e-06  3.74818e-06  2.00255e-06
  1.03955e-06  5.29093e-07  2.65306e-07  1.31290e-07  6.40938e-08  3.08104e-08
  1.45322e-08  6.68074e-09  2.95881e-09  1.24257e-09  4.87642e-10  1.77554e-10
  6.01472e-11  1.91825e-11  5.83988e-12  1.71140e-12  4.85658e-13  1.33042e-13
  3.57419e-14  9.20267e-15  2.30055e-15  5.43925e-16  1.75542e-16  4.22119e-17
  7.46165e-18  0.00000e+00  0.00000e+00  0.00000e+00  0.00000e+00  0.00000e+00
  0.00000e+00  0.00000e+00  0.00000e+00  0.00000e+00  0.00000e+00  0.00000e+00
  0.00000e+00  0.00000e+00  0.00000e+00  0.00000e+00  0.00000e+00  0.00000e+00
  0.00000e+00  0.00000e+00  0.00000e+00  2.14498e-04  3.02636e-04  3.78385e-04
  4.07565e-04  3.81544e-04  3.39637e-04  3.11696e-04  2.71481e-04  2.06711e-04
  1.77677e-04  2.66197e-04  4.79626e-04  7.43561e-04  1.05665e-03  1.10785e-03
  8.18866e-04  7.34106e-04  6.75421e-04  5.13132e-04  3.33772e-04  1.96634e-04
  1.08606e-04  5.74086e-05  2.95657e-05  1.53649e-05  8.88083e-06  6.80846e-06
  7.31635e-06  9.18974e-06  1.13298e-05  1.26787e-05  1.25287e-05  1.08758e-05
  8.36042e-06  5.78511e-06  3.67567e-06  2.18609e-06  1.23679e-06  6.73770e-07
  3.56418e-07  1.84032e-07  9.29850e-08  4.59909e-08  2.22239e-08  1.04414e-08
  4.72734e-09  2.03599e-09  8.21770e-10  3.07085e-10  1.05686e-10  3.36653e-11
  1.00734e-11  2.88152e-12  7.99388e-13  2.18173e-13  5.84719e-14  1.54401e-14
  3.83174e-15  9.40821e-16  2.99482e-16  7.71739e-17  2.02103e-17  3.94892e-18
  0.00000e+00  0.00000e+00  0.00000e+00  0.00000e+00  0.00000e+00  0.00000e+00
  0.00000e+00  0.00000e+00  0.00000e+00  0.00000e+00  0.00000e+00  0.00000e+00
  0.00000e+00  0.00000e+00  0.00000e+00  0.00000e+00  0.00000e+00  0.00000e+00
  0.00000e+00  0.00000e+00  2.07253e-04  2.93539e-04  3.70653e-04  4.07803e-04
  3.95590e-04  3.64192e-04  3.37374e-04  2.95514e-04  2.28377e-04  1.83820e-04
  2.25679e-04  3.65067e-04  5.49552e-04  6.97185e-04  7.16249e-04  6.37175e-04
  5.68325e-04  4.90504e-04  3.77746e-04  2.58275e-04  1.60722e-04  9.32744e-05
  5.14640e-05  2.74780e-05  1.45756e-05  8.14377e-06  5.37587e-06  4.63870e-06
  4.93032e-06  5.54334e-06  5.94504e-06  5.81837e-06  5.12843e-06  4.07921e-06
  2.95702e-06  1.97965e-06  1.24080e-06  7.37013e-07  4.18946e-07  2.29572e-07
  1.21856e-07  6.28089e-08  3.14401e-08  1.52434e-08  7.11514e-09  3.16725e-09
  1.32810e-09  5.17871e-10  1.85885e-10  6.12401e-11  1.86374e-11  5.31640e-12
  1.45105e-12  3.84983e-13  1.01455e-13  2.64741e-14  6.79951e-15  1.66494e-15
  4.02659e-16  1.27887e-16  2.78783e-17  8.95400e-18  5.17889e-18  0.00000e+00
  0.00000e+00  0.00000e+00  0.00000e+00  0.00000e+00  0.00000e+00  0.00000e+00
  0.00000e+00  0.00000e+00  0.00000e+00  0.00000e+00  0.00000e+00  0.00000e+00
  0.00000e+00  0.00000e+00  0.00000e+00  0.00000e+00  0.00000e+00  0.00000e+00
  0.00000e+00  1.86679e-04  2.62825e-04  3.33339e-04  3.75473e-04  3.80220e-04
  3.61986e-04  3.32562e-04  2.82185e-04  2.10320e-04  1.55047e-04  1.62328e-04
  2.38209e-04  3.44376e-04  4.30579e-04  4.68150e-04  4.64768e-04  4.36423e-04
  3.80645e-04  2.99965e-04  2.12962e-04  1.38106e-04  8.33027e-05  4.75571e-05
  2.61364e-05  1.41220e-05  7.78426e-06  4.69412e-06  3.38604e-06  2.98831e-06
  2.96313e-06  2.97241e-06  2.83242e-06  2.49759e-06  2.02522e-06  1.51520e-06
  1.05397e-06  6.87775e-07  4.24686e-07  2.49987e-07  1.41092e-07  7.66490e-08
  4.01493e-08  2.02643e-08  9.82212e-09  4.54231e-09  1.98621e-09  8.12230e-10
  3.07150e-10  1.06585e-10  3.39034e-11  9.95881e-12  2.74644e-12  7.25627e-13
  1.87905e-13  4.74303e-14  1.20544e-14  3.00829e-15  7.13900e-16  1.75580e-16
  5.69445e-17  1.31851e-17  4.41367e-18  2.60367e-18  0.00000e+00  0.00000e+00
  0.00000e+00  0.00000e+00  0.00000e+00  0.00000e+00  0.00000e+00  0.00000e+00
  0.00000e+00  0.00000e+00  0.00000e+00  0.00000e+00  0.00000e+00  0.00000e+00
  0.00000e+00  0.00000e+00  0.00000e+00  0.00000e+00  0.00000e+00  0.00000e+00
  1.58231e-04  2.17761e-04  2.71858e-04  3.05654e-04  3.13017e-04  2.99549e-04
  2.68989e-04  2.16940e-04  1.49747e-04  9.84079e-05  9.57203e-05  1.44652e-04
  2.18762e-04  2.88912e-04  3.40983e-04  3.69663e-04  3.67924e-04  3.31130e-04
  2.67174e-04  1.94196e-04  1.28905e-04  7.94645e-05  4.62637e-05  2.58523e-05
  1.41112e-05  7.71189e-06  4.40019e-06  2.78955e-06  2.06607e-06  1.75894e-06
  1.59994e-06  1.44926e-06  1.25486e-06  1.02076e-06  7.76756e-07  5.54015e-07
  3.72054e-07  2.36493e-07  1.42989e-07  8.25614e-08  4.56411e-08  2.41737e-08
  1.22497e-08  5.91617e-09  2.70581e-09  1.16215e-09  4.64029e-10  1.70602e-10
  5.74313e-11  1.77340e-11  5.06919e-12  1.36459e-12  3.53591e-13  8.92478e-14
  2.23235e-14  5.56191e-15  1.32221e-15  3.05999e-16  1.43725e-16  2.48463e-17
  9.30334e-18  5.36614e-18  0.00000e+00  0.00000e+00  0.00000e+00  0.00000e+00
  0.00000e+00  0.00000e+00  0.00000e+00  0.00000e+00  0.00000e+00  0.00000e+00
  0.00000e+00  0.00000e+00  0.00000e+00  0.00000e+00  0.00000e+00  0.00000e+00
  0.00000e+00  0.00000e+00  0.00000e+00  0.00000e+00  0.00000e+00  1.31609e-04
  1.73695e-04  2.07136e-04  2.22443e-04  2.18049e-04  1.99604e-04  1.70049e-04
  1.26929e-04  7.64881e-05  4.32871e-05  5.27703e-05  1.05644e-04  1.78401e-04
  2.48434e-04  3.07449e-04  3.48616e-04  3.58251e-04  3.28221e-04  2.67313e-04
  1.95441e-04  1.30368e-04  8.07536e-05  4.72403e-05  2.65056e-05  1.44787e-05
  7.83486e-06  4.30764e-06  2.50168e-06  1.60646e-06  1.16693e-06  9.34656e-07
  7.81228e-07  6.48870e-07  5.19985e-07  3.96546e-07  2.86392e-07  1.95813e-07
  1.26950e-07  7.82172e-08  4.58895e-08  2.56655e-08  1.36802e-08  6.93449e-09
  3.32928e-09  1.50416e-09  6.34195e-10  2.47305e-10  8.84876e-11  2.89700e-11
  8.71388e-12  2.43879e-12  6.46939e-13  1.64462e-13  4.11172e-14  1.01887e-14
  2.47046e-15  5.63263e-16  1.44220e-16  6.94708e-17  1.10144e-17  4.18497e-18
  2.45670e-18  0.00000e+00  0.00000e+00  0.00000e+00  0.00000e+00  0.00000e+00
  0.00000e+00  0.00000e+00  0.00000e+00  0.00000e+00  0.00000e+00  0.00000e+00
  0.00000e+00  0.00000e+00  0.00000e+00  0.00000e+00  0.00000e+00  0.00000e+00
  0.00000e+00  0.00000e+00  0.00000e+00  0.00000e+00  1.17340e-04  1.48224e-04
  1.66453e-04  1.65618e-04  1.49327e-04  1.27276e-04  1.03081e-04  7.17731e-05
  3.58887e-05  1.82782e-05  4.45831e-05  1.13026e-04  1.94209e-04  2.64916e-04
  3.24617e-04  3.70572e-04  3.84532e-04  3.53524e-04  2.87000e-04  2.08438e-04
  1.38035e-04  8.49692e-05  4.94606e-05  2.76323e-05  1.50101e-05  8.02963e-06
  4.29695e-06  2.35338e-06  1.36151e-06  8.58605e-07  5.96402e-07  4.46311e-07
  3.45607e-07  2.66932e-07  2.00701e-07  1.44936e-07  9.98683e-08  6.54794e-08
  4.08159e-08  2.41857e-08  1.36183e-08  7.27696e-09  3.67942e-09  1.75221e-09
  7.80401e-10  3.22533e-10  1.22685e-10  4.27314e-11  1.36309e-11  4.01325e-12
  1.10633e-12  2.91388e-13  7.33173e-14  1.81403e-14  4.46031e-15  1.04821e-15
  2.77975e-16  1.08354e-16  2.76208e-17  7.24610e-18  4.40124e-18  0.00000e+00
  0.00000e+00  0.00000e+00  0.00000e+00  0.00000e+00  0.00000e+00  0.00000e+00
  0.00000e+00  0.00000e+00  0.00000e+00  0.00000e+00  0.00000e+00  0.00000e+00
  0.00000e+00  0.00000e+00  0.00000e+00  0.00000e+00  0.00000e+00  0.00000e+00
  0.00000e+00  0.00000e+00  0.00000e+00  1.24482e-04  1.56743e-04  1.73962e-04
  1.71748e-04  1.60846e-04  1.53724e-04  1.44283e-04  1.15360e-04  6.73448e-05
  3.55871e-05  5.99765e-05  1.37190e-04  2.22272e-04  2.85395e-04  3.39799e-04
  3.91792e-04  4.14024e-04  3.83481e-04  3.10169e-04  2.23171e-04  1.46243e-04
  8.91664e-05  5.14895e-05  2.85658e-05  1.54028e-05  8.15152e-06  4.27637e-06
  2.25249e-06  1.21355e-06  6.85368e-07  4.15419e-07  2.72604e-07  1.90850e-07
  1.38282e-07  1.00508e-07  7.15768e-08  4.92061e-08  3.23753e-08  2.02924e-08
  1.20839e-08  6.82205e-09  3.64157e-09  1.83053e-09  8.61723e-10  3.77174e-10
  1.52320e-10  5.64377e-11  1.91605e-11  5.97632e-12  1.72826e-12  4.73082e-13
  1.23141e-13  3.11525e-14  7.73946e-15  1.89211e-15  4.34219e-16  1.20584e-16
  4.95275e-17  1.12027e-17  2.97352e-18  1.84059e-18  0.00000e+00  0.00000e+00
  0.00000e+00  0.00000e+00  0.00000e+00  0.00000e+00  0.00000e+00  0.00000e+00
  0.00000e+00  0.00000e+00  0.00000e+00  0.00000e+00  0.00000e+00  0.00000e+00
  0.00000e+00  0.00000e+00  0.00000e+00  0.00000e+00  0.00000e+00  0.00000e+00
  0.00000e+00  0.00000e+00  1.59851e-04  2.10702e-04  2.44328e-04  2.58386e-04
  2.86330e-04  3.38425e-04  3.57393e-04  3.09199e-04  1.99619e-04  9.60757e-05
  7.83864e-05  1.46636e-04  2.30813e-04  2.81120e-04  3.23083e-04  3.81632e-04
  4.19157e-04  3.95860e-04  3.20891e-04  2.29567e-04  1.49281e-04  9.03743e-05
  5.18800e-05  2.86357e-05  1.53571e-05  8.06540e-06  4.17501e-06  2.14442e-06
  1.10297e-06  5.76204e-07  3.12007e-07  1.79151e-07  1.10596e-07  7.28913e-08
  4.99608e-08  3.45040e-08  2.34066e-08  1.53353e-08  9.60905e-09  5.72277e-09
  3.22455e-09  1.71185e-09  8.51464e-10  3.94335e-10  1.68864e-10  6.64800e-11
  2.39959e-11  7.95694e-12  2.44269e-12  7.00450e-13  1.89923e-13  4.97176e-14
  1.26067e-14  3.15890e-15  7.42647e-16  2.73537e-16  6.84721e-17  1.64051e-17
  4.44911e-18  0.00000e+00  0.00000e+00  0.00000e+00  0.00000e+00  0.00000e+00
  0.00000e+00  0.00000e+00  0.00000e+00  0.00000e+00  0.00000e+00  0.00000e+00
  0.00000e+00  0.00000e+00  0.00000e+00  0.00000e+00  0.00000e+00  0.00000e+00
  0.00000e+00  0.00000e+00  0.00000e+00  0.00000e+00  0.00000e+00  0.00000e+00
  0.00000e+00  2.27471e-04  3.17432e-04  3.76454e-04  3.93142e-04  5.02094e-04
  7.07907e-04  7.10019e-04  6.39812e-04  4.52881e-04  2.08125e-04  9.63976e-05
  1.32507e-04  2.17233e-04  2.68533e-04  3.01470e-04  3.56334e-04  3.99086e-04
  3.81207e-04  3.09569e-04  2.20979e-04  1.43309e-04  8.65956e-05  4.96609e-05
  2.73930e-05  1.46731e-05  7.68261e-06  3.94868e-06  1.99820e-06  9.98636e-07
  4.95571e-07  2.46944e-07  1.26179e-07  6.80703e-08  3.96674e-08  2.48816e-08
  1.63035e-08  1.07615e-08  6.95689e-09  4.32751e-09  2.56186e-09  1.43240e-09
  7.51459e-10  3.67713e-10  1.66666e-10  6.96090e-11  2.66691e-11  9.40033e-12
  3.06354e-12  9.29425e-13  2.65242e-13  7.24279e-14  1.90024e-14  4.88780e-15
  1.22388e-15  2.92952e-16  1.04283e-16  2.85699e-17  6.13704e-18  1.67461e-18
  0.00000e+00  0.00000e+00  0.00000e+00  0.00000e+00  0.00000e+00  0.00000e+00
  0.00000e+00  0.00000e+00  0.00000e+00  0.00000e+00  0.00000e+00  0.00000e+00
  0.00000e+00  0.00000e+00  0.00000e+00  0.00000e+00  0.00000e+00  0.00000e+00
  0.00000e+00  0.00000e+00  0.00000e+00  0.00000e+00  0.00000e+00  0.00000e+00
  3.26225e-04  4.82432e-04  5.65355e-04  4.66589e-04  6.62172e-04  1.25517e-03
  6.93841e-04  8.81888e-04  8.38973e-04  3.86235e-04  1.34124e-04  1.12853e-04
  1.88124e-04  2.53840e-04  2.94509e-04  3.37823e-04  3.65114e-04  3.42217e-04
  2.75895e-04  1.96716e-04  1.27851e-04  7.75639e-05  4.46956e-05  2.47716e-05
  1.33202e-05  6.98792e-06  3.58664e-06  1.80217e-06  8.85793e-07  4.25558e-07
  2.00336e-07  9.35243e-08  4.45569e-08  2.26023e-08  1.25774e-08  7.59861e-09
  4.78539e-09  3.01334e-09  1.84338e-09  1.07597e-09  5.92522e-10  3.05177e-10
  1.46013e-10  6.45312e-11  2.62670e-11  9.82190e-12  3.40119e-12  1.09420e-12
  3.31130e-13  9.47056e-14  2.59843e-14  6.93259e-15  1.76936e-15  4.60272e-16
  1.48026e-16  5.33133e-17  7.91189e-18  2.22510e-18  1.72679e-18  0.00000e+00
  0.00000e+00  0.00000e+00  0.00000e+00  0.00000e+00  0.00000e+00  0.00000e+00
  0.00000e+00  0.00000e+00  0.00000e+00  0.00000e+00  0.00000e+00  0.00000e+00
  0.00000e+00  0.00000e+00  0.00000e+00  0.00000e+00  0.00000e+00  0.00000e+00
  0.00000e+00  0.00000e+00  0.00000e+00  0.00000e+00  0.00000e+00  4.42237e-04
  7.03844e-04  8.65056e-04  5.39586e-04  7.38772e-04  2.24931e-03  5.89738e-04
  1.18895e-03  1.27524e-03  5.63393e-04  1.93703e-04  1.12288e-04  1.57711e-04
  2.24278e-04  2.73599e-04  3.06516e-04  3.14213e-04  2.84478e-04  2.26425e-04
  1.61484e-04  1.05658e-04  6.47134e-05  3.76792e-05  2.10928e-05  1.14417e-05
  6.04245e-06  3.11210e-06  1.56165e-06  7.60915e-07  3.58262e-07  1.62347e-07
  7.09956e-08  3.05539e-08  1.35347e-08  6.53020e-09  3.51890e-09  2.05763e-09
  1.23888e-09  7.35712e-10  4.19318e-10  2.25555e-10  1.13371e-10  5.28408e-11
  2.27664e-11  9.04898e-12  3.32543e-12  1.13797e-12  3.65034e-13  1.10630e-13
  3.19955e-14  8.93296e-15  2.37822e-15  6.45590e-16  1.68081e-16  5.10747e-17
  2.01049e-17  2.73951e-18  1.81903e-18  0.00000e+00  0.00000e+00  0.00000e+00
  0.00000e+00  0.00000e+00  0.00000e+00  0.00000e+00  0.00000e+00  0.00000e+00
  0.00000e+00  0.00000e+00  0.00000e+00  0.00000e+00  0.00000e+00  0.00000e+00
  0.00000e+00  0.00000e+00  0.00000e+00  0.00000e+00  0.00000e+00  0.00000e+00
  0.00000e+00  0.00000e+00  0.00000e+00  0.00000e+00  5.38348e-04  9.25124e-04
  1.30439e-03  1.10058e-03  1.07374e-03  2.22955e-03  1.80322e-03  1.75869e-03
  1.11363e-03  5.45926e-04  2.37449e-04  1.33579e-04  1.41458e-04  1.86456e-04
  2.27368e-04  2.49462e-04  2.46225e-04  2.16972e-04  1.71151e-04  1.22560e-04
  8.10895e-05  5.03795e-05  2.97784e-05  1.69125e-05  9.29307e-06  4.95955e-06
  2.57277e-06  1.29433e-06  6.28242e-07  2.91957e-07  1.28825e-07  5.37389e-08
  2.13956e-08  8.42632e-09  3.50356e-09  1.63339e-09  8.56633e-10  4.80662e-10
  2.72446e-10  1.49928e-10  7.82519e-11  3.82523e-11  1.73771e-11  7.31972e-12
  2.85610e-12  1.03790e-12  3.54359e-13  1.14282e-13  3.48222e-14  1.02556e-14
  2.88581e-15  9.48034e-16  2.45683e-16  8.40117e-17  2.50887e-17  5.80775e-18
  2.27202e-18  0.00000e+00  0.00000e+00  0.00000e+00  0.00000e+00  0.00000e+00
  0.00000e+00  0.00000e+00  0.00000e+00  0.00000e+00  0.00000e+00  0.00000e+00
  0.00000e+00  0.00000e+00  0.00000e+00  0.00000e+00  0.00000e+00  0.00000e+00
  0.00000e+00  0.00000e+00  0.00000e+00  0.00000e+00  0.00000e+00  0.00000e+00
  0.00000e+00  0.00000e+00  0.00000e+00  5.65835e-04  1.01450e-03  1.57538e-03
  1.69267e-03  8.33383e-04  1.63073e-03  2.40498e-03  8.07000e-04  4.67064e-04
  4.12964e-04  2.57411e-04  1.59415e-04  1.36060e-04  1.51136e-04  1.72378e-04
  1.82576e-04  1.75410e-04  1.52214e-04  1.19858e-04  8.65853e-05  5.81539e-05
  3.67819e-05  2.21478e-05  1.28039e-05  7.14855e-06  3.86594e-06  2.02483e-06
  1.02361e-06  4.96145e-07  2.28371e-07  9.87179e-08  3.97235e-08  1.49059e-08
  5.34516e-09  1.93949e-09  7.69490e-10  3.48974e-10  1.76366e-10  9.33065e-11
  4.89710e-11  2.46631e-11  1.17131e-11  5.20031e-12  2.15553e-12  8.33879e-13
  3.01899e-13  1.03212e-13  3.36022e-14  1.03671e-14  3.11960e-15  9.21434e-16
  2.78558e-16  7.61453e-17  2.88625e-17  8.21959e-18  2.09030e-18  0.00000e+00
  0.00000e+00  0.00000e+00  0.00000e+00  0.00000e+00  0.00000e+00  0.00000e+00
  0.00000e+00  0.00000e+00  0.00000e+00  0.00000e+00  0.00000e+00  0.00000e+00
  0.00000e+00  0.00000e+00  0.00000e+00  0.00000e+00  0.00000e+00  0.00000e+00
  0.00000e+00  0.00000e+00  0.00000e+00  0.00000e+00  0.00000e+00  0.00000e+00
  0.00000e+00  0.00000e+00  5.07668e-04  9.06871e-04  1.43401e-03  1.71339e-03
  1.08687e-03  5.79710e-04  9.89943e-04  6.37461e-04  4.89979e-04  4.07398e-04
  2.71551e-04  1.72077e-04  1.28569e-04  1.20029e-04  1.23231e-04  1.23796e-04
  1.15838e-04  9.95540e-05  7.86311e-05  5.74907e-05  3.92935e-05  2.53564e-05
  1.55861e-05  9.19022e-06  5.22292e-06  2.86654e-06  1.51756e-06  7.71453e-07
  3.73607e-07  1.70490e-07  7.23729e-08  2.82614e-08  1.01241e-08  3.37838e-09
  1.09727e-09  3.73101e-10  1.42689e-10  6.25155e-11  2.99657e-11  1.47484e-11
  7.11910e-12  3.29002e-12  1.43451e-12  5.89265e-13  2.26756e-13  8.20313e-14
  2.84498e-14  9.40292e-15  3.02858e-15  1.00949e-15  2.82048e-16  9.86756e-17
  2.93237e-17  9.01842e-18  2.36064e-18  0.00000e+00  0.00000e+00  0.00000e+00
  0.00000e+00  0.00000e+00  0.00000e+00  0.00000e+00  0.00000e+00  0.00000e+00
  0.00000e+00  0.00000e+00  0.00000e+00  0.00000e+00  0.00000e+00  0.00000e+00
  0.00000e+00  0.00000e+00  0.00000e+00  0.00000e+00  0.00000e+00  0.00000e+00
  0.00000e+00  0.00000e+00  0.00000e+00  0.00000e+00  0.00000e+00  0.00000e+00
  0.00000e+00  3.95422e-04  6.83834e-04  1.06248e-03  1.36762e-03  1.35155e-03
  1.18875e-03  1.13421e-03  9.09586e-04  6.33258e-04  4.18156e-04  2.60739e-04
  1.62098e-04  1.12057e-04  9.18271e-05  8.46411e-05  7.98413e-05  7.24860e-05
  6.17140e-05  4.89488e-05  3.62560e-05  2.52347e-05  1.66252e-05  1.04393e-05
  6.28240e-06  3.63616e-06  2.02571e-06  1.08369e-06  5.53558e-07  2.67577e-07
  1.20937e-07  5.04167e-08  1.91574e-08  6.60607e-09  2.08787e-09  6.24678e-10
  1.87283e-10  6.05868e-11  2.23510e-11  9.35110e-12  4.21434e-12  1.92715e-12
  8.61289e-13  3.69522e-13  1.50985e-13  5.81867e-14  2.10962e-14  7.46320e-15
  2.56034e-15  8.45931e-16  2.63218e-16  7.69702e-17  2.83016e-17  6.35017e-18
  1.55708e-19  0.00000e+00  0.00000e+00  0.00000e+00  0.00000e+00  0.00000e+00
  0.00000e+00  0.00000e+00  0.00000e+00  0.00000e+00  0.00000e+00  0.00000e+00
  0.00000e+00  0.00000e+00  0.00000e+00  0.00000e+00  0.00000e+00  0.00000e+00
  0.00000e+00  0.00000e+00  0.00000e+00  0.00000e+00  0.00000e+00  0.00000e+00
  0.00000e+00  0.00000e+00  0.00000e+00  0.00000e+00  0.00000e+00  0.00000e+00
  2.75329e-04  4.56269e-04  6.88397e-04  9.10372e-04  1.03522e-03  1.04601e-03
  9.60418e-04  7.68335e-04  5.38207e-04  3.46952e-04  2.14255e-04  1.32810e-04
  8.84159e-05  6.66413e-05  5.61698e-05  4.97595e-05  4.36961e-05  3.67750e-05
  2.92511e-05  2.19264e-05  1.55279e-05  1.04371e-05  6.69094e-06  4.10718e-06
  2.41905e-06  1.36633e-06  7.37401e-07  3.77680e-07  1.81764e-07  8.11664e-08
  3.31798e-08  1.22775e-08  4.09631e-09  1.24273e-09  3.51116e-10  9.64152e-11
  2.72766e-11  8.49240e-12  3.01043e-12  1.19719e-12  5.05998e-13  2.16778e-13
  9.10180e-14  3.69420e-14  1.39751e-14  5.29805e-15  2.01892e-15  6.97123e-16
  2.43472e-16  7.82609e-17  2.58175e-17  8.94049e-18  1.64091e-18  5.36168e-20
  0.00000e+00  0.00000e+00  0.00000e+00  0.00000e+00  0.00000e+00  0.00000e+00
  0.00000e+00  0.00000e+00  0.00000e+00  0.00000e+00  0.00000e+00  0.00000e+00
  0.00000e+00  0.00000e+00  0.00000e+00  0.00000e+00  0.00000e+00  0.00000e+00
  0.00000e+00  0.00000e+00  0.00000e+00  0.00000e+00  0.00000e+00  0.00000e+00
  0.00000e+00  0.00000e+00  0.00000e+00  0.00000e+00  0.00000e+00  1.76235e-04
  2.79631e-04  4.07904e-04  5.35780e-04  6.26381e-04  6.52524e-04  6.04716e-04
  4.94324e-04  3.59668e-04  2.40127e-04  1.52639e-04  9.63349e-05  6.34787e-05
  4.56172e-05  3.60136e-05  3.01886e-05  2.56331e-05  2.12752e-05  1.69288e-05
  1.28137e-05  9.21483e-06  6.30782e-06  4.12141e-06  2.57584e-06  1.54064e-06
  8.80032e-07  4.77691e-07  2.44454e-07  1.16682e-07  5.12963e-08  2.05099e-08
  7.38927e-09  2.39461e-09  7.03966e-10  1.91607e-10  4.97788e-11  1.28943e-11
  3.50902e-12  1.05604e-12  3.59853e-13  1.35881e-13  5.43352e-14  2.20556e-14
  8.91555e-15  3.30399e-15  1.29393e-15  4.53665e-16  1.52668e-16  5.92210e-17
  2.32618e-17  3.75772e-18  1.75016e-19  0.00000e+00  0.00000e+00  0.00000e+00
  0.00000e+00  0.00000e+00  0.00000e+00  0.00000e+00  0.00000e+00  0.00000e+00
  0.00000e+00  0.00000e+00  0.00000e+00  0.00000e+00  0.00000e+00  0.00000e+00
  0.00000e+00  0.00000e+00  0.00000e+00  0.00000e+00  0.00000e+00  0.00000e+00
  0.00000e+00  0.00000e+00  0.00000e+00  0.00000e+00  0.00000e+00  0.00000e+00
  0.00000e+00  0.00000e+00  0.00000e+00  0.00000e+00  1.05983e-04  1.61456e-04
  2.27650e-04  2.93021e-04  3.40954e-04  3.56711e-04  3.34226e-04  2.80148e-04
  2.11949e-04  1.47788e-04  9.77391e-05  6.34476e-05  4.20509e-05  2.95134e-05
  2.22962e-05  1.78743e-05  1.47073e-05  1.20201e-05  9.54302e-06  7.27361e-06
  5.29744e-06  3.68338e-06  2.44625e-06  1.55214e-06  9.39612e-07  5.40706e-07
  2.93896e-07  1.49541e-07  7.04494e-08  3.03598e-08  1.18401e-08  4.15222e-09
  1.31098e-09  3.76312e-10  1.00015e-10  2.52113e-11  6.20842e-12  1.55182e-12
  4.12211e-13  1.20621e-13  4.00105e-14  1.43171e-14  5.59474e-15  1.85113e-15
  8.05129e-16  2.96145e-16  1.09635e-16  3.95112e-17  1.57086e-17  6.10160e-18
  1.57820e-19  5.31556e-20  0.00000e+00  0.00000e+00  0.00000e+00  0.00000e+00
  0.00000e+00  0.00000e+00  0.00000e+00  0.00000e+00  0.00000e+00  0.00000e+00
  0.00000e+00  0.00000e+00  0.00000e+00  0.00000e+00  0.00000e+00  0.00000e+00
  0.00000e+00  0.00000e+00  0.00000e+00  0.00000e+00  0.00000e+00  0.00000e+00
  0.00000e+00  0.00000e+00  0.00000e+00  0.00000e+00  0.00000e+00  0.00000e+00
  0.00000e+00  0.00000e+00  0.00000e+00  6.67822e-06  9.08660e-06  1.18102e-05
  1.47303e-05  1.78599e-05  2.15727e-05  2.68247e-05  3.52390e-05  4.89120e-05
  6.98229e-05  9.87945e-05  1.34213e-04  1.71150e-04  2.01779e-04  2.17699e-04
  2.13616e-04  1.90323e-04  1.54525e-04  1.15295e-04  7.99671e-05  5.22093e-05
  3.24772e-05  1.94585e-05  1.13324e-05  6.46196e-06  3.62842e-06  2.01830e-06
  1.12697e-06  6.57019e-07  4.38820e-07  3.75593e-07  4.07985e-07  4.92994e-07
  5.93740e-07  6.77434e-07  7.18732e-07  7.04687e-07  6.37480e-07  5.32279e-07
  4.10828e-07  2.93819e-07  1.95360e-07  1.21283e-07  7.06741e-08  3.88868e-08
  2.03271e-08  1.01484e-08  4.85382e-09  2.22263e-09  9.69598e-10  3.99481e-10
  1.53871e-10  5.48814e-11  1.80232e-11  5.44830e-12  1.52393e-12  3.98585e-13
  9.79933e-14  2.35764e-14  5.44412e-15  1.18633e-15  2.60194e-16  5.69254e-17
  4.04901e-18  7.78603e-19  0.00000e+00  0.00000e+00  0.00000e+00  0.00000e+00
  0.00000e+00  0.00000e+00  0.00000e+00  0.00000e+00  0.00000e+00  0.00000e+00
  0.00000e+00  0.00000e+00  0.00000e+00  0.00000e+00  0.00000e+00  0.00000e+00
  0.00000e+00  0.00000e+00  1.24574e-05  1.72529e-05  2.26440e-05  2.81381e-05
  3.33291e-05  3.84357e-05  4.48884e-05  5.55897e-05  7.45456e-05  1.05707e-04
  1.51005e-04  2.08108e-04  2.69147e-04  3.21558e-04  3.51213e-04  3.47613e-04
  3.09983e-04  2.49402e-04  1.82775e-04  1.23805e-04  7.87544e-05  4.77534e-05
  2.79635e-05  1.59873e-05  9.00248e-06  5.02815e-06  2.80711e-06  1.59323e-06
  9.65358e-07  6.94089e-07  6.53924e-07  7.67259e-07  9.70898e-07  1.20051e-06
  1.39059e-06  1.48617e-06  1.45812e-06  1.31208e-06  1.08401e-06  8.24237e-07
  5.78781e-07  3.77023e-07  2.29103e-07  1.30760e-07  7.06654e-08  3.64886e-08
  1.81611e-08  8.76984e-09  4.11406e-09  1.86494e-09  8.06906e-10  3.28219e-10
  1.23527e-10  4.25515e-11  1.33580e-11  3.82855e-12  1.01313e-12  2.49853e-13
  5.84823e-14  1.30961e-14  2.90397e-15  6.04597e-16  1.30692e-16  2.62954e-17
  1.72923e-18  0.00000e+00  0.00000e+00  0.00000e+00  0.00000e+00  0.00000e+00
  0.00000e+00  0.00000e+00  0.00000e+00  0.00000e+00  0.00000e+00  0.00000e+00
  0.00000e+00  0.00000e+00  0.00000e+00  0.00000e+00  0.00000e+00  0.00000e+00
  0.00000e+00  2.26802e-05  3.21666e-05  4.29434e-05  5.35716e-05  6.23358e-05
  6.85422e-05  7.40947e-05  8.41553e-05  1.06166e-04  1.47290e-04  2.10581e-04
  2.91459e-04  3.77732e-04  4.53819e-04  5.03546e-04  5.09612e-04  4.61899e-04
  3.72315e-04  2.69650e-04  1.78988e-04  1.11206e-04  6.58970e-05  3.78376e-05
  2.13349e-05  1.19474e-05  6.71245e-06  3.82933e-06  2.27074e-06  1.48211e-06
  1.17921e-06  1.21719e-06  1.50568e-06  1.95550e-06  2.45307e-06  2.86489e-06
  3.06925e-06  2.99936e-06  2.67000e-06  2.16804e-06  1.61107e-06  1.10100e-06
  6.96267e-07  4.10518e-07  2.27701e-07  1.20097e-07  6.09809e-08  3.01905e-08
  1.47183e-08  7.08616e-09  3.34506e-09  1.52321e-09  6.55053e-10  2.60530e-10
  9.43263e-11  3.08150e-11  9.09192e-12  2.44114e-12  6.05695e-13  1.40219e-13
  3.11322e-14  6.80467e-15  1.38515e-15  2.87262e-16  5.93373e-17  3.65037e-18
  6.62080e-19  0.00000e+00  0.00000e+00  0.00000e+00  0.00000e+00  0.00000e+00
  0.00000e+00  0.00000e+00  0.00000e+00  0.00000e+00  0.00000e+00  0.00000e+00
  0.00000e+00  0.00000e+00  0.00000e+00  0.00000e+00  0.00000e+00  0.00000e+00
  4.00833e-05  5.85461e-05  8.00879e-05  1.01154e-04  1.16522e-04  1.22447e-04
  1.21086e-04  1.22058e-04  1.39277e-04  1.84879e-04  2.61619e-04  3.57310e-04
  4.50942e-04  5.31219e-04  5.99904e-04  6.39846e-04  6.09385e-04  5.02675e-04
  3.63825e-04  2.38164e-04  1.45213e-04  8.44758e-05  4.78178e-05  2.67915e-05
  1.51032e-05  8.71771e-06  5.25984e-06  3.41667e-06  2.51416e-06  2.24081e-06
  2.46384e-06  3.10246e-06  4.04078e-06  5.07886e-06  5.94081e-06  6.35231e-06
  6.15645e-06  5.39196e-06  4.27205e-06  3.07492e-06  2.02426e-06  1.22940e-06
  6.96046e-07  3.71924e-07  1.90334e-07  9.48664e-08  4.68346e-08  2.31843e-08
  1.15278e-08  5.69034e-09  2.72797e-09  1.23756e-09  5.18566e-10  1.96781e-10
  6.68662e-11  2.03196e-11  5.55377e-12  1.38434e-12  3.20351e-13  6.99377e-14
  1.46657e-14  3.00854e-15  5.88310e-16  1.23968e-16  7.29865e-18  1.29911e-18
  0.00000e+00  0.00000e+00  0.00000e+00  0.00000e+00  0.00000e+00  0.00000e+00
  0.00000e+00  0.00000e+00  0.00000e+00  0.00000e+00  0.00000e+00  0.00000e+00
  0.00000e+00  0.00000e+00  0.00000e+00  0.00000e+00  0.00000e+00  6.81924e-05
  1.02997e-04  1.45249e-04  1.87290e-04  2.15572e-04  2.17898e-04  1.96134e-04
  1.69946e-04  1.66073e-04  2.04450e-04  2.84847e-04  3.77819e-04  4.43651e-04
  4.83881e-04  5.51927e-04  6.56339e-04  6.93638e-04  6.02464e-04  4.41735e-04
  2.87520e-04  1.73160e-04  9.95121e-05  5.59375e-05  3.14908e-05  1.82461e-05
  1.12409e-05  7.58898e-06  5.71818e-06  4.87314e-06  4.77805e-06  5.38373e-06
  6.67894e-06  8.54408e-06  1.06396e-05  1.23955e-05  1.31834e-05  1.26239e-05
  1.08177e-05  8.29713e-06  5.72593e-06  3.58815e-06  2.06668e-06  1.11030e-06
  5.66249e-07  2.79969e-07  1.37373e-07  6.83098e-08  3.47933e-08  1.80568e-08
  9.35737e-09  4.70991e-09  2.23891e-09  9.80369e-10  3.87619e-10  1.36482e-10
  4.26366e-11  1.18612e-11  2.98120e-12  6.88029e-13  1.48604e-13  3.06314e-14
  6.09137e-15  1.18673e-15  2.39249e-16  4.49274e-17  2.41575e-18  0.00000e+00
  0.00000e+00  0.00000e+00  0.00000e+00  0.00000e+00  0.00000e+00  0.00000e+00
  0.00000e+00  0.00000e+00  0.00000e+00  0.00000e+00  0.00000e+00  0.00000e+00
  0.00000e+00  0.00000e+00  0.00000e+00  0.00000e+00  1.10410e-04  1.72554e-04
  2.51324e-04  3.32420e-04  3.85711e-04  3.79304e-04  3.13409e-04  2.29844e-04
  1.79583e-04  1.94783e-04  2.71175e-04  3.55658e-04  3.82022e-04  3.65531e-04
  4.11936e-04  5.70530e-04  6.89795e-04  6.38017e-04  4.77328e-04  3.11099e-04
  1.86344e-04  1.06521e-04  5.99787e-05  3.44884e-05  2.12993e-05  1.49252e-05
  1.20658e-05  1.08789e-05  1.05694e-05  1.10073e-05  1.23566e-05  1.48043e-05
  1.83295e-05  2.24172e-05  2.59125e-05  2.73572e-05  2.58046e-05  2.15123e-05
  1.58301e-05  1.03497e-05  6.08808e-06  3.27789e-06  1.65007e-06  7.97127e-07
  3.81327e-07  1.86606e-07  9.54676e-08  5.10418e-08  2.79262e-08  1.51733e-08
  7.94873e-09  3.91276e-09  1.77032e-09  7.22284e-10  2.61929e-10  8.38308e-11
  2.37307e-11  6.01089e-12  1.38517e-12  2.97834e-13  6.04964e-14  1.18293e-14
  2.25709e-15  4.23322e-16  8.25517e-17  4.23691e-18  0.00000e+00  0.00000e+00
  0.00000e+00  0.00000e+00  0.00000e+00  0.00000e+00  0.00000e+00  0.00000e+00
  0.00000e+00  0.00000e+00  0.00000e+00  0.00000e+00  0.00000e+00  0.00000e+00
  0.00000e+00  0.00000e+00  0.00000e+00  1.67844e-04  2.70069e-04  4.02955e-04
  5.41750e-04  6.33953e-04  6.21848e-04  4.97264e-04  3.23580e-04  1.90314e-04
  1.58935e-04  2.25860e-04  3.17189e-04  3.40949e-04  3.13314e-04  3.52379e-04
  5.05836e-04  6.36076e-04  6.03499e-04  4.57135e-04  2.99104e-04  1.79091e-04
  1.02404e-04  5.82821e-05  3.51152e-05  2.46481e-05  2.14129e-05  2.15897e-05
  2.28185e-05  2.42617e-05  2.61033e-05  2.88764e-05  3.31695e-05  3.93906e-05
  4.70090e-05  5.38004e-05  5.63557e-05  5.22428e-05  4.21063e-05  2.94075e-05
  1.79508e-05  9.74818e-06  4.82904e-06  2.25375e-06  1.03231e-06  4.86556e-07
  2.45359e-07  1.33392e-07  7.61106e-08  4.38322e-08  2.46585e-08  1.32291e-08
  6.63962e-09  3.06233e-09  1.27569e-09  4.72820e-10  1.54424e-10  4.43720e-11
  1.13362e-11  2.61557e-12  5.57254e-13  1.12881e-13  2.16064e-14  4.11752e-15
  7.41128e-16  1.39867e-16  2.53937e-17  0.00000e+00  0.00000e+00  0.00000e+00
  0.00000e+00  0.00000e+00  0.00000e+00  0.00000e+00  0.00000e+00  0.00000e+00
  0.00000e+00  0.00000e+00  0.00000e+00  0.00000e+00  0.00000e+00  0.00000e+00
  0.00000e+00  0.00000e+00  2.36387e-04  3.87573e-04  5.78626e-04  7.54430e-04
  8.51717e-04  8.91390e-04  8.39109e-04  5.72099e-04  2.63724e-04  1.27456e-04
  1.63326e-04  2.69346e-04  3.34798e-04  3.47288e-04  3.92230e-04  4.92732e-04
  5.60726e-04  5.14638e-04  3.88033e-04  2.54273e-04  1.52396e-04  8.73754e-05
  5.07030e-05  3.34332e-05  2.95852e-05  3.42599e-05  4.22799e-05  4.98388e-05
  5.59936e-05  6.14724e-05  6.70596e-05  7.38282e-05  8.35280e-05  9.66386e-05
  1.09332e-04  1.13671e-04  1.03338e-04  7.99042e-05  5.22418e-05  2.92291e-05
  1.43678e-05  6.45347e-06  2.79557e-06  1.24993e-06  6.13581e-07  3.36467e-07
  1.98791e-07  1.19960e-07  7.10585e-08  4.04014e-08  2.17461e-08  1.09444e-08
  5.07832e-09  2.13783e-09  8.03433e-10  2.66259e-10  7.75224e-11  1.99619e-11
  4.60925e-12  9.76427e-13  1.95820e-13  3.75355e-14  6.96422e-15  1.21043e-15
  2.27050e-16  4.07983e-17  1.80962e-18  0.00000e+00  0.00000e+00  0.00000e+00
  0.00000e+00  0.00000e+00  0.00000e+00  0.00000e+00  0.00000e+00  0.00000e+00
  0.00000e+00  0.00000e+00  0.00000e+00  0.00000e+00  0.00000e+00  0.00000e+00
  0.00000e+00  3.05022e-04  5.05073e-04  7.36690e-04  8.53296e-04  7.58941e-04
  9.32328e-04  1.41354e-03  1.10440e-03  4.56615e-04  1.39638e-04  1.08328e-04
  2.02175e-04  3.02415e-04  3.62018e-04  4.06022e-04  4.47099e-04  4.52215e-04
  3.93352e-04  2.92204e-04  1.91032e-04  1.14610e-04  6.62065e-05  3.97899e-05
  3.09137e-05  3.87888e-05  6.00187e-05  8.55407e-05  1.07669e-04  1.25553e-04
  1.40719e-04  1.52449e-04  1.61088e-04  1.72063e-04  1.90883e-04  2.12553e-04
  2.19198e-04  1.94682e-04  1.42834e-04  8.57854e-05  4.29591e-05  1.87217e-05
  7.62113e-06  3.20913e-06  1.54298e-06  8.63512e-07  5.28323e-07  3.29751e-07
  2.01555e-07  1.18375e-07  6.62329e-08  3.50949e-08  1.74649e-08  8.06371e-09
  3.39962e-09  1.28620e-09  4.30388e-10  1.26435e-10  3.27388e-11  7.57813e-12
  1.60220e-12  3.15750e-13  6.02368e-14  1.09384e-14  1.94724e-15  3.33814e-16
  6.16469e-17  2.62463e-18  0.00000e+00  0.00000e+00  0.00000e+00  0.00000e+00
  0.00000e+00  0.00000e+00  0.00000e+00  0.00000e+00  0.00000e+00  0.00000e+00
  0.00000e+00  0.00000e+00  0.00000e+00  0.00000e+00  0.00000e+00  0.00000e+00
  3.56925e-04  5.96237e-04  8.65868e-04  9.47952e-04  6.98042e-04  7.85489e-04
  1.28251e-03  1.07610e-03  5.01337e-04  1.65474e-04  7.95450e-05  1.25051e-04
  2.07420e-04  2.73063e-04  3.12430e-04  3.28979e-04  3.15612e-04  2.66859e-04
  1.96554e-04  1.28799e-04  7.92192e-05  4.91016e-05  3.30152e-05  3.19797e-05
  5.64059e-05  1.07928e-04  1.68260e-04  2.20896e-04  2.67155e-04  3.09271e-04
  3.36521e-04  3.41459e-04  3.39005e-04  3.52880e-04  3.81825e-04  3.88406e-04
  3.34063e-04  2.28375e-04  1.22533e-04  5.33030e-05  2.04634e-05  8.10405e-06
  3.91840e-06  2.32606e-06  1.49695e-06  9.57119e-07  5.90253e-07  3.48869e-07
  1.97367e-07  1.06738e-07  5.50118e-08  2.68298e-08  1.22336e-08  5.13057e-09
  1.94261e-09  6.52955e-10  1.92959e-10  5.01664e-11  1.16186e-11  2.44805e-12
  4.79007e-13  9.11087e-14  1.64383e-14  2.85859e-15  4.71692e-16  8.74897e-17
  3.58119e-18  0.00000e+00  0.00000e+00  0.00000e+00  0.00000e+00  0.00000e+00
  0.00000e+00  0.00000e+00  0.00000e+00  0.00000e+00  0.00000e+00  0.00000e+00
  0.00000e+00  0.00000e+00  0.00000e+00  0.00000e+00  0.00000e+00  3.74567e-04
  6.27647e-04  9.35858e-04  1.17167e-03  1.37356e-03  1.54861e-03  7.84288e-04
  3.23193e-04  2.80814e-04  1.51795e-04  6.64985e-05  6.25227e-05  9.93101e-05
  1.40312e-04  1.72487e-04  1.91979e-04  1.91197e-04  1.65448e-04  1.23753e-04
  8.44985e-05  6.10333e-05  5.20658e-05  4.65112e-05  4.72274e-05  8.63995e-05
  1.83000e-04  3.02680e-04  4.13397e-04  5.27872e-04  6.47387e-04  7.19339e-04
  6.99965e-04  6.29787e-04  5.90783e-04  6.02750e-04  5.93946e-04  4.84588e-04
  2.98710e-04  1.37118e-04  5.07388e-05  1.91453e-05  9.88279e-06  6.58656e-06
  4.53213e-06  2.95303e-06  1.81044e-06  1.05562e-06  5.90776e-07  3.18661e-07
  1.65665e-07  8.27468e-08  3.94201e-08  1.76888e-08  7.34884e-09  2.77200e-09
  9.31991e-10  2.75955e-10  7.18609e-11  1.66384e-11  3.49602e-12  6.81430e-13
  1.28113e-13  2.30734e-14  4.04969e-15  6.32480e-16  1.16483e-16  4.59954e-18
  0.00000e+00  0.00000e+00  0.00000e+00  0.00000e+00  0.00000e+00  0.00000e+00
  0.00000e+00  0.00000e+00  0.00000e+00  0.00000e+00  0.00000e+00  0.00000e+00
  0.00000e+00  0.00000e+00  0.00000e+00  0.00000e+00  3.51321e-04  5.76865e-04
  8.53973e-04  1.10561e-03  1.34061e-03  1.44340e-03  7.96465e-04  2.66062e-04
  1.89914e-04  1.19527e-04  5.31716e-05  3.27616e-05  4.24198e-05  6.23016e-05
  8.69720e-05  1.12082e-04  1.24449e-04  1.13605e-04  8.71998e-05  6.68314e-05
  6.98055e-05  9.17891e-05  1.04287e-04  9.51621e-05  1.26610e-04  2.64445e-04
  4.61503e-04  6.69584e-04  9.42519e-04  1.28074e-03  1.48856e-03  1.38355e-03
  1.08677e-03  8.59433e-04  7.78301e-04  7.12219e-04  5.26797e-04  2.75097e-04
  1.02975e-04  3.89240e-05  2.45422e-05  1.95664e-05  1.43588e-05  9.40881e-06
  5.67307e-06  3.23159e-06  1.76881e-06  9.38929e-07  4.84895e-07  2.43342e-07
  1.18169e-07  5.50862e-08  2.43275e-08  9.99717e-09  3.74598e-09  1.25511e-09
  3.71054e-10  9.65175e-11  2.23109e-11  4.67368e-12  9.05640e-13  1.66518e-13
  3.04739e-14  5.33043e-15  8.70809e-16  1.45559e-16  5.53968e-18  0.00000e+00
  0.00000e+00  0.00000e+00  0.00000e+00  0.00000e+00  0.00000e+00  0.00000e+00
  0.00000e+00  0.00000e+00  0.00000e+00  0.00000e+00  0.00000e+00  0.00000e+00
  0.00000e+00  0.00000e+00  0.00000e+00  3.00319e-04  4.70982e-04  6.60275e-04
  7.89016e-04  7.91001e-04  6.78942e-04  4.52602e-04  2.49664e-04  1.49723e-04
  8.39809e-05  4.91056e-05  5.14702e-05  7.42413e-05  1.00559e-04  1.22911e-04
  1.41569e-04  1.47702e-04  1.27102e-04  9.12858e-05  7.34241e-05  1.00417e-04
  1.66438e-04  2.14970e-04  1.87971e-04  1.62181e-04  2.86543e-04  5.35565e-04
  8.66145e-04  1.45213e-03  2.35084e-03  2.95901e-03  2.60148e-03  1.68971e-03
  1.02111e-03  7.41488e-04  5.81564e-04  3.56484e-04  1.46124e-04  6.43265e-05
  6.10040e-05  5.96244e-05  4.59049e-05  2.98120e-05  1.74992e-05  9.67740e-06
  5.15780e-06  2.68108e-06  1.36654e-06  6.83337e-07  3.34220e-07  1.58993e-07
  7.29159e-08  3.17922e-08  1.29340e-08  4.80825e-09  1.60135e-09  4.71250e-10
  1.22110e-10  2.81235e-11  5.86634e-12  1.13218e-12  2.07099e-13  3.80335e-14
  6.65898e-15  1.07035e-15  1.71701e-16  6.27184e-18  0.00000e+00  0.00000e+00
  0.00000e+00  0.00000e+00  0.00000e+00  0.00000e+00  0.00000e+00  0.00000e+00
  0.00000e+00  0.00000e+00  0.00000e+00  0.00000e+00  0.00000e+00  0.00000e+00
  0.00000e+00  0.00000e+00  2.45299e-04  3.64461e-04  4.80221e-04  5.34384e-04
  4.81785e-04  3.58797e-04  2.43518e-04  1.61953e-04  1.03751e-04  7.06619e-05
  7.70370e-05  1.21290e-04  1.94005e-04  2.80337e-04  3.22019e-04  3.14530e-04
  2.87112e-04  2.20531e-04  1.37698e-04  9.47517e-05  1.29662e-04  2.35109e-04
  3.29181e-04  2.94549e-04  1.79361e-04  2.03002e-04  4.05206e-04  7.72672e-04
  1.73096e-03  3.74576e-03  5.37908e-03  4.37022e-03  2.14420e-03  8.57023e-04
  4.34911e-04  2.64368e-04  1.31226e-04  9.42679e-05  1.42086e-04  1.64616e-04
  1.34300e-04  8.78254e-05  5.06603e-05  2.72950e-05  1.41766e-05  7.21368e-06
  3.62350e-06  1.80083e-06  8.83915e-07  4.26373e-07  2.00687e-07  9.12526e-08
  3.94960e-08  1.59545e-08  5.88769e-09  1.94613e-09  5.68639e-10  1.46369e-10
  3.35310e-11  6.94861e-12  1.33528e-12  2.43474e-13  4.30874e-14  7.84659e-15
  1.33279e-15  2.09663e-16  6.66198e-18  0.00000e+00  0.00000e+00  0.00000e+00
  0.00000e+00  0.00000e+00  0.00000e+00  0.00000e+00  0.00000e+00  0.00000e+00
  0.00000e+00  0.00000e+00  0.00000e+00  0.00000e+00  0.00000e+00  0.00000e+00
  0.00000e+00  2.04484e-04  2.91488e-04  3.69596e-04  4.03061e-04  3.69038e-04
  2.88367e-04  2.06810e-04  1.45558e-04  1.05808e-04  9.92116e-05  1.36433e-04
  2.03309e-04  3.20397e-04  5.58543e-04  6.92879e-04  6.49975e-04  5.76951e-04
  4.15583e-04  2.31682e-04  1.25264e-04  1.35380e-04  2.43522e-04  3.57059e-04
  3.35677e-04  1.82037e-04  1.05636e-04  1.86782e-04  3.63984e-04  1.16879e-03
  4.15677e-03  7.43715e-03  5.28056e-03  1.60151e-03  3.20455e-04  1.26633e-04
  9.37598e-05  1.25207e-04  2.38112e-04  3.24127e-04  3.00047e-04  2.11569e-04
  1.26172e-04  6.84208e-05  3.52807e-05  1.77410e-05  8.81592e-06  4.35634e-06
  2.14347e-06  1.04698e-06  5.04353e-07  2.37482e-07  1.08055e-07  4.67484e-08
  1.88385e-08  6.91614e-09  2.26922e-09  6.57380e-10  1.67855e-10  3.81645e-11
  7.86868e-12  1.50581e-12  2.73824e-13  4.83894e-14  8.95296e-15  1.51721e-15
  2.25891e-16  6.63799e-18  0.00000e+00  0.00000e+00  0.00000e+00  0.00000e+00
  0.00000e+00  0.00000e+00  0.00000e+00  0.00000e+00  0.00000e+00  0.00000e+00
  0.00000e+00  0.00000e+00  0.00000e+00  0.00000e+00  0.00000e+00  0.00000e+00
  1.85292e-04  2.60036e-04  3.27697e-04  3.63801e-04  3.53720e-04  3.06980e-04
  2.46826e-04  1.89914e-04  1.50759e-04  1.52671e-04  2.05618e-04  2.74153e-04
  4.19658e-04  9.45087e-04  1.21067e-03  1.12379e-03  1.03454e-03  7.11261e-04
  3.68111e-04  1.66309e-04  1.21026e-04  1.87666e-04  2.75828e-04  2.73003e-04
  1.73388e-04  1.38652e-04  2.71272e-04  4.19767e-04  4.53497e-04  1.81399e-03
  4.59047e-03  2.44500e-03  3.86019e-04  3.51984e-04  3.29397e-04  2.51604e-04
  2.84745e-04  3.87704e-04  4.25153e-04  3.53478e-04  2.37349e-04  1.38579e-04
  7.44558e-05  3.82014e-05  1.91387e-05  9.48626e-06  4.68712e-06  2.31475e-06
  1.13944e-06  5.54776e-07  2.64263e-07  1.21486e-07  5.29492e-08  2.14063e-08
  7.84786e-09  2.56087e-09  7.35834e-10  1.86284e-10  4.20217e-11  8.62055e-12
  1.64032e-12  2.97548e-13  5.20482e-14  8.93456e-15  1.68722e-15  2.55491e-16
  6.20438e-18  0.00000e+00  0.00000e+00  0.00000e+00  0.00000e+00  0.00000e+00
  0.00000e+00  0.00000e+00  0.00000e+00  0.00000e+00  0.00000e+00  0.00000e+00
  0.00000e+00  0.00000e+00  0.00000e+00  0.00000e+00  0.00000e+00  1.87507e-04
  2.65766e-04  3.40327e-04  3.87803e-04  3.94211e-04  3.67172e-04  3.20765e-04
  2.61617e-04  2.08538e-04  2.00306e-04  2.63063e-04  3.99317e-04  8.47909e-04
  1.89291e-03  1.73331e-03  1.42080e-03  1.42762e-03  9.73505e-04  4.93804e-04
  2.09736e-04  1.06444e-04  1.15856e-04  1.58089e-04  1.66069e-04  1.57827e-04
  2.78524e-04  7.21402e-04  1.58948e-03  2.49476e-03  2.48393e-03  2.35294e-03
  2.41844e-03  2.79804e-03  2.04171e-03  1.05700e-03  5.35853e-04  3.82382e-04
  3.80001e-04  3.67352e-04  2.96711e-04  2.02031e-04  1.21505e-04  6.73751e-05
  3.55151e-05  1.81633e-05  9.14275e-06  4.57811e-06  2.29449e-06  1.15014e-06
  5.71948e-07  2.78448e-07  1.30538e-07  5.77574e-08  2.35710e-08  8.67134e-09
  2.82502e-09  8.07372e-10  2.02982e-10  4.55012e-11  9.27868e-12  1.75989e-12
  3.18471e-13  5.51814e-14  9.48496e-15  1.85518e-15  3.07030e-16  1.77716e-17
  0.00000e+00  0.00000e+00  0.00000e+00  0.00000e+00  0.00000e+00  0.00000e+00
  0.00000e+00  0.00000e+00  0.00000e+00  0.00000e+00  0.00000e+00  0.00000e+00
  0.00000e+00  0.00000e+00  0.00000e+00  0.00000e+00  2.06301e-04  2.99362e-04
  3.91585e-04  4.51142e-04  4.59143e-04  4.34788e-04  3.97053e-04  3.32521e-04
  2.55705e-04  2.23646e-04  2.78355e-04  4.54130e-04  1.05883e-03  2.07188e-03
  1.39466e-03  1.05434e-03  1.32055e-03  9.85326e-04  5.27703e-04  2.32085e-04
  1.00217e-04  6.83049e-05  7.33137e-05  8.17263e-05  1.27971e-04  3.34922e-04
  8.98579e-04  2.02570e-03  3.48373e-03  3.94378e-03  3.85908e-03  4.79722e-03
  4.56023e-03  2.77017e-03  1.31110e-03  5.94234e-04  3.29247e-04  2.58200e-04
  2.31831e-04  1.92020e-04  1.39266e-04  8.99359e-05  5.32078e-05  2.95547e-05
  1.57160e-05  8.13643e-06  4.16452e-06  2.13190e-06  1.09509e-06  5.60234e-07
  2.80955e-07  1.35318e-07  6.11735e-08  2.53393e-08  9.40412e-09  3.07421e-09
  8.78433e-10  2.20317e-10  4.92046e-11  9.99175e-12  1.88871e-12  3.41793e-13
  5.84183e-14  1.00229e-14  2.04004e-15  3.37149e-16  2.16457e-17  0.00000e+00
  0.00000e+00  0.00000e+00  0.00000e+00  0.00000e+00  0.00000e+00  0.00000e+00
  0.00000e+00  0.00000e+00  0.00000e+00  0.00000e+00  0.00000e+00  0.00000e+00
  0.00000e+00  0.00000e+00  0.00000e+00  2.32850e-04  3.46298e-04  4.61579e-04
  5.30909e-04  5.23585e-04  4.84542e-04  4.55065e-04  3.87680e-04  2.85760e-04
  2.28998e-04  2.66397e-04  4.01928e-04  7.36742e-04  1.19583e-03  9.26706e-04
  7.93285e-04  9.71717e-04  7.86544e-04  4.60681e-04  2.20776e-04  9.83365e-05
  5.36031e-05  4.09604e-05  4.12835e-05  8.37321e-05  2.37974e-04  5.64547e-04
  1.00061e-03  1.15783e-03  8.14143e-04  1.03737e-03  1.53119e-03  1.69274e-03
  1.34016e-03  7.80819e-04  3.84424e-04  1.90965e-04  1.25740e-04  1.12754e-04
  1.04460e-04  8.61207e-05  6.21595e-05  4.01235e-05  2.37560e-05  1.32019e-05
  7.03795e-06  3.67757e-06  1.91901e-06  1.00916e-06  5.31784e-07  2.75552e-07
  1.36874e-07  6.34632e-08  2.67883e-08  1.00746e-08  3.32353e-09  9.55279e-10
  2.40383e-10  5.37275e-11  1.08917e-11  2.05235e-12  3.67698e-13  6.50188e-14
  1.09024e-14  1.79767e-15  3.72395e-16  2.63872e-17  0.00000e+00  0.00000e+00
  0.00000e+00  0.00000e+00  0.00000e+00  0.00000e+00  0.00000e+00  0.00000e+00
  0.00000e+00  0.00000e+00  0.00000e+00  0.00000e+00  0.00000e+00  0.00000e+00
  0.00000e+00  0.00000e+00  2.55210e-04  3.86001e-04  5.22812e-04  6.06421e-04
  5.93060e-04  5.38496e-04  5.04376e-04  4.29295e-04  3.07515e-04  2.31880e-04
  2.57211e-04  3.74963e-04  5.75313e-04  7.90367e-04  7.94914e-04  7.38686e-04
  7.16810e-04  5.69103e-04  3.56499e-04  1.89711e-04  1.01549e-04  7.23187e-05
  6.61738e-05  6.07257e-05  6.99930e-05  1.27646e-04  2.21488e-04  2.52834e-04
  1.78294e-04  3.94564e-04  9.79358e-04  8.22870e-04  4.16571e-04  3.40888e-04
  2.88017e-04  1.85625e-04  1.01167e-04  6.62732e-05  6.65158e-05  7.16756e-05
  6.58002e-05  5.08787e-05  3.43378e-05  2.09200e-05  1.18231e-05  6.35383e-06
  3.33101e-06  1.74601e-06  9.29319e-07  5.00672e-07  2.67052e-07  1.36624e-07
  6.49827e-08  2.79924e-08  1.07000e-08  3.57749e-09  1.03995e-09  2.63865e-10
  5.93064e-11  1.20446e-11  2.26549e-12  4.03738e-13  7.10576e-14  1.17665e-14
  1.92850e-15  4.11471e-16  3.15818e-17  0.00000e+00  0.00000e+00  0.00000e+00
  0.00000e+00  0.00000e+00  0.00000e+00  0.00000e+00  0.00000e+00  0.00000e+00
  0.00000e+00  0.00000e+00  0.00000e+00  0.00000e+00  0.00000e+00  0.00000e+00
  0.00000e+00  2.62703e-04  3.98062e-04  5.43044e-04  6.43594e-04  6.55801e-04
  6.03983e-04  5.38877e-04  4.49490e-04  3.24199e-04  2.35004e-04  2.38098e-04
  3.24051e-04  4.52530e-04  5.67646e-04  6.06830e-04  5.84210e-04  5.23117e-04
  4.07196e-04  2.68316e-04  1.63001e-04  1.21505e-04  1.38063e-04  1.74868e-04
  1.81401e-04  1.48913e-04  1.24645e-04  1.20601e-04  1.03502e-04  1.55959e-04
  4.79601e-04  8.35483e-04  6.56644e-04  2.64447e-04  1.35677e-04  1.61589e-04
  1.74653e-04  1.54379e-04  1.36309e-04  1.30638e-04  1.17800e-04  9.18126e-05
  6.27406e-05  3.88635e-05  2.23521e-05  1.21360e-05  6.32427e-06  3.23257e-06
  1.66310e-06  8.78769e-07  4.76832e-07  2.59119e-07  1.35682e-07  6.59866e-08
  2.89765e-08  1.12651e-08  3.82586e-09  1.12796e-09  2.89550e-10  6.55820e-11
  1.33597e-11  2.50568e-12  4.43711e-13  7.77685e-14  1.27729e-14  2.05406e-15
  3.87537e-16  3.27529e-17  0.00000e+00  0.00000e+00  0.00000e+00  0.00000e+00
  0.00000e+00  0.00000e+00  0.00000e+00  0.00000e+00  0.00000e+00  0.00000e+00
  0.00000e+00  0.00000e+00  0.00000e+00  0.00000e+00  0.00000e+00  0.00000e+00
  2.52656e-04  3.76371e-04  5.07446e-04  6.05624e-04  6.39777e-04  6.09018e-04
  5.36621e-04  4.42731e-04  3.23184e-04  2.27113e-04  2.04988e-04  2.49202e-04
  3.20169e-04  3.82808e-04  4.19073e-04  4.23575e-04  3.88017e-04  3.09985e-04
  2.17157e-04  1.56988e-04  1.70768e-04  2.72094e-04  4.10289e-04  4.54210e-04
  3.44241e-04  2.19085e-04  1.64938e-04  1.34913e-04  1.53692e-04  2.79334e-04
  3.88736e-04  3.07324e-04  1.55389e-04  1.31386e-04  2.17497e-04  2.99689e-04
  3.27969e-04  3.37166e-04  3.25429e-04  2.58330e-04  1.68860e-04  9.76437e-05
  5.28377e-05  2.74844e-05  1.38745e-05  6.84575e-06  3.34980e-06  1.66438e-06
  8.59167e-07  4.62481e-07  2.52927e-07  1.34406e-07  6.64926e-08  2.96863e-08
  1.17243e-08  4.04279e-09  1.20876e-09  3.13919e-10  7.16594e-11  1.46537e-11
  2.74500e-12  4.83722e-13  8.42947e-14  1.37161e-14  2.17564e-15  4.42354e-16
  4.09201e-17  0.00000e+00  0.00000e+00  0.00000e+00  0.00000e+00  0.00000e+00
  0.00000e+00  0.00000e+00  0.00000e+00  0.00000e+00  0.00000e+00  0.00000e+00
  0.00000e+00  0.00000e+00  0.00000e+00  0.00000e+00  0.00000e+00  2.32872e-04
  3.36065e-04  4.39646e-04  5.14972e-04  5.45497e-04  5.33436e-04  4.83579e-04
  3.98384e-04  2.88419e-04  1.99761e-04  1.71750e-04  1.96296e-04  2.40801e-04
  2.84870e-04  3.24429e-04  3.49298e-04  3.37362e-04  2.80759e-04  2.07633e-04
  1.73773e-04  2.43369e-04  4.61651e-04  7.58306e-04  8.37449e-04  5.57640e-04
  2.94338e-04  2.20817e-04  1.84283e-04  1.44113e-04  1.37112e-04  1.35469e-04
  1.00519e-04  7.87018e-05  1.38467e-04  2.64054e-04  3.71324e-04  4.36855e-04
  5.48203e-04  6.02739e-04  4.66116e-04  2.76599e-04  1.43483e-04  7.03944e-05
  3.37924e-05  1.60208e-05  7.52433e-06  3.53569e-06  1.69772e-06  8.53465e-07
  4.52609e-07  2.47108e-07  1.32384e-07  6.63203e-08  3.00151e-08  1.20134e-08
  4.19553e-09  1.26885e-09  3.32494e-10  7.63694e-11  1.56626e-11  2.93620e-12
  5.13832e-13  8.72057e-14  1.45501e-14  2.33032e-15  4.78931e-16  4.64264e-17
  0.00000e+00  0.00000e+00  0.00000e+00  0.00000e+00  0.00000e+00  0.00000e+00
  0.00000e+00  0.00000e+00  0.00000e+00  0.00000e+00  0.00000e+00  0.00000e+00
  0.00000e+00  0.00000e+00  0.00000e+00  0.00000e+00  2.16776e-04  3.02492e-04
  3.82148e-04  4.33687e-04  4.48037e-04  4.32108e-04  3.89185e-04  3.15991e-04
  2.27774e-04  1.65457e-04  1.57971e-04  1.94549e-04  2.46359e-04  2.99902e-04
  3.52581e-04  3.89660e-04  3.83117e-04  3.21391e-04  2.38127e-04  2.03220e-04
  3.02538e-04  6.09452e-04  1.03550e-03  1.10707e-03  6.28975e-04  2.64170e-04
  2.19360e-04  2.23430e-04  1.89760e-04  1.59864e-04  1.31482e-04  9.57700e-05
  8.84447e-05  1.42544e-04  2.26919e-04  2.79160e-04  3.62319e-04  6.19492e-04
  7.95118e-04  6.19631e-04  3.53259e-04  1.74550e-04  8.17457e-05  3.76570e-05
  1.72398e-05  7.86435e-06  3.60561e-06  1.69481e-06  8.37057e-07  4.38876e-07
  2.39051e-07  1.28839e-07  6.52297e-08  2.98641e-08  1.20793e-08  4.25700e-09
  1.29670e-09  3.41597e-10  7.86884e-11  1.61636e-11  3.03005e-12  5.28781e-13
  8.90189e-14  1.49046e-14  2.39278e-15  3.90714e-16  4.88902e-17  0.00000e+00
  0.00000e+00  0.00000e+00  0.00000e+00  0.00000e+00  0.00000e+00  0.00000e+00
  0.00000e+00  0.00000e+00  0.00000e+00  0.00000e+00  0.00000e+00  0.00000e+00
  0.00000e+00  0.00000e+00  0.00000e+00  2.16941e-04  2.97371e-04  3.68306e-04
  4.08410e-04  4.08243e-04  3.75184e-04  3.19797e-04  2.48825e-04  1.80442e-04
  1.49377e-04  1.77738e-04  2.50088e-04  3.38185e-04  4.32422e-04  5.11538e-04
  5.47180e-04  5.22072e-04  4.26917e-04  3.03130e-04  2.33463e-04  3.07858e-04
  5.94480e-04  1.00067e-03  1.06713e-03  5.91279e-04  2.17748e-04  1.90564e-04
  2.45506e-04  2.74928e-04  3.01289e-04  2.89185e-04  2.14701e-04  1.51354e-04
  1.52056e-04  1.72470e-04  1.66270e-04  2.48736e-04  5.34831e-04  7.25848e-04
  5.80382e-04  3.37455e-04  1.68759e-04  7.93756e-05  3.64993e-05  1.66194e-05
  7.53235e-06  3.43367e-06  1.60700e-06  7.91265e-07  4.14535e-07  2.26626e-07
  1.23213e-07  6.30907e-08  2.91949e-08  1.19049e-08  4.21632e-09  1.28760e-09
  3.39462e-10  7.81547e-11  1.60498e-11  3.00404e-12  5.21381e-13  8.74731e-14
  1.48279e-14  2.39703e-15  3.91728e-16  4.82126e-17  0.00000e+00  0.00000e+00
  0.00000e+00  0.00000e+00  0.00000e+00  0.00000e+00  0.00000e+00  0.00000e+00
  0.00000e+00  0.00000e+00  0.00000e+00  0.00000e+00  0.00000e+00  0.00000e+00
  0.00000e+00  0.00000e+00  2.42177e-04  3.35112e-04  4.18599e-04  4.65494e-04
  4.60330e-04  4.10548e-04  3.35095e-04  2.50278e-04  1.79573e-04  1.62193e-04
  2.23427e-04  3.40766e-04  4.79546e-04  6.38625e-04  7.52732e-04  7.67504e-04
  7.09402e-04  5.67884e-04  3.86940e-04  2.59796e-04  2.63630e-04  4.32495e-04
  6.83080e-04  7.33992e-04  4.50795e-04  1.92297e-04  1.67209e-04  2.37902e-04
  3.28838e-04  4.36905e-04  4.59719e-04  3.29337e-04  1.95887e-04  1.57831e-04
  1.53837e-04  1.32324e-04  1.69536e-04  3.38430e-04  4.59521e-04  3.90493e-04
  2.44976e-04  1.30731e-04  6.44835e-05  3.06064e-05  1.42201e-05  6.53457e-06
  3.01450e-06  1.42829e-06  7.12252e-07  3.77908e-07  2.09441e-07  1.15577e-07
  6.00251e-08  2.80798e-08  1.15211e-08  4.08585e-09  1.24543e-09  3.27164e-10
  7.50610e-11  1.53735e-11  2.87253e-12  5.00079e-13  8.36398e-14  1.37126e-14
  2.14128e-15  4.04045e-16  4.44517e-17  0.00000e+00  0.00000e+00  0.00000e+00
  0.00000e+00  0.00000e+00  0.00000e+00  0.00000e+00  0.00000e+00  0.00000e+00
  0.00000e+00  0.00000e+00  0.00000e+00  0.00000e+00  0.00000e+00  0.00000e+00
  0.00000e+00  2.96730e-04  4.23510e-04  5.44185e-04  6.16469e-04  6.13984e-04
  5.51309e-04  4.56782e-04  3.42251e-04  2.32889e-04  1.90212e-04  2.61894e-04
  4.21226e-04  6.06490e-04  8.03699e-04  9.12760e-04  8.98472e-04  8.38341e-04
  6.78652e-04  4.56515e-04  2.78349e-04  2.09061e-04  2.54440e-04  3.50345e-04
  3.67077e-04  2.52388e-04  1.40905e-04  1.32711e-04  1.87369e-04  2.79803e-04
  4.18811e-04  4.90425e-04  3.67446e-04  2.13285e-04  1.59497e-04  1.46936e-04
  1.25052e-04  1.23260e-04  1.78179e-04  2.28373e-04  2.08076e-04  1.44598e-04
  8.48366e-05  4.51029e-05  2.26116e-05  1.09250e-05  5.17372e-06  2.45183e-06
  1.19334e-06  6.11273e-07  3.32831e-07  1.89049e-07  1.06672e-07  5.63956e-08
  2.66888e-08  1.10003e-08  3.89608e-09  1.18112e-09  3.08204e-10  7.02899e-11
  1.43367e-11  2.67628e-12  4.66395e-13  7.76274e-14  1.26618e-14  2.06703e-15
  3.96881e-16  3.78337e-17  0.00000e+00  0.00000e+00  0.00000e+00  0.00000e+00
  0.00000e+00  0.00000e+00  0.00000e+00  0.00000e+00  0.00000e+00  0.00000e+00
  0.00000e+00  0.00000e+00  0.00000e+00  0.00000e+00  0.00000e+00  0.00000e+00
  3.77948e-04  5.59918e-04  7.39732e-04  8.41476e-04  8.25422e-04  7.51090e-04
  6.63194e-04  5.23319e-04  3.37276e-04  2.17035e-04  2.59531e-04  4.45414e-04
  6.79157e-04  8.75718e-04  9.14967e-04  8.67611e-04  8.35808e-04  6.98724e-04
  4.75847e-04  2.78652e-04  1.67023e-04  1.38379e-04  1.49588e-04  1.45355e-04
  1.09706e-04  8.26481e-05  9.16327e-05  1.20170e-04  1.69894e-04  2.95977e-04
  4.57786e-04  4.42943e-04  2.89734e-04  1.85036e-04  1.37663e-04  1.05550e-04
  8.68375e-05  9.25468e-05  1.05459e-04  9.98638e-05  7.62274e-05  4.93679e-05
  2.85568e-05  1.52911e-05  7.77136e-06  3.83643e-06  1.88901e-06  9.54681e-07
  5.07417e-07  2.86349e-07  1.68193e-07  9.76366e-08  5.26895e-08  2.52308e-08
  1.04365e-08  3.68646e-09  1.10966e-09  2.87260e-10  6.50928e-11  1.32157e-11
  2.45941e-12  4.30107e-13  7.21719e-14  1.12847e-14  1.83404e-15  3.84915e-16
  5.74548e-17  0.00000e+00  0.00000e+00  0.00000e+00  0.00000e+00  0.00000e+00
  0.00000e+00  0.00000e+00  0.00000e+00  0.00000e+00  0.00000e+00  0.00000e+00
  0.00000e+00  0.00000e+00  0.00000e+00  0.00000e+00  0.00000e+00  4.71780e-04
  7.21382e-04  9.65290e-04  1.05857e-03  9.65745e-04  9.16178e-04  9.29955e-04
  8.14563e-04  5.15884e-04  2.58551e-04  2.24023e-04  3.90194e-04  6.36384e-04
  8.23575e-04  8.34493e-04  7.76945e-04  7.45288e-04  6.30739e-04  4.36411e-04
  2.53205e-04  1.34151e-04  7.88658e-05  5.93525e-05  4.82991e-05  3.97732e-05
  4.41164e-05  6.13898e-05  7.81819e-05  1.10084e-04  2.37858e-04  4.57268e-04
  5.17942e-04  3.62869e-04  2.04818e-04  1.19606e-04  7.63859e-05  5.41882e-05
  4.80282e-05  4.96659e-05  4.80521e-05  3.96495e-05  2.80874e-05  1.76167e-05
  1.00801e-05  5.40611e-06  2.79547e-06  1.43715e-06  7.56846e-07  4.18423e-07
  2.45482e-07  1.49647e-07  8.95720e-08  4.93527e-08  2.38962e-08  9.91693e-09
  3.49265e-09  1.04531e-09  2.68709e-10  6.05267e-11  1.22394e-11  2.27585e-12
  3.97486e-13  6.68090e-14  1.04381e-14  1.68835e-15  3.71075e-16  5.32821e-17
  0.00000e+00  0.00000e+00  0.00000e+00  0.00000e+00  0.00000e+00  0.00000e+00
  0.00000e+00  0.00000e+00  0.00000e+00  0.00000e+00  0.00000e+00  0.00000e+00
  0.00000e+00  0.00000e+00  0.00000e+00  0.00000e+00  5.51064e-04  8.58926e-04
  1.14443e-03  1.17682e-03  1.07982e-03  1.45491e-03  1.61710e-03  1.37192e-03
  8.24756e-04  3.50840e-04  2.01801e-04  2.97039e-04  4.85242e-04  6.35660e-04
  6.76281e-04  6.58888e-04  6.23861e-04  5.21836e-04  3.61989e-04  2.08411e-04
  1.03935e-04  5.11030e-05  2.92191e-05  1.84825e-05  1.52256e-05  2.50750e-05
  4.44188e-05  6.30843e-05  9.71871e-05  2.02125e-04  3.62700e-04  4.12287e-04
  3.01193e-04  1.67014e-04  8.52675e-05  4.54093e-05  2.79454e-05  2.33878e-05
  2.48796e-05  2.58189e-05  2.30920e-05  1.76482e-05  1.18088e-05  7.12337e-06
  3.99183e-06  2.14586e-06  1.14337e-06  6.22057e-07  3.54575e-07  2.14793e-07
  1.35290e-07  8.31999e-08  4.66585e-08  2.27982e-08  9.48964e-09  3.33967e-09
  9.96649e-10  2.55448e-10  5.73903e-11  1.15798e-11  2.14881e-12  3.73068e-13
  6.23962e-14  1.00864e-14  1.58429e-15  3.62799e-16  5.27916e-17  0.00000e+00
  0.00000e+00  0.00000e+00  0.00000e+00  0.00000e+00  0.00000e+00  0.00000e+00
  0.00000e+00  0.00000e+00  0.00000e+00  0.00000e+00  0.00000e+00  0.00000e+00
  0.00000e+00  0.00000e+00  0.00000e+00  5.84890e-04  9.14734e-04  1.20581e-03
  1.22221e-03  1.52819e-03  2.96437e-03  2.76231e-03  1.88643e-03  1.07882e-03
  4.46130e-04  2.08979e-04  2.30514e-04  3.47332e-04  4.55880e-04  5.16692e-04
  5.35102e-04  5.07752e-04  4.17599e-04  2.85177e-04  1.60216e-04  7.88668e-05
  4.51444e-05  3.78442e-05  3.19348e-05  2.21679e-05  2.23194e-05  3.74568e-05
  5.77880e-05  8.69367e-05  1.46665e-04  2.20899e-04  2.37193e-04  1.75800e-04
  9.75088e-05  4.57423e-05  2.09785e-05  1.23545e-05  1.27393e-05  1.67732e-05
  1.93499e-05  1.81722e-05  1.42664e-05  9.72676e-06  5.96009e-06  3.38954e-06
  1.84913e-06  9.99276e-07  5.50390e-07  3.17541e-07  1.95540e-07  1.25685e-07
  7.86812e-08  4.46372e-08  2.19491e-08  9.16604e-09  3.23151e-09  9.65878e-10
  2.47950e-10  5.57631e-11  1.12508e-11  2.08432e-12  3.62645e-13  6.13270e-14
  9.68471e-15  1.46921e-15  2.91555e-16  7.07678e-17  0.00000e+00  0.00000e+00
  0.00000e+00  0.00000e+00  0.00000e+00  0.00000e+00  0.00000e+00  0.00000e+00
  0.00000e+00  0.00000e+00  0.00000e+00  0.00000e+00  0.00000e+00  0.00000e+00
  0.00000e+00  0.00000e+00  5.58494e-04  8.62571e-04  1.12691e-03  1.17266e-03
  1.54523e-03  2.69175e-03  2.10507e-03  1.37766e-03  9.12722e-04  4.34551e-04
  2.17179e-04  2.09217e-04  2.86175e-04  3.69375e-04  4.30703e-04  4.58198e-04
  4.33362e-04  3.48503e-04  2.29576e-04  1.23265e-04  6.60522e-05  6.40082e-05
  8.82368e-05  9.32177e-05  6.45503e-05  3.82867e-05  4.17949e-05  6.05541e-05
  8.07309e-05  1.06779e-04  1.29935e-04  1.23421e-04  8.51568e-05  4.38231e-05
  1.98008e-05  1.19445e-05  1.23317e-05  1.67806e-05  2.20669e-05  2.38243e-05
  2.08523e-05  1.54320e-05  1.00750e-05  5.99483e-06  3.34488e-06  1.80212e-06
  9.65097e-07  5.27441e-07  3.02495e-07  1.86102e-07  1.20152e-07  7.56547e-08
  4.31090e-08  2.12652e-08  8.91078e-09  3.15559e-09  9.48285e-10  2.44685e-10
  5.52617e-11  1.11885e-11  2.06307e-12  3.59923e-13  6.09792e-14  9.48939e-15
  1.43654e-15  3.11162e-16  7.17792e-17  0.00000e+00  0.00000e+00  0.00000e+00
  0.00000e+00  0.00000e+00  0.00000e+00  0.00000e+00  0.00000e+00  0.00000e+00
  0.00000e+00  0.00000e+00  0.00000e+00  0.00000e+00  0.00000e+00  0.00000e+00
  0.00000e+00  4.85148e-04  7.30900e-04  9.47855e-04  1.00915e-03  1.07062e-03
  1.28305e-03  1.03071e-03  8.08783e-04  6.14245e-04  3.49992e-04  2.18064e-04
  2.29406e-04  3.02854e-04  3.77707e-04  4.33081e-04  4.56306e-04  4.25272e-04
  3.32542e-04  2.08327e-04  1.05493e-04  6.81544e-05  1.07376e-04  1.82228e-04
  2.08698e-04  1.48486e-04  7.63548e-05  6.10747e-05  7.75655e-05  9.06401e-05
  1.00072e-04  1.03241e-04  8.42657e-05  4.86377e-05  2.22284e-05  1.68559e-05
  2.40183e-05  3.19474e-05  3.75104e-05  4.00987e-05  3.67201e-05  2.83477e-05
  1.90930e-05  1.16504e-05  6.61607e-06  3.57472e-06  1.88189e-06  9.89770e-07
  5.32601e-07  3.01187e-07  1.83082e-07  1.17198e-07  7.34348e-08  4.17636e-08
  2.06137e-08  8.66741e-09  3.08721e-09  9.34320e-10  2.42713e-10  5.51252e-11
  1.11917e-11  2.06615e-12  3.60675e-13  6.02382e-14  9.76279e-15  1.40397e-15
  4.51577e-16  4.84399e-17  0.00000e+00  0.00000e+00  0.00000e+00  0.00000e+00
  0.00000e+00  0.00000e+00  0.00000e+00  0.00000e+00  0.00000e+00  0.00000e+00
  0.00000e+00  0.00000e+00  0.00000e+00  0.00000e+00  0.00000e+00  0.00000e+00
  3.95264e-04  5.76579e-04  7.40385e-04  8.12431e-04  8.05747e-04  7.93230e-04
  7.19442e-04  5.97957e-04  4.31750e-04  2.77595e-04  2.33583e-04  2.95909e-04
  3.94847e-04  4.76090e-04  5.23833e-04  5.37693e-04  4.97077e-04  3.82770e-04
  2.30364e-04  1.09854e-04  7.87000e-05  1.54425e-04  2.85231e-04  3.43348e-04
  2.54109e-04  1.31614e-04  9.60218e-05  1.11340e-04  1.20806e-04  1.30959e-04
  1.41109e-04  1.12386e-04  5.72365e-05  2.83600e-05  3.54952e-05  5.58736e-05
  6.92785e-05  7.12574e-05  6.50101e-05  5.19616e-05  3.62122e-05  2.26568e-05
  1.31345e-05  7.20638e-06  3.80540e-06  1.97178e-06  1.02458e-06  5.45469e-07
  3.04846e-07  1.82594e-07  1.15084e-07  7.12680e-08  4.02840e-08  1.98627e-08
  8.37507e-09  2.99925e-09  9.13580e-10  2.38728e-10  5.43870e-11  1.10821e-11
  2.04989e-12  3.57145e-13  5.99557e-14  9.71115e-15  1.36008e-15  4.40530e-16
  5.24509e-17  0.00000e+00  0.00000e+00  0.00000e+00  0.00000e+00  0.00000e+00
  0.00000e+00  0.00000e+00  0.00000e+00  0.00000e+00  0.00000e+00  0.00000e+00
  0.00000e+00  0.00000e+00  0.00000e+00  0.00000e+00  0.00000e+00  3.16418e-04
  4.45418e-04  5.61164e-04  6.22622e-04  6.21455e-04  5.86604e-04  5.24203e-04
  4.22511e-04  3.03892e-04  2.39086e-04  2.85033e-04  4.17672e-04  5.67788e-04
  6.91353e-04  7.25602e-04  6.99262e-04  6.52573e-04  5.10807e-04  3.04685e-04
  1.39425e-04  8.86773e-05  1.70195e-04  3.25442e-04  4.07751e-04  3.19252e-04
  1.81181e-04  1.40981e-04  1.62255e-04  1.78988e-04  2.29777e-04  3.02545e-04
  2.39186e-04  1.02350e-04  5.18340e-05  6.88828e-05  9.58682e-05  1.07313e-04
  9.95326e-05  8.08856e-05  5.89169e-05  3.87526e-05  2.34742e-05  1.33772e-05
  7.28075e-06  3.83525e-06  1.98860e-06  1.03498e-06  5.51180e-07  3.06742e-07
  1.81540e-07  1.12467e-07  6.86216e-08  3.84702e-08  1.89249e-08  7.99154e-09
  2.87166e-09  8.78013e-10  2.30193e-10  5.26055e-11  1.07233e-11  1.99505e-12
  3.46822e-13  5.82025e-14  9.41222e-15  1.27645e-15  2.40824e-16  5.32929e-17
  0.00000e+00  0.00000e+00  0.00000e+00  0.00000e+00  0.00000e+00  0.00000e+00
  0.00000e+00  0.00000e+00  0.00000e+00  0.00000e+00  0.00000e+00  0.00000e+00
  0.00000e+00  0.00000e+00  0.00000e+00  0.00000e+00  2.63826e-04  3.59719e-04
  4.41391e-04  4.81486e-04  4.70493e-04  4.22920e-04  3.55105e-04  2.76665e-04
  2.17321e-04  2.38213e-04  3.80372e-04  5.91611e-04  8.15510e-04  1.15164e-03
  1.17939e-03  9.11538e-04  8.62995e-04  7.13961e-04  4.32841e-04  1.97336e-04
  9.91084e-05  1.43704e-04  2.68091e-04  3.45014e-04  2.90217e-04  1.95449e-04
  1.85423e-04  2.31212e-04  2.82294e-04  4.76968e-04  7.52213e-04  5.21917e-04
  1.56920e-04  8.82977e-05  1.16713e-04  1.30098e-04  1.22516e-04  1.00622e-04
  7.46469e-05  5.17434e-05  3.37439e-05  2.07290e-05  1.20678e-05  6.71453e-06
  3.61223e-06  1.90970e-06  1.01053e-06  5.44500e-07  3.04099e-07  1.78553e-07
  1.08825e-07  6.53706e-08  3.63059e-08  1.77933e-08  7.50828e-09  2.69833e-09
  8.25101e-10  2.16230e-10  4.94270e-11  1.00693e-11  1.87779e-12  3.25950e-13
  5.47222e-14  8.97889e-15  1.19413e-15  2.35493e-16  5.08102e-17  0.00000e+00
  0.00000e+00  0.00000e+00  0.00000e+00  0.00000e+00  0.00000e+00  0.00000e+00
  0.00000e+00  0.00000e+00  0.00000e+00  0.00000e+00  0.00000e+00  0.00000e+00
  0.00000e+00  0.00000e+00  0.00000e+00  2.41919e-04  3.24799e-04  3.91438e-04
  4.17544e-04  3.94966e-04  3.38425e-04  2.69030e-04  2.04212e-04  1.79007e-04
  2.60419e-04  4.94733e-04  7.81677e-04  1.03445e-03  1.91521e-03  2.02527e-03
  1.03566e-03  1.03434e-03  9.41346e-04  5.85707e-04  2.74660e-04  1.18437e-04
  1.03335e-04  1.64573e-04  2.12710e-04  1.98525e-04  1.75934e-04  2.16499e-04
  2.92044e-04  3.80656e-04  8.14263e-04  1.46268e-03  8.42848e-04  1.90067e-04
  1.72389e-04  1.91008e-04  1.57339e-04  1.15337e-04  7.98129e-05  5.39704e-05
  3.67441e-05  2.48317e-05  1.61388e-05  9.93517e-06  5.80163e-06  3.25112e-06
  1.77844e-06  9.66849e-07  5.30705e-07  2.98618e-07  1.74302e-07  1.04586e-07
  6.18165e-08  3.39559e-08  1.65408e-08  6.95080e-09  2.48828e-09  7.57815e-10
  1.97976e-10  4.51341e-11  9.18700e-12  1.71243e-12  3.00891e-13  4.99483e-14
  8.11995e-15  1.15273e-15  2.10723e-16  4.54588e-17  0.00000e+00  0.00000e+00
  0.00000e+00  0.00000e+00  0.00000e+00  0.00000e+00  0.00000e+00  0.00000e+00
  0.00000e+00  0.00000e+00  0.00000e+00  0.00000e+00  0.00000e+00  0.00000e+00
  0.00000e+00  0.00000e+00  2.48518e-04  3.37024e-04  4.08789e-04  4.36323e-04
  4.12705e-04  3.57563e-04  2.88375e-04  2.14846e-04  1.78079e-04  2.64904e-04
  5.42078e-04  8.80104e-04  1.08487e-03  2.31133e-03  2.52386e-03  9.65591e-04
  1.09351e-03  1.08029e-03  6.92271e-04  3.40851e-04  1.45120e-04  7.95002e-05
  8.43247e-05  1.03553e-04  1.15618e-04  1.45337e-04  2.13445e-04  2.73694e-04
  2.93193e-04  7.06414e-04  1.50895e-03  8.41072e-04  2.91848e-04  3.21633e-04
  2.67914e-04  1.72180e-04  1.00312e-04  5.73621e-05  3.49354e-05  2.38778e-05
  1.73517e-05  1.22944e-05  8.15442e-06  5.05052e-06  2.96320e-06  1.67937e-06
  9.36792e-07  5.22402e-07  2.95264e-07  1.70955e-07  1.00832e-07  5.85195e-08
  3.16912e-08  1.52809e-08  6.36866e-09  2.26249e-09  6.83906e-10  1.77582e-10
  4.03327e-11  8.19389e-12  1.53000e-12  2.70302e-13  4.49233e-14  7.36932e-15
  1.17958e-15  2.02975e-16  5.03385e-17  0.00000e+00  0.00000e+00  0.00000e+00
  0.00000e+00  0.00000e+00  0.00000e+00  0.00000e+00  0.00000e+00  0.00000e+00
  0.00000e+00  0.00000e+00  0.00000e+00  0.00000e+00  0.00000e+00  0.00000e+00
  0.00000e+00  2.76612e-04  3.86370e-04  4.81964e-04  5.28289e-04  5.22220e-04
  4.91740e-04  4.27219e-04  3.12273e-04  2.08737e-04  2.31005e-04  4.51982e-04
  7.57337e-04  9.91884e-04  1.98226e-03  2.18630e-03  1.02706e-03  1.08174e-03
  1.04086e-03  6.89364e-04  3.62306e-04  1.65251e-04  7.64254e-05  4.88865e-05
  4.89077e-05  6.84980e-05  1.14236e-04  1.73499e-04  1.86706e-04  1.21508e-04
  3.25118e-04  8.86482e-04  6.16315e-04  3.65589e-04  3.59584e-04  2.63584e-04
  1.53473e-04  7.98564e-05  4.10566e-05  2.44076e-05  1.80629e-05  1.45355e-05
  1.11053e-05  7.73281e-06  4.94275e-06  2.96144e-06  1.70138e-06  9.56104e-07
  5.33820e-07  2.99870e-07  1.71071e-07  9.87591e-08  5.60423e-08  2.97749e-08
  1.41373e-08  5.81734e-09  2.04364e-09  6.12018e-10  1.57820e-10  3.56784e-11
  7.24967e-12  1.35491e-12  2.38517e-13  4.02097e-14  6.75328e-15  1.06187e-15
  1.97403e-16  4.38202e-17  0.00000e+00  0.00000e+00  0.00000e+00  0.00000e+00
  0.00000e+00  0.00000e+00  0.00000e+00  0.00000e+00  0.00000e+00  0.00000e+00
  0.00000e+00  0.00000e+00  0.00000e+00  0.00000e+00  0.00000e+00  0.00000e+00
  3.13759e-04  4.53827e-04  5.86366e-04  6.66339e-04  7.01512e-04  7.34652e-04
  6.82989e-04  4.89015e-04  2.77896e-04  1.97377e-04  3.05901e-04  5.12626e-04
  7.10076e-04  1.13185e-03  1.26593e-03  9.44432e-04  9.48057e-04  8.55397e-04
  5.88256e-04  3.33989e-04  1.69982e-04  8.62483e-05  5.01635e-05  4.01866e-05
  5.40137e-05  9.16002e-05  1.30695e-04  1.29834e-04  1.06365e-04  2.60128e-04
  5.32219e-04  4.07934e-04  2.53716e-04  2.26837e-04  1.71671e-04  1.03866e-04
  5.62367e-05  3.29482e-05  2.50650e-05  2.21877e-05  1.87251e-05  1.40689e-05
  9.47080e-06  5.85451e-06  3.40801e-06  1.91052e-06  1.05084e-06  5.75144e-07
  3.16517e-07  1.76347e-07  9.90903e-08  5.47029e-08  2.83516e-08  1.31874e-08
  5.33745e-09  1.85102e-09  5.49205e-10  1.40782e-10  3.17418e-11  6.44860e-12
  1.21022e-12  2.13892e-13  3.68814e-14  6.06021e-15  9.89577e-16  1.79370e-16
  2.72639e-17  0.00000e+00  0.00000e+00  0.00000e+00  0.00000e+00  0.00000e+00
  0.00000e+00  0.00000e+00  0.00000e+00  0.00000e+00  0.00000e+00  0.00000e+00
  0.00000e+00  0.00000e+00  0.00000e+00  0.00000e+00  0.00000e+00  3.42791e-04
  5.09946e-04  6.79428e-04  7.98284e-04  8.84534e-04  9.93031e-04  9.49183e-04
  6.69910e-04  3.65557e-04  2.00684e-04  2.13318e-04  3.30177e-04  4.53465e-04
  5.87173e-04  6.75378e-04  6.99680e-04  7.20538e-04  6.34669e-04  4.55305e-04
  2.81596e-04  1.67167e-04  1.11676e-04  9.00434e-05  7.97288e-05  7.85425e-05
  9.37147e-05  1.13162e-04  1.16597e-04  1.31439e-04  2.28227e-04  3.20398e-04
  2.38711e-04  1.31533e-04  9.84400e-05  7.95884e-05  5.73894e-05  4.44229e-05
  4.42270e-05  4.73762e-05  4.42492e-05  3.45571e-05  2.33176e-05  1.41920e-05
  8.06618e-06  4.39035e-06  2.33255e-06  1.22815e-06  6.48204e-07  3.45565e-07
  1.86767e-07  1.01720e-07  5.44147e-08  2.73951e-08  1.24363e-08  4.94089e-09
  1.69182e-09  4.98262e-10  1.27288e-10  2.87163e-11  5.84365e-12  1.10079e-12
  1.95677e-13  3.43402e-14  5.63203e-15  9.09058e-16  1.65768e-16  2.32795e-17
  0.00000e+00  0.00000e+00  0.00000e+00  0.00000e+00  0.00000e+00  0.00000e+00
  0.00000e+00  0.00000e+00  0.00000e+00  0.00000e+00  0.00000e+00  0.00000e+00
  0.00000e+00  0.00000e+00  0.00000e+00  0.00000e+00  3.47892e-04  5.24169e-04
  7.10655e-04  8.53516e-04  9.62020e-04  1.07758e-03  1.02065e-03  7.26007e-04
  4.10304e-04  2.18841e-04  1.78831e-04  2.36394e-04  3.15321e-04  3.86068e-04
  4.53658e-04  5.12613e-04  5.28564e-04  4.65584e-04  3.48365e-04  2.37410e-04
  1.76273e-04  1.73080e-04  1.99011e-04  2.03494e-04  1.69846e-04  1.38471e-04
  1.29189e-04  1.25197e-04  1.34140e-04  1.72252e-04  1.92476e-04  1.42369e-04
  7.40648e-05  4.00968e-05  3.18409e-05  3.99499e-05  6.72778e-05  1.03179e-04
  1.19070e-04  1.02502e-04  7.03479e-05  4.16053e-05  2.25385e-05  1.16382e-05
  5.86721e-06  2.93191e-06  1.46856e-06  7.43582e-07  3.82611e-07  2.00216e-07
  1.05601e-07  5.46854e-08  2.67044e-08  1.18189e-08  4.60993e-09  1.56162e-09
  4.57979e-10  1.16995e-10  2.64783e-11  5.40483e-12  1.01970e-12  1.82162e-13
  3.25798e-14  5.56828e-15  8.76051e-16  2.25762e-16  4.35262e-18  0.00000e+00
  0.00000e+00  0.00000e+00  0.00000e+00  0.00000e+00  0.00000e+00  0.00000e+00
  0.00000e+00  0.00000e+00  0.00000e+00  0.00000e+00  0.00000e+00  0.00000e+00
  0.00000e+00  0.00000e+00  0.00000e+00  3.24228e-04  4.85209e-04  6.55911e-04
  7.88039e-04  8.70543e-04  9.21728e-04  8.50490e-04  6.24691e-04  3.78051e-04
  2.17099e-04  1.69979e-04  2.03943e-04  2.65608e-04  3.26081e-04  3.83303e-04
  4.28089e-04  4.32452e-04  3.79989e-04  2.93143e-04  2.21271e-04  2.13356e-04
  2.93865e-04  4.21510e-04  4.64148e-04  3.53315e-04  2.28068e-04  1.77366e-04
  1.56708e-04  1.45282e-04  1.45488e-04  1.38863e-04  1.06138e-04  6.03059e-05
  2.59784e-05  1.90685e-05  5.72564e-05  1.50335e-04  2.55996e-04  2.84869e-04
  2.20334e-04  1.32794e-04  6.94302e-05  3.38648e-05  1.60669e-05  7.57613e-06
  3.58991e-06  1.72155e-06  8.40225e-07  4.18763e-07  2.12803e-07  1.08976e-07
  5.47370e-08  2.59635e-08  1.12205e-08  4.30632e-09  1.44723e-09  4.23909e-10
  1.08655e-10  2.46938e-11  5.06174e-12  9.57188e-13  1.71854e-13  3.09446e-14
  5.16219e-15  8.34250e-16  2.00369e-16  5.03978e-18  0.00000e+00  0.00000e+00
  0.00000e+00  0.00000e+00  0.00000e+00  0.00000e+00  0.00000e+00  0.00000e+00
  0.00000e+00  0.00000e+00  0.00000e+00  0.00000e+00  0.00000e+00  0.00000e+00
  0.00000e+00  0.00000e+00  2.81604e-04  4.11467e-04  5.43910e-04  6.39801e-04
  6.79164e-04  6.70912e-04  5.98589e-04  4.55524e-04  2.99465e-04  1.97218e-04
  1.77251e-04  2.21488e-04  2.90009e-04  3.55562e-04  4.10227e-04  4.44086e-04
  4.36114e-04  3.77019e-04  2.91819e-04  2.34598e-04  2.71277e-04  4.53559e-04
  7.26265e-04  8.13517e-04  5.58206e-04  3.07304e-04  2.32421e-04  2.10341e-04
  1.85208e-04  1.55111e-04  1.28582e-04  1.08624e-04  7.80057e-05  3.62922e-05
  2.43833e-05  1.02187e-04  2.94749e-04  5.11514e-04  5.48263e-04  3.86571e-04
  2.09275e-04  9.94020e-05  4.48525e-05  2.00254e-05  9.00973e-06  4.11435e-06
  1.91389e-06  9.09761e-07  4.42736e-07  2.19854e-07  1.09849e-07  5.37328e-08
  2.48468e-08  1.05197e-08  3.98578e-09  1.33269e-09  3.90600e-10  1.00517e-10
  2.29598e-11  4.72297e-12  8.96208e-13  1.60649e-13  2.97034e-14  4.94306e-15
  7.88958e-16  1.74054e-16  5.21821e-18  0.00000e+00  0.00000e+00  0.00000e+00
  0.00000e+00  0.00000e+00  0.00000e+00  0.00000e+00  0.00000e+00  0.00000e+00
  0.00000e+00  0.00000e+00  0.00000e+00  0.00000e+00  0.00000e+00  0.00000e+00
  0.00000e+00  2.37280e-04  3.35661e-04  4.29638e-04  4.90098e-04  4.99988e-04
  4.66371e-04  4.00536e-04  3.11310e-04  2.25143e-04  1.82265e-04  2.06974e-04
  2.86491e-04  3.83252e-04  4.65426e-04  5.21081e-04  5.46157e-04  5.23866e-04
  4.43188e-04  3.34425e-04  2.63779e-04  3.12806e-04  5.51759e-04  9.11994e-04
  1.00139e-03  6.16325e-04  2.94589e-04  2.45825e-04  2.72146e-04  2.69006e-04
  2.08867e-04  1.48816e-04  1.50679e-04  1.37687e-04  6.85153e-05  3.53164e-05
  1.48955e-04  4.31606e-04  7.33997e-04  7.56135e-04  5.01500e-04  2.55575e-04
  1.15575e-04  5.02331e-05  2.18042e-05  9.60175e-06  4.31052e-06  1.97587e-06
  9.26349e-07  4.44578e-07  2.17390e-07  1.06619e-07  5.10504e-08  2.31205e-08
  9.62999e-09  3.61374e-09  1.20410e-09  3.53397e-10  9.12378e-11  2.09093e-11
  4.32045e-12  8.21345e-13  1.47907e-13  2.71213e-14  4.56435e-15  7.32534e-16
  1.36275e-16  5.48616e-18  0.00000e+00  0.00000e+00  0.00000e+00  0.00000e+00
  0.00000e+00  0.00000e+00  0.00000e+00  0.00000e+00  0.00000e+00  0.00000e+00
  0.00000e+00  0.00000e+00  0.00000e+00  0.00000e+00  0.00000e+00  0.00000e+00
  2.06127e-04  2.83536e-04  3.52575e-04  3.91315e-04  3.87676e-04  3.48365e-04
  2.89941e-04  2.27717e-04  1.82098e-04  1.84658e-04  2.58196e-04  3.90613e-04
  5.40706e-04  6.59589e-04  7.10675e-04  7.10625e-04  6.67764e-04  5.55999e-04
  4.04578e-04  2.92935e-04  3.05098e-04  4.99983e-04  8.02307e-04  8.63120e-04
  5.10389e-04  2.12990e-04  2.09273e-04  3.29794e-04  4.08465e-04  3.30089e-04
  2.12000e-04  2.51829e-04  2.46278e-04  1.13724e-04  4.36035e-05  1.63660e-04
  4.60122e-04  7.28956e-04  7.06442e-04  4.59128e-04  2.34427e-04  1.06913e-04
  4.68816e-05  2.04984e-05  9.07416e-06  4.08644e-06  1.87497e-06  8.77894e-07
  4.19647e-07  2.03611e-07  9.86205e-08  4.64694e-08  2.07135e-08  8.52309e-09
  3.17535e-09  1.05528e-09  3.09790e-10  8.00794e-11  1.83880e-11  3.81219e-12
  7.24740e-13  1.31642e-13  2.38376e-14  4.07179e-15  6.69637e-16  1.16996e-16
  5.22783e-18  0.00000e+00  0.00000e+00  0.00000e+00  0.00000e+00  0.00000e+00
  0.00000e+00  0.00000e+00  0.00000e+00  0.00000e+00  0.00000e+00  0.00000e+00
  0.00000e+00  0.00000e+00  0.00000e+00  0.00000e+00  0.00000e+00  1.96973e-04
  2.68477e-04  3.29831e-04  3.61321e-04  3.54140e-04  3.15878e-04  2.61249e-04
  2.04941e-04  1.70063e-04  1.95193e-04  3.11481e-04  5.11941e-04  7.62390e-04
  9.82171e-04  1.01550e-03  9.18712e-04  8.25879e-04  6.79196e-04  4.79896e-04
  3.15071e-04  2.60427e-04  3.47267e-04  5.09497e-04  5.38080e-04  3.30603e-04
  1.41906e-04  1.71463e-04  3.51371e-04  5.21285e-04  4.95589e-04  4.04268e-04
  4.66503e-04  3.53085e-04  1.33879e-04  5.78429e-05  1.54290e-04  3.54191e-04
  5.00704e-04  4.63876e-04  3.08913e-04  1.66579e-04  8.03651e-05  3.69585e-05
  1.67716e-05  7.63354e-06  3.50776e-06  1.63256e-06  7.71592e-07  3.70517e-07
  1.79578e-07  8.63696e-08  4.02526e-08  1.77399e-08  7.23503e-09  2.68017e-09
  8.87967e-10  2.60192e-10  6.72054e-11  1.54279e-11  3.20154e-12  6.11467e-13
  1.11530e-13  2.00690e-14  3.47590e-15  5.88155e-16  7.71199e-17  4.53640e-18
  0.00000e+00  0.00000e+00  0.00000e+00  0.00000e+00  0.00000e+00  0.00000e+00
  0.00000e+00  0.00000e+00  0.00000e+00  0.00000e+00  0.00000e+00  0.00000e+00
  0.00000e+00  0.00000e+00  0.00000e+00  0.00000e+00  2.14246e-04  2.97498e-04
  3.69976e-04  4.07791e-04  4.06044e-04  3.76735e-04  3.21076e-04  2.43546e-04
  1.79780e-04  1.92218e-04  3.31212e-04  6.00535e-04  9.92227e-04  1.39862e-03
  1.41638e-03  1.12869e-03  9.40677e-04  7.62781e-04  5.31636e-04  3.27547e-04
  2.15336e-04  2.07051e-04  2.55971e-04  2.63252e-04  1.82991e-04  1.12973e-04
  1.54397e-04  2.88220e-04  4.22631e-04  5.66702e-04  9.34370e-04  9.91295e-04
  4.94421e-04  1.76314e-04  1.21789e-04  1.72803e-04  2.48999e-04  2.86706e-04
  2.51119e-04  1.72742e-04  9.99309e-05  5.19906e-05  2.55539e-05  1.22348e-05
  5.80308e-06  2.75084e-06  1.31043e-06  6.29907e-07  3.05731e-07  1.48752e-07
  7.13561e-08  3.30341e-08  1.44467e-08  5.85329e-09  2.15702e-09  7.11411e-10
  2.07549e-10  5.34345e-11  1.22351e-11  2.54116e-12  4.87869e-13  8.88723e-14
  1.58883e-14  2.82383e-15  4.76609e-16  6.47707e-17  4.02606e-18  0.00000e+00
  0.00000e+00  0.00000e+00  0.00000e+00  0.00000e+00  0.00000e+00  0.00000e+00
  0.00000e+00  0.00000e+00  0.00000e+00  0.00000e+00  0.00000e+00  0.00000e+00
  0.00000e+00  0.00000e+00  0.00000e+00  2.59346e-04  3.75919e-04  4.82430e-04
  5.38749e-04  5.57334e-04  5.81009e-04  5.39683e-04  3.90456e-04  2.26390e-04
  1.68753e-04  2.88752e-04  5.80716e-04  1.02570e-03  1.50262e-03  1.52765e-03
  1.17232e-03  9.44564e-04  7.63107e-04  5.34584e-04  3.24151e-04  1.86411e-04
  1.27747e-04  1.20310e-04  1.21004e-04  1.10366e-04  1.16403e-04  1.69499e-04
  2.46260e-04  3.01055e-04  5.52475e-04  1.34705e-03  1.54840e-03  8.75314e-04
  4.32433e-04  2.83384e-04  2.32013e-04  2.05882e-04  1.77723e-04  1.37883e-04
  9.35956e-05  5.64458e-05  3.12081e-05  1.63028e-05  8.23038e-06  4.07568e-06
  1.99912e-06  9.78216e-07  4.79924e-07  2.36170e-07  1.15681e-07  5.55170e-08
  2.56100e-08  1.11431e-08  4.48998e-09  1.64479e-09  5.38831e-10  1.56163e-10
  3.99689e-11  9.12363e-12  1.89644e-12  3.64336e-13  6.77825e-14  1.21824e-14
  2.10865e-15  3.76938e-16  5.11956e-17  3.18612e-18  0.00000e+00  0.00000e+00
  0.00000e+00  0.00000e+00  0.00000e+00  0.00000e+00  0.00000e+00  0.00000e+00
  0.00000e+00  0.00000e+00  0.00000e+00  0.00000e+00  0.00000e+00  0.00000e+00
  0.00000e+00  0.00000e+00  3.27773e-04  5.03217e-04  6.74692e-04  7.52008e-04
  7.88353e-04  1.01178e-03  1.12263e-03  8.19857e-04  3.97309e-04  1.65617e-04
  2.05519e-04  4.47081e-04  7.96638e-04  1.12562e-03  1.16778e-03  9.75452e-04
  8.26589e-04  6.79134e-04  4.85953e-04  3.00605e-04  1.67470e-04  9.41808e-05
  6.68325e-05  6.66918e-05  8.56689e-05  1.32140e-04  2.16604e-04  3.28534e-04
  4.29788e-04  5.43051e-04  8.45516e-04  1.14300e-03  1.01577e-03  6.93129e-04
  4.39652e-04  2.83748e-04  1.90015e-04  1.29397e-04  8.63743e-05  5.48901e-05
  3.28629e-05  1.86150e-05  1.00848e-05  5.28687e-06  2.70917e-06  1.36854e-06
  6.86324e-07  3.43338e-07  1.71272e-07  8.45157e-08  4.06438e-08  1.87186e-08
  8.11373e-09  3.25083e-09  1.18178e-09  3.83666e-10  1.10161e-10  2.79778e-11
  6.35927e-12  1.32381e-12  2.56389e-13  4.75702e-14  8.71175e-15  1.60157e-15
  2.80475e-16  3.81650e-17  2.36610e-18  0.00000e+00  0.00000e+00  0.00000e+00
  0.00000e+00  0.00000e+00  0.00000e+00  0.00000e+00  0.00000e+00  0.00000e+00
  0.00000e+00  0.00000e+00  0.00000e+00  0.00000e+00  0.00000e+00  0.00000e+00
  0.00000e+00  4.02214e-04  6.55898e-04  9.33211e-04  1.04726e-03  9.85949e-04
  1.35654e-03  1.87546e-03  1.55540e-03  7.39014e-04  2.31087e-04  1.42086e-04
  2.91906e-04  5.19507e-04  7.07414e-04  7.65579e-04  7.23088e-04  6.57914e-04
  5.54079e-04  4.08569e-04  2.62725e-04  1.50186e-04  8.05768e-05  4.90833e-05
  4.80900e-05  7.52828e-05  1.36196e-04  2.38754e-04  3.74851e-04  4.74755e-04
  4.02236e-04  2.63005e-04  4.35130e-04  6.72438e-04  6.26318e-04  4.39659e-04
  2.75312e-04  1.66828e-04  1.00495e-04  6.01779e-05  3.55025e-05  2.04650e-05
  1.14778e-05  6.26299e-06  3.33461e-06  1.74073e-06  8.95910e-07  4.57075e-07
  2.31949e-07  1.16923e-07  5.80566e-08  2.79843e-08  1.28767e-08  5.55945e-09
  2.21216e-09  7.96347e-10  2.55527e-10  7.25205e-11  1.82634e-11  4.14061e-12
  8.63249e-13  1.69671e-13  3.15090e-14  5.85500e-15  1.14197e-15  1.90271e-16
  2.69326e-17  1.65493e-18  0.00000e+00  0.00000e+00  0.00000e+00  0.00000e+00
  0.00000e+00  0.00000e+00  0.00000e+00  0.00000e+00  0.00000e+00  0.00000e+00
  0.00000e+00  0.00000e+00  0.00000e+00  0.00000e+00  0.00000e+00  0.00000e+00
  4.50663e-04  7.67775e-04  1.16481e-03  1.43624e-03  1.43353e-03  1.43848e-03
  1.53892e-03  1.54733e-03  8.64779e-04  2.90834e-04  1.19006e-04  1.82595e-04
  3.22000e-04  4.43350e-04  5.09388e-04  5.26093e-04  5.03574e-04  4.35741e-04
  3.32642e-04  2.23679e-04  1.33772e-04  7.33526e-05  4.27329e-05  3.94570e-05
  6.35252e-05  1.18718e-04  2.07214e-04  3.09902e-04  3.51147e-04  2.32355e-04
  6.39637e-05  1.34608e-04  3.45535e-04  4.09187e-04  3.26907e-04  2.15510e-04
  1.30033e-04  7.54484e-05  4.29548e-05  2.41457e-05  1.34048e-05  7.33700e-06
  3.95324e-06  2.09646e-06  1.09620e-06  5.66892e-07  2.90954e-07  1.48529e-07
  7.52619e-08  3.75122e-08  1.81099e-08  8.32034e-09  3.57398e-09  1.40939e-09
  5.01076e-10  1.58509e-10  4.44056e-11  1.10889e-11  2.50894e-12  5.26013e-13
  1.03349e-13  1.95009e-14  3.74765e-15  7.41419e-16  1.16287e-16  1.82437e-17
  1.09142e-18  0.00000e+00  0.00000e+00  0.00000e+00  0.00000e+00  0.00000e+00
  0.00000e+00  0.00000e+00  0.00000e+00  0.00000e+00  0.00000e+00  0.00000e+00
  0.00000e+00  0.00000e+00  0.00000e+00  0.00000e+00  0.00000e+00  4.44533e-04
  7.60834e-04  1.17973e-03  1.58533e-03  1.98806e-03  2.24832e-03  1.43144e-03
  8.92137e-04  5.85500e-04  2.52927e-04  1.10097e-04  1.28720e-04  2.12743e-04
  2.97800e-04  3.60845e-04  3.96536e-04  3.96808e-04  3.55084e-04  2.80806e-04
  1.96405e-04  1.22362e-04  6.93168e-05  3.97673e-05  3.30826e-05  4.94181e-05
  9.05967e-05  1.55442e-04  2.25181e-04  2.45921e-04  1.66063e-04  6.41790e-05
  9.77583e-05  2.15266e-04  2.60109e-04  2.17465e-04  1.48656e-04  9.12863e-05
  5.29540e-05  2.97590e-05  1.63937e-05  8.89666e-06  4.76429e-06  2.51854e-06
  1.31522e-06  6.79518e-07  3.48195e-07  1.77511e-07  9.02672e-08  4.57038e-08
  2.28002e-08  1.10070e-08  5.04094e-09  2.14927e-09  8.37489e-10  2.93223e-10
  9.12978e-11  2.52422e-11  6.25327e-12  1.41540e-12  3.00368e-13  5.90480e-14
  1.09778e-14  2.22770e-15  4.55133e-16  7.22367e-17  1.11199e-17  6.77718e-19
  0.00000e+00  0.00000e+00  0.00000e+00  0.00000e+00  0.00000e+00  0.00000e+00
  0.00000e+00  0.00000e+00  0.00000e+00  0.00000e+00  0.00000e+00  0.00000e+00
  0.00000e+00  0.00000e+00  0.00000e+00  0.00000e+00  3.86554e-04  6.35430e-04
  9.40437e-04  1.21079e-03  1.45547e-03  1.65644e-03  1.19162e-03  6.06887e-04
  3.51881e-04  1.83160e-04  1.06842e-04  1.26546e-04  1.89956e-04  2.53302e-04
  3.05136e-04  3.44474e-04  3.57815e-04  3.30169e-04  2.66906e-04  1.90069e-04
  1.20598e-04  6.93923e-05  3.89607e-05  2.83377e-05  3.68947e-05  6.58724e-05
  1.16552e-04  1.81604e-04  2.27938e-04  2.04038e-04  1.41719e-04  1.59653e-04
  2.13808e-04  2.06388e-04  1.54775e-04  1.00915e-04  6.09782e-05  3.52301e-05
  1.97513e-05  1.08214e-05  5.81434e-06  3.06965e-06  1.59456e-06  8.16458e-07
  4.13080e-07  2.07266e-07  1.03716e-07  5.20579e-08  2.61988e-08  1.30457e-08
  6.28274e-09  2.86005e-09  1.20622e-09  4.62815e-10  1.59149e-10  4.87103e-11
  1.33029e-11  3.28007e-12  7.45598e-13  1.58862e-13  3.16999e-14  6.07422e-15
  1.40078e-15  2.63621e-16  4.31675e-17  2.35605e-18  0.00000e+00  0.00000e+00
  0.00000e+00  0.00000e+00  0.00000e+00  0.00000e+00  0.00000e+00  0.00000e+00
  0.00000e+00  0.00000e+00  0.00000e+00  0.00000e+00  0.00000e+00  0.00000e+00
  0.00000e+00  0.00000e+00  0.00000e+00  3.09341e-04  4.75598e-04  6.47460e-04
  7.47285e-04  7.47224e-04  7.06497e-04  5.65331e-04  3.66367e-04  2.25340e-04
  1.37853e-04  1.22035e-04  1.77339e-04  2.57655e-04  3.17145e-04  3.49371e-04
  3.79505e-04  4.00476e-04  3.74469e-04  3.00498e-04  2.10400e-04  1.31531e-04
  7.48753e-05  4.06908e-05  2.58236e-05  2.81732e-05  4.90241e-05  9.38197e-05
  1.67409e-04  2.50565e-04  2.72629e-04  2.25691e-04  2.42791e-04  2.59190e-04
  1.99907e-04  1.25580e-04  7.26886e-05  4.10578e-05  2.29792e-05  1.27198e-05
  6.92848e-06  3.70062e-06  1.93470e-06  9.90008e-07  4.96416e-07  2.44608e-07
  1.19146e-07  5.79890e-08  2.85421e-08  1.42278e-08  7.05212e-09  3.37554e-09
  1.51991e-09  6.30934e-10  2.37413e-10  8.00068e-11  2.40700e-11  6.50840e-12
  1.60193e-12  3.68928e-13  7.78470e-14  1.60064e-14  3.23164e-15  7.59819e-16
  1.39521e-16  2.47854e-17  1.28578e-18  0.00000e+00  0.00000e+00  0.00000e+00
  0.00000e+00  0.00000e+00  0.00000e+00  0.00000e+00  0.00000e+00  0.00000e+00
  0.00000e+00  0.00000e+00  0.00000e+00  0.00000e+00  0.00000e+00  0.00000e+00
  0.00000e+00  0.00000e+00  2.45611e-04  3.54403e-04  4.49888e-04  4.82549e-04
  4.33837e-04  3.51886e-04  2.79401e-04  2.12984e-04  1.51226e-04  1.20354e-04
  1.60150e-04  2.70429e-04  3.99640e-04  4.87743e-04  4.93973e-04  4.97185e-04
  5.34756e-04  5.01631e-04  3.88381e-04  2.59229e-04  1.55435e-04  8.57951e-05
  4.49591e-05  2.55091e-05  2.28666e-05  3.73648e-05  7.55297e-05  1.46766e-04
  2.39686e-04  2.85361e-04  2.61766e-04  2.82697e-04  2.72760e-04  1.87092e-04
  1.04715e-04  5.46344e-05  2.84629e-05  1.51110e-05  8.12181e-06  4.35574e-06
  2.30286e-06  1.19101e-06  6.00201e-07  2.94351e-07  1.40788e-07  6.62464e-08
  3.12215e-08  1.50344e-08  7.40949e-09  3.63969e-09  1.71894e-09  7.59513e-10
  3.08184e-10  1.13183e-10  3.73317e-11  1.10603e-11  2.97036e-12  7.34481e-13
  1.70136e-13  3.65675e-14  7.76639e-15  1.83337e-15  4.25475e-16  7.12235e-17
  8.41079e-18  0.00000e+00  0.00000e+00  0.00000e+00  0.00000e+00  0.00000e+00
  0.00000e+00  0.00000e+00  0.00000e+00  0.00000e+00  0.00000e+00  0.00000e+00
  0.00000e+00  0.00000e+00  0.00000e+00  0.00000e+00  0.00000e+00  0.00000e+00
  0.00000e+00  2.10252e-04  2.92978e-04  3.62444e-04  3.88336e-04  3.58610e-04
  2.96378e-04  2.32935e-04  1.75659e-04  1.28133e-04  1.24395e-04  2.10949e-04
  3.77703e-04  5.42453e-04  6.89480e-04  7.08775e-04  6.78821e-04  7.68690e-04
  7.16602e-04  5.24939e-04  3.29461e-04  1.87818e-04  1.00010e-04  5.08142e-05
  2.67075e-05  1.97473e-05  2.79929e-05  5.54161e-05  1.08624e-04  1.81155e-04
  2.33560e-04  2.46178e-04  2.55116e-04  2.22862e-04  1.46336e-04  7.94989e-05
  3.99073e-05  1.98390e-05  1.00706e-05  5.22710e-06  2.73612e-06  1.42157e-06
  7.23862e-07  3.58233e-07  1.71542e-07  7.95848e-08  3.62070e-08  1.65742e-08
  7.83056e-09  3.80497e-09  1.83382e-09  8.43149e-10  3.60867e-10  1.41747e-10
  5.05353e-11  1.62920e-11  4.76531e-12  1.28053e-12  3.18302e-13  7.43407e-14
  1.61786e-14  3.59488e-15  8.69127e-16  2.05454e-16  3.76676e-17  5.67340e-18
  0.00000e+00  0.00000e+00  0.00000e+00  0.00000e+00  0.00000e+00  0.00000e+00
  0.00000e+00  0.00000e+00  0.00000e+00  0.00000e+00  0.00000e+00  0.00000e+00
  0.00000e+00  0.00000e+00  0.00000e+00  0.00000e+00  0.00000e+00  0.00000e+00
  2.03691e-04  2.83510e-04  3.54545e-04  3.92728e-04  3.85858e-04  3.43283e-04
  2.81169e-04  2.07914e-04  1.42087e-04  1.37602e-04  2.67524e-04  5.33214e-04
  7.25632e-04  8.02810e-04  8.93449e-04  9.05613e-04  1.06901e-03  9.64826e-04
  6.67427e-04  3.97666e-04  2.17968e-04  1.13072e-04  5.64175e-05  2.84220e-05
  1.79144e-05  2.04088e-05  3.63804e-05  6.81991e-05  1.12525e-04  1.53314e-04
  1.75596e-04  1.75428e-04  1.44336e-04  9.48992e-05  5.28997e-05  2.70313e-05
  1.34311e-05  6.71026e-06  3.40399e-06  1.74142e-06  8.86291e-07  4.42720e-07
  2.14739e-07  1.00503e-07  4.54807e-08  2.02254e-08  9.11066e-09  4.24720e-09
  2.01667e-09  9.35337e-10  4.09717e-10  1.66800e-10  6.25809e-11  2.15145e-11
  6.77204e-12  1.95969e-12  5.25647e-13  1.32119e-13  3.15642e-14  7.14684e-15
  1.67688e-15  4.63349e-16  8.71573e-17  9.62468e-18  8.17438e-19  0.00000e+00
  0.00000e+00  0.00000e+00  0.00000e+00  0.00000e+00  0.00000e+00  0.00000e+00
  0.00000e+00  0.00000e+00  0.00000e+00  0.00000e+00  0.00000e+00  0.00000e+00
  0.00000e+00  0.00000e+00  0.00000e+00  0.00000e+00  0.00000e+00  2.19810e-04
  3.11323e-04  3.96154e-04  4.45422e-04  4.45250e-04  4.10061e-04  3.53168e-04
  2.68759e-04  1.74959e-04  1.47773e-04  3.03793e-04  7.20459e-04  1.12926e-03
  1.05054e-03  9.23499e-04  9.65858e-04  1.19563e-03  1.07705e-03  7.32476e-04
  4.29241e-04  2.32475e-04  1.19874e-04  5.97359e-05  2.96690e-05  1.68061e-05
  1.49882e-05  2.22656e-05  3.83560e-05  6.11605e-05  8.40668e-05  9.81914e-05
  9.67872e-05  7.89944e-05  5.35826e-05  3.14750e-05  1.68981e-05  8.68181e-06
  4.39932e-06  2.22798e-06  1.12722e-06  5.65079e-07  2.77704e-07  1.32535e-07
  6.11387e-08  2.74071e-08  1.21703e-08  5.48894e-09  2.52504e-09  1.15170e-09
  5.01770e-10  2.04525e-10  7.76110e-11  2.74266e-11  9.01812e-12  2.75989e-12
  7.88300e-13  2.10626e-13  5.39506e-14  1.32091e-14  3.02196e-15  7.24474e-16
  2.07615e-16  4.30317e-17  5.86424e-18  3.53138e-19  0.00000e+00  0.00000e+00
  0.00000e+00  0.00000e+00  0.00000e+00  0.00000e+00  0.00000e+00  0.00000e+00
  0.00000e+00  0.00000e+00  0.00000e+00  0.00000e+00  0.00000e+00  0.00000e+00
  0.00000e+00  0.00000e+00  0.00000e+00  0.00000e+00  2.49312e-04  3.60426e-04
  4.61707e-04  5.06583e-04  4.78939e-04  4.30564e-04  3.94468e-04  3.25142e-04
  2.14651e-04  1.53642e-04  2.73079e-04  6.45201e-04  1.04553e-03  1.05496e-03
  7.96433e-04  7.05582e-04  9.73574e-04  9.47820e-04  6.73631e-04  4.06163e-04
  2.24537e-04  1.17781e-04  5.96447e-05  2.98370e-05  1.60007e-05  1.15820e-05
  1.35662e-05  2.05369e-05  3.08587e-05  4.14198e-05  4.79763e-05  4.72060e-05
  3.92090e-05  2.78123e-05  1.73684e-05  9.91956e-06  5.36268e-06  2.81257e-06
  1.44998e-06  7.37245e-07  3.68568e-07  1.80094e-07  8.55735e-08  3.95359e-08
  1.79175e-08  8.08993e-09  3.66984e-09  1.64867e-09  7.11017e-10  2.86958e-10
  1.07561e-10  3.76440e-11  1.24090e-11  3.86817e-12  1.14535e-12  3.20855e-13
  8.64143e-14  2.21190e-14  5.53056e-15  1.30040e-15  3.73832e-16  9.59627e-17
  2.09430e-17  3.36366e-18  1.04887e-20  0.00000e+00  0.00000e+00  0.00000e+00
  0.00000e+00  0.00000e+00  0.00000e+00  0.00000e+00  0.00000e+00  0.00000e+00
  0.00000e+00  0.00000e+00  0.00000e+00  0.00000e+00  0.00000e+00  0.00000e+00
  0.00000e+00  0.00000e+00  0.00000e+00  2.79847e-04  4.12105e-04  5.28769e-04
  5.55936e-04  4.73006e-04  3.98909e-04  4.01810e-04  3.71024e-04  2.60238e-04
  1.70958e-04  2.27700e-04  4.55061e-04  7.03588e-04  8.14486e-04  7.14084e-04
  6.07605e-04  7.30451e-04  7.22148e-04  5.43293e-04  3.45745e-04  1.99681e-04
  1.08510e-04  5.66138e-05  2.89402e-05  1.52586e-05  9.60007e-06  8.79641e-06
  1.11343e-05  1.52803e-05  1.96193e-05  2.22890e-05  2.19516e-05  1.86733e-05
  1.38674e-05  9.19181e-06  5.58688e-06  3.19313e-06  1.74922e-06  9.29317e-07
  4.81373e-07  2.43298e-07  1.19854e-07  5.75453e-08  2.70306e-08  1.25158e-08
  5.74033e-09  2.58768e-09  1.12107e-09  4.55292e-10  1.70861e-10  5.92666e-11
  1.92383e-11  5.92161e-12  1.74670e-12  4.98067e-13  1.36090e-13  3.64816e-14
  9.30051e-15  2.28793e-15  5.53085e-16  1.57987e-16  4.58298e-17  8.72883e-18
  0.00000e+00  0.00000e+00  0.00000e+00  0.00000e+00  0.00000e+00  0.00000e+00
  0.00000e+00  0.00000e+00  0.00000e+00  0.00000e+00  0.00000e+00  0.00000e+00
  0.00000e+00  0.00000e+00  0.00000e+00  0.00000e+00  0.00000e+00  0.00000e+00
  0.00000e+00  0.00000e+00  2.97069e-04  4.43977e-04  5.75350e-04  6.01778e-04
  5.00878e-04  4.26117e-04  4.45394e-04  4.24188e-04  3.10820e-04  2.02432e-04
  2.13532e-04  3.59678e-04  5.50316e-04  6.74015e-04  6.58443e-04  5.93961e-04
  5.88970e-04  5.41375e-04  4.18582e-04  2.80660e-04  1.70496e-04  9.67523e-05
  5.23582e-05  2.75440e-05  1.45868e-05  8.49185e-06  6.34972e-06  6.49652e-06
  7.83346e-06  9.41788e-06  1.03931e-05  1.02086e-05  8.86360e-06  6.84807e-06
  4.77980e-06  3.07098e-06  1.84931e-06  1.05914e-06  5.82842e-07  3.10114e-07
  1.60098e-07  8.03894e-08  3.93782e-08  1.88892e-08  8.88847e-09  4.08105e-09
  1.80083e-09  7.48211e-10  2.87737e-10  1.01682e-10  3.31747e-11  1.01413e-11
  2.95080e-12  8.31708e-13  2.27885e-13  6.15867e-14  1.61146e-14  4.00371e-15
  9.71701e-16  2.65740e-16  6.66249e-17  2.35161e-17  4.71845e-18  0.00000e+00
  0.00000e+00  0.00000e+00  0.00000e+00  0.00000e+00  0.00000e+00  0.00000e+00
  0.00000e+00  0.00000e+00  0.00000e+00  0.00000e+00  0.00000e+00  0.00000e+00
  0.00000e+00  0.00000e+00  0.00000e+00  0.00000e+00  0.00000e+00  0.00000e+00
  0.00000e+00  2.89725e-04  4.35443e-04  5.72781e-04  6.23620e-04  5.66267e-04
  5.09240e-04  4.94332e-04  4.50106e-04  3.36153e-04  2.18450e-04  1.94467e-04
  2.78795e-04  4.07417e-04  5.01233e-04  5.23587e-04  5.06058e-04  4.80215e-04
  4.24776e-04  3.33382e-04  2.32678e-04  1.47686e-04  8.72095e-05  4.88375e-05
  2.64124e-05  1.41568e-05  7.93429e-06  5.15278e-06  4.27624e-06  4.36373e-06
  4.77050e-06  5.03180e-06  4.88020e-06  4.28470e-06  3.40725e-06  2.47574e-06
  1.66409e-06  1.04791e-06  6.25104e-07  3.56325e-07  1.95347e-07  1.03495e-07
  5.31893e-08  2.65937e-08  1.29443e-08  6.10945e-09  2.76813e-09  1.18616e-09
  4.73145e-10  1.73740e-10  5.85483e-11  1.82401e-11  5.33111e-12  1.48767e-12
  4.04641e-13  1.07702e-13  2.81066e-14  7.20738e-15  1.72239e-15  4.30430e-16
  1.12980e-16  3.37309e-17  1.09302e-17  6.04581e-18  0.00000e+00  0.00000e+00
  0.00000e+00  0.00000e+00  0.00000e+00  0.00000e+00  0.00000e+00  0.00000e+00
  0.00000e+00  0.00000e+00  0.00000e+00  0.00000e+00  0.00000e+00  0.00000e+00
  0.00000e+00  0.00000e+00  0.00000e+00  0.00000e+00  0.00000e+00  0.00000e+00
  2.56848e-04  3.81924e-04  5.03755e-04  5.68382e-04  5.55471e-04  5.15147e-04
  4.76125e-04  4.14646e-04  3.03757e-04  1.89885e-04  1.48065e-04  1.90320e-04
  2.72449e-04  3.46535e-04  3.93348e-04  4.14711e-04  4.08186e-04  3.65304e-04
  2.91947e-04  2.09179e-04  1.36558e-04  8.27796e-05  4.74389e-05  2.61466e-05
  1.41466e-05  7.77343e-06  4.61926e-06  3.22762e-06  2.73771e-06  2.62884e-06
  2.58306e-06  2.43109e-06  2.12829e-06  1.71895e-06  1.28371e-06  8.92488e-07
  5.82467e-07  3.59720e-07  2.11704e-07  1.19419e-07  6.48568e-08  3.40159e-08
  1.72428e-08  8.42711e-09  3.94461e-09  1.75055e-09  7.27311e-10  2.79651e-10
  9.87433e-11  3.20253e-11  9.62735e-12  2.72432e-12  7.41404e-13  1.96487e-13
  5.09349e-14  1.28998e-14  3.16173e-15  7.84377e-16  1.90470e-16  5.11486e-17
  1.82605e-17  5.45095e-18  3.03473e-18  0.00000e+00  0.00000e+00  0.00000e+00
  0.00000e+00  0.00000e+00  0.00000e+00  0.00000e+00  0.00000e+00  0.00000e+00
  0.00000e+00  0.00000e+00  0.00000e+00  0.00000e+00  0.00000e+00  0.00000e+00
  0.00000e+00  0.00000e+00  0.00000e+00  0.00000e+00  0.00000e+00  2.09394e-04
  3.01874e-04  3.89928e-04  4.41669e-04  4.44728e-04  4.20917e-04  3.83239e-04
  3.16683e-04  2.16037e-04  1.23792e-04  9.22204e-05  1.27338e-04  1.95920e-04
  2.67542e-04  3.32227e-04  3.80876e-04  3.94188e-04  3.60632e-04  2.91155e-04
  2.10129e-04  1.38138e-04  8.43328e-05  4.86680e-05  2.69840e-05  1.46176e-05
  7.91362e-06  4.44532e-06  2.74353e-06  1.95919e-06  1.61007e-06  1.42685e-06
  1.27086e-06  1.08870e-06  8.79470e-07  6.66137e-07  4.73624e-07  3.17385e-07
  2.01455e-07  1.21709e-07  7.02812e-08  3.89064e-08  2.06746e-08  1.05338e-08
  5.12587e-09  2.36577e-09  1.02616e-09  4.14108e-10  1.54016e-10  5.25639e-11
  1.65168e-11  4.82220e-12  1.33749e-12  3.56157e-13  9.27260e-14  2.33759e-14
  5.87848e-15  1.41560e-15  3.38123e-16  1.67457e-16  3.55588e-17  1.20833e-17
  6.26460e-18  0.00000e+00  0.00000e+00  0.00000e+00  0.00000e+00  0.00000e+00
  0.00000e+00  0.00000e+00  0.00000e+00  0.00000e+00  0.00000e+00  0.00000e+00
  0.00000e+00  0.00000e+00  0.00000e+00  0.00000e+00  0.00000e+00  0.00000e+00
  0.00000e+00  0.00000e+00  0.00000e+00  0.00000e+00  1.63592e-04  2.24121e-04
  2.75448e-04  3.00004e-04  2.93984e-04  2.70423e-04  2.35923e-04  1.81588e-04
  1.10674e-04  5.78138e-05  6.00770e-05  1.16920e-04  1.95253e-04  2.72666e-04
  3.50762e-04  4.18556e-04  4.43259e-04  4.06745e-04  3.25441e-04  2.31849e-04
  1.50558e-04  9.10178e-05  5.21472e-05  2.87487e-05  1.54653e-05  8.24605e-06
  4.45707e-06  2.52924e-06  1.57438e-06  1.10450e-06  8.58084e-07  7.01450e-07
  5.73945e-07  4.55329e-07  3.44826e-07  2.47828e-07  1.68883e-07  1.09264e-07
  6.72572e-08  3.94698e-08  2.21073e-08  1.18153e-08  6.01199e-09  2.89989e-09
  1.31696e-09  5.58466e-10  2.19170e-10  7.90801e-11  2.61799e-11  8.00284e-12
  2.29031e-12  6.22731e-13  1.62930e-13  4.16096e-14  1.03312e-14  2.54408e-15
  6.17498e-16  1.48848e-16  8.13759e-17  1.58602e-17  5.41092e-18  2.86314e-18
  0.00000e+00  0.00000e+00  0.00000e+00  0.00000e+00  0.00000e+00  0.00000e+00
  0.00000e+00  0.00000e+00  0.00000e+00  0.00000e+00  0.00000e+00  0.00000e+00
  0.00000e+00  0.00000e+00  0.00000e+00  0.00000e+00  0.00000e+00  0.00000e+00
  0.00000e+00  0.00000e+00  0.00000e+00  1.33261e-04  1.72282e-04  1.97535e-04
  1.98837e-04  1.78472e-04  1.49295e-04  1.18568e-04  8.16268e-05  4.16216e-05
  2.70730e-05  6.89662e-05  1.58227e-04  2.49795e-04  3.29865e-04  4.22664e-04
  5.09843e-04  5.39863e-04  4.89104e-04  3.83032e-04  2.66400e-04  1.69207e-04
  1.00428e-04  5.67042e-05  3.08918e-05  1.64301e-05  8.62696e-06  4.53308e-06
  2.43218e-06  1.37179e-06  8.39222e-07  5.65028e-07  4.11677e-07  3.12473e-07
  2.37981e-07  1.77208e-07  1.27118e-07  8.71922e-08  5.70000e-08  3.54705e-08
  2.10042e-08  1.18291e-08  6.32617e-09  3.20313e-09  1.52797e-09  6.82008e-10
  2.82615e-10  1.07939e-10  3.78168e-11  1.21837e-11  3.64463e-12  1.02527e-12
  2.75546e-13  7.14839e-14  1.80537e-14  4.54651e-15  1.08401e-15  2.64053e-16
  1.35393e-16  3.66733e-17  9.39795e-18  5.12751e-18  0.00000e+00  0.00000e+00
  0.00000e+00  0.00000e+00  0.00000e+00  0.00000e+00  0.00000e+00  0.00000e+00
  0.00000e+00  0.00000e+00  0.00000e+00  0.00000e+00  0.00000e+00  0.00000e+00
  0.00000e+00  0.00000e+00  0.00000e+00  0.00000e+00  0.00000e+00  0.00000e+00
  0.00000e+00  0.00000e+00  1.26989e-04  1.60217e-04  1.77660e-04  1.72474e-04
  1.51864e-04  1.29539e-04  1.08073e-04  7.80384e-05  4.25090e-05  3.74799e-05
  1.01865e-04  2.15616e-04  3.01086e-04  3.54639e-04  4.57983e-04  5.79339e-04
  6.29729e-04  5.71767e-04  4.41168e-04  3.00339e-04  1.86791e-04  1.08890e-04
  6.05943e-05  3.26181e-05  1.71567e-05  8.89052e-06  4.57641e-06  2.36562e-06
  1.24831e-06  6.87979e-07  4.05556e-07  2.58719e-07  1.76717e-07  1.25635e-07
  9.00917e-08  6.35668e-08  4.34241e-08  2.84479e-08  1.77776e-08  1.05645e-08
  5.95590e-09  3.17593e-09  1.59538e-09  7.50744e-10  3.28590e-10  1.32822e-10
  4.93406e-11  1.68313e-11  5.29963e-12  1.55471e-12  4.31921e-13  1.15464e-13
  2.97263e-14  7.51483e-15  1.86686e-15  4.58014e-16  1.24574e-16  5.11631e-17
  1.47924e-17  3.84344e-18  2.14363e-18  0.00000e+00  0.00000e+00  0.00000e+00
  0.00000e+00  0.00000e+00  0.00000e+00  0.00000e+00  0.00000e+00  0.00000e+00
  0.00000e+00  0.00000e+00  0.00000e+00  0.00000e+00  0.00000e+00  0.00000e+00
  0.00000e+00  0.00000e+00  0.00000e+00  0.00000e+00  0.00000e+00  0.00000e+00
  0.00000e+00  1.48879e-04  1.94153e-04  2.23420e-04  2.30169e-04  2.30227e-04
  2.36843e-04  2.31964e-04  1.91366e-04  1.18065e-04  7.20112e-05  1.22707e-04
  2.51319e-04  3.31372e-04  3.14950e-04  3.61885e-04  5.18771e-04  6.36454e-04
  6.06849e-04  4.71092e-04  3.17675e-04  1.95101e-04  1.12449e-04  6.19976e-05
  3.31187e-05  1.72942e-05  8.88367e-06  4.51154e-06  2.27712e-06  1.15105e-06
  5.89944e-07  3.12383e-07  1.74770e-07  1.04996e-07  6.75337e-08  4.54305e-08
  3.09709e-08  2.08272e-08  1.35638e-08  8.46243e-09  5.02299e-09  2.82248e-09
  1.49447e-09  7.41910e-10  3.42940e-10  1.46699e-10  5.77389e-11  2.08794e-11
  6.95822e-12  2.15309e-12  6.23626e-13  1.72853e-13  4.57985e-14  1.18725e-14
  3.00043e-15  7.11173e-16  2.94348e-16  8.34045e-17  2.16531e-17  5.77313e-18
  0.00000e+00  8.08081e-21  0.00000e+00  0.00000e+00  0.00000e+00  0.00000e+00
  0.00000e+00  0.00000e+00  0.00000e+00  0.00000e+00  0.00000e+00  0.00000e+00
  0.00000e+00  0.00000e+00  0.00000e+00  0.00000e+00  0.00000e+00  0.00000e+00
  0.00000e+00  0.00000e+00  0.00000e+00  0.00000e+00  0.00000e+00  0.00000e+00
  1.99348e-04  2.74889e-04  3.29664e-04  3.47283e-04  3.69842e-04  4.16688e-04
  4.21282e-04  3.76842e-04  2.53048e-04  1.22099e-04  1.17077e-04  2.49712e-04
  3.77952e-04  3.50490e-04  2.92527e-04  4.15028e-04  5.75960e-04  5.79540e-04
  4.56236e-04  3.07879e-04  1.88634e-04  1.08475e-04  5.97169e-05  3.18659e-05
  1.66155e-05  8.50870e-06  4.29233e-06  2.13708e-06  1.05227e-06  5.14473e-07
  2.52109e-07  1.26152e-07  6.63060e-08  3.75565e-08  2.29738e-08  1.47809e-08
  9.64010e-09  6.18249e-09  3.82415e-09  2.25384e-09  1.25534e-09  6.56366e-10
  3.20193e-10  1.44726e-10  6.03307e-11  2.30927e-11  8.15604e-12  2.66767e-12
  8.15198e-13  2.36066e-13  6.48616e-14  1.73680e-14  4.50557e-15  1.13230e-15
  2.78015e-16  1.16340e-16  3.15420e-17  8.02615e-18  4.73412e-18  0.00000e+00
  0.00000e+00  0.00000e+00  0.00000e+00  0.00000e+00  0.00000e+00  0.00000e+00
  0.00000e+00  0.00000e+00  0.00000e+00  0.00000e+00  0.00000e+00  0.00000e+00
  0.00000e+00  0.00000e+00  0.00000e+00  0.00000e+00  0.00000e+00  0.00000e+00
  0.00000e+00  0.00000e+00  0.00000e+00  0.00000e+00  0.00000e+00  2.73853e-04
  3.98613e-04  4.85136e-04  4.65143e-04  4.40236e-04  4.84755e-04  4.10754e-04
  4.76887e-04  4.09609e-04  1.98222e-04  1.10954e-04  2.05298e-04  3.64353e-04
  4.14573e-04  3.73890e-04  4.30403e-04  5.27147e-04  5.12626e-04  4.01367e-04
  2.71681e-04  1.67406e-04  9.68981e-05  5.36947e-05  2.88245e-05  1.51018e-05
  7.75503e-06  3.91030e-06  1.93563e-06  9.39227e-07  4.46006e-07  2.07482e-07
  9.54332e-08  4.45080e-08  2.19353e-08  1.18336e-08  6.97046e-09  4.31610e-09
  2.68903e-09  1.63299e-09  9.47978e-10  5.19593e-10  2.66492e-10  1.27016e-10
  5.59554e-11  2.27263e-11  8.49705e-12  2.94530e-12  9.53085e-13  2.89163e-13
  8.36488e-14  2.31569e-14  6.19801e-15  1.65958e-15  4.17952e-16  1.62745e-16
  5.80138e-17  1.02627e-17  3.27527e-18  1.71936e-18  0.00000e+00  0.00000e+00
  0.00000e+00  0.00000e+00  0.00000e+00  0.00000e+00  0.00000e+00  0.00000e+00
  0.00000e+00  0.00000e+00  0.00000e+00  0.00000e+00  0.00000e+00  0.00000e+00
  0.00000e+00  0.00000e+00  0.00000e+00  0.00000e+00  0.00000e+00  0.00000e+00
  0.00000e+00  0.00000e+00  0.00000e+00  0.00000e+00  3.58458e-04  5.52011e-04
  6.92584e-04  5.86588e-04  3.94856e-04  5.08225e-04  2.71024e-04  4.50288e-04
  5.21212e-04  2.83390e-04  1.33692e-04  1.59585e-04  2.80609e-04  3.77459e-04
  4.14709e-04  4.49029e-04  4.67518e-04  4.20052e-04  3.22227e-04  2.18878e-04
  1.36454e-04  8.00808e-05  4.49843e-05  2.44498e-05  1.29454e-05  6.70155e-06
  3.39518e-06  1.68076e-06  8.09947e-07  3.77926e-07  1.69903e-07  7.36207e-08
  3.12215e-08  1.34901e-08  6.29116e-09  3.27939e-09  1.87199e-09  1.11030e-09
  6.53031e-10  3.69681e-10  1.97743e-10  9.89025e-11  4.59183e-11  1.97245e-11
  7.82603e-12  2.87267e-12  9.85297e-13  3.16459e-13  9.66378e-14  2.81426e-14
  7.91277e-15  2.16690e-15  5.52188e-16  1.51802e-16  5.52014e-17  2.21454e-17
  3.44720e-18  2.11851e-18  0.00000e+00  0.00000e+00  0.00000e+00  0.00000e+00
  0.00000e+00  0.00000e+00  0.00000e+00  0.00000e+00  0.00000e+00  0.00000e+00
  0.00000e+00  0.00000e+00  0.00000e+00  0.00000e+00  0.00000e+00  0.00000e+00
  0.00000e+00  0.00000e+00  0.00000e+00  0.00000e+00  0.00000e+00  0.00000e+00
  0.00000e+00  0.00000e+00  0.00000e+00  4.25572e-04  6.91936e-04  9.31763e-04
  8.27080e-04  4.15602e-04  7.19119e-04  7.16003e-04  4.88588e-04  4.81645e-04
  3.16713e-04  1.74388e-04  1.50210e-04  2.12657e-04  2.94397e-04  3.52195e-04
  3.77947e-04  3.65549e-04  3.12513e-04  2.36647e-04  1.62060e-04  1.02756e-04
  6.14880e-05  3.52066e-05  1.94733e-05  1.04683e-05  5.48633e-06  2.80388e-06
  1.39372e-06  6.70205e-07  3.09368e-07  1.35868e-07  5.64289e-08  2.22852e-08
  8.61995e-09  3.47119e-09  1.55603e-09  7.89327e-10  4.33296e-10  2.42355e-10
  1.32213e-10  6.85686e-11  3.33400e-11  1.50873e-11  6.34026e-12  2.47375e-12
  8.97930e-13  3.06716e-13  9.90650e-14  3.04029e-14  9.02081e-15  2.58681e-15
  8.37745e-16  2.47488e-16  8.58437e-17  2.45195e-17  4.33225e-18  2.55336e-18
  0.00000e+00  0.00000e+00  0.00000e+00  0.00000e+00  0.00000e+00  0.00000e+00
  0.00000e+00  0.00000e+00  0.00000e+00  0.00000e+00  0.00000e+00  0.00000e+00
  0.00000e+00  0.00000e+00  0.00000e+00  0.00000e+00  0.00000e+00  0.00000e+00
  0.00000e+00  0.00000e+00  0.00000e+00  0.00000e+00  0.00000e+00  0.00000e+00
  0.00000e+00  0.00000e+00  4.43370e-04  7.44948e-04  1.06962e-03  1.08585e-03
  5.20531e-04  3.01590e-04  5.04326e-04  3.66234e-04  3.75854e-04  3.15739e-04
  2.10914e-04  1.61581e-04  1.75422e-04  2.17694e-04  2.54691e-04  2.67814e-04
  2.51560e-04  2.11324e-04  1.60219e-04  1.11343e-04  7.21178e-05  4.41735e-05
  2.58777e-05  1.46180e-05  8.00483e-06  4.25977e-06  2.20182e-06  1.10153e-06
  5.29887e-07  2.42780e-07  1.04747e-07  4.21297e-08  1.57705e-08  5.59542e-09
  1.97948e-09  7.54471e-10  3.27999e-10  1.60643e-10  8.33768e-11  4.32475e-11
  2.16128e-11  1.02086e-11  4.52272e-12  1.87012e-12  7.21526e-13  2.61420e-13
  8.97025e-14  2.91753e-14  9.11278e-15  2.76029e-15  7.78847e-16  2.70333e-16
  7.34159e-17  2.73885e-17  9.19310e-18  2.43094e-18  0.00000e+00  0.00000e+00
  0.00000e+00  0.00000e+00  0.00000e+00  0.00000e+00  0.00000e+00  0.00000e+00
  0.00000e+00  0.00000e+00  0.00000e+00  0.00000e+00  0.00000e+00  0.00000e+00
  0.00000e+00  0.00000e+00  0.00000e+00  0.00000e+00  0.00000e+00  0.00000e+00
  0.00000e+00  0.00000e+00  0.00000e+00  0.00000e+00  0.00000e+00  0.00000e+00
  0.00000e+00  4.01001e-04  6.75532e-04  9.97820e-04  1.14387e-03  8.43189e-04
  4.75189e-04  4.82510e-04  4.79964e-04  4.32346e-04  3.38180e-04  2.31717e-04
  1.66242e-04  1.48142e-04  1.56796e-04  1.69466e-04  1.71544e-04  1.58187e-04
  1.32457e-04  1.01424e-04  7.18377e-05  4.76532e-05  2.99394e-05  1.79806e-05
  1.03938e-05  5.80856e-06  3.14352e-06  1.64531e-06  8.29130e-07  3.99228e-07
  1.81717e-07  7.71848e-08  3.02241e-08  1.08486e-08  3.60517e-09  1.15119e-09
  3.78151e-10  1.38132e-10  5.80324e-11  2.70357e-11  1.30855e-11  6.26002e-12
  2.87444e-12  1.24786e-12  5.11585e-13  1.97122e-13  7.10572e-14  2.47115e-14
  8.23513e-15  2.63902e-15  8.75646e-16  2.69072e-16  9.30399e-17  2.95324e-17
  9.35611e-18  2.60199e-18  0.00000e+00  0.00000e+00  0.00000e+00  0.00000e+00
  0.00000e+00  0.00000e+00  0.00000e+00  0.00000e+00  0.00000e+00  0.00000e+00
  0.00000e+00  0.00000e+00  0.00000e+00  0.00000e+00  0.00000e+00  0.00000e+00
  0.00000e+00  0.00000e+00  0.00000e+00  0.00000e+00  0.00000e+00  0.00000e+00
  0.00000e+00  0.00000e+00  0.00000e+00  0.00000e+00  0.00000e+00  0.00000e+00
  3.18425e-04  5.26020e-04  7.77958e-04  9.67611e-04  9.65995e-04  8.46341e-04
  7.58491e-04  6.41603e-04  4.86134e-04  3.37686e-04  2.22706e-04  1.52139e-04
  1.19696e-04  1.09958e-04  1.08011e-04  1.04029e-04  9.40397e-05  7.86894e-05
  6.09833e-05  4.40657e-05  2.99463e-05  1.93033e-05  1.18893e-05  7.03633e-06
  4.01473e-06  2.21005e-06  1.17105e-06  5.94067e-07  2.86043e-07  1.29221e-07
  5.40262e-08  2.06380e-08  7.15267e-09  2.26210e-09  6.70403e-10  1.96025e-10
  6.08603e-11  2.14140e-11  8.61776e-12  3.78035e-12  1.70287e-12  7.55628e-13
  3.23295e-13  1.31418e-13  5.06562e-14  1.84012e-14  6.53302e-15  2.24015e-15
  6.91730e-16  2.41504e-16  7.09515e-17  2.69474e-17  6.81876e-18  1.35959e-19
  0.00000e+00  0.00000e+00  0.00000e+00  0.00000e+00  0.00000e+00  0.00000e+00
  0.00000e+00  0.00000e+00  0.00000e+00  0.00000e+00  0.00000e+00  0.00000e+00
  0.00000e+00  0.00000e+00  0.00000e+00  0.00000e+00  0.00000e+00  0.00000e+00
  0.00000e+00  0.00000e+00  0.00000e+00  0.00000e+00  0.00000e+00  0.00000e+00
  0.00000e+00  0.00000e+00  0.00000e+00  0.00000e+00  0.00000e+00  2.27068e-04
  3.63827e-04  5.30214e-04  6.81257e-04  7.60611e-04  7.55951e-04  6.87019e-04
  5.62680e-04  4.13762e-04  2.80989e-04  1.83686e-04  1.22750e-04  8.99903e-05
  7.45680e-05  6.70678e-05  6.12242e-05  5.40462e-05  4.50839e-05  3.52980e-05
  2.59764e-05  1.80572e-05  1.19269e-05  7.52637e-06  4.55635e-06  2.65185e-06
  1.48311e-06  7.94332e-07  4.04808e-07  1.94446e-07  8.69700e-08  3.57289e-08
  1.33163e-08  4.47455e-09  1.36192e-09  3.83227e-10  1.03522e-10  2.84036e-11
  8.45998e-12  2.86592e-12  1.09839e-12  4.53250e-13  1.92001e-13  7.99948e-14
  3.24094e-14  1.22086e-14  4.60670e-15  1.79229e-15  5.86374e-16  2.29577e-16
  7.94843e-17  2.34441e-17  9.87692e-18  2.18287e-18  4.38352e-20  0.00000e+00
  0.00000e+00  0.00000e+00  0.00000e+00  0.00000e+00  0.00000e+00  0.00000e+00
  0.00000e+00  0.00000e+00  0.00000e+00  0.00000e+00  0.00000e+00  0.00000e+00
  0.00000e+00  0.00000e+00  0.00000e+00  0.00000e+00  0.00000e+00  0.00000e+00
  0.00000e+00  0.00000e+00  0.00000e+00  0.00000e+00  0.00000e+00  0.00000e+00
  0.00000e+00  0.00000e+00  0.00000e+00  0.00000e+00  1.48860e-04  2.30506e-04
  3.28130e-04  4.21748e-04  4.84731e-04  4.99070e-04  4.61591e-04  3.82827e-04
  2.86878e-04  1.98991e-04  1.32429e-04  8.85861e-05  6.27463e-05  4.86225e-05
  4.07507e-05  3.53600e-05  3.04045e-05  2.51933e-05  1.98577e-05  1.48363e-05
  1.05204e-05  7.10332e-06  4.58275e-06  2.83216e-06  1.67771e-06  9.50864e-07
  5.13230e-07  2.61856e-07  1.25012e-07  5.51576e-08  2.22027e-08  8.06753e-09
  2.63518e-09  7.78264e-10  2.11494e-10  5.44016e-11  1.37975e-11  3.63665e-12
  1.04686e-12  3.41573e-13  1.24816e-13  4.90230e-14  1.96018e-14  7.87573e-15
  2.90436e-15  1.12773e-15  4.04713e-16  1.44678e-16  5.37951e-17  2.06079e-17
  3.91286e-18  1.53414e-19  0.00000e+00  0.00000e+00  0.00000e+00  0.00000e+00
  0.00000e+00  0.00000e+00  0.00000e+00  0.00000e+00  0.00000e+00  0.00000e+00
  0.00000e+00  0.00000e+00  0.00000e+00  0.00000e+00  0.00000e+00  0.00000e+00
  0.00000e+00  0.00000e+00  0.00000e+00  0.00000e+00  0.00000e+00  0.00000e+00
  0.00000e+00  0.00000e+00  0.00000e+00  0.00000e+00  0.00000e+00  0.00000e+00
  0.00000e+00  0.00000e+00  0.00000e+00  9.14961e-05  1.36946e-04  1.89783e-04
  2.40539e-04  2.76500e-04  2.87155e-04  2.69036e-04  2.27676e-04  1.75580e-04
  1.25782e-04  8.61112e-05  5.84129e-05  4.08724e-05  3.04311e-05  2.42161e-05
  2.01107e-05  1.68380e-05  1.38159e-05  1.09220e-05  8.25387e-06  5.94994e-06
  4.09380e-06  2.69207e-06  1.69310e-06  1.01734e-06  5.82080e-07  3.15252e-07
  1.60273e-07  7.56787e-08  3.27943e-08  1.28933e-08  4.56261e-09  1.45173e-09
  4.18635e-10  1.11218e-10  2.78387e-11  6.76140e-12  1.65633e-12  4.24683e-13
  1.19275e-13  3.79899e-14  1.31961e-14  5.06887e-15  1.64183e-15  6.86369e-16
  2.72029e-16  9.95050e-17  3.66418e-17  1.45779e-17  5.67898e-18  1.38876e-19
  3.94395e-20  0.00000e+00  0.00000e+00  0.00000e+00  0.00000e+00  0.00000e+00
  0.00000e+00  0.00000e+00  0.00000e+00  0.00000e+00  0.00000e+00  0.00000e+00
  0.00000e+00  0.00000e+00  0.00000e+00  0.00000e+00  0.00000e+00  0.00000e+00
  0.00000e+00  0.00000e+00  0.00000e+00  0.00000e+00  0.00000e+00  0.00000e+00
  0.00000e+00  0.00000e+00  0.00000e+00  0.00000e+00  0.00000e+00  0.00000e+00
  0.00000e+00  0.00000e+00  5.59936e-06  7.51854e-06  9.68614e-06  1.20869e-05
  1.49060e-05  1.87518e-05  2.48875e-05  3.53610e-05  5.28728e-05  8.01538e-05
  1.18648e-04  1.66632e-04  2.17575e-04  2.60254e-04  2.82118e-04  2.75382e-04
  2.41916e-04  1.92392e-04  1.40094e-04  9.47298e-05  6.03442e-05  3.66900e-05
  2.15305e-05  1.23040e-05  6.89260e-06  3.80041e-06  2.06770e-06  1.11775e-06
  6.20579e-07  3.93786e-07  3.36606e-07  3.88168e-07  5.02811e-07  6.38494e-07
  7.55277e-07  8.20738e-07  8.17259e-07  7.46312e-07  6.26197e-07  4.83983e-07
  3.45684e-07  2.29093e-07  1.41587e-07  8.21048e-08  4.49811e-08  2.34452e-08
  1.16983e-08  5.60893e-09  2.58388e-09  1.13804e-09  4.74629e-10  1.85381e-10
  6.70390e-11  2.22794e-11  6.80049e-12  1.91399e-12  5.00847e-13  1.23298e-13
  2.94738e-14  6.78714e-15  1.47746e-15  3.11934e-16  6.98472e-17  4.97762e-18
  9.52338e-19  0.00000e+00  0.00000e+00  0.00000e+00  0.00000e+00  0.00000e+00
  0.00000e+00  0.00000e+00  0.00000e+00  0.00000e+00  0.00000e+00  0.00000e+00
  0.00000e+00  0.00000e+00  0.00000e+00  0.00000e+00  0.00000e+00  0.00000e+00
  0.00000e+00  1.02575e-05  1.39518e-05  1.80385e-05  2.22544e-05  2.65829e-05
  3.17376e-05  3.97086e-05  5.41181e-05  8.00551e-05  1.22939e-04  1.86041e-04
  2.67096e-04  3.55646e-04  4.33059e-04  4.76837e-04  4.69995e-04  4.12308e-04
  3.23180e-04  2.29507e-04  1.50472e-04  9.28036e-05  5.47275e-05  3.12768e-05
  1.75100e-05  9.68040e-06  5.31239e-06  2.90300e-06  1.59277e-06  9.14132e-07
  6.23655e-07  5.94986e-07  7.51311e-07  1.02479e-06  1.33841e-06  1.60795e-06
  1.75953e-06  1.75179e-06  1.58930e-06  1.31740e-06  1.00121e-06  7.00638e-07
  4.53791e-07  2.73739e-07  1.54980e-07  8.31050e-08  4.26411e-08  2.11451e-08
  1.02091e-08  4.80827e-09  2.19734e-09  9.61889e-10  3.96598e-10  1.51398e-10
  5.28280e-11  1.67424e-11  4.83593e-12  1.28358e-12  3.16488e-13  7.37606e-14
  1.64730e-14  3.64116e-15  7.54403e-16  1.62626e-16  3.25041e-17  2.12406e-18
  0.00000e+00  0.00000e+00  0.00000e+00  0.00000e+00  0.00000e+00  0.00000e+00
  0.00000e+00  0.00000e+00  0.00000e+00  0.00000e+00  0.00000e+00  0.00000e+00
  0.00000e+00  0.00000e+00  0.00000e+00  0.00000e+00  0.00000e+00  0.00000e+00
  1.82960e-05  2.53428e-05  3.30998e-05  4.06504e-05  4.72228e-05  5.32270e-05
  6.15120e-05  7.81684e-05  1.12144e-04  1.72818e-04  2.64922e-04  3.82828e-04
  5.09895e-04  6.24361e-04  7.02436e-04  7.14763e-04  6.40907e-04  5.02308e-04
  3.50161e-04  2.23216e-04  1.33532e-04  7.65427e-05  4.27424e-05  2.35635e-05
  1.29620e-05  7.16927e-06  4.00684e-06  2.28490e-06  1.39271e-06  1.04083e-06
  1.09801e-06  1.48399e-06  2.10166e-06  2.80592e-06  3.41387e-06  3.75292e-06
  3.72387e-06  3.34067e-06  2.71841e-06  2.01578e-06  1.37014e-06  8.59630e-07
  5.01898e-07  2.75369e-07  1.43659e-07  7.22541e-08  3.55384e-08  1.72851e-08
  8.34101e-09  3.96381e-09  1.82361e-09  7.94250e-10  3.20153e-10  1.17416e-10
  3.87791e-11  1.15308e-11  3.10842e-12  7.71639e-13  1.78350e-13  3.93827e-14
  8.50039e-15  1.73796e-15  3.47579e-16  7.22530e-17  4.49551e-18  8.11024e-19
  0.00000e+00  0.00000e+00  0.00000e+00  0.00000e+00  0.00000e+00  0.00000e+00
  0.00000e+00  0.00000e+00  0.00000e+00  0.00000e+00  0.00000e+00  0.00000e+00
  0.00000e+00  0.00000e+00  0.00000e+00  0.00000e+00  0.00000e+00  3.15989e-05
  4.47807e-05  5.94525e-05  7.32394e-05  8.33334e-05  8.86843e-05  9.28930e-05
  1.05873e-04  1.42612e-04  2.17527e-04  3.32860e-04  4.67167e-04  5.86573e-04
  6.83607e-04  7.86026e-04  8.81062e-04  8.62815e-04  7.00635e-04  4.86736e-04
  3.03854e-04  1.77186e-04  9.92055e-05  5.44546e-05  2.98230e-05  1.65573e-05
  9.44442e-06  5.58093e-06  3.44362e-06  2.31065e-06  1.90457e-06  2.15264e-06
  3.01459e-06  4.36213e-06  5.91686e-06  7.27247e-06  8.01622e-06  7.90337e-06
  6.97592e-06  5.53209e-06  3.96548e-06  2.59024e-06  1.55684e-06  8.70654e-07
  4.58987e-07  2.31681e-07  1.14052e-07  5.58019e-08  2.75114e-08  1.36939e-08
  6.79551e-09  3.28530e-09  1.50660e-09  6.38824e-10  2.45361e-10  8.42875e-11
  2.58277e-11  7.09365e-12  1.77170e-12  4.09318e-13  8.86778e-14  1.85202e-14
  3.79438e-15  7.39730e-16  1.53333e-16  9.01020e-18  1.59489e-18  0.00000e+00
  0.00000e+00  0.00000e+00  0.00000e+00  0.00000e+00  0.00000e+00  0.00000e+00
  0.00000e+00  0.00000e+00  0.00000e+00  0.00000e+00  0.00000e+00  0.00000e+00
  0.00000e+00  0.00000e+00  0.00000e+00  0.00000e+00  5.24105e-05  7.62051e-05
  1.03292e-04  1.28495e-04  1.44522e-04  1.46369e-04  1.37793e-04  1.34715e-04
  1.61806e-04  2.40517e-04  3.64503e-04  4.73943e-04  4.99231e-04  4.72729e-04
  5.14892e-04  7.59222e-04  9.51291e-04  8.51270e-04  6.02674e-04  3.72574e-04
  2.13496e-04  1.17634e-04  6.40331e-05  3.53156e-05  2.02736e-05  1.24140e-05
  8.17178e-06  5.72777e-06  4.33525e-06  3.87376e-06  4.48796e-06  6.29628e-06
  9.16630e-06  1.25668e-05  1.55849e-05  1.72109e-05  1.68191e-05  1.45306e-05
  1.11377e-05  7.63288e-06  4.72967e-06  2.68661e-06  1.42132e-06  7.13259e-07
  3.46994e-07  1.67772e-07  8.25216e-08  4.18095e-08  2.16966e-08  1.12843e-08
  5.71415e-09  2.73803e-09  1.21070e-09  4.83739e-10  1.72101e-10  5.42222e-11
  1.51797e-11  3.82328e-12  8.82231e-13  1.90157e-13  3.89621e-14  7.71456e-15
  1.49198e-15  2.85546e-16  5.56382e-17  2.96745e-18  0.00000e+00  0.00000e+00
  0.00000e+00  0.00000e+00  0.00000e+00  0.00000e+00  0.00000e+00  0.00000e+00
  0.00000e+00  0.00000e+00  0.00000e+00  0.00000e+00  0.00000e+00  0.00000e+00
  0.00000e+00  0.00000e+00  0.00000e+00  8.25962e-05  1.23139e-04  1.70340e-04
  2.14344e-04  2.40103e-04  2.35232e-04  2.02083e-04  1.64659e-04  1.62808e-04
  2.30938e-04  3.56465e-04  4.34638e-04  3.77508e-04  3.32766e-04  2.57183e-04
  4.62942e-04  8.67933e-04  8.91250e-04  6.53416e-04  4.04696e-04  2.30120e-04
  1.25914e-04  6.87483e-05  3.89844e-05  2.41271e-05  1.69076e-05  1.31692e-05
  1.07781e-05  9.11616e-06  8.54522e-06  9.78656e-06  1.34045e-05  1.93938e-05
  2.67922e-05  3.35566e-05  3.71626e-05  3.59414e-05  3.02282e-05  2.21783e-05
  1.43380e-05  8.29612e-06  4.38238e-06  2.16325e-06  1.02538e-06  4.81821e-07
  2.32055e-07  1.17294e-07  6.22956e-08  3.40197e-08  1.85041e-08  9.72186e-09
  4.80863e-09  2.19073e-09  9.01606e-10  3.30072e-10  1.06539e-10  3.03548e-11
  7.72187e-12  1.77942e-12  3.81574e-13  7.74622e-14  1.48356e-14  2.84624e-15
  5.28140e-16  1.02413e-16  5.22287e-18  0.00000e+00  0.00000e+00  0.00000e+00
  0.00000e+00  0.00000e+00  0.00000e+00  0.00000e+00  0.00000e+00  0.00000e+00
  0.00000e+00  0.00000e+00  0.00000e+00  0.00000e+00  0.00000e+00  0.00000e+00
  0.00000e+00  0.00000e+00  1.22202e-04  1.85792e-04  2.59900e-04  3.26900e-04
  3.63110e-04  3.52268e-04  2.92397e-04  2.06030e-04  1.51994e-04  1.91141e-04
  3.20408e-04  4.10946e-04  3.28140e-04  3.43080e-04  3.51181e-04  3.94661e-04
  7.48976e-04  8.18114e-04  6.16138e-04  3.84823e-04  2.18925e-04  1.19965e-04
  6.65776e-05  4.01178e-05  2.87429e-05  2.50368e-05  2.38917e-05  2.24582e-05
  2.05008e-05  1.95986e-05  2.17927e-05  2.87013e-05  4.08972e-05  5.68822e-05
  7.21983e-05  8.04346e-05  7.69441e-05  6.26111e-05  4.34437e-05  2.60498e-05
  1.38035e-05  6.65680e-06  3.02882e-06  1.35759e-06  6.28538e-07  3.12103e-07
  1.67467e-07  9.46538e-08  5.42108e-08  3.04166e-08  1.63087e-08  8.19758e-09
  3.79648e-09  1.59219e-09  5.95068e-10  1.96006e-10  5.67190e-11  1.45648e-11
  3.36301e-12  7.15178e-13  1.43534e-13  2.76681e-14  5.19279e-15  9.30178e-16
  1.73368e-16  3.13370e-17  1.44254e-18  0.00000e+00  0.00000e+00  0.00000e+00
  0.00000e+00  0.00000e+00  0.00000e+00  0.00000e+00  0.00000e+00  0.00000e+00
  0.00000e+00  0.00000e+00  0.00000e+00  0.00000e+00  0.00000e+00  0.00000e+00
  0.00000e+00  1.67857e-04  2.57920e-04  3.58042e-04  4.33690e-04  4.57441e-04
  4.48412e-04  4.04771e-04  2.84139e-04  1.56155e-04  1.39400e-04  2.57411e-04
  3.93363e-04  3.52031e-04  2.63859e-04  3.33879e-04  4.54545e-04  6.59543e-04
  6.73911e-04  5.06771e-04  3.18380e-04  1.81758e-04  1.00361e-04  5.75356e-05
  3.88991e-05  3.59380e-05  4.15726e-05  4.77936e-05  4.93386e-05  4.69155e-05
  4.50617e-05  4.84859e-05  6.09035e-05  8.47562e-05  1.18658e-04  1.53455e-04
  1.72836e-04  1.63508e-04  1.27705e-04  8.24683e-05  4.48646e-05  2.12581e-05
  9.19101e-06  3.85437e-06  1.68534e-06  8.15173e-07  4.40585e-07  2.56071e-07
  1.52223e-07  8.91863e-08  5.03520e-08  2.69917e-08  1.35656e-08  6.30425e-09
  2.66662e-09  1.00936e-09  3.37294e-10  9.89334e-11  2.56103e-11  5.92741e-12
  1.25504e-12  2.50340e-13  4.77348e-14  8.75448e-15  1.54227e-15  2.72313e-16
  5.04086e-17  2.22150e-18  0.00000e+00  0.00000e+00  0.00000e+00  0.00000e+00
  0.00000e+00  0.00000e+00  0.00000e+00  0.00000e+00  0.00000e+00  0.00000e+00
  0.00000e+00  0.00000e+00  0.00000e+00  0.00000e+00  0.00000e+00  0.00000e+00
  2.12277e-04  3.27411e-04  4.44591e-04  4.94814e-04  4.41866e-04  4.16151e-04
  4.68249e-04  3.79327e-04  1.89688e-04  1.03760e-04  1.77854e-04  3.33435e-04
  4.22270e-04  4.16978e-04  4.40144e-04  5.02078e-04  5.51965e-04  4.99880e-04
  3.65546e-04  2.28860e-04  1.31429e-04  7.45762e-05  4.57693e-05  3.73998e-05
  4.93845e-05  7.61155e-05  1.00316e-04  1.08879e-04  1.05281e-04  1.01280e-04
  1.06051e-04  1.26340e-04  1.69598e-04  2.38194e-04  3.15498e-04  3.61192e-04
  3.37455e-04  2.49947e-04  1.46822e-04  7.03520e-05  2.90196e-05  1.12055e-05
  4.54896e-06  2.15027e-06  1.18884e-06  7.13823e-07  4.35272e-07  2.60355e-07
  1.50410e-07  8.32282e-08  4.37920e-08  2.17112e-08  1.00191e-08  4.23655e-09
  1.61271e-09  5.43816e-10  1.61014e-10  4.19430e-11  9.73928e-12  2.05675e-12
  4.04219e-13  7.66720e-14  1.38470e-14  2.46073e-15  4.11062e-16  7.62467e-17
  3.22621e-18  0.00000e+00  0.00000e+00  0.00000e+00  0.00000e+00  0.00000e+00
  0.00000e+00  0.00000e+00  0.00000e+00  0.00000e+00  0.00000e+00  0.00000e+00
  0.00000e+00  0.00000e+00  0.00000e+00  0.00000e+00  0.00000e+00  2.45565e-04
  3.80003e-04  5.12227e-04  5.46482e-04  4.22464e-04  3.14418e-04  3.62725e-04
  3.42517e-04  1.96537e-04  9.15961e-05  1.09387e-04  2.19458e-04  3.36802e-04
  4.00806e-04  4.20520e-04  4.20210e-04  3.95574e-04  3.27689e-04  2.31810e-04
  1.45001e-04  8.87900e-05  6.02711e-05  4.53002e-05  4.30351e-05  7.50122e-05
  1.44734e-04  2.08848e-04  2.31325e-04  2.24833e-04  2.18244e-04  2.25111e-04
  2.52963e-04  3.20527e-04  4.45811e-04  6.05069e-04  7.05987e-04  6.47515e-04
  4.45475e-04  2.29770e-04  9.31762e-05  3.29963e-05  1.22807e-05  5.78957e-06
  3.39220e-06  2.13525e-06  1.32574e-06  7.93190e-07  4.56493e-07  2.53026e-07
  1.34917e-07  6.88965e-08  3.34147e-08  1.52028e-08  6.38525e-09  2.42987e-09
  8.22869e-10  2.45064e-10  6.41245e-11  1.49166e-11  3.14042e-12  6.13617e-13
  1.15207e-13  2.07187e-14  3.58902e-15  5.89226e-16  1.08295e-16  4.41302e-18
  0.00000e+00  0.00000e+00  0.00000e+00  0.00000e+00  0.00000e+00  0.00000e+00
  0.00000e+00  0.00000e+00  0.00000e+00  0.00000e+00  0.00000e+00  0.00000e+00
  0.00000e+00  0.00000e+00  0.00000e+00  0.00000e+00  2.58445e-04  4.00033e-04
  5.47071e-04  6.21212e-04  5.65149e-04  4.24343e-04  2.79756e-04  2.13010e-04
  1.55404e-04  8.48913e-05  6.50418e-05  1.07938e-04  1.74799e-04  2.26178e-04
  2.50952e-04  2.53798e-04  2.33701e-04  1.88482e-04  1.32058e-04  8.99239e-05
  7.89505e-05  9.10056e-05  9.41530e-05  8.01753e-05  1.20707e-04  2.63691e-04
  4.05453e-04  4.51417e-04  4.42088e-04  4.41965e-04  4.57759e-04  4.82818e-04
  5.57455e-04  7.43346e-04  1.02072e-03  1.20406e-03  1.06370e-03  6.53339e-04
  2.79094e-04  9.22093e-05  3.16427e-05  1.59032e-05  1.04136e-05  6.91511e-06
  4.32381e-06  2.54831e-06  1.43441e-06  7.79327e-07  4.10847e-07  2.10165e-07
  1.03850e-07  4.91358e-08  2.19718e-08  9.13049e-09  3.45798e-09  1.17066e-09
  3.49392e-10  9.16036e-11  2.13025e-11  4.47578e-12  8.70982e-13  1.63011e-13
  2.92031e-14  5.11798e-15  7.89643e-16  1.44448e-16  5.66417e-18  0.00000e+00
  0.00000e+00  0.00000e+00  0.00000e+00  0.00000e+00  0.00000e+00  0.00000e+00
  0.00000e+00  0.00000e+00  0.00000e+00  0.00000e+00  0.00000e+00  0.00000e+00
  0.00000e+00  0.00000e+00  0.00000e+00  2.48034e-04  3.78289e-04  5.16241e-04
  6.07559e-04  6.06615e-04  4.95916e-04  3.04233e-04  1.80396e-04  1.26201e-04
  7.33599e-05  4.08922e-05  4.43696e-05  6.79321e-05  9.36535e-05  1.15920e-04
  1.30810e-04  1.28726e-04  1.05867e-04  7.75166e-05  7.41031e-05  1.22084e-04
  2.12232e-04  2.66345e-04  2.10185e-04  1.94105e-04  4.14153e-04  6.73880e-04
  7.57950e-04  7.66177e-04  8.20038e-04  8.75847e-04  8.64435e-04  8.66200e-04
  1.03848e-03  1.38362e-03  1.59161e-03  1.28409e-03  6.46970e-04  2.09734e-04
  6.99098e-05  4.50287e-05  3.50702e-05  2.41511e-05  1.48261e-05  8.45007e-06
  4.59351e-06  2.41874e-06  1.24402e-06  6.26978e-07  3.09217e-07  1.48401e-07
  6.86412e-08  3.01782e-08  1.23911e-08  4.65738e-09  1.57065e-09  4.68004e-10
  1.22582e-10  2.84583e-11  5.96998e-12  1.15531e-12  2.11423e-13  3.83846e-14
  6.68309e-15  1.06645e-15  1.80190e-16  6.83598e-18  0.00000e+00  0.00000e+00
  0.00000e+00  0.00000e+00  0.00000e+00  0.00000e+00  0.00000e+00  0.00000e+00
  0.00000e+00  0.00000e+00  0.00000e+00  0.00000e+00  0.00000e+00  0.00000e+00
  0.00000e+00  0.00000e+00  2.22084e-04  3.27980e-04  4.32986e-04  4.93453e-04
  4.73373e-04  3.77407e-04  2.52010e-04  1.60331e-04  1.04898e-04  6.23388e-05
  3.98321e-05  4.21295e-05  5.80446e-05  7.76451e-05  9.80876e-05  1.13662e-04
  1.11606e-04  8.79094e-05  6.51978e-05  8.93170e-05  2.09776e-04  4.32046e-04
  6.13368e-04  5.04176e-04  2.93845e-04  4.81996e-04  8.45705e-04  9.98922e-04
  1.10117e-03  1.33979e-03  1.52410e-03  1.40448e-03  1.15494e-03  1.12416e-03
  1.32935e-03  1.36034e-03  8.76010e-04  3.03341e-04  1.19552e-04  1.35752e-04
  1.27307e-04  8.83572e-05  5.19656e-05  2.80992e-05  1.45588e-05  7.36966e-06
  3.67622e-06  1.81311e-06  8.83992e-07  4.24571e-07  1.99486e-07  9.07158e-08
  3.93431e-08  1.59762e-08  5.95235e-09  1.99391e-09  5.91277e-10  1.54288e-10
  3.57097e-11  7.46148e-12  1.43814e-12  2.61846e-13  4.78029e-14  8.23314e-15
  1.38960e-15  2.01486e-16  7.73120e-18  0.00000e+00  0.00000e+00  0.00000e+00
  0.00000e+00  0.00000e+00  0.00000e+00  0.00000e+00  0.00000e+00  0.00000e+00
  0.00000e+00  0.00000e+00  0.00000e+00  0.00000e+00  0.00000e+00  0.00000e+00
  0.00000e+00  1.94913e-04  2.77790e-04  3.52816e-04  3.86642e-04  3.56906e-04
  2.79884e-04  1.98444e-04  1.38262e-04  9.62652e-05  7.06845e-05  7.00240e-05
  9.43001e-05  1.33706e-04  1.77103e-04  2.08253e-04  2.15118e-04  1.89377e-04
  1.33244e-04  8.49862e-05  1.11257e-04  2.86177e-04  6.40919e-04  9.95764e-04
  8.95601e-04  4.19979e-04  3.62984e-04  6.90758e-04  9.18441e-04  1.18988e-03
  1.77424e-03  2.22685e-03  1.89892e-03  1.20418e-03  8.38656e-04  7.70364e-04
  5.96367e-04  2.57815e-04  1.96582e-04  3.86905e-04  4.23306e-04  3.01906e-04
  1.73066e-04  8.93930e-05  4.41112e-05  2.13906e-05  1.03155e-05  4.96599e-06
  2.38629e-06  1.14138e-06  5.40406e-07  2.51118e-07  1.13165e-07  4.86785e-08
  1.96061e-08  7.24351e-09  2.40630e-09  7.08115e-10  1.83568e-10  4.22446e-11
  8.77454e-12  1.68328e-12  3.06140e-13  5.39075e-14  9.63107e-15  1.63079e-15
  2.41055e-16  8.21334e-18  0.00000e+00  0.00000e+00  0.00000e+00  0.00000e+00
  0.00000e+00  0.00000e+00  0.00000e+00  0.00000e+00  0.00000e+00  0.00000e+00
  0.00000e+00  0.00000e+00  0.00000e+00  0.00000e+00  0.00000e+00  0.00000e+00
  1.79188e-04  2.50606e-04  3.13792e-04  3.44061e-04  3.27096e-04  2.74942e-04
  2.15181e-04  1.64133e-04  1.25730e-04  1.08905e-04  1.24489e-04  1.72163e-04
  2.51529e-04  3.54958e-04  4.22587e-04  4.21629e-04  3.56740e-04  2.37863e-04
  1.29920e-04  1.20336e-04  2.87994e-04  6.68015e-04  1.09563e-03  1.09308e-03
  5.54595e-04  2.17704e-04  3.35795e-04  5.17415e-04  7.98536e-04  1.56414e-03
  2.24985e-03  1.71349e-03  7.47656e-04  3.23581e-04  2.17056e-04  1.53246e-04
  2.75499e-04  6.79642e-04  9.22275e-04  7.63490e-04  4.68747e-04  2.45925e-04
  1.19829e-04  5.67160e-05  2.66585e-05  1.25599e-05  5.94811e-06  2.82915e-06
  1.34624e-06  6.36315e-07  2.95679e-07  1.33254e-07  5.72434e-08  2.29720e-08
  8.43150e-09  2.77679e-09  8.09509e-10  2.08002e-10  4.75153e-11  9.81819e-12
  1.87546e-12  3.40132e-13  5.96270e-14  1.08778e-14  1.83117e-15  2.85636e-16
  8.18366e-18  0.00000e+00  0.00000e+00  0.00000e+00  0.00000e+00  0.00000e+00
  0.00000e+00  0.00000e+00  0.00000e+00  0.00000e+00  0.00000e+00  0.00000e+00
  0.00000e+00  0.00000e+00  0.00000e+00  0.00000e+00  0.00000e+00  1.82089e-04
  2.57031e-04  3.27765e-04  3.72410e-04  3.77852e-04  3.50358e-04  3.04152e-04
  2.47739e-04  1.93323e-04  1.64348e-04  1.79338e-04  2.41848e-04  3.72476e-04
  5.67544e-04  6.73474e-04  6.65880e-04  5.72893e-04  3.81340e-04  1.94637e-04
  1.20431e-04  2.18447e-04  4.95787e-04  8.21677e-04  8.71847e-04  5.14065e-04
  1.79455e-04  1.74908e-04  2.86932e-04  3.70706e-04  7.14745e-04  1.13515e-03
  7.18562e-04  2.22764e-04  1.37672e-04  1.38834e-04  2.31940e-04  5.72545e-04
  9.99389e-04  1.09692e-03  8.33859e-04  4.99176e-04  2.60988e-04  1.27476e-04
  6.04774e-05  2.84462e-05  1.34002e-05  6.35242e-06  3.03352e-06  1.45450e-06
  6.94569e-07  3.26315e-07  1.48465e-07  6.41796e-08  2.58001e-08  9.43887e-09
  3.08568e-09  8.90661e-10  2.26581e-10  5.13237e-11  1.05447e-11  2.00154e-12
  3.61723e-13  6.30411e-14  1.07238e-14  2.02005e-15  3.18100e-16  7.65834e-18
  0.00000e+00  0.00000e+00  0.00000e+00  0.00000e+00  0.00000e+00  0.00000e+00
  0.00000e+00  0.00000e+00  0.00000e+00  0.00000e+00  0.00000e+00  0.00000e+00
  0.00000e+00  0.00000e+00  0.00000e+00  0.00000e+00  2.05626e-04  2.99445e-04
  3.94853e-04  4.63522e-04  4.88258e-04  4.79792e-04  4.44618e-04  3.71119e-04
  2.77907e-04  2.13808e-04  2.12826e-04  2.88108e-04  4.81901e-04  7.42692e-04
  7.91555e-04  7.71176e-04  7.15187e-04  4.98516e-04  2.58165e-04  1.24851e-04
  1.37838e-04  2.76052e-04  4.43516e-04  4.75981e-04  3.19942e-04  1.87175e-04
  2.89226e-04  5.76402e-04  8.51513e-04  1.03484e-03  1.18797e-03  1.12028e-03
  9.45851e-04  6.83052e-04  4.31849e-04  3.88887e-04  5.84014e-04  8.13847e-04
  8.30854e-04  6.36890e-04  3.97812e-04  2.18598e-04  1.11674e-04  5.49050e-05
  2.65096e-05  1.27259e-05  6.12565e-06  2.97111e-06  1.45068e-06  7.07239e-07
  3.39337e-07  1.57292e-07  6.89404e-08  2.79258e-08  1.02284e-08  3.32869e-09
  9.52916e-10  2.40242e-10  5.39658e-11  1.10210e-11  2.08590e-12  3.76881e-13
  6.52527e-14  1.10776e-14  2.16597e-15  3.53078e-16  1.79417e-17  0.00000e+00
  0.00000e+00  0.00000e+00  0.00000e+00  0.00000e+00  0.00000e+00  0.00000e+00
  0.00000e+00  0.00000e+00  0.00000e+00  0.00000e+00  0.00000e+00  0.00000e+00
  0.00000e+00  0.00000e+00  0.00000e+00  2.46583e-04  3.73140e-04  5.06952e-04
  5.96044e-04  6.09630e-04  6.01920e-04  5.91838e-04  5.00093e-04  3.50603e-04
  2.40387e-04  2.18710e-04  2.93110e-04  4.82307e-04  6.74930e-04  6.32421e-04
  6.44727e-04  6.81326e-04  5.18036e-04  2.87664e-04  1.32795e-04  8.85394e-05
  1.27685e-04  1.86639e-04  1.95813e-04  1.55302e-04  1.75462e-04  3.79865e-04
  7.87264e-04  1.27230e-03  1.66520e-03  1.99878e-03  2.11523e-03  1.74074e-03
  1.10063e-03  5.97330e-04  3.82869e-04  3.93037e-04  4.69248e-04  4.72638e-04
  3.81865e-04  2.58066e-04  1.53907e-04  8.45659e-05  4.40931e-05  2.22514e-05
  1.10325e-05  5.44547e-06  2.70321e-06  1.35379e-06  6.79031e-07  3.35452e-07
  1.59633e-07  7.14140e-08  2.93148e-08  1.08024e-08  3.51484e-09  1.00199e-09
  2.51028e-10  5.60557e-11  1.13841e-11  2.14943e-12  3.84724e-13  6.66831e-14
  1.12631e-14  2.30102e-15  3.75342e-16  2.03979e-17  0.00000e+00  0.00000e+00
  0.00000e+00  0.00000e+00  0.00000e+00  0.00000e+00  0.00000e+00  0.00000e+00
  0.00000e+00  0.00000e+00  0.00000e+00  0.00000e+00  0.00000e+00  0.00000e+00
  0.00000e+00  0.00000e+00  2.94642e-04  4.61582e-04  6.41750e-04  7.38494e-04
  6.88923e-04  6.68163e-04  7.39046e-04  6.28099e-04  3.99356e-04  2.44435e-04
  2.09350e-04  2.70752e-04  3.95825e-04  4.91271e-04  4.71474e-04  5.12773e-04
  5.60625e-04  4.53662e-04  2.74100e-04  1.35177e-04  7.16451e-05  6.43482e-05
  7.30706e-05  6.83936e-05  6.45470e-05  1.17725e-04  2.71072e-04  4.92605e-04
  6.67019e-04  7.60731e-04  9.55848e-04  1.14816e-03  1.05434e-03  7.37831e-04
  4.24559e-04  2.43386e-04  1.93504e-04  2.09050e-04  2.19983e-04  1.96241e-04
  1.48475e-04  9.85188e-05  5.92615e-05  3.31717e-05  1.76391e-05  9.07783e-06
  4.60660e-06  2.34380e-06  1.20610e-06  6.24408e-07  3.19066e-07  1.56667e-07
  7.18848e-08  3.00405e-08  1.11912e-08  3.66038e-09  1.04457e-09  2.61388e-10
  5.82353e-11  1.17867e-11  2.21772e-12  3.96478e-13  6.98791e-14  1.16900e-14
  1.92505e-15  3.98774e-16  2.90542e-17  0.00000e+00  0.00000e+00  0.00000e+00
  0.00000e+00  0.00000e+00  0.00000e+00  0.00000e+00  0.00000e+00  0.00000e+00
  0.00000e+00  0.00000e+00  0.00000e+00  0.00000e+00  0.00000e+00  0.00000e+00
  0.00000e+00  3.32272e-04  5.32170e-04  7.54690e-04  8.75548e-04  8.24102e-04
  8.58068e-04  9.82191e-04  7.82751e-04  4.45870e-04  2.45747e-04  1.98695e-04
  2.48209e-04  3.36470e-04  4.04345e-04  4.26716e-04  4.52724e-04  4.53888e-04
  3.69447e-04  2.39296e-04  1.31610e-04  7.51473e-05  5.93426e-05  5.56598e-05
  4.44745e-05  3.63404e-05  6.01310e-05  1.18222e-04  1.63396e-04  1.53666e-04
  1.63002e-04  2.77864e-04  3.66132e-04  3.54360e-04  2.88101e-04  1.94857e-04
  1.14408e-04  7.76786e-05  8.20250e-05  9.94367e-05  1.03939e-04  8.98623e-05
  6.62243e-05  4.31376e-05  2.55928e-05  1.41722e-05  7.49343e-06  3.87381e-06
  2.00387e-06  1.05302e-06  5.60804e-07  2.96224e-07  1.50258e-07  7.08568e-08
  3.02341e-08  1.14314e-08  3.77764e-09  1.08554e-09  2.72804e-10  6.09177e-11
  1.23240e-11  2.31282e-12  4.13045e-13  7.27370e-14  1.20318e-14  1.95153e-15
  4.27039e-16  3.74897e-17  0.00000e+00  0.00000e+00  0.00000e+00  0.00000e+00
  0.00000e+00  0.00000e+00  0.00000e+00  0.00000e+00  0.00000e+00  0.00000e+00
  0.00000e+00  0.00000e+00  0.00000e+00  0.00000e+00  0.00000e+00  0.00000e+00
  3.42246e-04  5.47897e-04  7.81468e-04  9.46420e-04  1.03657e-03  1.12186e-03
  1.00297e-03  7.64251e-04  4.65493e-04  2.55466e-04  1.88898e-04  2.16983e-04
  2.79893e-04  3.35510e-04  3.70325e-04  3.88373e-04  3.72359e-04  3.04658e-04
  2.09701e-04  1.31047e-04  9.42070e-05  9.49676e-05  1.06012e-04  9.83147e-05
  7.20229e-05  5.55043e-05  5.64858e-05  5.01724e-05  4.10191e-05  8.37977e-05
  1.63276e-04  1.77125e-04  1.39671e-04  1.18621e-04  1.05917e-04  8.56472e-05
  7.14932e-05  7.68267e-05  9.09054e-05  9.36026e-05  7.99582e-05  5.84460e-05
  3.79444e-05  2.25048e-05  1.24598e-05  6.57462e-06  3.38711e-06  1.74993e-06
  9.25644e-07  5.01822e-07  2.72243e-07  1.42206e-07  6.88651e-08  3.00241e-08
  1.15488e-08  3.86966e-09  1.12492e-09  2.85221e-10  6.40313e-11  1.29792e-11
  2.43428e-12  4.31799e-13  7.59332e-14  1.24924e-14  2.02372e-15  3.54023e-16
  3.13964e-17  0.00000e+00  0.00000e+00  0.00000e+00  0.00000e+00  0.00000e+00
  0.00000e+00  0.00000e+00  0.00000e+00  0.00000e+00  0.00000e+00  0.00000e+00
  0.00000e+00  0.00000e+00  0.00000e+00  0.00000e+00  0.00000e+00  3.20799e-04
  4.99647e-04  6.95300e-04  8.44051e-04  9.61866e-04  1.00173e-03  7.85647e-04
  6.19887e-04  4.36304e-04  2.54963e-04  1.75912e-04  1.82010e-04  2.22454e-04
  2.66414e-04  3.06681e-04  3.35239e-04  3.30106e-04  2.79246e-04  2.03604e-04
  1.43276e-04  1.29281e-04  1.64982e-04  2.16231e-04  2.23802e-04  1.67648e-04
  1.03075e-04  7.07014e-05  5.28187e-05  4.57404e-05  6.93941e-05  1.02696e-04
  1.02209e-04  8.60015e-05  9.37907e-05  1.18045e-04  1.35083e-04  1.46232e-04
  1.62486e-04  1.69314e-04  1.48064e-04  1.08609e-04  7.01410e-05  4.15704e-05
  2.31444e-05  1.22623e-05  6.26173e-06  3.14214e-06  1.59112e-06  8.33283e-07
  4.53532e-07  2.50167e-07  1.33732e-07  6.62874e-08  2.95032e-08  1.15502e-08
  3.93097e-09  1.15805e-09  2.96732e-10  6.70781e-11  1.36437e-11  2.55431e-12
  4.51323e-13  7.91081e-14  1.29735e-14  2.06161e-15  3.98150e-16  3.73827e-17
  0.00000e+00  0.00000e+00  0.00000e+00  0.00000e+00  0.00000e+00  0.00000e+00
  0.00000e+00  0.00000e+00  0.00000e+00  0.00000e+00  0.00000e+00  0.00000e+00
  0.00000e+00  0.00000e+00  0.00000e+00  0.00000e+00  2.81622e-04  4.18894e-04
  5.56387e-04  6.49818e-04  7.06575e-04  7.35192e-04  6.63724e-04  5.41112e-04
  3.76578e-04  2.26451e-04  1.60769e-04  1.66895e-04  2.01713e-04  2.44681e-04
  2.96246e-04  3.44739e-04  3.56625e-04  3.11766e-04  2.33790e-04  1.73481e-04
  1.75375e-04  2.53183e-04  3.61216e-04  3.88771e-04  2.82798e-04  1.56540e-04
  1.02505e-04  8.63850e-05  7.83882e-05  8.27991e-05  8.86200e-05  8.17737e-05
  7.89361e-05  1.01497e-04  1.41224e-04  1.79679e-04  2.22825e-04  2.75273e-04
  2.89065e-04  2.35465e-04  1.55709e-04  9.05287e-05  4.90046e-05  2.54061e-05
  1.27527e-05  6.24574e-06  3.02947e-06  1.49222e-06  7.66817e-07  4.14805e-07
  2.30532e-07  1.25300e-07  6.33420e-08  2.87227e-08  1.14347e-08  3.94821e-09
  1.17758e-09  3.04625e-10  6.92922e-11  1.41435e-11  2.64863e-12  4.65325e-13
  7.88284e-14  1.33003e-14  2.08217e-15  4.24829e-16  4.18532e-17  0.00000e+00
  0.00000e+00  0.00000e+00  0.00000e+00  0.00000e+00  0.00000e+00  0.00000e+00
  0.00000e+00  0.00000e+00  0.00000e+00  0.00000e+00  0.00000e+00  0.00000e+00
  0.00000e+00  0.00000e+00  0.00000e+00  2.44899e-04  3.47234e-04  4.40320e-04
  4.94606e-04  5.12776e-04  5.19115e-04  4.93235e-04  4.06173e-04  2.79589e-04
  1.82616e-04  1.61683e-04  1.98827e-04  2.56582e-04  3.25569e-04  4.01216e-04
  4.67412e-04  4.86670e-04  4.24028e-04  3.11331e-04  2.22061e-04  2.16928e-04
  3.16549e-04  4.63224e-04  4.98849e-04  3.42421e-04  1.69245e-04  1.18350e-04
  1.32517e-04  1.61970e-04  2.00801e-04  2.12650e-04  1.71967e-04  1.25348e-04
  1.16149e-04  1.33712e-04  1.63043e-04  2.28446e-04  3.29229e-04  3.67458e-04
  2.96439e-04  1.88362e-04  1.04279e-04  5.37847e-05  2.67108e-05  1.29315e-05
  6.14628e-06  2.90687e-06  1.40169e-06  7.08822e-07  3.80639e-07  2.12356e-07
  1.16928e-07  6.01225e-08  2.77248e-08  1.11974e-08  3.91278e-09  1.17789e-09
  3.06598e-10  7.00106e-11  1.43170e-11  2.67674e-12  4.69175e-13  7.85960e-14
  1.33646e-14  2.13057e-15  3.20263e-16  4.39817e-17  0.00000e+00  0.00000e+00
  0.00000e+00  0.00000e+00  0.00000e+00  0.00000e+00  0.00000e+00  0.00000e+00
  0.00000e+00  0.00000e+00  0.00000e+00  0.00000e+00  0.00000e+00  0.00000e+00
  0.00000e+00  0.00000e+00  2.25653e-04  3.09773e-04  3.81542e-04  4.17950e-04
  4.15434e-04  3.89799e-04  3.44915e-04  2.72685e-04  1.93490e-04  1.60492e-04
  2.04886e-04  2.97585e-04  4.16020e-04  5.95359e-04  7.34580e-04  7.69311e-04
  7.54245e-04  6.33475e-04  4.41882e-04  2.86627e-04  2.38951e-04  3.12358e-04
  4.40109e-04  4.62734e-04  3.04777e-04  1.45058e-04  1.25377e-04  1.94761e-04
  3.19757e-04  4.91422e-04  5.58217e-04  4.04201e-04  2.18910e-04  1.39056e-04
  1.17958e-04  1.19256e-04  1.74560e-04  2.83436e-04  3.36512e-04  2.79236e-04
  1.79845e-04  9.99677e-05  5.13963e-05  2.53187e-05  1.21310e-05  5.70608e-06
  2.67450e-06  1.28069e-06  6.44786e-07  3.46246e-07  1.94489e-07  1.08531e-07
  5.67238e-08  2.65592e-08  1.08559e-08  3.82433e-09  1.15684e-09  3.01826e-10
  6.89886e-11  1.40988e-11  2.63342e-12  4.61512e-13  7.71311e-14  1.31777e-14
  2.09615e-15  3.21571e-16  4.33792e-17  0.00000e+00  0.00000e+00  0.00000e+00
  0.00000e+00  0.00000e+00  0.00000e+00  0.00000e+00  0.00000e+00  0.00000e+00
  0.00000e+00  0.00000e+00  0.00000e+00  0.00000e+00  0.00000e+00  0.00000e+00
  0.00000e+00  2.31010e-04  3.15501e-04  3.87997e-04  4.24510e-04  4.14332e-04
  3.66753e-04  2.97245e-04  2.19239e-04  1.62094e-04  1.78467e-04  2.96375e-04
  4.56265e-04  6.38748e-04  1.07884e-03  1.37941e-03  1.23282e-03  1.12133e-03
  9.11650e-04  6.05890e-04  3.58266e-04  2.41921e-04  2.50034e-04  3.12853e-04
  3.13270e-04  2.07429e-04  1.15517e-04  1.36374e-04  2.53853e-04  4.93780e-04
  8.88408e-04  1.06287e-03  6.70698e-04  2.81636e-04  1.59579e-04  1.23856e-04
  1.01995e-04  1.21060e-04  1.87291e-04  2.28985e-04  2.00340e-04  1.36402e-04
  7.94557e-05  4.22679e-05  2.12866e-05  1.03362e-05  4.90527e-06  2.31795e-06
  1.12037e-06  5.70116e-07  3.09853e-07  1.76617e-07  1.00270e-07  5.33182e-08
  2.53202e-08  1.04467e-08  3.69644e-09  1.11875e-09  2.91430e-10  6.64373e-11
  1.35604e-11  2.52911e-12  4.41712e-13  7.38989e-14  1.21670e-14  1.87874e-15
  3.16184e-16  4.01559e-17  0.00000e+00  0.00000e+00  0.00000e+00  0.00000e+00
  0.00000e+00  0.00000e+00  0.00000e+00  0.00000e+00  0.00000e+00  0.00000e+00
  0.00000e+00  0.00000e+00  0.00000e+00  0.00000e+00  0.00000e+00  0.00000e+00
  2.61871e-04  3.64269e-04  4.57065e-04  5.09060e-04  5.01950e-04  4.44358e-04
  3.56888e-04  2.57467e-04  1.84560e-04  2.13192e-04  3.96654e-04  6.45280e-04
  8.32450e-04  1.41071e-03  1.77451e-03  1.40700e-03  1.34492e-03  1.12746e-03
  7.37174e-04  4.12706e-04  2.33954e-04  1.77369e-04  1.77989e-04  1.63878e-04
  1.16257e-04  9.30232e-05  1.40760e-04  2.55970e-04  4.84285e-04  9.35213e-04
  1.21982e-03  7.47558e-04  3.03072e-04  1.92858e-04  1.48290e-04  1.06511e-04
  9.12590e-05  1.09830e-04  1.28601e-04  1.18195e-04  8.67213e-05  5.42866e-05
  3.06198e-05  1.61051e-05  8.07105e-06  3.92708e-06  1.89932e-06  9.40376e-07
  4.90504e-07  2.73202e-07  1.59497e-07  9.25957e-08  5.01603e-08  2.41364e-08
  1.00274e-08  3.55224e-09  1.07226e-09  2.78112e-10  6.31077e-11  1.28473e-11
  2.39309e-12  4.19461e-13  6.95006e-14  1.13994e-14  1.83486e-15  3.22892e-16
  3.49040e-17  0.00000e+00  0.00000e+00  0.00000e+00  0.00000e+00  0.00000e+00
  0.00000e+00  0.00000e+00  0.00000e+00  0.00000e+00  0.00000e+00  0.00000e+00
  0.00000e+00  0.00000e+00  0.00000e+00  0.00000e+00  0.00000e+00  3.13284e-04
  4.47667e-04  5.74885e-04  6.49171e-04  6.46106e-04  5.88540e-04  4.99874e-04
  3.73396e-04  2.44446e-04  2.27007e-04  4.23193e-04  7.78965e-04  1.11745e-03
  1.63043e-03  1.56286e-03  1.07167e-03  1.23378e-03  1.13210e-03  7.57057e-04
  4.18403e-04  2.14244e-04  1.22434e-04  8.94164e-05  7.10309e-05  5.86849e-05
  7.45665e-05  1.28913e-04  1.98517e-04  2.82846e-04  5.78710e-04  1.15613e-03
  1.10843e-03  5.86804e-04  2.98124e-04  1.73288e-04  1.04594e-04  7.05869e-05
  6.40873e-05  6.74346e-05  6.35557e-05  5.01675e-05  3.40108e-05  2.05641e-05
  1.14290e-05  5.97960e-06  3.01656e-06  1.50937e-06  7.73094e-07  4.17086e-07
  2.40092e-07  1.44542e-07  8.61052e-08  4.75276e-08  2.31329e-08  9.65692e-09
  3.41951e-09  1.02817e-09  2.65348e-10  5.99546e-11  1.21588e-11  2.26247e-12
  3.96331e-13  6.63471e-14  1.03812e-14  1.65688e-15  3.28120e-16  6.56611e-17
  0.00000e+00  0.00000e+00  0.00000e+00  0.00000e+00  0.00000e+00  0.00000e+00
  0.00000e+00  0.00000e+00  0.00000e+00  0.00000e+00  0.00000e+00  0.00000e+00
  0.00000e+00  0.00000e+00  0.00000e+00  0.00000e+00  3.73067e-04  5.45406e-04
  7.09640e-04  7.97281e-04  7.88388e-04  7.53240e-04  7.04203e-04  5.59923e-04
  3.43172e-04  2.24802e-04  3.46013e-04  6.89839e-04  1.14575e-03  1.62434e-03
  1.39929e-03  9.25125e-04  1.01655e-03  9.53670e-04  6.56795e-04  3.65859e-04
  1.78145e-04  8.42990e-05  4.41996e-05  2.72037e-05  2.83051e-05  5.68872e-05
  1.08262e-04  1.52305e-04  1.93741e-04  4.93642e-04  1.26551e-03  1.45748e-03
  8.37386e-04  3.65213e-04  1.67032e-04  8.43668e-05  4.80235e-05  3.61686e-05
  3.52789e-05  3.43974e-05  2.92839e-05  2.15033e-05  1.39360e-05  8.18997e-06
  4.48184e-06  2.35008e-06  1.21884e-06  6.46015e-07  3.60237e-07  2.14314e-07
  1.33110e-07  8.12991e-08  4.56192e-08  2.24011e-08  9.38287e-09  3.32098e-09
  9.96030e-10  2.56200e-10  5.77318e-11  1.16787e-11  2.16934e-12  3.80593e-13
  6.35850e-14  9.97064e-15  1.60772e-15  3.33330e-16  6.65417e-17  0.00000e+00
  0.00000e+00  0.00000e+00  0.00000e+00  0.00000e+00  0.00000e+00  0.00000e+00
  0.00000e+00  0.00000e+00  0.00000e+00  0.00000e+00  0.00000e+00  0.00000e+00
  0.00000e+00  0.00000e+00  0.00000e+00  4.22441e-04  6.25518e-04  8.15123e-04
  9.03416e-04  9.11249e-04  9.79403e-04  1.00325e-03  8.13581e-04  4.84586e-04
  2.48929e-04  2.55560e-04  4.70064e-04  7.74406e-04  1.03971e-03  9.97979e-04
  8.30109e-04  8.21097e-04  7.25612e-04  5.01045e-04  2.78551e-04  1.31694e-04
  6.06743e-05  3.35341e-05  2.15218e-05  2.07207e-05  4.39374e-05  8.92352e-05
  1.33324e-04  1.91002e-04  4.15185e-04  8.48279e-04  9.53120e-04  6.00144e-04
  2.75813e-04  1.19295e-04  5.37871e-05  2.68567e-05  1.90434e-05  2.01175e-05
  2.18746e-05  2.02961e-05  1.58811e-05  1.07896e-05  6.57231e-06  3.70177e-06
  1.99055e-06  1.05653e-06  5.71916e-07  3.25498e-07  1.98078e-07  1.25951e-07
  7.83818e-08  4.44826e-08  2.19648e-08  9.22163e-09  3.26776e-09  9.80685e-10
  2.52455e-10  5.69257e-11  1.15082e-11  2.13840e-12  3.70409e-13  6.22896e-14
  9.90701e-15  1.58900e-15  3.38207e-16  5.66213e-17  0.00000e+00  0.00000e+00
  0.00000e+00  0.00000e+00  0.00000e+00  0.00000e+00  0.00000e+00  0.00000e+00
  0.00000e+00  0.00000e+00  0.00000e+00  0.00000e+00  0.00000e+00  0.00000e+00
  0.00000e+00  0.00000e+00  4.42708e-04  6.56204e-04  8.51227e-04  9.43980e-04
  1.02702e-03  1.25380e-03  1.27721e-03  9.88339e-04  5.91969e-04  2.93867e-04
  2.17903e-04  3.17862e-04  4.77582e-04  6.08170e-04  6.57109e-04  6.57051e-04
  6.33936e-04  5.28576e-04  3.54633e-04  1.91049e-04  9.29834e-05  6.56970e-05
  7.45790e-05  7.34733e-05  5.24607e-05  4.84318e-05  8.05325e-05  1.22959e-04
  1.66929e-04  2.58290e-04  3.89227e-04  4.07325e-04  2.78087e-04  1.41975e-04
  6.54302e-05  3.12637e-05  1.73085e-05  1.50319e-05  1.91042e-05  2.21796e-05
  2.06110e-05  1.58538e-05  1.05888e-05  6.37344e-06  3.56523e-06  1.91130e-06
  1.01356e-06  5.48582e-07  3.12668e-07  1.91430e-07  1.22935e-07  7.71608e-08
  4.39878e-08  2.17658e-08  9.15676e-09  3.25498e-09  9.81409e-10  2.53921e-10
  5.74851e-11  1.16361e-11  2.16474e-12  3.75935e-13  6.36687e-14  9.93537e-15
  1.50206e-15  2.94745e-16  6.76168e-17  0.00000e+00  0.00000e+00  0.00000e+00
  0.00000e+00  0.00000e+00  0.00000e+00  0.00000e+00  0.00000e+00  0.00000e+00
  0.00000e+00  0.00000e+00  0.00000e+00  0.00000e+00  0.00000e+00  0.00000e+00
  0.00000e+00  4.26001e-04  6.25093e-04  8.04698e-04  8.96465e-04  9.87870e-04
  1.16661e-03  1.12266e-03  8.70434e-04  5.62734e-04  3.07293e-04  2.12006e-04
  2.54971e-04  3.49801e-04  4.36114e-04  4.96397e-04  5.23410e-04  4.94186e-04
  3.92099e-04  2.48339e-04  1.26883e-04  8.16747e-05  1.27282e-04  2.14872e-04
  2.40300e-04  1.62177e-04  8.63272e-05  9.11880e-05  1.27857e-04  1.50196e-04
  1.66774e-04  1.79450e-04  1.59022e-04  1.05751e-04  5.85458e-05  3.74656e-05
  3.23090e-05  2.96370e-05  3.06710e-05  3.60176e-05  3.65735e-05  2.98303e-05
  2.05910e-05  1.26940e-05  7.22848e-06  3.89367e-06  2.03270e-06  1.05685e-06
  5.63060e-07  3.16877e-07  1.92403e-07  1.23078e-07  7.70766e-08  4.38527e-08
  2.16798e-08  9.13665e-09  3.26424e-09  9.91312e-10  2.58408e-10  5.88750e-11
  1.19837e-11  2.21778e-12  3.85988e-13  6.54736e-14  1.01636e-14  1.53924e-15
  3.17728e-16  7.38348e-17  0.00000e+00  0.00000e+00  0.00000e+00  0.00000e+00
  0.00000e+00  0.00000e+00  0.00000e+00  0.00000e+00  0.00000e+00  0.00000e+00
  0.00000e+00  0.00000e+00  0.00000e+00  0.00000e+00  0.00000e+00  0.00000e+00
  3.80684e-04  5.48117e-04  6.98118e-04  7.75573e-04  8.06661e-04  8.37442e-04
  7.80534e-04  6.41367e-04  4.52586e-04  2.80016e-04  2.12357e-04  2.47553e-04
  3.25716e-04  4.00201e-04  4.54049e-04  4.72018e-04  4.30259e-04  3.23702e-04
  1.89062e-04  9.27887e-05  1.03444e-04  2.58284e-04  4.89991e-04  5.72134e-04
  3.77466e-04  1.61432e-04  1.23116e-04  1.55956e-04  1.62345e-04  1.45529e-04
  1.18653e-04  8.02431e-05  4.22756e-05  2.74641e-05  4.07819e-05  6.18671e-05
  6.93578e-05  7.21271e-05  7.58033e-05  6.62338e-05  4.66852e-05  2.85507e-05
  1.60795e-05  8.59531e-06  4.43279e-06  2.24383e-06  1.14010e-06  5.96448e-07
  3.30359e-07  1.97625e-07  1.24781e-07  7.73469e-08  4.37080e-08  2.15461e-08
  9.09433e-09  3.26697e-09  9.99938e-10  2.62746e-10  6.02456e-11  1.22972e-11
  2.28163e-12  3.97750e-13  6.65916e-14  1.07198e-14  1.57120e-15  5.15072e-16
  5.21286e-17  0.00000e+00  0.00000e+00  0.00000e+00  0.00000e+00  0.00000e+00
  0.00000e+00  0.00000e+00  0.00000e+00  0.00000e+00  0.00000e+00  0.00000e+00
  0.00000e+00  0.00000e+00  0.00000e+00  0.00000e+00  0.00000e+00  3.25532e-04
  4.57402e-04  5.74560e-04  6.37105e-04  6.42776e-04  6.20158e-04  5.67195e-04
  4.72105e-04  3.44203e-04  2.40729e-04  2.21867e-04  2.83428e-04  3.75306e-04
  4.54868e-04  5.03409e-04  5.07562e-04  4.48111e-04  3.23044e-04  1.75196e-04
  8.30404e-05  1.36894e-04  4.05430e-04  8.11569e-04  9.74160e-04  6.40686e-04
  2.57276e-04  1.65885e-04  1.95119e-04  1.93900e-04  1.67453e-04  1.31066e-04
  7.93216e-05  3.32925e-05  2.74525e-05  6.44308e-05  1.11342e-04  1.32109e-04
  1.35986e-04  1.30370e-04  1.01110e-04  6.39646e-05  3.59199e-05  1.90111e-05
  9.73682e-06  4.87939e-06  2.42232e-06  1.21423e-06  6.28707e-07  3.44582e-07
  2.03292e-07  1.26290e-07  7.71773e-08  4.32080e-08  2.12162e-08  8.96309e-09
  3.23421e-09  9.95960e-10  2.63273e-10  6.05635e-11  1.24064e-11  2.30840e-12
  4.02389e-13  6.69875e-14  1.08027e-14  1.56431e-15  4.69615e-16  5.64817e-17
  0.00000e+00  0.00000e+00  0.00000e+00  0.00000e+00  0.00000e+00  0.00000e+00
  0.00000e+00  0.00000e+00  0.00000e+00  0.00000e+00  0.00000e+00  0.00000e+00
  0.00000e+00  0.00000e+00  0.00000e+00  0.00000e+00  2.79240e-04  3.82585e-04
  4.71938e-04  5.18860e-04  5.15594e-04  4.78524e-04  4.19885e-04  3.39792e-04
  2.54492e-04  2.11612e-04  2.51095e-04  3.60545e-04  4.90415e-04  5.95581e-04
  6.42028e-04  6.24316e-04  5.42090e-04  3.86886e-04  2.04867e-04  9.01348e-05
  1.46430e-04  4.56117e-04  9.45991e-04  1.17850e-03  8.17937e-04  3.46937e-04
  1.98488e-04  2.17813e-04  2.27189e-04  2.27554e-04  2.12977e-04  1.39149e-04
  5.61102e-05  4.18646e-05  9.16493e-05  1.57840e-04  1.93268e-04  1.90653e-04
  1.63161e-04  1.15640e-04  6.93754e-05  3.78040e-05  1.96691e-05  9.98092e-06
  4.98159e-06  2.47227e-06  1.24182e-06  6.44524e-07  3.52847e-07  2.06347e-07
  1.26261e-07  7.60241e-08  4.21432e-08  2.06011e-08  8.69886e-09  3.14482e-09
  9.71213e-10  2.57415e-10  5.93551e-11  1.21670e-11  2.27260e-12  3.95482e-13
  6.56831e-14  1.07544e-14  1.51793e-15  2.44525e-16  5.74179e-17  0.00000e+00
  0.00000e+00  0.00000e+00  0.00000e+00  0.00000e+00  0.00000e+00  0.00000e+00
  0.00000e+00  0.00000e+00  0.00000e+00  0.00000e+00  0.00000e+00  0.00000e+00
  0.00000e+00  0.00000e+00  0.00000e+00  2.54517e-04  3.42854e-04  4.15618e-04
  4.48207e-04  4.32387e-04  3.82177e-04  3.16545e-04  2.47175e-04  1.94653e-04
  2.00843e-04  2.96909e-04  4.61552e-04  6.47679e-04  8.16576e-04  8.61883e-04
  7.88875e-04  6.82853e-04  5.00447e-04  2.73648e-04  1.14257e-04  1.23637e-04
  3.63374e-04  7.66863e-04  9.97619e-04  7.57963e-04  3.58118e-04  1.96917e-04
  2.09108e-04  2.52195e-04  3.38749e-04  3.98876e-04  2.69992e-04  9.83737e-05
  6.08727e-05  1.08948e-04  1.67881e-04  1.96413e-04  1.80768e-04  1.40880e-04
  9.60039e-05  5.82610e-05  3.27226e-05  1.75653e-05  9.15537e-06  4.67501e-06
  2.36828e-06  1.21212e-06  6.38823e-07  3.52558e-07  2.05534e-07  1.24220e-07
  7.37696e-08  4.04989e-08  1.96926e-08  8.29303e-09  2.99284e-09  9.22734e-10
  2.44210e-10  5.62874e-11  1.15312e-11  2.15698e-12  3.75578e-13  6.22707e-14
  1.02169e-14  1.49363e-15  2.22545e-16  5.47582e-17  0.00000e+00  0.00000e+00
  0.00000e+00  0.00000e+00  0.00000e+00  0.00000e+00  0.00000e+00  0.00000e+00
  0.00000e+00  0.00000e+00  0.00000e+00  0.00000e+00  0.00000e+00  0.00000e+00
  0.00000e+00  0.00000e+00  2.57875e-04  3.48647e-04  4.21583e-04  4.48230e-04
  4.20177e-04  3.58047e-04  2.86871e-04  2.18243e-04  1.73114e-04  1.99469e-04
  3.32497e-04  5.38684e-04  7.72804e-04  1.04107e-03  1.08363e-03  9.09324e-04
  8.02870e-04  6.23008e-04  3.62651e-04  1.56938e-04  9.79425e-05  2.12414e-04
  4.38039e-04  5.81337e-04  4.76072e-04  2.60091e-04  1.61957e-04  1.75327e-04
  2.46530e-04  4.49657e-04  6.32088e-04  4.23012e-04  1.41440e-04  8.46124e-05
  1.16994e-04  1.41422e-04  1.40793e-04  1.17803e-04  8.78348e-05  6.11853e-05
  3.98321e-05  2.42663e-05  1.39882e-05  7.71571e-06  4.12189e-06  2.16830e-06
  1.14549e-06  6.18546e-07  3.46038e-07  2.01781e-07  1.20701e-07  7.07596e-08
  3.84518e-08  1.85661e-08  7.77388e-09  2.78952e-09  8.54902e-10  2.25100e-10
  5.16650e-11  1.05680e-11  1.97150e-12  3.47224e-13  5.73874e-14  9.27862e-15
  1.53963e-15  2.01958e-16  5.03435e-17  0.00000e+00  0.00000e+00  0.00000e+00
  0.00000e+00  0.00000e+00  0.00000e+00  0.00000e+00  0.00000e+00  0.00000e+00
  0.00000e+00  0.00000e+00  0.00000e+00  0.00000e+00  0.00000e+00  0.00000e+00
  0.00000e+00  2.90785e-04  4.04489e-04  4.99653e-04  5.35290e-04  5.04604e-04
  4.45156e-04  3.72909e-04  2.79078e-04  1.93709e-04  1.90703e-04  3.20351e-04
  5.36144e-04  7.77235e-04  1.09273e-03  1.13212e-03  9.07253e-04  8.42302e-04
  6.96684e-04  4.34411e-04  2.06249e-04  9.50402e-05  1.05447e-04  1.86393e-04
  2.44575e-04  2.15753e-04  1.47831e-04  1.19433e-04  1.25553e-04  1.75146e-04
  4.01917e-04  6.51939e-04  4.51254e-04  1.68768e-04  1.13461e-04  1.19925e-04
  1.09536e-04  8.71485e-05  6.39914e-05  4.65828e-05  3.46625e-05  2.51978e-05
  1.71427e-05  1.08197e-05  6.39749e-06  3.60654e-06  1.98070e-06  1.08270e-06
  5.98990e-07  3.39243e-07  1.97646e-07  1.16960e-07  6.76246e-08  3.63052e-08
  1.73533e-08  7.19796e-09  2.55731e-09  7.76185e-10  2.02616e-10  4.62314e-11
  9.43093e-12  1.75996e-12  3.11791e-13  5.13923e-14  8.54426e-15  1.38036e-15
  2.04658e-16  5.22631e-17  0.00000e+00  0.00000e+00  0.00000e+00  0.00000e+00
  0.00000e+00  0.00000e+00  0.00000e+00  0.00000e+00  0.00000e+00  0.00000e+00
  0.00000e+00  0.00000e+00  0.00000e+00  0.00000e+00  0.00000e+00  0.00000e+00
  3.48440e-04  5.06621e-04  6.49859e-04  7.13644e-04  7.11656e-04  7.28623e-04
  6.75295e-04  4.83847e-04  2.74776e-04  1.79309e-04  2.56288e-04  4.45909e-04
  6.61747e-04  9.17499e-04  9.67214e-04  8.29892e-04  8.01946e-04  6.85654e-04
  4.55162e-04  2.40684e-04  1.11374e-04  6.64056e-05  7.08146e-05  8.31446e-05
  8.32655e-05  8.18627e-05  8.66155e-05  8.09076e-05  8.99492e-05  2.37082e-04
  4.33148e-04  3.37527e-04  1.65160e-04  1.20387e-04  1.06042e-04  8.04597e-05
  5.41699e-05  3.62879e-05  2.72899e-05  2.27225e-05  1.85808e-05  1.38743e-05
  9.36570e-06  5.80987e-06  3.39295e-06  1.91389e-06  1.06670e-06  5.97050e-07
  3.39012e-07  1.96111e-07  1.14379e-07  6.50210e-08  3.43591e-08  1.61929e-08
  6.62744e-09  2.32401e-09  6.96875e-10  1.80067e-10  4.08139e-11  8.30058e-12
  1.54917e-12  2.73203e-13  4.57619e-14  7.61255e-15  1.22709e-15  1.82720e-16
  3.74338e-17  0.00000e+00  0.00000e+00  0.00000e+00  0.00000e+00  0.00000e+00
  0.00000e+00  0.00000e+00  0.00000e+00  0.00000e+00  0.00000e+00  0.00000e+00
  0.00000e+00  0.00000e+00  0.00000e+00  0.00000e+00  0.00000e+00  4.15952e-04
  6.33625e-04  8.47215e-04  9.55412e-04  1.04526e-03  1.34801e-03  1.35008e-03
  8.89170e-04  4.41577e-04  1.99640e-04  1.89662e-04  3.23142e-04  4.89580e-04
  6.48909e-04  7.14467e-04  7.01905e-04  6.95652e-04  6.01951e-04  4.23600e-04
  2.49779e-04  1.32233e-04  7.21197e-05  4.77558e-05  3.98774e-05  4.31728e-05
  5.71067e-05  6.90768e-05  6.30068e-05  6.47849e-05  1.47537e-04  2.55463e-04
  2.19583e-04  1.28581e-04  9.08482e-05  7.23312e-05  5.17140e-05  3.51461e-05
  2.73062e-05  2.53937e-05  2.40429e-05  2.05138e-05  1.53796e-05  1.02969e-05
  6.32023e-06  3.65426e-06  2.04234e-06  1.12783e-06  6.24812e-07  3.50277e-07
  1.99273e-07  1.13877e-07  6.33490e-08  3.27979e-08  1.51774e-08  6.11008e-09
  2.11117e-09  6.25169e-10  1.59929e-10  3.60482e-11  7.31364e-12  1.36723e-12
  2.41855e-13  4.15260e-14  6.75169e-15  1.09198e-15  1.64890e-16  3.10430e-17
  0.00000e+00  0.00000e+00  0.00000e+00  0.00000e+00  0.00000e+00  0.00000e+00
  0.00000e+00  0.00000e+00  0.00000e+00  0.00000e+00  0.00000e+00  0.00000e+00
  0.00000e+00  0.00000e+00  0.00000e+00  0.00000e+00  4.67405e-04  7.38512e-04
  1.02503e-03  1.18816e-03  1.39874e-03  2.10700e-03  2.13265e-03  1.31016e-03
  6.31543e-04  2.58323e-04  1.63096e-04  2.30033e-04  3.40318e-04  4.38050e-04
  5.07073e-04  5.51724e-04  5.60999e-04  4.94619e-04  3.69334e-04  2.42827e-04
  1.53057e-04  1.03716e-04  7.90887e-05  6.45370e-05  5.81812e-05  6.21654e-05
  6.74589e-05  6.44693e-05  7.14074e-05  1.18739e-04  1.67814e-04  1.46276e-04
  8.99187e-05  5.52593e-05  3.86282e-05  2.99377e-05  3.00463e-05  3.69968e-05
  4.26773e-05  4.09388e-05  3.27344e-05  2.26374e-05  1.40710e-05  8.11760e-06
  4.46266e-06  2.39237e-06  1.27531e-06  6.85406e-07  3.74063e-07  2.07426e-07
  1.15493e-07  6.25966e-08  3.16277e-08  1.43238e-08  5.66351e-09  1.92899e-09
  5.64981e-10  1.43543e-10  3.22326e-11  6.53884e-12  1.22338e-12  2.17379e-13
  3.74407e-14  6.21406e-15  9.86815e-16  1.53696e-16  2.55391e-17  0.00000e+00
  0.00000e+00  0.00000e+00  0.00000e+00  0.00000e+00  0.00000e+00  0.00000e+00
  0.00000e+00  0.00000e+00  0.00000e+00  0.00000e+00  0.00000e+00  0.00000e+00
  0.00000e+00  0.00000e+00  0.00000e+00  4.76295e-04  7.64118e-04  1.08521e-03
  1.29967e-03  1.55071e-03  2.25387e-03  2.21070e-03  1.35290e-03  6.82303e-04
  2.97796e-04  1.66100e-04  1.86838e-04  2.58484e-04  3.30296e-04  3.95051e-04
  4.47388e-04  4.61505e-04  4.15953e-04  3.27790e-04  2.38664e-04  1.80548e-04
  1.59383e-04  1.56728e-04  1.45719e-04  1.18900e-04  9.38036e-05  8.04033e-05
  7.35858e-05  7.82984e-05  1.02790e-04  1.24606e-04  1.10998e-04  7.22862e-05
  3.78321e-05  1.99670e-05  2.31565e-05  4.72358e-05  7.76229e-05  9.17766e-05
  8.18981e-05  5.91355e-05  3.68855e-05  2.09133e-05  1.11703e-05  5.76312e-06
  2.92935e-06  1.49173e-06  7.70683e-07  4.06584e-07  2.18738e-07  1.18303e-07
  6.23147e-08  3.06618e-08  1.35761e-08  5.27423e-09  1.77460e-09  5.15900e-10
  1.30663e-10  2.93137e-11  5.95210e-12  1.11359e-12  1.98892e-13  3.46718e-14
  5.95777e-15  9.30032e-16  2.28742e-16  5.19380e-18  0.00000e+00  0.00000e+00
  0.00000e+00  0.00000e+00  0.00000e+00  0.00000e+00  0.00000e+00  0.00000e+00
  0.00000e+00  0.00000e+00  0.00000e+00  0.00000e+00  0.00000e+00  0.00000e+00
  0.00000e+00  0.00000e+00  4.34978e-04  6.89279e-04  9.73746e-04  1.17740e-03
  1.33711e-03  1.65421e-03  1.58829e-03  1.04778e-03  5.71324e-04  2.82499e-04
  1.76226e-04  1.90679e-04  2.52001e-04  3.18438e-04  3.80490e-04  4.28684e-04
  4.39393e-04  3.98252e-04  3.22785e-04  2.52160e-04  2.21232e-04  2.40461e-04
  2.81333e-04  2.83110e-04  2.19272e-04  1.43606e-04  1.04461e-04  9.35628e-05
  9.39497e-05  1.01047e-04  1.10715e-04  1.09680e-04  8.48156e-05  4.37634e-05
  1.60673e-05  3.20757e-05  9.58402e-05  1.66674e-04  1.88885e-04  1.54958e-04
  1.01449e-04  5.75755e-05  3.00589e-05  1.49914e-05  7.31044e-06  3.54292e-06
  1.73013e-06  8.61077e-07  4.39533e-07  2.29523e-07  1.20609e-07  6.17472e-08
  2.95947e-08  1.28237e-08  4.90516e-09  1.63551e-09  4.73723e-10  1.19997e-10
  2.69564e-11  5.48578e-12  1.02981e-12  1.83775e-13  3.28053e-14  5.38663e-15
  8.71171e-16  2.15260e-16  8.34766e-18  0.00000e+00  0.00000e+00  0.00000e+00
  0.00000e+00  0.00000e+00  0.00000e+00  0.00000e+00  0.00000e+00  0.00000e+00
  0.00000e+00  0.00000e+00  0.00000e+00  0.00000e+00  0.00000e+00  0.00000e+00
  0.00000e+00  3.61954e-04  5.53545e-04  7.56786e-04  8.93434e-04  9.42220e-04
  9.80929e-04  9.13300e-04  6.70779e-04  4.10392e-04  2.43102e-04  1.98013e-04
  2.43228e-04  3.22277e-04  3.97950e-04  4.61858e-04  5.07418e-04  5.10563e-04
  4.55394e-04  3.64679e-04  2.87469e-04  2.69072e-04  3.26977e-04  4.19204e-04
  4.34526e-04  3.16850e-04  1.81229e-04  1.31306e-04  1.41861e-04  1.52559e-04
  1.34806e-04  1.27399e-04  1.58802e-04  1.57131e-04  8.69234e-05  2.35369e-05
  4.86411e-05  1.69908e-04  2.98326e-04  3.23693e-04  2.47418e-04  1.49860e-04
  7.91665e-05  3.89051e-05  1.84743e-05  8.65716e-06  4.05632e-06  1.92141e-06
  9.29422e-07  4.61970e-07  2.35187e-07  1.20437e-07  6.00673e-08  2.81047e-08
  1.19476e-08  4.51329e-09  1.49552e-09  4.32810e-10  1.09823e-10  2.47574e-11
  5.04979e-12  9.50021e-13  1.69276e-13  3.12385e-14  5.13206e-15  8.19033e-16
  1.77204e-16  9.54733e-18  0.00000e+00  0.00000e+00  0.00000e+00  0.00000e+00
  0.00000e+00  0.00000e+00  0.00000e+00  0.00000e+00  0.00000e+00  0.00000e+00
  0.00000e+00  0.00000e+00  0.00000e+00  0.00000e+00  0.00000e+00  0.00000e+00
  2.86262e-04  4.18057e-04  5.46906e-04  6.23717e-04  6.25020e-04  5.83571e-04
  5.13976e-04  4.01816e-04  2.81862e-04  2.18282e-04  2.47120e-04  3.48088e-04
  4.67153e-04  5.62793e-04  6.26107e-04  6.70882e-04  6.72019e-04  5.89434e-04
  4.53844e-04  3.38943e-04  3.04536e-04  3.71166e-04  4.84270e-04  4.96370e-04
  3.35447e-04  1.71946e-04  1.59694e-04  2.62072e-04  3.43375e-04  2.72779e-04
  1.97491e-04  3.30414e-04  3.84608e-04  2.10249e-04  4.61724e-05  5.88054e-05
  2.29805e-04  4.03816e-04  4.23846e-04  3.09950e-04  1.79754e-04  9.14949e-05
  4.36407e-05  2.02398e-05  9.30437e-06  4.28664e-06  1.99732e-06  9.49808e-07
[truncated: 4,354,309 more chars]
