# Supplementary material for: In situ observations of an active MoS2 model hydrodesulfurization catalyst
Source: Nat Commun. 2019 Jun 11;10:2546. doi: 10.1038/s41467-019-10526-0 (PMC6560102; doi:10.1038/s41467-019-10526-0)
Supplement: Supplementary file 14 — Supplementary Data 11 [file 41467_2019_10526_MOESM14_ESM.txt]

CUBE FILE
generated from Au50_50.asc
 110  -13.626493  -17.624658  -11.403969
  55    0.500000    0.000000    0.000000
  78    0.000000    0.500000    0.000000
  44    0.000000    0.000000    0.500000
   1    0.000000   -1.592399   11.069310   -5.760200
   1    0.000000    4.234680   10.819158   -4.096261
  42    0.000000    7.696991    6.010135   -5.371315
  42    0.000000  -10.638048    5.936486   -5.334142
  42    0.000000   -4.329322    5.913862   -5.266923
  42    0.000000   -1.550758    0.733749   -5.285845
  42    0.000000    4.338723    0.759098   -5.356619
  42    0.000000   10.244257    0.712880   -5.323112
  42    0.000000   -7.449327    0.685246   -5.327136
  42    0.000000    1.391148   -4.456933   -5.292458
  42    0.000000    7.286119   -4.506137   -5.368104
  42    0.000000  -10.399380   -4.482057   -5.286353
  42    0.000000   -4.494183   -4.497142   -5.193166
  42    0.000000   -1.486181   -9.584564   -4.918005
  42    0.000000    4.194524   -9.671856   -5.567480
  42    0.000000   10.385061   -9.672815   -5.555488
  42    0.000000   -7.511811   -9.597574   -4.904186
  42    0.000000    1.055355    5.959415   -5.312058
  16    0.000000    4.270019    9.343340   -6.209068
  16    0.000000   10.271621    9.528968   -4.788559
  16    0.000000   -7.363973    9.188027   -5.996634
  16    0.000000   -1.542240    4.099309   -2.093516
  16    0.000000    4.389330    4.422661   -2.477457
  16    0.000000   10.232474    4.110148   -2.170866
  16    0.000000   -7.489594    4.247443   -2.397394
  16    0.000000   -1.616088    4.211328   -8.393886
  16    0.000000    4.341042    4.330311   -8.284692
  16    0.000000   10.296272    4.120516   -8.466159
  16    0.000000   -7.451924    4.204794   -8.279834
  16    0.000000    1.453295   -0.979244   -2.312069
  16    0.000000    7.260139   -1.040231   -2.360017
  16    0.000000  -10.417677   -1.013112   -2.305942
  16    0.000000   -4.506262   -0.973578   -2.269184
  16    0.000000    1.375110   -1.012633   -8.314206
  16    0.000000    7.276207   -1.008926   -8.338132
  16    0.000000  -10.374468   -1.064261   -8.322126
  16    0.000000   -4.487322   -1.096337   -8.271911
  16    0.000000   -1.511122   -6.055029   -2.102518
  16    0.000000    4.385119   -6.366395   -2.397475
  16    0.000000   10.187871   -6.364429   -2.386478
  16    0.000000   -7.484311   -6.066976   -2.099736
  16    0.000000   -1.615628   -6.384536   -8.175860
  16    0.000000    4.307537   -6.149882   -8.415840
  16    0.000000   10.267837   -6.156476   -8.410568
  16    0.000000   -7.382743   -6.403966   -8.163481
  16    0.000000    1.506901  -11.392242   -2.274381
  16    0.000000    7.281857  -12.890201   -4.177350
  16    0.000000  -10.507578  -11.421207   -2.281930
  16    0.000000   -4.489882  -11.853927   -2.171994
  16    0.000000    1.214536  -11.429285   -8.210484
  16    0.000000    7.297789  -12.157676   -8.029726
  16    0.000000  -10.221959  -11.417045   -8.205036
  16    0.000000   -4.498131  -13.060722   -5.882260
  16    0.000000   -1.593672    9.490810   -3.719202
  79    0.000000   -7.451425   -9.631702    3.114255
  79    0.000000   -1.553434   -9.631702    3.114255
  79    0.000000    4.344556   -9.631702    3.114255
  79    0.000000   10.242547   -9.631702    3.114255
  79    0.000000  -10.400901   -4.485567    3.086251
  79    0.000000   -4.502910   -4.485567    3.086251
  79    0.000000    1.395080   -4.485567    3.086251
  79    0.000000    7.293071   -4.485567    3.086251
  79    0.000000   -7.451425    0.722743    3.057908
  79    0.000000   -1.553434    0.722743    3.057908
  79    0.000000    4.344556    0.722743    3.057908
  79    0.000000   10.242547    0.722743    3.057908
  79    0.000000  -10.400901    5.954975    3.029435
  79    0.000000   -4.502910    5.954975    3.029435
  79    0.000000    1.395080    5.954975    3.029435
  79    0.000000    7.293071    5.954975    3.029435
  79    0.000000  -10.400901  -14.827261    3.142529
  79    0.000000   -4.502910  -14.827261    3.142529
  79    0.000000    1.395080  -14.827261    3.142529
  79    0.000000    7.293071  -14.827261    3.142529
  79    0.000000   -7.451425   11.150533    3.001162
  79    0.000000   -1.553434   11.150533    3.001162
  79    0.000000    4.344556   11.150533    3.001162
  79    0.000000   10.242547   11.150533    3.001162
  79    0.000000  -10.400901   16.346092    2.972889
  79    0.000000   -4.502910   16.346092    2.972889
  79    0.000000    1.395080   16.346092    2.972889
  79    0.000000    7.293071   16.346092    2.972889
  79    0.000000   -4.502430   -7.899849    7.129947
  79    0.000000    1.395561   -7.899849    7.129947
  79    0.000000    7.293552   -7.899849    7.129947
  79    0.000000  -10.400420   -7.899849    7.129947
  79    0.000000   -7.451905   -2.753714    7.101943
  79    0.000000   -1.553915   -2.753714    7.101943
  79    0.000000    4.344076   -2.753714    7.101943
  79    0.000000   10.242066   -2.753714    7.101943
  79    0.000000   -4.502430    2.454596    7.073600
  79    0.000000    1.395561    2.454596    7.073600
  79    0.000000    7.293552    2.454596    7.073600
  79    0.000000  -10.400420    2.454596    7.073600
  79    0.000000   -7.451905    7.686828    7.045128
  79    0.000000   -1.553915    7.686828    7.045128
  79    0.000000    4.344076    7.686828    7.045128
  79    0.000000   10.242066    7.686828    7.045128
  79    0.000000   -7.451905  -13.095408    7.158221
  79    0.000000   -1.553915  -13.095408    7.158221
  79    0.000000    4.344076  -13.095408    7.158221
  79    0.000000   10.242066  -13.095408    7.158221
  79    0.000000   -4.502430   12.882386    7.016854
  79    0.000000    1.395561   12.882386    7.016854
  79    0.000000    7.293552   12.882386    7.016854
  79    0.000000  -10.400420   12.882386    7.016854
  79    0.000000   -7.451905   18.077945    6.988581
  79    0.000000   -1.553915   18.077945    6.988581
  79    0.000000    4.344076   18.077945    6.988581
  79    0.000000   10.242066   18.077945    6.988581
  1.44900e-07  2.42651e-07  3.78759e-07  5.50580e-07  7.44640e-07  9.36676e-07
  1.09721e-06  1.20183e-06  1.24166e-06  1.22796e-06  1.18812e-06  1.15584e-06
  1.16262e-06  1.23707e-06  1.41464e-06  1.75685e-06  2.37761e-06  3.47743e-06
  5.39154e-06  8.65774e-06  1.40934e-05  2.28324e-05  3.62171e-05  5.53967e-05
  8.05357e-05  1.09818e-04  1.38896e-04  1.61685e-04  1.72673e-04  1.69466e-04
  1.53759e-04  1.30263e-04  1.04612e-04  8.14606e-05  6.34095e-05  5.08952e-05
  4.27981e-05  3.73214e-05  3.27895e-05  2.81669e-05  2.31876e-05  1.81305e-05
  1.34478e-05  9.48682e-06  2.24904e-07  3.82857e-07  6.07577e-07  8.96285e-07
  1.22505e-06  1.54694e-06  1.80254e-06  1.94260e-06  1.95216e-06  1.86101e-06
  1.73212e-06  1.63579e-06  1.62621e-06  1.73636e-06  1.99597e-06  2.46908e-06
  3.30057e-06  4.76808e-06  7.35191e-06  1.18420e-05  1.94776e-05  3.20487e-05
  5.17811e-05  8.07261e-05  1.19413e-04  1.65003e-04  2.10166e-04  2.44585e-04
  2.59463e-04  2.52040e-04  2.26298e-04  1.90156e-04  1.52173e-04  1.19247e-04
  9.52005e-05  8.03733e-05  7.23544e-05  6.74256e-05  6.21681e-05  5.47424e-05
  4.52429e-05  3.49883e-05  2.54360e-05  1.75071e-05  3.24208e-07  5.66248e-07
  9.22273e-07  1.39312e-06  1.93926e-06  2.47223e-06  2.87286e-06  3.04027e-06
  2.94831e-06  2.66983e-06  2.34696e-06  2.12640e-06  2.10182e-06  2.29735e-06
  2.70321e-06  3.35243e-06  4.40841e-06  6.23990e-06  9.50393e-06  1.52883e-05
  2.53303e-05  4.22169e-05  6.92929e-05  1.09804e-04  1.64794e-04  2.29987e-04
  2.93759e-04  3.39886e-04  3.55920e-04  3.40506e-04  3.02064e-04  2.52222e-04
  2.01949e-04  1.60445e-04  1.33457e-04  1.21529e-04  1.20111e-04  1.21528e-04
  1.18233e-04  1.06486e-04  8.77956e-05  6.66462e-05  4.71563e-05  3.14856e-05
  4.31242e-07  7.80040e-07  1.31679e-06  2.05604e-06  2.93930e-06  3.80676e-06
  4.42430e-06  4.58619e-06  4.24513e-06  3.56993e-06  2.87161e-06  2.45053e-06
  2.46550e-06  2.89384e-06  3.60138e-06  4.50573e-06  5.75463e-06  7.83316e-06
  1.16202e-05  1.85268e-05  3.07903e-05  5.17998e-05  8.60598e-05  1.38089e-04
  2.09449e-04  2.94063e-04  3.75014e-04  4.29124e-04  4.40985e-04  4.13606e-04
  3.62045e-04  3.00707e-04  2.41110e-04  1.94971e-04  1.71871e-04  1.74001e-04
  1.94220e-04  2.17174e-04  2.24429e-04  2.06215e-04  1.68329e-04  1.24396e-04
  8.50880e-05  5.48365e-05  5.23434e-07  9.88958e-07  1.74723e-06  2.84810e-06
  4.22011e-06  5.59397e-06  6.52910e-06  6.61714e-06  5.77360e-06  4.36972e-06
  3.05586e-06  2.41741e-06  2.70414e-06  3.75288e-06  5.11454e-06  6.40148e-06
  7.68070e-06  9.63536e-06  1.34805e-05  2.09743e-05  3.47497e-05  5.87862e-05
  9.84610e-05  1.59251e-04  2.43014e-04  3.41913e-04  4.34179e-04  4.90651e-04
  4.94578e-04  4.54818e-04  3.92639e-04  3.22938e-04  2.56503e-04  2.09358e-04
  1.98163e-04  2.29623e-04  2.97375e-04  3.76545e-04  4.19219e-04  3.92516e-04
  3.14525e-04  2.24555e-04  1.47772e-04  9.16541e-05  5.73414e-07  1.13658e-06
  2.11824e-06  3.63935e-06  5.64470e-06  7.72679e-06  9.11576e-06  9.04961e-06
  7.39115e-06  4.91711e-06  2.90378e-06  2.38589e-06  3.67755e-06  6.25717e-06
  8.97258e-06  1.07389e-05  1.14594e-05  1.22954e-05  1.51343e-05  2.21678e-05
  3.62038e-05  6.13531e-05  1.03216e-04  1.67499e-04  2.55941e-04  3.59696e-04
  4.54877e-04  5.10232e-04  5.09233e-04  4.63150e-04  3.94237e-04  3.16043e-04
  2.40954e-04  1.93169e-04  1.97951e-04  2.64559e-04  3.98838e-04  5.97622e-04
  7.44497e-04  7.12504e-04  5.56987e-04  3.83663e-04  2.43209e-04  1.45332e-04
  5.72677e-07  1.17703e-06  2.31215e-06  4.20983e-06  6.89419e-06  9.84427e-06
  1.18684e-05  1.16955e-05  9.17565e-06  5.85153e-06  4.01233e-06  5.17924e-06
  9.43694e-06  1.54149e-05  2.05362e-05  2.23287e-05  2.05669e-05  1.77498e-05
  1.73043e-05  2.20831e-05  3.46952e-05  5.86760e-05  9.89467e-05  1.60474e-04
  2.44371e-04  3.41949e-04  4.31179e-04  4.83979e-04  4.84930e-04  4.41287e-04
  3.69416e-04  2.81710e-04  1.97676e-04  1.55351e-04  1.90802e-04  2.91465e-04
  4.28813e-04  7.77048e-04  1.16810e-03  1.14060e-03  8.82866e-04  6.01441e-04
  3.72609e-04  2.15861e-04  5.75057e-07  1.15581e-06  2.31652e-06  4.41296e-06
  7.62973e-06  1.14693e-05  1.44115e-05  1.47342e-05  1.25535e-05  1.07921e-05
  1.30555e-05  2.06956e-05  3.22994e-05  4.45463e-05  5.24320e-05  5.13854e-05
  4.17933e-05  2.96168e-05  2.15143e-05  2.12620e-05  3.05696e-05  5.14165e-05
  8.70597e-05  1.40808e-04  2.12615e-04  2.94605e-04  3.69205e-04  4.14990e-04
  4.18833e-04  3.81665e-04  3.11901e-04  2.22602e-04  1.45281e-04  1.44898e-04
  3.24407e-04  7.40507e-04  9.75600e-04  1.14507e-03  1.50492e-03  1.29526e-03
  1.13849e-03  8.41100e-04  5.23759e-04  2.96648e-04  7.34704e-07  1.31052e-06
  2.44583e-06  4.58516e-06  8.12830e-06  1.28517e-05  1.73955e-05  2.02741e-05
  2.28722e-05  3.06139e-05  4.82279e-05  7.38445e-05  1.00169e-04  1.19583e-04
  1.24991e-04  1.11325e-04  8.24371e-05  5.10968e-05  2.89282e-05  2.03052e-05
  2.47839e-05  4.15707e-05  7.13974e-05  1.15332e-04  1.71703e-04  2.33055e-04
  2.86025e-04  3.16225e-04  3.15105e-04  2.81945e-04  2.21701e-04  1.49734e-04
  1.09747e-04  2.06914e-04  7.19064e-04  2.23395e-03  3.01746e-03  6.50204e-04
  1.20806e-03  6.13025e-04  1.19059e-03  1.06250e-03  6.70502e-04  3.72540e-04
  1.27449e-06  2.05973e-06  3.42429e-06  5.86495e-06  1.00198e-05  1.62186e-05
  2.41258e-05  3.41886e-05  5.17189e-05  8.75548e-05  1.46724e-04  2.14296e-04
  2.62747e-04  2.75892e-04  2.54256e-04  2.04332e-04  1.39212e-04  7.86895e-05
  3.75140e-05  1.87876e-05  1.84355e-05  3.19077e-05  5.70593e-05  9.28062e-05
  1.35778e-04  1.77925e-04  2.07890e-04  2.16576e-04  2.02132e-04  1.68704e-04
  1.23132e-04  8.18037e-05  9.24975e-05  2.73272e-04  9.00327e-04  2.11691e-03
  4.99164e-04  6.10852e-03  3.25177e-04  9.54236e-04  1.44521e-03  1.24949e-03
  7.70632e-04  4.21096e-04  2.33300e-06  3.71970e-06  5.90577e-06  9.46445e-06
  1.52819e-05  2.43876e-05  3.82822e-05  6.18919e-05  1.10359e-04  2.09403e-04
  3.66989e-04  5.28426e-04  5.99262e-04  5.48190e-04  4.29968e-04  3.01600e-04
  1.86884e-04  9.75339e-05  4.08263e-05  1.53008e-05  1.29103e-05  2.56540e-05
  4.93346e-05  8.19116e-05  1.19076e-04  1.51344e-04  1.66536e-04  1.58189e-04
  1.31704e-04  9.79499e-05  6.38716e-05  4.11543e-05  7.10622e-05  2.47697e-04
  7.05966e-04  1.26871e-03  1.25585e-03  2.64845e-04  1.94711e-03  1.73945e-03
  1.67189e-03  1.27291e-03  7.70923e-04  4.22427e-04  3.76342e-06  6.05557e-06
  9.51753e-06  1.47439e-05  2.26626e-05  3.46629e-05  5.40854e-05  9.23894e-05
  1.84134e-04  3.97365e-04  7.74271e-04  1.16493e-03  1.24885e-03  9.66412e-04
  6.00974e-04  3.43906e-04  1.88593e-04  9.12543e-05  3.43989e-05  1.09079e-05
  1.13023e-05  2.66208e-05  5.30800e-05  9.02575e-05  1.34864e-04  1.75614e-04
  1.95905e-04  1.89497e-04  1.71666e-04  1.52371e-04  1.17261e-04  6.92677e-05
  5.34413e-05  1.47297e-04  4.45445e-04  1.07561e-03  2.31438e-03  2.67760e-03
  1.10218e-03  1.06744e-03  1.33657e-03  1.05526e-03  6.63774e-04  3.76577e-04
  5.09740e-06  8.16870e-06  1.25818e-05  1.86425e-05  2.66943e-05  3.75484e-05
  5.46660e-05  9.31304e-05  2.08597e-04  5.58394e-04  1.36385e-03  2.36122e-03
  2.46103e-03  1.51574e-03  6.52698e-04  2.73879e-04  1.36166e-04  6.75618e-05
  2.78382e-05  1.34217e-05  1.89966e-05  3.84265e-05  7.16772e-05  1.23563e-04
  1.95423e-04  2.74249e-04  3.30871e-04  3.58572e-04  4.17035e-04  4.86044e-04
  4.15062e-04  2.41209e-04  9.87747e-05  6.54463e-05  1.88171e-04  4.77201e-04
  7.93094e-04  6.69003e-04  4.20873e-04  7.21362e-04  9.10443e-04  7.59816e-04
  5.10471e-04  3.06217e-04  5.79927e-06  9.04747e-06  1.33303e-05  1.83964e-05
  2.37981e-05  2.95178e-05  3.77824e-05  5.78439e-05  1.31114e-04  4.66372e-04
  1.74023e-03  4.09765e-03  4.31134e-03  1.83839e-03  4.13979e-04  1.44989e-04
  1.09541e-04  7.56927e-05  4.54801e-05  3.33097e-05  3.93823e-05  6.12392e-05
  1.04463e-04  1.82995e-04  3.09500e-04  4.72063e-04  6.03858e-04  6.75143e-04
  1.00146e-03  1.48328e-03  1.18095e-03  6.23659e-04  2.69132e-04  8.99695e-05
  7.21228e-05  1.65542e-04  2.68016e-04  3.10076e-04  3.96149e-04  5.58753e-04
  6.18076e-04  5.25920e-04  3.74291e-04  2.37755e-04  5.63089e-06  8.32020e-06
  1.13864e-05  1.43193e-05  1.69993e-05  2.15511e-05  3.53445e-05  7.16079e-05
  1.35719e-04  2.22657e-04  8.71320e-04  3.84774e-03  4.34119e-03  9.93300e-04
  3.26672e-04  3.83089e-04  2.84654e-04  1.71824e-04  1.00579e-04  6.92913e-05
  6.67186e-05  8.80967e-05  1.43461e-04  2.59166e-04  4.70321e-04  7.82669e-04
  1.05324e-03  1.03730e-03  1.82443e-03  3.37847e-03  2.11000e-03  1.16063e-03
  6.19806e-04  2.41909e-04  1.01215e-04  1.12621e-04  1.83816e-04  2.69000e-04
  3.62891e-04  4.38009e-04  4.44708e-04  3.78816e-04  2.79926e-04  1.86038e-04
  4.80490e-06  6.48367e-06  7.89759e-06  8.94641e-06  1.16360e-05  2.45415e-05
  7.28482e-05  2.20139e-04  5.95604e-04  1.23548e-03  1.07139e-03  1.16087e-04
  3.20893e-04  1.88848e-03  2.46028e-03  1.41143e-03  6.70308e-04  3.18847e-04
  1.63320e-04  1.00484e-04  8.58645e-05  1.05948e-04  1.72974e-04  3.26215e-04
  6.31057e-04  1.14248e-03  1.69889e-03  1.64995e-03  1.68664e-03  3.44869e-04
  1.05909e-03  2.35800e-03  1.28619e-03  4.74497e-04  1.94891e-04  1.56266e-04
  2.06631e-04  2.77864e-04  3.39964e-04  3.71182e-04  3.56358e-04  3.00609e-04
  2.25864e-04  1.54162e-04  3.83294e-06  4.51909e-06  4.57092e-06  4.73167e-06
  9.56201e-06  3.34325e-05  1.15212e-04  3.59451e-04  1.03431e-03  2.54597e-03
  3.38308e-03  2.30517e-05  6.67868e-04  2.53754e-03  3.54652e-03  1.83784e-03
  8.14106e-04  3.65446e-04  1.76089e-04  1.01635e-04  8.32260e-05  1.03263e-04
  1.76067e-04  3.48887e-04  7.03923e-04  1.32598e-03  2.07773e-03  2.24507e-03
  7.05080e-04  1.13509e-02  3.35396e-04  4.01360e-03  1.78349e-03  6.19658e-04
  2.71680e-04  2.15613e-04  2.55135e-04  3.09505e-04  3.46503e-04  3.52956e-04
  3.24876e-04  2.69379e-04  2.02233e-04  1.39081e-04  3.24627e-06  3.37694e-06
  2.93676e-06  3.66313e-06  1.16443e-05  4.06590e-05  1.18435e-04  3.01664e-04
  6.76201e-04  1.12440e-03  8.22883e-04  1.79079e-03  2.44914e-03  4.45613e-04
  7.07148e-04  8.08501e-04  4.93108e-04  2.49120e-04  1.22896e-04  7.28428e-05
  6.26578e-05  8.09979e-05  1.47146e-04  3.09254e-04  6.38240e-04  1.17839e-03
  1.69081e-03  1.34513e-03  1.65719e-03  7.23632e-04  1.74269e-03  2.19329e-03
  1.25857e-03  5.56018e-04  2.96857e-04  2.60009e-04  3.01899e-04  3.48601e-04
  3.72209e-04  3.65068e-04  3.27149e-04  2.66635e-04  1.98136e-04  1.35513e-04
  3.42053e-06  3.68691e-06  4.08669e-06  8.06556e-06  2.37295e-05  6.02980e-05
  1.17881e-04  1.80103e-04  1.99860e-04  1.39372e-04  1.05839e-03  6.51582e-03
  9.53633e-03  3.50876e-03  4.30755e-04  1.74145e-04  1.64775e-04  1.03775e-04
  6.63730e-05  6.21292e-05  6.19141e-05  6.37797e-05  1.02141e-04  2.25908e-04
  4.82181e-04  8.72991e-04  1.21115e-03  1.13881e-03  1.70090e-03  2.99926e-03
  1.61707e-03  1.00368e-03  7.54753e-04  4.45636e-04  2.95260e-04  2.87685e-04
  3.36717e-04  3.81691e-04  4.00589e-04  3.87676e-04  3.43141e-04  2.76315e-04
  2.03059e-04  1.37575e-04  4.60742e-06  5.78132e-06  8.36475e-06  1.91651e-05
  5.37356e-05  1.23435e-04  1.97190e-04  2.00669e-04  1.07972e-04  1.22935e-04
  1.10886e-03  3.81569e-03  5.04250e-03  2.69711e-03  7.02273e-04  1.64411e-04
  8.33957e-05  6.52026e-05  1.12442e-04  1.82808e-04  1.76983e-04  1.11740e-04
  7.87411e-05  1.39980e-04  3.17468e-04  5.93731e-04  8.81577e-04  1.09257e-03
  1.41617e-03  1.71598e-03  1.35177e-03  9.02343e-04  5.97405e-04  3.79274e-04
  2.87756e-04  3.01957e-04  3.55597e-04  3.99485e-04  4.17144e-04  4.02670e-04
  3.54987e-04  2.84227e-04  2.07593e-04  1.39864e-04  7.14603e-06  1.02091e-05
  1.57155e-05  3.34528e-05  9.31231e-05  2.30254e-04  3.89545e-04  4.03809e-04
  2.39546e-04  1.51202e-04  5.19865e-04  1.34199e-03  1.70304e-03  1.13223e-03
  4.78788e-04  2.14992e-04  1.34828e-04  1.24695e-04  3.06400e-04  5.76746e-04
  5.70048e-04  3.20342e-04  1.23886e-04  8.80650e-05  1.91573e-04  3.85875e-04
  6.09833e-04  8.10762e-04  9.76959e-04  1.04486e-03  9.17267e-04  6.82138e-04
  4.61073e-04  3.13860e-04  2.66532e-04  2.97011e-04  3.52824e-04  3.95190e-04
  4.11673e-04  3.97114e-04  3.50334e-04  2.81012e-04  2.05774e-04  1.39051e-04
  1.15669e-05  1.86513e-05  2.92380e-05  4.83757e-05  1.00236e-04  2.34792e-04
  4.28719e-04  5.62594e-04  4.03938e-04  1.61869e-04  1.45377e-04  3.23268e-04
  4.36591e-04  3.66342e-04  2.71420e-04  2.53864e-04  2.12791e-04  1.11125e-04
  1.92556e-04  8.06693e-04  1.24211e-03  7.39153e-04  2.56430e-04  8.30907e-05
  1.16865e-04  2.51847e-04  4.14049e-04  5.50686e-04  6.31905e-04  6.40222e-04
  5.69354e-04  4.45976e-04  3.19820e-04  2.38373e-04  2.25475e-04  2.66871e-04
  3.23850e-04  3.65868e-04  3.82377e-04  3.70170e-04  3.29110e-04  2.66995e-04
  1.98001e-04  1.35462e-04  1.79474e-05  3.29856e-05  5.78227e-05  8.81231e-05
  8.96763e-05  3.18566e-05  1.03181e-05  1.60840e-04  3.67708e-04  1.62678e-04
  2.92261e-05  3.76045e-05  9.95504e-05  1.65245e-04  2.49186e-04  3.42673e-04
  3.06985e-04  3.72276e-05  8.87667e-04  1.30188e-05  1.68690e-03  1.19083e-03
  4.10512e-04  1.05261e-04  8.54887e-05  1.83717e-04  3.07320e-04  4.02381e-04
  4.44104e-04  4.31603e-04  3.76440e-04  2.96514e-04  2.18121e-04  1.72025e-04
  1.76115e-04  2.20930e-04  2.77798e-04  3.22016e-04  3.43254e-04  3.38283e-04
  3.06563e-04  2.53676e-04  1.91674e-04  1.33311e-04  2.46058e-05  5.01682e-05
  1.00066e-04  1.77277e-04  1.91588e-04  1.96349e-06  5.21945e-04  3.12948e-06
  2.04723e-04  1.38449e-04  4.65465e-05  5.02705e-05  1.22336e-04  2.24762e-04
  3.38442e-04  4.34744e-04  3.81897e-04  3.94934e-05  1.25214e-03  1.63657e-05
  1.91164e-03  1.31910e-03  4.56313e-04  1.17480e-04  8.20221e-05  1.66697e-04
  2.74022e-04  3.50954e-04  3.76818e-04  3.55865e-04  3.02650e-04  2.33266e-04
  1.68405e-04  1.32915e-04  1.41711e-04  1.87158e-04  2.45805e-04  2.96525e-04
  3.27915e-04  3.33310e-04  3.09276e-04  2.60244e-04  1.98884e-04  1.39379e-04
  2.82735e-05  6.04092e-05  1.27308e-04  2.46353e-04  3.45885e-04  1.54874e-04
  7.42755e-06  8.85511e-05  1.55442e-04  1.24553e-04  1.00671e-04  1.42422e-04
  2.34058e-04  3.32003e-04  4.05648e-04  4.35135e-04  3.69127e-04  2.16243e-04
  2.69976e-04  1.12711e-03  1.68876e-03  9.88422e-04  3.50974e-04  1.04526e-04
  9.44503e-05  1.83209e-04  2.87226e-04  3.57513e-04  3.76540e-04  3.50828e-04
  2.94747e-04  2.23765e-04  1.59292e-04  1.27950e-04  1.45503e-04  2.02944e-04
  2.74901e-04  3.39389e-04  3.83488e-04  3.96234e-04  3.69824e-04  3.09554e-04
  2.33616e-04  1.61238e-04  2.68685e-05  5.69640e-05  1.17422e-04  2.22861e-04
  3.42870e-04  3.53295e-04  2.53471e-04  1.82441e-04  1.32692e-04  1.08117e-04
  1.24741e-04  1.92388e-04  2.86742e-04  3.57960e-04  3.76447e-04  3.43190e-04
  2.72536e-04  2.59505e-04  5.09222e-04  9.06678e-04  8.91488e-04  5.07913e-04
  1.96055e-04  8.45297e-05  1.15857e-04  2.14116e-04  3.16852e-04  3.81061e-04
  3.92964e-04  3.62031e-04  3.02534e-04  2.29608e-04  1.68233e-04  1.52579e-04
  2.03038e-04  3.05004e-04  4.18792e-04  5.08845e-04  5.61488e-04  5.71145e-04
  5.24309e-04  4.26550e-04  3.10031e-04  2.05732e-04  2.14724e-05  4.35887e-05
  8.40278e-05  1.47283e-04  2.16997e-04  2.44436e-04  2.02742e-04  1.33214e-04
  8.45935e-05  7.44207e-05  1.04332e-04  1.69500e-04  2.42421e-04  2.81155e-04
  2.69303e-04  2.21722e-04  1.65599e-04  1.54131e-04  2.40784e-04  3.46371e-04
  3.21019e-04  1.92847e-04  9.13824e-05  7.64951e-05  1.38663e-04  2.40660e-04
  3.36951e-04  3.91065e-04  3.93591e-04  3.57061e-04  2.95620e-04  2.24733e-04
  1.76098e-04  1.97082e-04  3.18300e-04  5.21686e-04  7.45622e-04  8.89983e-04
  9.10282e-04  8.89515e-04  8.06860e-04  6.35869e-04  4.39819e-04  2.76814e-04
  1.49502e-05  2.85722e-05  5.06642e-05  8.05543e-05  1.08926e-04  1.17886e-04
  9.82964e-05  6.52667e-05  4.31485e-05  4.52363e-05  7.33685e-05  1.19120e-04
  1.59228e-04  1.70179e-04  1.52157e-04  1.20913e-04  9.00795e-05  7.44126e-05
  8.41340e-05  9.96640e-05  8.95911e-05  6.06476e-05  4.88813e-05  7.98002e-05
  1.54128e-04  2.50733e-04  3.35122e-04  3.77596e-04  3.72286e-04  3.32334e-04
  2.71173e-04  2.06525e-04  1.79699e-04  2.54816e-04  4.79830e-04  8.49617e-04
  1.38412e-03  1.79242e-03  1.49467e-03  1.30552e-03  1.22608e-03  9.50492e-04
  6.24075e-04  3.71108e-04  9.58119e-06  1.71782e-05  2.79815e-05  4.03406e-05
  4.96654e-05  5.01820e-05  4.06790e-05  2.81715e-05  2.32613e-05  3.28873e-05
  5.67447e-05  8.47392e-05  9.94005e-05  9.24460e-05  7.46264e-05  5.89158e-05
  4.71164e-05  3.72929e-05  3.04019e-05  2.60367e-05  2.20476e-05  2.26890e-05
  4.00425e-05  8.51744e-05  1.58371e-04  2.44224e-04  3.15538e-04  3.48625e-04
  3.39160e-04  2.98680e-04  2.40774e-04  1.87080e-04  1.87672e-04  3.26098e-04
  6.87088e-04  1.24197e-03  2.29663e-03  3.74965e-03  2.43936e-03  1.61987e-03
  1.73345e-03  1.34158e-03  8.36301e-04  4.71615e-04  6.18850e-06  1.05268e-05
  1.59697e-05  2.11326e-05  2.37722e-05  2.21792e-05  1.72990e-05  1.34049e-05
  1.60140e-05  2.84606e-05  4.84567e-05  6.59469e-05  6.83547e-05  5.44269e-05
  3.73512e-05  2.81802e-05  2.53417e-05  2.24551e-05  1.75784e-05  1.30630e-05
  1.21826e-05  1.95856e-05  4.26245e-05  8.81230e-05  1.55446e-04  2.31446e-04
  2.93344e-04  3.21250e-04  3.10860e-04  2.72062e-04  2.19566e-04  1.77874e-04
  2.01303e-04  3.97827e-04  9.75547e-04  1.95004e-03  1.35311e-03  1.27135e-03
  1.67116e-03  1.84067e-03  2.21983e-03  1.68724e-03  1.00632e-03  5.46090e-04
  4.54031e-06  7.59324e-06  1.12460e-05  1.44428e-05  1.57204e-05  1.42061e-05
  1.08957e-05  9.00823e-06  1.26323e-05  2.40378e-05  4.05150e-05  5.30797e-05
  5.20733e-05  3.80238e-05  2.27378e-05  1.58757e-05  1.65305e-05  1.89127e-05
  1.98491e-05  1.95779e-05  2.03228e-05  2.71506e-05  4.82295e-05  9.08429e-05
  1.54663e-04  2.27267e-04  2.87139e-04  3.15283e-04  3.06925e-04  2.71202e-04
  2.22757e-04  1.84748e-04  2.07971e-04  4.04788e-04  1.07675e-03  2.61050e-03
  6.72250e-04  1.25332e-02  8.35481e-04  1.96075e-03  2.37553e-03  1.77791e-03
  1.04524e-03  5.61206e-04  3.97756e-06  6.82412e-06  1.04632e-05  1.40674e-05
  1.62265e-05  1.56897e-05  1.27813e-05  1.04062e-05  1.31974e-05  2.46023e-05
  4.27296e-05  5.75494e-05  5.70588e-05  4.18871e-05  2.58627e-05  1.87285e-05
  1.93858e-05  2.34922e-05  2.82448e-05  3.14499e-05  3.26711e-05  3.72015e-05
  5.58736e-05  9.87557e-05  1.66890e-04  2.47068e-04  3.14876e-04  3.48604e-04
  3.43951e-04  3.11488e-04  2.62903e-04  2.14202e-04  2.06805e-04  3.26990e-04
  7.62040e-04  1.88790e-03  3.26066e-03  2.49528e-03  2.10087e-03  1.65322e-03
  2.01792e-03  1.53690e-03  9.26834e-04  5.08510e-04  3.81318e-06  6.81063e-06
  1.10103e-05  1.58087e-05  1.97158e-05  2.08735e-05  1.88829e-05  1.69671e-05
  2.20539e-05  4.20651e-05  7.88260e-05  1.14343e-04  1.15466e-04  8.26113e-05
  5.32796e-05  4.11823e-05  3.67514e-05  3.56116e-05  3.81637e-05  4.16010e-05
  4.27766e-05  4.66233e-05  6.69224e-05  1.17937e-04  2.03314e-04  3.06910e-04
  3.93636e-04  4.32939e-04  4.28794e-04  4.00825e-04  3.49314e-04  2.77528e-04
  2.20816e-04  2.50825e-04  4.65155e-04  1.01675e-03  2.07276e-03  2.64586e-03
  1.71476e-03  1.46967e-03  1.49101e-03  1.13854e-03  7.19091e-04  4.12617e-04
  3.53022e-06  6.51944e-06  1.10166e-05  1.67008e-05  2.22407e-05  2.55813e-05
  2.60663e-05  2.76827e-05  4.11050e-05  8.51082e-05  1.80882e-04  2.99089e-04
  3.08304e-04  1.93253e-04  1.16268e-04  9.38973e-05  7.47702e-05  5.59684e-05
  4.69428e-05  4.60267e-05  4.72832e-05  5.42400e-05  8.30656e-05  1.53843e-04
  2.75651e-04  4.26565e-04  5.41353e-04  5.64857e-04  5.59869e-04  5.68467e-04
  5.03609e-04  3.90789e-04  2.77715e-04  2.27311e-04  3.15637e-04  5.81153e-04
  9.73024e-04  1.21049e-03  1.15603e-03  1.10583e-03  1.00286e-03  7.68612e-04
  5.10965e-04  3.09907e-04  2.89160e-06  5.44803e-06  9.51016e-06  1.50729e-05
  2.13353e-05  2.69104e-05  3.18380e-05  4.12241e-05  6.92202e-05  1.49057e-04
  3.56607e-04  7.16123e-04  7.83992e-04  4.03268e-04  2.39561e-04  2.07993e-04
  1.46452e-04  8.75056e-05  5.51768e-05  4.49378e-05  4.62451e-05  6.00661e-05
  1.04496e-04  2.08252e-04  3.93115e-04  6.33133e-04  7.89697e-04  7.31892e-04
  9.04254e-04  1.28938e-03  9.59584e-04  6.35650e-04  4.28675e-04  2.73958e-04
  2.47421e-04  3.51483e-04  5.18383e-04  6.53056e-04  7.12109e-04  7.09418e-04
  6.35881e-04  5.00735e-04  3.51135e-04  2.25571e-04  1.98501e-06  3.72024e-06
  6.62854e-06  1.10012e-05  1.69004e-05  2.45162e-05  3.60148e-05  5.91759e-05
  1.11748e-04  2.26205e-04  4.69037e-04  9.51983e-04  1.02826e-03  5.24835e-04
  5.16660e-04  4.35552e-04  2.56083e-04  1.28760e-04  6.44267e-05  4.13888e-05
  4.17484e-05  6.34945e-05  1.26670e-04  2.72020e-04  5.47267e-04  9.47969e-04
  1.23454e-03  1.04312e-03  2.20632e-03  3.95395e-03  2.49111e-03  1.40431e-03
  8.06676e-04  4.09943e-04  2.43212e-04  2.35423e-04  3.01955e-04  3.79311e-04
  4.33392e-04  4.47065e-04  4.12028e-04  3.37884e-04  2.49242e-04  1.68542e-04
  1.17775e-06  2.00576e-06  3.48040e-06  6.11740e-06  1.09417e-05  2.02231e-05
  3.95072e-05  8.25181e-05  1.80503e-04  3.79498e-04  5.74151e-04  2.06339e-04
  2.21924e-04  1.06413e-04  8.73637e-04  6.54768e-04  3.41400e-04  1.59702e-04
  7.09804e-05  3.67544e-05  3.48698e-05  6.15650e-05  1.38629e-04  3.18793e-04
  6.83261e-04  1.29307e-03  1.92202e-03  1.70369e-03  1.10505e-03  2.04533e-03
  1.94540e-03  2.94600e-03  1.38334e-03  5.70793e-04  2.69287e-04  1.95631e-04
  2.17134e-04  2.65770e-04  3.07426e-04  3.23360e-04  3.05096e-04  2.57685e-04
  1.96474e-04  1.37232e-04  1.01010e-06  1.33144e-06  1.80047e-06  2.93743e-06
  6.40103e-06  1.62167e-05  4.09733e-05  9.97409e-05  2.38798e-04  5.53716e-04
  9.96563e-04  3.03844e-04  2.69261e-03  3.66651e-06  5.35263e-04  5.22176e-04
  3.11049e-04  1.54786e-04  6.75550e-05  3.04885e-05  2.63309e-05  5.13933e-05
  1.28443e-04  3.15517e-04  7.08312e-04  1.40449e-03  2.23274e-03  2.00802e-03
  5.21952e-04  1.13838e-02  9.96560e-04  3.04467e-03  1.41701e-03  5.76174e-04
  2.70770e-04  1.95023e-04  2.12380e-04  2.53850e-04  2.86926e-04  2.96653e-04
  2.77440e-04  2.33954e-04  1.78895e-04  1.25562e-04  2.10221e-06  3.01011e-06
  4.00512e-06  5.15352e-06  7.70018e-06  1.60923e-05  3.99212e-05  9.62939e-05
  2.17913e-04  4.54881e-04  7.31652e-04  5.05823e-04  3.29558e-04  5.53357e-04
  3.83610e-04  3.11134e-04  2.19213e-04  1.20736e-04  5.65230e-05  2.99518e-05
  2.57820e-05  3.90741e-05  9.55470e-05  2.52247e-04  5.87524e-04  1.15387e-03
  1.74369e-03  1.62168e-03  2.37786e-03  3.32072e-03  2.73396e-03  1.39921e-03
  8.07069e-04  4.16442e-04  2.40665e-04  2.11818e-04  2.49444e-04  2.96027e-04
  3.24093e-04  3.24024e-04  2.94549e-04  2.42794e-04  1.82313e-04  1.26113e-04
  5.06767e-06  8.70246e-06  1.38532e-05  1.95178e-05  2.39493e-05  2.89567e-05
  4.39807e-05  8.08427e-05  1.46312e-04  2.30704e-04  2.67092e-04  2.46807e-04
  5.62911e-04  7.56044e-04  4.52534e-04  2.54613e-04  1.57573e-04  8.84166e-05
  6.18197e-05  7.24002e-05  7.51932e-05  5.63789e-05  6.19964e-05  1.57178e-04
  3.92320e-04  7.65047e-04  1.10841e-03  1.12915e-03  1.50225e-03  2.25240e-03
  1.19256e-03  5.32871e-04  4.00336e-04  2.78947e-04  2.17842e-04  2.38245e-04
  2.97697e-04  3.51271e-04  3.76732e-04  3.67807e-04  3.26456e-04  2.63087e-04
  1.93547e-04  1.31502e-04  1.02653e-05  2.01207e-05  3.67601e-05  5.81637e-05
  7.30685e-05  7.12000e-05  6.58198e-05  7.43039e-05  9.11142e-05  1.01395e-04
  1.00058e-04  1.50813e-04  3.36861e-04  4.50438e-04  3.57393e-04  2.32814e-04
  1.38725e-04  8.46754e-05  1.34370e-04  2.62238e-04  2.94115e-04  1.85980e-04
  7.61286e-05  7.72583e-05  2.14002e-04  4.46338e-04  6.60867e-04  7.20461e-04
  6.89207e-04  6.43028e-04  4.55587e-04  3.28358e-04  2.71079e-04  2.21485e-04
  2.15053e-04  2.62848e-04  3.32912e-04  3.89473e-04  4.13528e-04  3.99063e-04
  3.49518e-04  2.77890e-04  2.01870e-04  1.35621e-04  1.71821e-05  3.73572e-05
  7.66540e-05  1.35276e-04  1.76964e-04  1.48095e-04  9.53486e-05  7.61015e-05
  6.49952e-05  5.22850e-05  5.69994e-05  1.12619e-04  2.18469e-04  2.94687e-04
  2.91919e-04  2.44173e-04  1.69906e-04  1.14322e-04  2.82799e-04  7.08498e-04
  8.71747e-04  5.58529e-04  1.97748e-04  4.98712e-05  9.69143e-05  2.46651e-04
  3.98189e-04  4.68344e-04  4.46890e-04  3.84567e-04  3.18972e-04  2.66752e-04
  2.23304e-04  1.97806e-04  2.13629e-04  2.70323e-04  3.40735e-04  3.95863e-04
  4.18496e-04  4.02152e-04  3.50728e-04  2.77916e-04  2.01442e-04  1.35152e-04
  2.37262e-05  5.56469e-05  1.25112e-04  2.41128e-04  3.10139e-04  1.60232e-04
  4.57717e-05  5.07827e-05  4.97574e-05  3.41588e-05  4.02122e-05  8.78244e-05
  1.63408e-04  2.30155e-04  2.70578e-04  2.88322e-04  2.52619e-04  1.32971e-04
  1.56746e-04  6.69369e-04  1.54614e-03  1.17532e-03  4.33160e-04  8.04836e-05
  4.46676e-05  1.49830e-04  2.75793e-04  3.52642e-04  3.62657e-04  3.29944e-04
  2.83889e-04  2.37394e-04  1.97723e-04  1.80875e-04  2.01785e-04  2.55862e-04
  3.20299e-04  3.70985e-04  3.92404e-04  3.78130e-04  3.31351e-04  2.64276e-04
  1.93012e-04  1.30505e-04  2.67123e-05  6.49223e-05  1.52660e-04  3.05341e-04
  3.48504e-04  9.17872e-06  1.27283e-04  5.96582e-06  3.95447e-05  2.59524e-05
  2.60108e-05  6.14697e-05  1.16872e-04  1.74097e-04  2.35136e-04  3.01479e-04
  3.12994e-04  1.28669e-04  2.09466e-04  1.04750e-03  1.25742e-03  1.66324e-03
  6.52041e-04  1.31547e-04  4.13312e-05  1.30337e-04  2.53600e-04  3.38619e-04
  3.63081e-04  3.39722e-04  2.92059e-04  2.37930e-04  1.92105e-04  1.71284e-04
  1.86188e-04  2.30929e-04  2.86066e-04  3.31377e-04  3.53017e-04  3.44060e-04
  3.05603e-04  2.47234e-04  1.83080e-04  1.25354e-04  2.43510e-05  5.83596e-05
  1.34774e-04  2.63353e-04  2.92194e-04  1.27804e-05  1.55299e-04  1.39128e-05
  4.92520e-05  2.12784e-05  1.84454e-05  4.90749e-05  8.20591e-05  1.09142e-04
  1.56318e-04  2.22493e-04  2.30627e-04  8.52273e-05  1.09159e-04  8.95235e-04
  1.31562e-03  1.69017e-03  6.71355e-04  1.52432e-04  6.79985e-05  1.65479e-04
  2.97995e-04  3.90159e-04  4.16604e-04  3.88413e-04  3.30120e-04  2.62936e-04
  2.04967e-04  1.73912e-04  1.79252e-04  2.14193e-04  2.61023e-04  3.02688e-04
  3.26706e-04  3.24443e-04  2.93719e-04  2.41519e-04  1.81103e-04  1.25120e-04
  1.81986e-05  4.11683e-05  8.86799e-05  1.63998e-04  2.12485e-04  1.57624e-04
  1.12569e-04  1.09451e-04  6.20271e-05  1.80356e-05  3.48025e-05  8.87869e-05
  1.03789e-04  7.18260e-05  6.88565e-05  1.03914e-04  9.73563e-05  6.03159e-05
  2.19684e-04  7.58742e-04  1.61503e-03  1.22270e-03  4.80771e-04  1.36470e-04
  1.13202e-04  2.33598e-04  3.76292e-04  4.68856e-04  4.86772e-04  4.45741e-04
  3.74216e-04  2.94144e-04  2.24218e-04  1.84495e-04  1.85460e-04  2.18313e-04
  2.64363e-04  3.08253e-04  3.38150e-04  3.43092e-04  3.16497e-04  2.62901e-04
  1.97331e-04  1.35620e-04  1.15720e-05  2.41990e-05  4.79078e-05  8.45010e-05
  1.24995e-04  1.55564e-04  1.63242e-04  1.22581e-04  5.31533e-05  2.09980e-05
  7.78237e-05  1.86541e-04  2.04670e-04  1.02631e-04  2.95981e-05  3.32091e-05
  3.73983e-05  6.75173e-05  3.16889e-04  7.54871e-04  9.05888e-04  6.00915e-04
  2.56503e-04  1.20574e-04  1.69246e-04  3.09864e-04  4.54047e-04  5.37183e-04
  5.39621e-04  4.83819e-04  4.00729e-04  3.10176e-04  2.30966e-04  1.88551e-04
  1.96324e-04  2.41807e-04  3.05741e-04  3.69914e-04  4.11725e-04  4.23273e-04
  3.96326e-04  3.29052e-04  2.42706e-04  1.62478e-04  6.65118e-06  1.29982e-05
  2.42859e-05  4.23045e-05  6.74238e-05  9.51930e-05  1.08393e-04  8.69408e-05
  4.30511e-05  2.84387e-05  1.05084e-04  2.49559e-04  2.89509e-04  1.60266e-04
  4.13657e-05  1.82866e-05  2.33395e-05  4.07684e-05  1.33975e-04  2.75144e-04
  3.13441e-04  2.22132e-04  1.29408e-04  1.28242e-04  2.22840e-04  3.68504e-04
  5.01929e-04  5.69155e-04  5.56920e-04  4.90651e-04  3.98890e-04  2.98231e-04
  2.11002e-04  1.72896e-04  1.99635e-04  2.71362e-04  4.03937e-04  5.67428e-04
  6.02431e-04  5.88633e-04  5.60568e-04  4.62784e-04  3.29225e-04  2.10350e-04
  3.74852e-06  7.12751e-06  1.32212e-05  2.35975e-05  3.94762e-05  5.86691e-05
  7.16096e-05  6.60696e-05  4.32467e-05  3.16497e-05  7.98934e-05  1.85772e-04
  2.28645e-04  1.42367e-04  4.83153e-05  2.16477e-05  2.01266e-05  1.85585e-05
  3.50036e-05  6.85448e-05  8.64809e-05  8.25411e-05  9.21706e-05  1.49351e-04
  2.58479e-04  3.93189e-04  5.06968e-04  5.57936e-04  5.37554e-04  4.67508e-04
  3.69666e-04  2.59450e-04  1.69680e-04  1.57978e-04  2.54415e-04  4.02471e-04
  8.05277e-04  1.52108e-03  1.17146e-03  8.37638e-04  8.40988e-04  6.92104e-04
  4.66022e-04  2.79853e-04  2.26125e-06  4.38353e-06  8.38252e-06  1.54955e-05
  2.67805e-05  4.13779e-05  5.45129e-05  5.86168e-05  4.96185e-05  3.59666e-05
  4.00789e-05  6.94883e-05  8.33151e-05  5.43248e-05  2.55227e-05  2.16406e-05
  2.04308e-05  1.16251e-05  6.91604e-06  1.37499e-05  2.83331e-05  5.09001e-05
  9.28797e-05  1.66313e-04  2.70421e-04  3.85225e-04  4.76128e-04  5.12590e-04
  4.88505e-04  4.18618e-04  3.18527e-04  2.06898e-04  1.35897e-04  2.25793e-04
  6.84046e-04  1.49420e-03  2.37830e-03  4.13494e-03  2.36604e-03  1.05576e-03
  1.28551e-03  1.03082e-03  6.43217e-04  3.60921e-04  1.52902e-06  3.07223e-06
  6.04976e-06  1.14062e-05  2.00395e-05  3.19173e-05  4.49971e-05  5.51003e-05
  5.77306e-05  5.15768e-05  4.04811e-05  2.84174e-05  1.53566e-05  9.35689e-06
  2.07395e-05  3.50803e-05  3.29088e-05  1.80689e-05  6.12485e-06  6.41029e-06
  2.07012e-05  5.04841e-05  1.00368e-04  1.74032e-04  2.66872e-04  3.61294e-04
  4.30456e-04  4.52363e-04  4.23253e-04  3.53987e-04  2.57963e-04  1.59020e-04
  1.29469e-04  3.84327e-04  1.57642e-03  4.08580e-03  7.27937e-04  4.37568e-03
  1.16484e-03  1.40770e-03  1.92285e-03  1.39547e-03  8.04385e-04  4.27513e-04
  1.12463e-06  2.30393e-06  4.57324e-06  8.63451e-06  1.52458e-05  2.48395e-05
  3.70715e-05  5.07385e-05  6.44434e-05  7.74890e-05  8.86567e-05  9.15375e-05
  7.93897e-05  6.96547e-05  8.37137e-05  9.28505e-05  7.16823e-05  3.83057e-05
  1.52910e-05  1.04171e-05  2.37534e-05  5.54068e-05  1.07190e-04  1.79280e-04
  2.64626e-04  3.45487e-04  3.97838e-04  4.04874e-04  3.67807e-04  2.99777e-04
  2.13951e-04  1.33480e-04  1.30677e-04  4.17340e-04  1.58707e-03  3.51848e-03
  2.27360e-04  1.18378e-02  1.03629e-03  2.16096e-03  2.27671e-03  1.53156e-03
  8.56010e-04  4.47755e-04  8.41354e-07  1.71894e-06  3.37968e-06  6.32121e-06
  1.11545e-05  1.85246e-05  2.91447e-05  4.43057e-05  6.71899e-05  1.04136e-04
  1.60267e-04  2.17064e-04  2.15387e-04  1.67124e-04  1.82612e-04  1.97811e-04
  1.40603e-04  6.98530e-05  2.74372e-05  1.54262e-05  2.75290e-05  6.10527e-05
  1.16625e-04  1.93518e-04  2.83102e-04  3.64212e-04  4.08761e-04  4.02154e-04
  3.57996e-04  2.97661e-04  2.25844e-04  1.52106e-04  1.31333e-04  2.88544e-04
  8.10249e-04  1.63127e-03  2.94134e-03  3.92204e-03  2.40314e-03  1.63205e-03
  1.80852e-03  1.29838e-03  7.60590e-04  4.10987e-04  6.07890e-07  1.22202e-06
  2.35878e-06  4.35060e-06  7.66192e-06  1.29753e-05  2.15397e-05  3.62306e-05
  6.39401e-05  1.18737e-04  2.16416e-04  3.19830e-04  2.43481e-04  5.22110e-05
  1.18235e-04  2.74099e-04  2.13571e-04  1.00169e-04  3.63832e-05  1.80563e-05
  3.05333e-05  6.87030e-05  1.34167e-04  2.28419e-04  3.42826e-04  4.47402e-04
  4.95375e-04  4.71012e-04  4.30641e-04  4.07647e-04  3.50259e-04  2.47842e-04
  1.64317e-04  1.87893e-04  3.79060e-04  7.95186e-04  1.75470e-03  2.10819e-03
  8.72390e-04  8.90642e-04  1.13510e-03  9.15692e-04  5.87739e-04  3.39227e-04
  4.14690e-07  8.15992e-07  1.54235e-06  2.80525e-06  4.94150e-06  8.56498e-06
  1.50257e-05  2.76403e-05  5.44136e-05  1.11848e-04  2.18074e-04  3.09964e-04
  9.01223e-05  3.28952e-04  2.95309e-05  2.40195e-04  2.41471e-04  1.10145e-04
  3.67731e-05  1.74827e-05  3.34193e-05  8.01059e-05  1.63696e-04  2.93320e-04
  4.65708e-04  6.34530e-04  6.93039e-04  6.08938e-04  6.35488e-04  7.84914e-04
  6.78922e-04  4.41144e-04  2.50057e-04  1.66498e-04  2.15818e-04  3.63938e-04
  5.27317e-04  5.01786e-04  4.18526e-04  5.96480e-04  7.14014e-04  6.12775e-04
  4.27685e-04  2.65334e-04  2.68144e-07  5.16594e-07  9.58596e-07  1.72739e-06
  3.06415e-06  5.47020e-06  1.01241e-05  1.99152e-05  4.15898e-05  8.83839e-05
  1.73288e-04  2.45562e-04  9.43649e-05  6.64314e-05  3.79119e-06  2.44910e-04
  2.17155e-04  9.39478e-05  2.88425e-05  1.52233e-05  3.73128e-05  9.54313e-05
  2.04445e-04  3.89249e-04  6.66473e-04  9.76060e-04  1.05674e-03  7.49025e-04
  1.22301e-03  2.08995e-03  1.26211e-03  6.53596e-04  3.72697e-04  1.94594e-04
  1.55082e-04  2.05187e-04  2.65433e-04  3.06140e-04  3.74144e-04  4.70833e-04
  5.01310e-04  4.33320e-04  3.18557e-04  2.09330e-04  1.69486e-07  3.21159e-07
  5.89519e-07  1.06323e-06  1.91906e-06  3.54654e-06  6.85836e-06  1.40001e-05
  2.97075e-05  6.28703e-05  1.24027e-04  2.04382e-04  2.43637e-04  2.30055e-04
  2.72712e-04  2.75668e-04  1.65375e-04  6.50682e-05  1.85747e-05  1.39563e-05
  4.26826e-05  1.12042e-04  2.47689e-04  4.96747e-04  9.17053e-04  1.47785e-03
  1.71134e-03  9.71559e-04  2.52347e-03  3.82310e-03  1.28128e-03  9.36829e-04
  6.08427e-04  2.58999e-04  1.40222e-04  1.60896e-04  2.26199e-04  2.96421e-04
  3.63682e-04  4.08431e-04  4.02032e-04  3.42963e-04  2.57955e-04  1.75488e-04
  1.10596e-07  2.07849e-07  3.81548e-07  6.96258e-07  1.28618e-06  2.44536e-06
  4.83199e-06  9.89760e-06  2.06550e-05  4.26339e-05  8.38489e-05  1.50352e-04
  2.32940e-04  2.93100e-04  2.82929e-04  2.00855e-04  1.03555e-04  3.83308e-05
  1.14081e-05  1.50946e-05  4.84838e-05  1.24719e-04  2.77353e-04  5.70610e-04
  1.10125e-03  1.90375e-03  2.48381e-03  1.78794e-03  5.91236e-04  2.99899e-03
  1.26701e-03  2.73468e-03  1.13508e-03  3.45203e-04  1.43199e-04  1.58143e-04
  2.33206e-04  3.08211e-04  3.62952e-04  3.84407e-04  3.63558e-04  3.06227e-04
  2.31692e-04  1.59909e-04  7.83187e-08  1.47161e-07  2.71959e-07  5.02595e-07
  9.41408e-07  1.80214e-06  3.53070e-06  7.03390e-06  1.40529e-05  2.75848e-05
  5.18049e-05  8.97409e-05  1.35531e-04  1.65498e-04  1.53389e-04  1.05632e-04
  5.41234e-05  2.04087e-05  8.58447e-06  1.78754e-05  5.26355e-05  1.28470e-04
  2.79451e-04  5.68084e-04  1.08337e-03  1.83245e-03  2.25316e-03  1.41956e-03
  4.27473e-04  5.38830e-03  1.84493e-03  3.56163e-03  1.28018e-03  3.54837e-04
  1.47419e-04  1.74031e-04  2.54395e-04  3.24904e-04  3.69856e-04  3.82382e-04
  3.56895e-04  2.99052e-04  2.26140e-04  1.56346e-04  6.01623e-08  1.13356e-07
  2.10289e-07  3.89293e-07  7.25423e-07  1.36491e-06  2.58757e-06  4.90912e-06
  9.21669e-06  1.68451e-05  2.92704e-05  4.67018e-05  6.51401e-05  7.50196e-05
  6.81142e-05  4.76674e-05  2.55148e-05  1.11455e-05  8.60017e-06  2.06232e-05
  5.36265e-05  1.22137e-04  2.53776e-04  4.92760e-04  8.83955e-04  1.36087e-03
  1.42025e-03  7.48518e-04  2.78410e-03  2.60913e-03  9.47288e-04  1.39860e-03
  7.57584e-04  2.76250e-04  1.57259e-04  2.03545e-04  2.81996e-04  3.42248e-04
  3.79429e-04  3.89762e-04  3.64037e-04  3.04988e-04  2.30023e-04  1.58375e-04
  4.76759e-08  8.99744e-08  1.66408e-07  3.04946e-07  5.56986e-07  1.01507e-06
  1.83999e-06  3.29586e-06  5.77606e-06  9.76077e-06  1.55731e-05  2.27707e-05
  2.93699e-05  3.20773e-05  2.86833e-05  2.06125e-05  1.21127e-05  7.39492e-06
  9.61026e-06  2.22681e-05  5.16072e-05  1.09118e-04  2.13563e-04  3.89072e-04
  6.46622e-04  9.19945e-04  9.87686e-04  8.96625e-04  1.71510e-03  1.98119e-03
  9.64605e-04  7.05925e-04  4.48571e-04  2.29505e-04  1.84678e-04  2.44081e-04
  3.15353e-04  3.63380e-04  3.92642e-04  4.00240e-04  3.73033e-04  3.11575e-04
  2.33835e-04  1.60062e-04  3.68583e-08  6.96092e-08  1.27840e-07  2.30518e-07
  4.10174e-07  7.20653e-07  1.24648e-06  2.10955e-06  3.46151e-06  5.43596e-06
  8.02433e-06  1.08735e-05  1.31492e-05  1.37932e-05  1.22874e-05  9.31695e-06
  6.60096e-06  6.24538e-06  1.05756e-05  2.27811e-05  4.80495e-05  9.46711e-05
  1.74100e-04  2.97339e-04  4.62521e-04  6.31805e-04  7.34522e-04  8.00389e-04
  1.00068e-03  1.08989e-03  8.47958e-04  5.72395e-04  3.45452e-04  2.16312e-04
  2.12847e-04  2.80603e-04  3.47979e-04  3.88452e-04  4.08778e-04  4.07456e-04
  3.73546e-04  3.08637e-04  2.30043e-04  1.56788e-04  2.68105e-08  5.07241e-08
  9.25013e-08  1.64073e-07  2.84461e-07  4.82587e-07  7.99234e-07  1.28538e-06
  1.99134e-06  2.93871e-06  4.07090e-06  5.19946e-06  6.00477e-06  6.16987e-06
  5.63216e-06  4.78864e-06  4.50979e-06  6.07070e-06  1.12533e-05  2.27387e-05
  4.46633e-05  8.29304e-05  1.44401e-04  2.33489e-04  3.45066e-04  4.57347e-04
  5.40466e-04  5.92024e-04  6.35035e-04  6.33152e-04  5.36718e-04  3.84303e-04
  2.46457e-04  1.82579e-04  2.08456e-04  2.84087e-04  3.54278e-04  3.94575e-04
  4.07641e-04  3.95193e-04  3.54117e-04  2.89007e-04  2.14629e-04  1.46507e-04
  1.80213e-08  3.42428e-08  6.21661e-08  1.08782e-07  1.84450e-07  3.03586e-07
  4.84391e-07  7.46209e-07  1.10267e-06  1.54903e-06  2.04596e-06  2.51018e-06
  2.83256e-06  2.94093e-06  2.89657e-06  2.98451e-06  3.77694e-06  6.21219e-06
  1.17662e-05  2.27436e-05  4.25775e-05  7.57783e-05  1.26837e-04  1.97288e-04
  2.81154e-04  3.62187e-04  4.19549e-04  4.42125e-04  4.32813e-04  3.92897e-04
  3.19740e-04  2.26165e-04  1.47022e-04  1.21006e-04  1.59527e-04  2.35011e-04
  3.05715e-04  3.48193e-04  3.60574e-04  3.46553e-04  3.08569e-04  2.52328e-04
  1.89090e-04  1.30722e-04  1.11052e-08  2.12637e-08  3.85747e-08  6.68884e-08
  1.11498e-07  1.79139e-07  2.77370e-07  4.12850e-07  5.88043e-07  7.96654e-07
  1.01981e-06  1.22803e-06  1.39613e-06  1.53606e-06  1.74535e-06  2.26722e-06
  3.56714e-06  6.45087e-06  1.22536e-05  2.30959e-05  4.20893e-05  7.31536e-05
  1.19844e-04  1.82640e-04  2.55232e-04  3.22810e-04  3.66723e-04  3.75021e-04
  3.48700e-04  2.95793e-04  2.23606e-04  1.43323e-04  7.88225e-05  5.79879e-05
  8.90048e-05  1.50795e-04  2.11446e-04  2.52208e-04  2.70565e-04  2.68590e-04
  2.46974e-04  2.08481e-04  1.60963e-04  1.14266e-04  6.25317e-09  1.21095e-08
  2.20458e-08  3.80662e-08  6.27335e-08  9.90260e-08  1.49908e-07  2.17472e-07
  3.01735e-07  3.99544e-07  5.05013e-07  6.13822e-07  7.34559e-07  9.09862e-07
  1.25009e-06  1.98490e-06  3.54497e-06  6.69321e-06  1.27254e-05  2.37263e-05
  4.27639e-05  7.36856e-05  1.19924e-04  1.81773e-04  2.52716e-04  3.17824e-04
  3.58677e-04  3.64167e-04  3.36455e-04  2.83657e-04  2.10889e-04  1.26633e-04
  5.42353e-05  2.23250e-05  3.90400e-05  8.37699e-05  1.28541e-04  1.61395e-04
  1.84323e-04  1.97685e-04  1.95927e-04  1.75712e-04  1.41807e-04  1.03851e-04
  3.21193e-09  6.31510e-09  1.15897e-08  2.00286e-08  3.28191e-08  5.12236e-08
  7.63665e-08  1.08916e-07  1.48843e-07  1.95706e-07  2.50407e-07  3.19811e-07
  4.26141e-07  6.23804e-07  1.02826e-06  1.86555e-06  3.55647e-06  6.85510e-06
  1.30600e-05  2.42857e-05  4.36793e-05  7.52426e-05  1.22631e-04  1.86305e-04
  2.59509e-04  3.26387e-04  3.67615e-04  3.73151e-04  3.48245e-04  3.01462e-04
  2.32336e-04  1.43781e-04  6.28365e-05  2.78234e-05  4.96458e-05  9.85375e-05
  1.36680e-04  1.54898e-04  1.66958e-04  1.80933e-04  1.87478e-04  1.74763e-04
  1.44077e-04  1.06345e-04  1.50166e-09  3.01046e-09  5.59622e-09  9.73144e-09
  1.59468e-08  2.47688e-08  3.66344e-08  5.18428e-08  7.07107e-08  9.43383e-08
  1.26748e-07  1.79401e-07  2.79637e-07  4.85722e-07  9.13815e-07  1.78633e-06
  3.51632e-06  6.84808e-06  1.30734e-05  2.43132e-05  4.37563e-05  7.55166e-05
  1.23456e-04  1.88234e-04  2.62912e-04  3.30568e-04  3.70413e-04  3.73081e-04
  3.48155e-04  3.07096e-04  2.44422e-04  1.57359e-04  8.16517e-05  7.50069e-05
  1.53809e-04  2.60874e-04  3.22203e-04  3.19320e-04  2.80034e-04  2.54302e-04
  2.46518e-04  2.23722e-04  1.78953e-04  1.27570e-04  6.37475e-10  1.30758e-09
  2.47495e-09  4.35574e-09  7.18456e-09  1.11824e-08  1.65461e-08  2.34967e-08
  3.25795e-08  4.55594e-08  6.76034e-08  1.11605e-07  2.05986e-07  4.08590e-07
  8.31993e-07  1.68954e-06  3.37622e-06  6.60405e-06  1.26104e-05  2.34317e-05
  4.21396e-05  7.27254e-05  1.18995e-04  1.81714e-04  2.54163e-04  3.19402e-04
  3.56121e-04  3.55038e-04  3.28140e-04  2.88901e-04  2.29394e-04  1.47994e-04
  9.81540e-05  1.69505e-04  3.90386e-04  6.30612e-04  7.50279e-04  7.66727e-04
  5.76568e-04  4.06884e-04  3.75163e-04  3.35259e-04  2.55401e-04  1.71384e-04
  2.45006e-10  5.15625e-10  9.97938e-10  1.78838e-09  2.99012e-09  4.70318e-09
  7.03443e-09  1.01876e-08  1.47689e-08  2.26861e-08  3.92161e-08  7.70646e-08
  1.63501e-07  3.53012e-07  7.50253e-07  1.55185e-06  3.11944e-06  6.10128e-06
  1.16181e-05  2.15042e-05  3.85129e-05  6.62097e-05  1.08007e-04  1.64668e-04
  2.30377e-04  2.90136e-04  3.24517e-04  3.23997e-04  2.97754e-04  2.56764e-04
  1.96014e-04  1.26266e-04  1.25557e-04  3.33936e-04  8.28629e-04  1.21633e-03
  1.12522e-03  1.68773e-03  1.12810e-03  4.85741e-04  5.42896e-04  5.20903e-04
  3.79213e-04  2.37775e-04  8.51297e-11  1.83875e-10  3.65121e-10  6.69748e-10
  1.14359e-09  1.83559e-09  2.81608e-09  4.26142e-09  6.73901e-09  1.20131e-08
  2.49375e-08  5.71197e-08  1.33316e-07  3.02477e-07  6.57625e-07  1.37153e-06
  2.75840e-06  5.37494e-06  1.01719e-05  1.86850e-05  3.31878e-05  5.65852e-05
  9.16342e-05  1.39000e-04  1.94255e-04  2.45846e-04  2.78271e-04  2.82000e-04
  2.60149e-04  2.19352e-04  1.62667e-04  1.16957e-04  1.77860e-04  5.46228e-04
  1.49167e-03  2.15852e-03  3.94640e-04  2.22147e-03  1.81055e-03  2.62590e-04
  7.96835e-04  8.06409e-04  5.46309e-04  3.18407e-04  2.68153e-11  5.92311e-11
  1.20721e-10  2.27481e-10  3.99665e-10  6.62577e-10  1.06475e-09  1.74764e-09
  3.18503e-09  6.87061e-09  1.69518e-08  4.34419e-08  1.07729e-07  2.51839e-07
  5.54659e-07  1.16053e-06  2.32765e-06  4.50550e-06  8.44728e-06  1.53452e-05
  2.69253e-05  4.53428e-05  7.25983e-05  1.09181e-04  1.52060e-04  1.93322e-04
  2.21931e-04  2.29455e-04  2.14775e-04  1.82259e-04  1.42475e-04  1.29954e-04
  2.30364e-04  6.21062e-04  1.66625e-03  2.90875e-03  3.49507e-04  5.21529e-03
  1.44695e-03  6.95395e-04  1.42931e-03  1.18420e-03  7.19402e-04  3.91208e-04
  7.70140e-12  1.73018e-11  3.60843e-11  6.99901e-11  1.27415e-10  2.21695e-10
  3.85104e-10  7.22786e-10  1.59910e-09  4.18985e-09  1.18286e-08  3.26936e-08
  8.43953e-08  2.01401e-07  4.47587e-07  9.37596e-07  1.87219e-06  3.59278e-06
  6.65733e-06  1.19256e-05  2.06062e-05  3.41596e-05  5.38920e-05  8.00901e-05
  1.10819e-04  1.41124e-04  1.63927e-04  1.73095e-04  1.66811e-04  1.49306e-04
  1.34182e-04  1.52832e-04  2.57153e-04  4.86987e-04  7.46110e-04  9.48353e-04
  5.31144e-04  9.60584e-04  1.27700e-03  2.02467e-03  2.16306e-03  1.45660e-03
  8.15256e-04  4.24856e-04  2.04101e-12  4.62718e-12  9.83229e-12  1.96358e-11
  3.73841e-11  6.99844e-11  1.37834e-10  3.13564e-10  8.58405e-10  2.63788e-09
  8.17318e-09  2.37862e-08  6.32740e-08  1.53644e-07  3.44308e-07  7.22068e-07
  1.43499e-06  2.72790e-06  4.98874e-06  8.79636e-06  1.49356e-05  2.43169e-05
  3.77112e-05  5.52419e-05  7.57330e-05  9.63182e-05  1.12943e-04  1.22068e-04
  1.23018e-04  1.20370e-04  1.27082e-04  1.67688e-04  2.70838e-04  4.19548e-04
  4.31773e-04  3.57416e-04  1.82525e-03  1.19010e-03  4.44080e-04  2.16426e-03
  2.16029e-03  1.39383e-03  7.70848e-04  4.00789e-04  5.03559e-13  1.14803e-12
  2.48513e-12  5.13676e-12  1.04115e-11  2.18467e-11  5.17841e-11  1.47190e-10
  4.83204e-10  1.65662e-09  5.45687e-09  1.64948e-08  4.50298e-08  1.11266e-07
  2.51775e-07  5.29389e-07  1.04821e-06  1.97469e-06  3.56359e-06  6.18084e-06
  1.03028e-05  1.64560e-05  2.50559e-05  3.61305e-05  4.90035e-05  6.21511e-05
  7.35419e-05  8.16388e-05  8.69414e-05  9.38777e-05  1.13084e-04  1.63110e-04
  2.66573e-04  4.32356e-04  6.41093e-04  9.58141e-04  1.43431e-03  1.24482e-03
  1.32979e-03  1.85444e-03  1.63570e-03  1.07647e-03  6.16514e-04  3.30236e-04
  1.17403e-13  2.70106e-13  5.98147e-13  1.30266e-12  2.91679e-12  7.29948e-12
  2.16094e-11  7.44044e-11  2.75840e-10  1.01034e-09  3.46609e-09  1.08027e-08
  3.02348e-08  7.61569e-08  1.74499e-07  3.68909e-07  7.29482e-07  1.36426e-06
  2.43218e-06  4.15215e-06  6.79659e-06  1.06507e-05  1.59214e-05  2.25991e-05
  3.03223e-05  3.83593e-05  4.58535e-05  5.24275e-05  5.91271e-05  6.96485e-05
  9.18086e-05  1.38825e-04  2.28893e-04  3.81820e-04  6.16054e-04  9.36921e-04
  1.24429e-03  1.35433e-03  1.37673e-03  1.32480e-03  1.06567e-03  7.19895e-04
  4.32955e-04  2.42616e-04  2.65557e-14  6.17078e-14  1.43712e-13  3.41319e-13
  9.01868e-13  2.78163e-12  9.99584e-12  3.89973e-11  1.54528e-10  5.88094e-10
  2.07466e-09  6.63728e-09  1.90492e-08  4.90390e-08  1.14214e-07  2.43750e-07
  4.83115e-07  8.99706e-07  1.58842e-06  2.67415e-06  4.30481e-06  6.62659e-06
  9.73623e-06  1.36180e-05  1.80967e-05  2.28649e-05  2.76533e-05  3.25875e-05
  3.87279e-05  4.87720e-05  6.78797e-05  1.04425e-04  1.70036e-04  2.77821e-04
  4.36523e-04  6.34074e-04  8.14475e-04  9.07370e-04  8.99496e-04  8.01678e-04
  6.30621e-04  4.38843e-04  2.76945e-04  1.62869e-04  6.36239e-15  1.44902e-14
  3.62390e-14  1.01600e-13  3.25315e-13  1.20708e-12  4.88994e-12  2.03353e-11
  8.31438e-11  3.22945e-10  1.16288e-09  3.80612e-09  1.12022e-08  2.95571e-08
  7.02722e-08  1.52139e-07  3.03709e-07  5.65694e-07  9.92783e-07  1.65342e-06
  2.62452e-06  3.97767e-06  5.75608e-06  7.94903e-06  1.04821e-05  1.32517e-05
  1.62344e-05  1.96880e-05  2.44409e-05  3.22512e-05  4.61941e-05  7.09426e-05
  1.12536e-04  1.76798e-04  2.65135e-04  3.67311e-04  4.57374e-04  5.05538e-04
  4.98203e-04  4.40477e-04  3.49957e-04  2.51460e-04  1.65799e-04  1.02073e-04
  1.31447e-07  2.16434e-07  3.31948e-07  4.73359e-07  6.26431e-07  7.68079e-07
  8.72082e-07  9.18370e-07  9.02053e-07  8.37025e-07  7.52110e-07  6.82379e-07
  6.61537e-07  7.21018e-07  8.98135e-07  1.25332e-06  1.89566e-06  3.01868e-06
  4.95168e-06  8.23032e-06  1.36736e-05  2.24200e-05  3.58221e-05  5.50536e-05
  8.03384e-05  1.09964e-04  1.39694e-04  1.63433e-04  1.75423e-04  1.72861e-04
  1.57161e-04  1.33090e-04  1.06572e-04  8.25510e-05  6.37928e-05  5.07881e-05
  4.24026e-05  3.67920e-05  3.22270e-05  2.76279e-05  2.27028e-05  1.77170e-05
  1.31141e-05  9.23284e-06  2.08496e-07  3.48490e-07  5.42633e-07  7.84181e-07
  1.04740e-06  1.28772e-06  1.45255e-06  1.50169e-06  1.42767e-06  1.26345e-06
  1.07172e-06  9.22205e-07  8.71689e-07  9.59151e-07  1.22058e-06  1.72043e-06
  2.59455e-06  4.10476e-06  6.71579e-06  1.12084e-05  1.88193e-05  3.13400e-05
  5.10038e-05  7.98954e-05  1.18648e-04  1.64649e-04  2.10871e-04  2.47114e-04
  2.64141e-04  2.58240e-04  2.32671e-04  1.95441e-04  1.55767e-04  1.21176e-04
  9.58196e-05  8.01288e-05  7.16487e-05  6.65499e-05  6.12846e-05  5.39139e-05
  4.44909e-05  3.43321e-05  2.48953e-05  1.70912e-05  3.08639e-07  5.28307e-07
  8.42762e-07  1.24499e-06  1.69127e-06  2.09761e-06  2.35961e-06  2.39626e-06
  2.19599e-06  1.83376e-06  1.44339e-06  1.16223e-06  1.08334e-06  1.24293e-06
  1.64956e-06  2.34508e-06  3.47883e-06  5.38609e-06  8.68846e-06  1.44508e-05
  2.44014e-05  4.11237e-05  6.79645e-05  1.08206e-04  1.63049e-04  2.28623e-04
  2.93969e-04  3.43326e-04  3.63585e-04  3.51431e-04  3.13581e-04  2.61756e-04
  2.08305e-04  1.63715e-04  1.34368e-04  1.20969e-04  1.18898e-04  1.20237e-04
  1.17091e-04  1.05462e-04  8.68121e-05  6.57099e-05  4.63338e-05  3.08318e-05
  4.24713e-07  7.51225e-07  1.23941e-06  1.88897e-06  2.63191e-06  3.31637e-06
  3.73998e-06  3.74104e-06  3.30187e-06  2.58653e-06  1.87258e-06  1.42279e-06
  1.37991e-06  1.74225e-06  2.42533e-06  3.38568e-06  4.75600e-06  6.95355e-06
  1.07812e-05  1.76038e-05  2.96441e-05  5.02903e-05  8.40487e-05  1.35478e-04
  2.06343e-04  2.91175e-04  3.74203e-04  4.33308e-04  4.52318e-04  4.30866e-04
  3.80702e-04  3.16160e-04  2.51199e-04  1.99830e-04  1.72745e-04  1.72535e-04
  1.92144e-04  2.15761e-04  2.23883e-04  2.05890e-04  1.67659e-04  1.23358e-04
  8.39595e-05  5.38615e-05  5.39403e-07  9.94176e-07  1.71283e-06  2.72021e-06
  3.92493e-06  5.06969e-06  5.77846e-06  5.73784e-06  4.92326e-06  3.67899e-06
  2.55708e-06  2.03103e-06  2.28436e-06  3.18116e-06  4.39918e-06  5.68308e-06
  7.10536e-06  9.21140e-06  1.30536e-05  2.03052e-05  3.35949e-05  5.69303e-05
  9.57186e-05  1.55505e-04  2.38398e-04  3.37318e-04  4.32006e-04  4.94881e-04
  5.08478e-04  4.77204e-04  4.17504e-04  3.43687e-04  2.69715e-04  2.14809e-04
  1.97319e-04  2.25169e-04  2.93370e-04  3.76698e-04  4.23329e-04  3.96854e-04
  3.16477e-04  2.24275e-04  1.46490e-04  9.02914e-05  6.28346e-07  1.21285e-06
  2.20110e-06  3.68115e-06  5.56308e-06  7.45295e-06  8.69698e-06  8.72170e-06
  7.50356e-06  5.73563e-06  4.45043e-06  4.40522e-06  5.71259e-06  7.86525e-06
  1.00233e-05  1.15116e-05  1.23257e-05  1.33200e-05  1.60105e-05  2.24391e-05
  3.54694e-05  5.93379e-05  9.97673e-05  1.62614e-04  2.49943e-04  3.53702e-04
  4.51483e-04  5.13502e-04  5.22463e-04  4.85394e-04  4.19685e-04  3.37568e-04
  2.53924e-04  1.95848e-04  1.90433e-04  2.50062e-04  3.87623e-04  6.04424e-04
  7.68847e-04  7.35875e-04  5.68849e-04  3.86551e-04  2.42251e-04  1.43549e-04
  6.77439e-07  1.35965e-06  2.60740e-06  4.63488e-06  7.43055e-06  1.04846e-05
  1.27759e-05  1.33470e-05  1.22328e-05  1.07683e-05  1.07239e-05  1.30056e-05
  1.71878e-05  2.18453e-05  2.52102e-05  2.59937e-05  2.42877e-05  2.17692e-05
  2.09441e-05  2.44151e-05  3.50554e-05  5.67736e-05  9.48075e-05  1.54420e-04
  2.37134e-04  3.34958e-04  4.26874e-04  4.85465e-04  4.94325e-04  4.57777e-04
  3.88865e-04  2.98245e-04  2.05765e-04  1.49941e-04  1.67036e-04  2.48558e-04
  3.84252e-04  7.90575e-04  1.26040e-03  1.22570e-03  9.21914e-04  6.11904e-04
  3.72653e-04  2.13602e-04  7.20280e-07  1.44095e-06  2.86849e-06  5.42040e-06
  9.31974e-06  1.41075e-05  1.84405e-05  2.09739e-05  2.20293e-05  2.41211e-05
  2.98704e-05  3.93911e-05  5.00639e-05  5.84273e-05  6.16374e-05  5.82680e-05
  4.93294e-05  3.83821e-05  2.98230e-05  2.71273e-05  3.28587e-05  4.98989e-05
  8.21417e-05  1.33368e-04  2.03966e-04  2.86511e-04  3.63750e-04  4.14026e-04
  4.23129e-04  3.90484e-04  3.22902e-04  2.31672e-04  1.46153e-04  1.28018e-04
  2.78728e-04  6.63866e-04  8.39635e-04  1.02866e-03  1.69435e-03  1.50967e-03
  1.22575e-03  8.62253e-04  5.24732e-04  2.93663e-04  8.83495e-07  1.60898e-06
  3.10424e-06  6.03909e-06  1.10984e-05  1.82825e-05  2.63695e-05  3.40647e-05
  4.28341e-05  5.74774e-05  8.11128e-05  1.09356e-04  1.32203e-04  1.41982e-04
  1.37051e-04  1.19474e-04  9.35711e-05  6.59796e-05  4.36369e-05  3.09725e-05
  2.96327e-05  4.05429e-05  6.54574e-05  1.06086e-04  1.61138e-04  2.23236e-04
  2.78666e-04  3.12232e-04  3.14463e-04  2.84121e-04  2.25627e-04  1.52671e-04
  1.05095e-04  1.81873e-04  6.66869e-04  2.24328e-03  2.92721e-03  3.91078e-04
  9.80305e-04  8.38922e-04  1.30489e-03  1.08753e-03  6.70287e-04  3.68292e-04
  1.39278e-06  2.21673e-06  3.76554e-06  6.90310e-06  1.29542e-05  2.30092e-05
  3.70577e-05  5.54031e-05  8.32690e-05  1.31142e-04  2.01842e-04  2.74961e-04
  3.16448e-04  3.10469e-04  2.69577e-04  2.13475e-04  1.54293e-04  1.00105e-04
  5.84835e-05  3.37683e-05  2.54177e-05  3.10481e-05  4.97310e-05  8.12819e-05
  1.22739e-04  1.65756e-04  1.98035e-04  2.09303e-04  1.97041e-04  1.65572e-04
  1.21902e-04  8.10238e-05  8.62326e-05  2.47374e-04  8.44046e-04  2.14728e-03
  3.98366e-04  2.41581e-03  4.49156e-04  9.63665e-04  1.51908e-03  1.26253e-03
  7.65991e-04  4.15115e-04  2.47453e-06  3.69798e-06  5.54337e-06  8.82933e-06
  1.53610e-05  2.77497e-05  4.87360e-05  8.34248e-05  1.47678e-04  2.69568e-04
  4.55989e-04  6.39085e-04  7.04266e-04  6.19164e-04  4.64717e-04  3.21006e-04
  2.08611e-04  1.22734e-04  6.28659e-05  3.01790e-05  1.97430e-05  2.42117e-05
  4.03521e-05  6.78314e-05  1.03287e-04  1.36748e-04  1.54429e-04  1.48074e-04
  1.22473e-04  8.95793e-05  5.76779e-05  3.76645e-05  6.61576e-05  2.27653e-04
  6.41463e-04  1.11645e-03  1.05178e-03  1.87889e-04  1.63716e-03  1.74195e-03
  1.68762e-03  1.26659e-03  7.60871e-04  4.14945e-04  4.14887e-06  6.20205e-06
  8.83121e-06  1.24144e-05  1.84939e-05  3.05826e-05  5.47193e-05  1.04110e-04
  2.17606e-04  4.76959e-04  9.37340e-04  1.41733e-03  1.51426e-03  1.15139e-03
  6.93784e-04  3.87401e-04  2.15627e-04  1.10666e-04  4.67481e-05  1.86533e-05
  1.54284e-05  2.44713e-05  4.28371e-05  7.38900e-05  1.16742e-04  1.59775e-04
  1.83800e-04  1.79135e-04  1.59629e-04  1.37830e-04  1.03618e-04  6.09006e-05
  4.94293e-05  1.36965e-04  4.04530e-04  9.64377e-04  2.15466e-03  2.60800e-03
  1.07939e-03  1.04336e-03  1.31380e-03  1.03638e-03  6.50745e-04  3.68638e-04
  6.05790e-06  9.20022e-06  1.29866e-05  1.70386e-05  2.16338e-05  2.94221e-05
  4.72675e-05  9.33279e-05  2.33205e-04  6.69145e-04  1.71376e-03  3.06255e-03
  3.24240e-03  1.99462e-03  8.40663e-04  3.34818e-04  1.55052e-04  6.98406e-05
  2.43782e-05  1.30310e-05  2.20795e-05  3.75785e-05  6.16411e-05  1.06043e-04
  1.76685e-04  2.60965e-04  3.25784e-04  3.56879e-04  4.09778e-04  4.68172e-04
  3.89165e-04  2.20147e-04  8.99034e-05  6.12401e-05  1.73376e-04  4.37167e-04
  7.31566e-04  6.09829e-04  3.67751e-04  6.77181e-04  8.78819e-04  7.39223e-04
  4.97982e-04  2.99075e-04  7.55263e-06  1.15413e-05  1.62324e-05  2.05724e-05
  2.35152e-05  2.60383e-05  3.30845e-05  5.59238e-05  1.44729e-04  5.90796e-04
  2.42797e-03  6.07154e-03  6.59511e-03  2.84639e-03  6.23957e-04  1.70350e-04
  1.04267e-04  6.35520e-05  3.64319e-05  3.46353e-05  4.73736e-05  6.45679e-05
  9.64023e-05  1.66306e-04  2.93817e-04  4.69797e-04  6.22248e-04  7.01382e-04
  1.01959e-03  1.49556e-03  1.14396e-03  5.68439e-04  2.41572e-04  8.28642e-05
  6.76472e-05  1.52679e-04  2.43468e-04  2.76390e-04  3.59100e-04  5.25764e-04
  5.93564e-04  5.09863e-04  3.64628e-04  2.32278e-04  8.08116e-06  1.21610e-05
  1.67731e-05  2.07544e-05  2.32898e-05  2.70239e-05  4.18454e-05  8.31944e-05
  1.55228e-04  2.82392e-04  1.53370e-03  7.28276e-03  8.38536e-03  1.76423e-03
  1.73757e-04  3.09874e-04  2.62929e-04  1.64432e-04  1.02480e-04  8.11358e-05
  8.18120e-05  9.54793e-05  1.37971e-04  2.45623e-04  4.63065e-04  8.05434e-04
  1.12419e-03  1.08002e-03  1.73948e-03  3.47326e-03  2.07317e-03  1.00767e-03
  5.49676e-04  2.22696e-04  9.51414e-05  1.04635e-04  1.69720e-04  2.49306e-04
  3.40839e-04  4.17941e-04  4.29452e-04  3.68695e-04  2.73817e-04  1.82579e-04
  7.58073e-06  1.09043e-05  1.42967e-05  1.71503e-05  2.10189e-05  3.55332e-05
  9.09035e-05  2.64175e-04  7.18919e-04  1.52601e-03  1.25169e-03  1.13889e-04
  4.31272e-04  3.62703e-04  1.93219e-03  1.34039e-03  6.71841e-04  3.31065e-04
  1.79181e-04  1.19273e-04  1.02644e-04  1.13645e-04  1.69179e-04  3.17377e-04
  6.36212e-04  1.20276e-03  1.86058e-03  1.60421e-03  8.73775e-04  2.46915e-04
  9.18745e-04  2.04995e-03  1.17081e-03  4.42787e-04  1.82452e-04  1.44012e-04
  1.91075e-04  2.60743e-04  3.24197e-04  3.58931e-04  3.48173e-04  2.95740e-04
  2.23177e-04  1.52739e-04  6.52959e-06  8.67695e-06  1.03300e-05  1.17644e-05
  1.74719e-05  4.39541e-05  1.38303e-04  4.31582e-04  1.28546e-03  3.35852e-03
  4.21017e-03  6.92450e-03  1.11288e-02  9.97023e-04  3.47403e-03  1.89808e-03
  8.52535e-04  3.90724e-04  1.95035e-04  1.17183e-04  9.44578e-05  1.07293e-04
  1.72497e-04  3.44283e-04  7.18792e-04  1.41368e-03  2.33448e-03  2.35680e-03
  4.79834e-04  2.61502e-03  2.76508e-04  3.80710e-03  1.69047e-03  5.88867e-04
  2.54730e-04  1.96662e-04  2.32766e-04  2.88050e-04  3.30452e-04  3.43789e-04
  3.21115e-04  2.68559e-04  2.02498e-04  1.39531e-04  5.64623e-06  6.87034e-06
  7.35202e-06  8.36855e-06  1.62919e-05  4.77301e-05  1.38576e-04  3.65430e-04
  8.59729e-04  1.50600e-03  8.20539e-04  1.01928e-03  6.90052e-04  9.11427e-04
  7.75881e-04  8.71457e-04  5.30963e-04  2.70244e-04  1.34066e-04  7.83326e-05
  6.45568e-05  7.93271e-05  1.42386e-04  3.06440e-04  6.53694e-04  1.25624e-03
  1.92554e-03  1.71509e-03  1.51976e-03  4.51894e-04  1.73985e-03  2.16898e-03
  1.21853e-03  5.35801e-04  2.79229e-04  2.35364e-04  2.71081e-04  3.19118e-04
  3.51410e-04  3.55125e-04  3.25237e-04  2.68449e-04  2.00672e-04  1.37533e-04
  5.54690e-06  6.67099e-06  7.64606e-06  1.15986e-05  2.73098e-05  6.69608e-05
  1.35926e-04  2.22546e-04  2.69913e-04  1.60274e-04  9.75315e-04  7.76741e-03
  1.24334e-02  4.77548e-03  6.15573e-04  2.11160e-04  1.85341e-04  1.14160e-04
  6.67318e-05  5.55609e-05  5.30535e-05  5.52662e-05  9.47832e-05  2.22254e-04
  4.91155e-04  9.16956e-04  1.33201e-03  1.36021e-03  1.94897e-03  3.22057e-03
  1.71234e-03  9.93923e-04  7.36416e-04  4.32391e-04  2.77996e-04  2.59137e-04
  2.98670e-04  3.44019e-04  3.73291e-04  3.74405e-04  3.40813e-04  2.79251e-04
  2.07016e-04  1.40731e-04  6.63259e-06  8.76695e-06  1.23842e-05  2.45807e-05
  6.27010e-05  1.41430e-04  2.30175e-04  2.47488e-04  1.51740e-04  1.29390e-04
  1.15358e-03  4.32671e-03  5.95173e-03  3.19473e-03  8.16239e-04  1.84485e-04
  9.38473e-05  6.97216e-05  1.02864e-04  1.59745e-04  1.51812e-04  9.27352e-05
  6.66033e-05  1.33874e-04  3.19523e-04  6.10370e-04  9.21313e-04  1.15422e-03
  1.47780e-03  1.75231e-03  1.35129e-03  8.86499e-04  5.84199e-04  3.67999e-04
  2.70512e-04  2.72037e-04  3.14723e-04  3.58049e-04  3.86006e-04  3.86588e-04
  3.51529e-04  2.87326e-04  2.12229e-04  1.43699e-04  9.24630e-06  1.37362e-05
  2.16805e-05  4.46082e-05  1.17190e-04  2.81149e-04  4.72823e-04  4.97931e-04
  3.11871e-04  1.84783e-04  5.37908e-04  1.41685e-03  1.82669e-03  1.20208e-03
  4.88089e-04  2.13162e-04  1.42238e-04  1.32004e-04  2.86668e-04  5.20087e-04
  5.08959e-04  2.80493e-04  1.03052e-04  7.85320e-05  1.89512e-04  3.90130e-04
  6.18751e-04  8.19271e-04  9.77685e-04  1.03519e-03  9.02099e-04  6.68249e-04
  4.50680e-04  3.03945e-04  2.50922e-04  2.70315e-04  3.16432e-04  3.58084e-04
  3.83497e-04  3.82441e-04  3.47416e-04  2.84449e-04  2.10768e-04  1.43232e-04
  1.38022e-05  2.29730e-05  3.79386e-05  6.71135e-05  1.41838e-04  3.15038e-04
  5.48428e-04  7.14471e-04  5.23056e-04  2.22227e-04  1.59653e-04  3.09210e-04
  4.07953e-04  3.31442e-04  2.42160e-04  2.41914e-04  2.22519e-04  1.26679e-04
  1.97146e-04  7.40702e-04  1.12156e-03  6.64043e-04  2.22730e-04  6.96575e-05
  1.13344e-04  2.53522e-04  4.17066e-04  5.50947e-04  6.26830e-04  6.30735e-04
  5.58841e-04  4.37165e-04  3.12941e-04  2.31202e-04  2.14109e-04  2.47918e-04
  2.98320e-04  3.40105e-04  3.63455e-04  3.61390e-04  3.29026e-04  2.71476e-04
  2.03338e-04  1.39794e-04  2.02207e-05  3.79100e-05  6.88243e-05  1.12026e-04
  1.29272e-04  4.42022e-05  6.97611e-05  1.88724e-04  4.77961e-04  2.28696e-04
  5.30327e-05  2.90873e-05  7.10988e-05  1.32780e-04  2.25091e-04  3.34422e-04
  3.16252e-04  2.60254e-05  5.70184e-04  2.03226e-05  1.54233e-03  1.08245e-03
  3.65516e-04  8.92165e-05  8.27404e-05  1.87981e-04  3.14308e-04  4.08148e-04
  4.46211e-04  4.30149e-04  3.73266e-04  2.93333e-04  2.15251e-04  1.68394e-04
  1.69923e-04  2.10771e-04  2.64459e-04  3.09097e-04  3.34891e-04  3.36318e-04
  3.09803e-04  2.59307e-04  1.97244e-04  1.37636e-04  2.67154e-05  5.51284e-05
  1.11922e-04  2.03036e-04  2.22221e-04  4.48339e-06  7.42748e-04  1.13386e-05
  2.30517e-04  1.68618e-04  6.36393e-05  5.37948e-05  1.16929e-04  2.16939e-04
  3.32139e-04  4.32866e-04  3.85353e-04  4.05122e-05  6.22429e-04  4.63374e-05
  1.76425e-03  1.20792e-03  4.10946e-04  1.02694e-04  8.26248e-05  1.77090e-04
  2.90178e-04  3.68205e-04  3.90922e-04  3.64993e-04  3.07739e-04  2.36105e-04
  1.69782e-04  1.32724e-04  1.39866e-04  1.83927e-04  2.41946e-04  2.93470e-04
  3.27322e-04  3.35977e-04  3.14476e-04  2.66296e-04  2.04303e-04  1.43483e-04
  3.00258e-05  6.47112e-05  1.37882e-04  2.69764e-04  3.77803e-04  1.47510e-04
  3.91878e-06  4.08578e-05  1.17424e-04  1.11892e-04  9.51064e-05  1.38762e-04
  2.33706e-04  3.34633e-04  4.06648e-04  4.30669e-04  3.54756e-04  1.81802e-04
  2.35075e-04  1.03932e-03  1.55226e-03  9.08412e-04  3.17701e-04  9.56366e-05
  1.01242e-04  2.02892e-04  3.16726e-04  3.91045e-04  4.06902e-04  3.73452e-04
  3.09841e-04  2.33558e-04  1.65073e-04  1.30582e-04  1.46652e-04  2.04461e-04
  2.77562e-04  3.42870e-04  3.87401e-04  4.00701e-04  3.74919e-04  3.14779e-04
  2.38232e-04  1.64805e-04  2.81829e-05  6.01803e-05  1.25095e-04  2.39206e-04
  3.67446e-04  3.64534e-04  2.28781e-04  1.38042e-04  9.87957e-05  8.50569e-05
  1.02251e-04  1.69065e-04  2.68096e-04  3.46636e-04  3.66950e-04  3.28702e-04
  2.47879e-04  2.14878e-04  4.37197e-04  8.19303e-04  8.20174e-04  4.67465e-04
  1.79020e-04  8.40365e-05  1.30708e-04  2.45039e-04  3.62213e-04  4.34064e-04
  4.43024e-04  4.01277e-04  3.29969e-04  2.47293e-04  1.77759e-04  1.56454e-04
  2.05613e-04  3.09989e-04  4.26868e-04  5.18241e-04  5.68935e-04  5.74946e-04
  5.26320e-04  4.28761e-04  3.12662e-04  2.08228e-04  2.23989e-05  4.57568e-05
  8.88500e-05  1.56819e-04  2.31594e-04  2.57992e-04  2.06908e-04  1.30500e-04
  8.09360e-05  6.63502e-05  8.51212e-05  1.38451e-04  2.07668e-04  2.51863e-04
  2.45908e-04  1.99818e-04  1.42718e-04  1.28473e-04  2.10943e-04  3.15984e-04
  2.96951e-04  1.78356e-04  8.68905e-05  8.36542e-05  1.61040e-04  2.81665e-04
  3.96362e-04  4.61765e-04  4.62659e-04  4.13535e-04  3.35907e-04  2.49101e-04
  1.86437e-04  1.99265e-04  3.21427e-04  5.30135e-04  7.57284e-04  9.09528e-04
  9.28581e-04  8.89905e-04  7.98198e-04  6.29675e-04  4.37920e-04  2.77256e-04
  1.55912e-05  2.99625e-05  5.35098e-05  8.58510e-05  1.17358e-04  1.28883e-04
  1.10697e-04  7.88927e-05  5.68374e-05  5.43312e-05  7.15826e-05  1.03374e-04
  1.33997e-04  1.44035e-04  1.29225e-04  1.00844e-04  7.28989e-05  6.08896e-05
  7.40244e-05  9.19325e-05  8.37575e-05  5.75461e-05  5.10542e-05  9.15547e-05
  1.80804e-04  2.96825e-04  4.01163e-04  4.57040e-04  4.52180e-04  3.99928e-04
  3.19191e-04  2.32341e-04  1.86227e-04  2.55057e-04  4.96083e-04  8.79898e-04
  1.37445e-03  1.83215e-03  1.58599e-03  1.29749e-03  1.18123e-03  9.22055e-04
  6.12605e-04  3.67929e-04  1.00174e-05  1.80153e-05  2.95086e-05  4.29891e-05
  5.39788e-05  5.67596e-05  5.02083e-05  4.11841e-05  3.91786e-05  4.91846e-05
  6.92993e-05  8.98130e-05  9.65562e-05  8.44158e-05  6.39555e-05  4.71087e-05
  3.59940e-05  2.87796e-05  2.51602e-05  2.31538e-05  2.03888e-05  2.26064e-05
  4.41107e-05  9.78489e-05  1.84877e-04  2.88651e-04  3.78200e-04  4.23819e-04
  4.15753e-04  3.64387e-04  2.86195e-04  2.07742e-04  1.88940e-04  3.37579e-04
  7.93436e-04  1.49975e-03  2.19893e-03  3.70745e-03  2.91942e-03  1.56239e-03
  1.57579e-03  1.26418e-03  8.08376e-04  4.63211e-04  6.46962e-06  1.09409e-05
  1.65028e-05  2.17780e-05  2.46821e-05  2.39105e-05  2.09297e-05  2.01854e-05
  2.66047e-05  4.22831e-05  6.35450e-05  7.95492e-05  7.82059e-05  5.94718e-05
  3.74767e-05  2.41448e-05  1.88912e-05  1.57931e-05  1.22904e-05  9.44214e-06
  9.81974e-06  1.88454e-05  4.56858e-05  9.88369e-05  1.78144e-04  2.69053e-04
  3.45327e-04  3.82490e-04  3.72593e-04  3.24482e-04  2.54250e-04  1.90711e-04
  2.01080e-04  4.40129e-04  1.30467e-03  3.09642e-03  1.30314e-03  2.32866e-03
  1.86965e-03  1.46305e-03  1.83478e-03  1.54065e-03  9.59567e-04  5.32458e-04
  4.71060e-06  7.69170e-06  1.10144e-05  1.34951e-05  1.38017e-05  1.16879e-05
  9.06952e-06  9.60405e-06  1.67968e-05  3.17052e-05  5.05473e-05  6.38499e-05
  6.20197e-05  4.57844e-05  2.71182e-05  1.61465e-05  1.29496e-05  1.29525e-05
  1.35847e-05  1.43992e-05  1.64383e-05  2.47660e-05  4.90145e-05  9.80325e-05
  1.71735e-04  2.56020e-04  3.26149e-04  3.59766e-04  3.50309e-04  3.06954e-04
  2.45237e-04  1.91279e-04  2.08214e-04  4.60237e-04  1.47668e-03  4.02842e-03
  4.38846e-04  8.04680e-03  6.76624e-04  1.26466e-03  1.86072e-03  1.59808e-03
  9.90011e-04  5.45287e-04  4.08793e-06  6.73621e-06  9.75009e-06  1.20661e-05
  1.23892e-05  1.03279e-05  7.51068e-06  7.33780e-06  1.33869e-05  2.74063e-05
  4.65649e-05  6.12397e-05  6.06009e-05  4.57612e-05  2.95266e-05  2.03352e-05
  1.72600e-05  1.79252e-05  2.15790e-05  2.58422e-05  2.83035e-05  3.35718e-05
  5.40958e-05  1.01811e-04  1.77894e-04  2.67083e-04  3.41640e-04  3.77302e-04
  3.69860e-04  3.31648e-04  2.75019e-04  2.16529e-04  2.05078e-04  3.57180e-04
  9.49397e-04  2.34573e-03  3.03384e-03  2.27253e-03  2.74851e-03  1.26192e-03
  1.66178e-03  1.39613e-03  8.80523e-04  4.94756e-04  3.90477e-06  6.65852e-06
  1.01227e-05  1.34182e-05  1.51986e-05  1.46625e-05  1.29498e-05  1.36193e-05
  2.18520e-05  4.30200e-05  7.73978e-05  1.08003e-04  1.06010e-04  7.55921e-05
  5.15020e-05  4.16166e-05  3.48916e-05  3.02927e-05  3.20201e-05  3.71388e-05
  3.92879e-05  4.23218e-05  6.24464e-05  1.16503e-04  2.08201e-04  3.18634e-04
  4.08533e-04  4.45154e-04  4.35516e-04  4.04184e-04  3.51378e-04  2.76612e-04
  2.16417e-04  2.54834e-04  5.05817e-04  1.08099e-03  2.06062e-03  2.84434e-03
  1.90244e-03  1.32025e-03  1.33157e-03  1.06149e-03  6.90521e-04  4.03848e-04
  3.61299e-06  6.36212e-06  1.01556e-05  1.44435e-05  1.81245e-05  2.03014e-05
  2.18434e-05  2.67993e-05  4.35574e-05  8.70908e-05  1.73858e-04  2.72421e-04
  2.63845e-04  1.54521e-04  9.90500e-05  9.00432e-05  7.21405e-05  5.06925e-05
  4.17295e-05  4.32163e-05  4.48124e-05  4.90051e-05  7.54510e-05  1.47545e-04
  2.74254e-04  4.29547e-04  5.41632e-04  5.53956e-04  5.41654e-04  5.53102e-04
  4.94009e-04  3.86976e-04  2.73549e-04  2.22215e-04  3.17831e-04  5.92646e-04
  9.90136e-04  1.24397e-03  1.15478e-03  1.04607e-03  9.43209e-04  7.35566e-04
  4.97800e-04  3.06257e-04  2.95045e-06  5.27745e-06  8.71564e-06  1.31212e-05
  1.80121e-05  2.31307e-05  2.98760e-05  4.33942e-05  7.58061e-05  1.55549e-04
  3.45478e-04  6.46268e-04  6.36548e-04  2.69429e-04  1.85629e-04  1.97031e-04
  1.43024e-04  8.24043e-05  5.06302e-05  4.27473e-05  4.34813e-05  5.30736e-05
  9.35994e-05  1.97364e-04  3.85721e-04  6.26308e-04  7.68512e-04  6.91218e-04
  9.15061e-04  1.34688e-03  9.57950e-04  6.31953e-04  4.32277e-04  2.71867e-04
  2.43254e-04  3.50651e-04  5.20266e-04  6.51442e-04  6.98147e-04  6.85739e-04
  6.15422e-04  4.89746e-04  3.47647e-04  2.25795e-04  2.01496e-06  3.52819e-06
  5.88529e-06  9.30607e-06  1.41800e-05  2.16659e-05  3.51197e-05  6.28172e-05
  1.22177e-04  2.43651e-04  4.76126e-04  8.60017e-04  7.55113e-04  2.51757e-04
  4.18939e-04  4.21186e-04  2.53859e-04  1.24854e-04  6.04880e-05  3.87395e-05
  3.77005e-05  5.48877e-05  1.13848e-04  2.58594e-04  5.36198e-04  9.33134e-04
  1.18878e-03  1.00721e-03  2.63708e-03  4.48637e-03  2.53261e-03  1.41323e-03
  8.38632e-04  4.20540e-04  2.40265e-04  2.28652e-04  2.94349e-04  3.70115e-04
  4.22507e-04  4.37274e-04  4.06486e-04  3.36988e-04  2.51193e-04  1.71389e-04
  1.21609e-06  1.85519e-06  2.86690e-06  4.70770e-06  8.64032e-06  1.76599e-05
  3.83562e-05  8.55528e-05  1.92652e-04  4.11916e-04  6.37419e-04  2.07153e-04
  4.55269e-04  4.29273e-05  7.94837e-04  6.45319e-04  3.42484e-04  1.58418e-04
  6.83248e-05  3.38758e-05  3.02039e-05  5.31157e-05  1.26818e-04  3.06669e-04
  6.73647e-04  1.28030e-03  1.87886e-03  1.73890e-03  1.14722e-03  4.41977e-03
  1.61732e-03  3.03593e-03  1.47757e-03  5.99345e-04  2.68962e-04  1.85019e-04
  2.03116e-04  2.51811e-04  2.96689e-04  3.18212e-04  3.05596e-04  2.61775e-04
  2.01676e-04  1.41919e-04  1.14454e-06  1.38362e-06  1.56803e-06  2.12269e-06
  4.78520e-06  1.40423e-05  3.93861e-05  1.01302e-04  2.49374e-04  5.89513e-04
  1.08075e-03  2.63192e-04  3.00309e-03  6.32798e-06  4.90354e-04  5.17544e-04
  3.15704e-04  1.56781e-04  6.67188e-05  2.80820e-05  2.22905e-05  4.50968e-05
  1.20460e-04  3.08308e-04  7.05078e-04  1.40533e-03  2.23705e-03  2.15804e-03
  4.75823e-04  9.74795e-03  7.06611e-04  3.29312e-03  1.54892e-03  6.10598e-04
  2.69733e-04  1.80240e-04  1.91854e-04  2.33840e-04  2.73406e-04  2.92440e-04
  2.80916e-04  2.41182e-04  1.86448e-04  1.31696e-04  2.46549e-06  3.53843e-06
  4.65447e-06  5.72252e-06  7.81443e-06  1.54946e-05  3.91288e-05  9.73406e-05
  2.25680e-04  4.81747e-04  8.05579e-04  6.48920e-04  4.86509e-04  7.56651e-04
  4.42864e-04  3.24978e-04  2.28741e-04  1.25559e-04  5.65582e-05  2.69710e-05
  2.16918e-05  3.49167e-05  9.20505e-05  2.50971e-04  5.91143e-04  1.16531e-03
  1.77173e-03  1.75916e-03  2.70369e-03  3.12319e-03  2.79308e-03  1.56347e-03
  8.85734e-04  4.35262e-04  2.33907e-04  1.91714e-04  2.21747e-04  2.69027e-04
  3.06765e-04  3.19874e-04  3.00337e-04  2.52664e-04  1.91852e-04  1.33441e-04
  5.83438e-06  1.01383e-05  1.63475e-05  2.32956e-05  2.85377e-05  3.30956e-05
  4.69183e-05  8.38381e-05  1.53040e-04  2.48995e-04  3.18155e-04  3.88006e-04
  8.28928e-04  9.73506e-04  5.31325e-04  2.80316e-04  1.71524e-04  9.45198e-05
  5.84719e-05  6.22586e-05  6.46315e-05  4.98926e-05  6.03105e-05  1.59830e-04
  3.99647e-04  7.77624e-04  1.12537e-03  1.15547e-03  1.56063e-03  2.28838e-03
  1.19377e-03  5.56536e-04  4.16786e-04  2.78252e-04  2.04337e-04  2.13431e-04
  2.64488e-04  3.19350e-04  3.57390e-04  3.64768e-04  3.34800e-04  2.75329e-04
  2.04646e-04  1.39656e-04  1.16340e-05  2.30901e-05  4.28643e-05  6.92237e-05
  8.89997e-05  8.77278e-05  7.82314e-05  8.27085e-05  9.89722e-05  1.13791e-04
  1.26030e-04  2.05991e-04  4.22029e-04  5.24760e-04  3.98002e-04  2.56508e-04
  1.56615e-04  9.01634e-05  1.15332e-04  2.22512e-04  2.55612e-04  1.63808e-04
  6.94306e-05  7.99238e-05  2.21789e-04  4.56526e-04  6.68789e-04  7.16907e-04
  6.65620e-04  6.04387e-04  4.24803e-04  3.15804e-04  2.64440e-04  2.11721e-04
  1.98764e-04  2.37401e-04  2.99915e-04  3.58648e-04  3.96402e-04  3.98838e-04
  3.60278e-04  2.91616e-04  2.13634e-04  1.43965e-04  1.92868e-05  4.24951e-05
  8.88242e-05  1.60889e-04  2.17862e-04  1.88849e-04  1.21534e-04  9.15098e-05
  7.48326e-05  6.10475e-05  6.85541e-05  1.29821e-04  2.40263e-04  3.15271e-04
  3.10414e-04  2.67172e-04  1.97696e-04  1.21895e-04  2.25557e-04  5.85539e-04
  7.52232e-04  4.92151e-04  1.74822e-04  4.80902e-05  1.03181e-04  2.54789e-04
  4.03735e-04  4.66226e-04  4.34095e-04  3.65394e-04  3.02318e-04  2.55846e-04
  2.14807e-04  1.87999e-04  1.99640e-04  2.49742e-04  3.14991e-04  3.72899e-04
  4.07527e-04  4.05309e-04  3.62507e-04  2.91355e-04  2.12506e-04  1.42842e-04
  2.64531e-05  6.29055e-05  1.44344e-04  2.86689e-04  3.82942e-04  1.96004e-04
  4.91030e-05  5.99792e-05  5.84096e-05  4.07197e-05  4.54547e-05  9.13253e-05
  1.64869e-04  2.31600e-04  2.78794e-04  3.14553e-04  3.01044e-04  1.62936e-04
  1.05033e-04  4.96100e-04  1.29154e-03  1.03021e-03  3.83498e-04  7.13613e-05
  4.87022e-05  1.56657e-04  2.81116e-04  3.54053e-04  3.59476e-04  3.24003e-04
  2.77982e-04  2.32495e-04  1.92874e-04  1.74715e-04  1.92882e-04  2.43097e-04
  3.05052e-04  3.58441e-04  3.88194e-04  3.83251e-04  3.41888e-04  2.75435e-04
  2.02040e-04  1.36777e-04  2.95737e-05  7.27853e-05  1.74421e-04  3.58433e-04
  4.14015e-04  4.76132e-06  6.04485e-04  3.30262e-06  3.99375e-05  3.02338e-05
  2.83067e-05  5.84172e-05  1.08677e-04  1.65208e-04  2.35152e-04  3.26683e-04
  3.76090e-04  1.71198e-04  2.03446e-04  1.01188e-03  9.70529e-04  1.44921e-03
  5.79912e-04  1.16611e-04  4.35417e-05  1.36084e-04  2.58648e-04  3.41877e-04
  3.64734e-04  3.40583e-04  2.92791e-04  2.38405e-04  1.91726e-04  1.69553e-04
  1.82700e-04  2.25559e-04  2.79909e-04  3.27080e-04  3.53146e-04  3.48926e-04
  3.13165e-04  2.54940e-04  1.89368e-04  1.29821e-04  2.66933e-05  6.44868e-05
  1.50542e-04  2.96762e-04  3.13649e-04  6.26838e-06  2.79361e-04  3.08319e-06
  3.86409e-05  2.24005e-05  1.63132e-05  3.74532e-05  6.50809e-05  9.41125e-05
  1.49796e-04  2.37089e-04  2.75729e-04  1.09267e-04  5.33898e-05  9.31626e-04
  1.03102e-03  1.48092e-03  6.00684e-04  1.37407e-04  6.91746e-05  1.69582e-04
  3.01665e-04  3.93722e-04  4.21245e-04  3.94575e-04  3.37060e-04  2.69250e-04
  2.09638e-04  1.76770e-04  1.80623e-04  2.14618e-04  2.61297e-04  3.03700e-04
  3.29052e-04  3.28155e-04  2.98220e-04  2.45953e-04  1.84817e-04  1.27872e-04
  1.96474e-05  4.44049e-05  9.51090e-05  1.71370e-04  1.97691e-04  9.12371e-05
  4.43437e-05  6.04825e-05  4.47985e-05  1.43446e-05  2.16227e-05  5.72698e-05
  7.03252e-05  5.34898e-05  6.22766e-05  1.07444e-04  1.09883e-04  4.05541e-05
  1.24458e-04  5.61367e-04  1.36677e-03  1.08469e-03  4.33124e-04  1.26133e-04
  1.13427e-04  2.34779e-04  3.76914e-04  4.71301e-04  4.93844e-04  4.57822e-04
  3.88814e-04  3.07745e-04  2.34775e-04  1.92046e-04  1.91100e-04  2.23347e-04
  2.69750e-04  3.13979e-04  3.43413e-04  3.47343e-04  3.19809e-04  2.65514e-04
  1.99369e-04  1.37135e-04  1.21998e-05  2.51440e-05  4.83849e-05  8.02095e-05
  1.03843e-04  1.06812e-04  1.04169e-04  8.09510e-05  3.44633e-05  1.05570e-05
  4.91959e-05  1.24227e-04  1.40802e-04  7.51836e-05  2.51874e-05  3.16753e-05
  3.30244e-05  3.77396e-05  2.27509e-04  6.18584e-04  7.87496e-04  5.37227e-04
  2.33462e-04  1.15228e-04  1.67905e-04  3.07164e-04  4.50602e-04  5.37635e-04
  5.48630e-04  5.01844e-04  4.23281e-04  3.31089e-04  2.46937e-04  1.99856e-04
  2.04805e-04  2.49789e-04  3.15607e-04  3.82599e-04  4.25012e-04  4.33774e-04
  4.02855e-04  3.32554e-04  2.44516e-04  1.63467e-04  6.75112e-06  1.27750e-05
  2.26769e-05  3.64746e-05  5.24093e-05  6.79030e-05  7.42106e-05  5.63869e-05
  2.21267e-05  1.24504e-05  7.11222e-05  1.74082e-04  2.03857e-04  1.17030e-04
  3.04162e-05  1.16358e-05  1.40282e-05  2.27662e-05  9.84684e-05  2.28000e-04
  2.73734e-04  2.00162e-04  1.21278e-04  1.25702e-04  2.19753e-04  3.62569e-04
  4.95438e-04  5.68275e-04  5.67340e-04  5.12535e-04  4.26051e-04  3.22726e-04
  2.28962e-04  1.84570e-04  2.06437e-04  2.75177e-04  4.10474e-04  5.88415e-04
  6.37243e-04  6.20306e-04  5.79763e-04  4.71731e-04  3.32762e-04  2.11630e-04
  3.58669e-06  6.48776e-06  1.12947e-05  1.87647e-05  2.94029e-05  4.15918e-05
  4.81695e-05  3.96520e-05  1.88552e-05  1.19573e-05  5.47954e-05  1.35625e-04
  1.64600e-04  1.00403e-04  2.94977e-05  9.57682e-06  9.85135e-06  8.59466e-06
  2.30323e-05  5.55080e-05  7.63533e-05  7.74444e-05  9.05234e-05  1.47854e-04
  2.54391e-04  3.85999e-04  4.99776e-04  5.56975e-04  5.47994e-04  4.88650e-04
  3.94780e-04  2.81044e-04  1.84307e-04  1.64671e-04  2.51052e-04  3.81848e-04
  7.61581e-04  1.52084e-03  1.25747e-03  9.27937e-04  8.91860e-04  7.13334e-04
  4.73487e-04  2.82159e-04  2.00184e-06  3.66996e-06  6.64225e-06  1.17049e-05
  1.94561e-05  2.89044e-05  3.58028e-05  3.40451e-05  2.22549e-05  1.13267e-05
  2.05120e-05  4.92056e-05  5.98929e-05  3.50145e-05  1.19462e-05  1.10551e-05
  1.27523e-05  6.78415e-06  3.83862e-06  1.18791e-05  2.78283e-05  5.15332e-05
  9.34643e-05  1.65166e-04  2.66300e-04  3.78470e-04  4.69650e-04  5.11247e-04
  4.95801e-04  4.33347e-04  3.35419e-04  2.20810e-04  1.43835e-04  2.23815e-04
  6.67843e-04  1.46243e-03  2.21011e-03  3.86044e-03  2.48650e-03  1.26485e-03
  1.39215e-03  1.07007e-03  6.55772e-04  3.64520e-04  1.25861e-06  2.42035e-06
  4.60355e-06  8.44793e-06  1.44692e-05  2.22780e-05  2.97140e-05  3.31583e-05
  3.00184e-05  2.22218e-05  1.58939e-05  1.32786e-05  9.67315e-06  8.69740e-06
  1.96731e-05  3.23119e-05  3.04211e-05  1.72425e-05  6.92247e-06  8.30515e-06
  2.31367e-05  5.27534e-05  1.01516e-04  1.73062e-04  2.63237e-04  3.55558e-04
  4.24721e-04  4.49598e-04  4.25279e-04  3.59972e-04  2.65295e-04  1.65266e-04
  1.31508e-04  3.73153e-04  1.54481e-03  4.11314e-03  4.98083e-04  6.64861e-03
  9.95585e-04  1.67488e-03  2.07096e-03  1.44685e-03  8.20005e-04  4.31808e-04
  8.86167e-07  1.76700e-06  3.44178e-06  6.39737e-06  1.10931e-05  1.76069e-05
  2.52886e-05  3.29391e-05  3.99276e-05  4.75404e-05  5.77536e-05  6.74998e-05
  6.97371e-05  7.36260e-05  9.19530e-05  9.84350e-05  7.44921e-05  4.04682e-05
  1.79114e-05  1.35150e-05  2.68701e-05  5.78921e-05  1.08323e-04  1.78444e-04
  2.61597e-04  3.40744e-04  3.92603e-04  4.00543e-04  3.65110e-04  2.98657e-04
  2.14236e-04  1.34871e-04  1.29950e-04  3.99300e-04  1.50647e-03  3.32871e-03
  2.14896e-04  1.36109e-02  7.67164e-04  2.24213e-03  2.38558e-03  1.57486e-03
  8.69707e-04  4.51494e-04  6.53251e-07  1.31311e-06  2.55363e-06  4.72961e-06
  8.24691e-06  1.34854e-05  2.08636e-05  3.14242e-05  4.82822e-05  7.81516e-05
  1.27706e-04  1.82741e-04  1.90918e-04  1.62967e-04  1.93321e-04  2.09808e-04
  1.47664e-04  7.39354e-05  3.07890e-05  1.86914e-05  3.05126e-05  6.32798e-05
  1.17590e-04  1.92863e-04  2.80790e-04  3.60576e-04  4.04228e-04  3.96793e-04
  3.51669e-04  2.91027e-04  2.20787e-04  1.50223e-04  1.30375e-04  2.74026e-04
  7.31961e-04  1.40580e-03  2.83145e-03  3.73370e-03  2.18360e-03  1.59164e-03
  1.84674e-03  1.32102e-03  7.68747e-04  4.13193e-04  4.73208e-07  9.40395e-07
  1.80193e-06  3.30470e-06  5.79097e-06  9.77981e-06  1.63094e-05  2.79705e-05
  5.12052e-05  9.92713e-05  1.86633e-04  2.75535e-04  1.91216e-04  2.66263e-05
  1.04132e-04  2.82314e-04  2.22037e-04  1.04892e-04  3.97412e-05  2.10128e-05
  3.30858e-05  7.05467e-05  1.35002e-04  2.28157e-04  3.41713e-04  4.45790e-04
  4.92856e-04  4.65747e-04  4.20936e-04  3.94510e-04  3.37698e-04  2.40362e-04
  1.62055e-04  1.82471e-04  3.49398e-04  7.26909e-04  1.74147e-03  2.15945e-03
  8.29492e-04  8.66818e-04  1.14163e-03  9.22997e-04  5.90700e-04  3.39809e-04
  3.26932e-07  6.37136e-07  1.19829e-06  2.17683e-06  3.84731e-06  6.74041e-06
  1.20886e-05  2.30083e-05  4.70707e-05  9.96846e-05  1.96095e-04  2.66925e-04
  3.75454e-05  8.29006e-04  1.45614e-04  2.24570e-04  2.45077e-04  1.13693e-04
  3.95354e-05  1.98850e-05  3.54423e-05  8.15707e-05  1.64536e-04  2.93878e-04
  4.66982e-04  6.37680e-04  6.96858e-04  6.07701e-04  6.26321e-04  7.68270e-04
  6.54082e-04  4.20454e-04  2.40780e-04  1.63712e-04  2.10614e-04  3.53049e-04
  5.21906e-04  5.00469e-04  4.07942e-04  5.89262e-04  7.13407e-04  6.13423e-04
  4.27623e-04  2.64793e-04  2.16188e-07  4.13027e-07  7.64749e-07  1.38426e-06
  2.48668e-06  4.54084e-06  8.67946e-06  1.77073e-05  3.81721e-05  8.28037e-05
  1.63397e-04  2.26904e-04  6.72222e-05  1.94940e-04  1.74558e-05  2.18905e-04
  2.14799e-04  9.54450e-05  3.06963e-05  1.69736e-05  3.87960e-05  9.65609e-05
  2.05437e-04  3.91167e-04  6.72090e-04  9.89787e-04  1.07772e-03  7.59784e-04
  1.24497e-03  2.14169e-03  1.23949e-03  6.08411e-04  3.49323e-04  1.87156e-04
  1.53578e-04  2.04886e-04  2.65679e-04  3.05822e-04  3.71943e-04  4.68216e-04
  4.99317e-04  4.31713e-04  3.17167e-04  2.08210e-04  1.41587e-07  2.66585e-07
  4.90154e-07  8.93413e-07  1.64522e-06  3.12802e-06  6.24891e-06  1.31501e-05
  2.85766e-05  6.15317e-05  1.23233e-04  2.07011e-04  2.51162e-04  2.25112e-04
  2.52797e-04  2.64548e-04  1.62922e-04  6.54632e-05  1.96562e-05  1.50995e-05
  4.36720e-05  1.12875e-04  2.48872e-04  5.00252e-04  9.28566e-04  1.50955e-03
  1.76783e-03  9.70596e-04  2.49587e-03  3.94247e-03  1.32752e-03  8.76626e-04
  5.74705e-04  2.46342e-04  1.36146e-04  1.59572e-04  2.25618e-04  2.95585e-04
  3.61926e-04  4.05887e-04  3.99299e-04  3.40531e-04  2.56054e-04  1.74138e-04
  9.69168e-08  1.81501e-07  3.34841e-07  6.19440e-07  1.16863e-06  2.27847e-06
  4.61578e-06  9.65759e-06  2.04952e-05  4.29155e-05  8.57074e-05  1.56369e-04
  2.44780e-04  3.04333e-04  2.86324e-04  2.00139e-04  1.03003e-04  3.85621e-05
  1.20169e-05  1.57655e-05  4.90641e-05  1.25271e-04  2.78550e-04  5.75017e-04
  1.11691e-03  1.95161e-03  2.58398e-03  1.72020e-03  4.66738e-04  5.38944e-03
  1.17725e-03  2.73946e-03  1.11683e-03  3.33988e-04  1.36988e-04  1.53242e-04
  2.28485e-04  3.03542e-04  3.58354e-04  3.80055e-04  3.59773e-04  3.03255e-04
  2.29570e-04  1.58503e-04  7.19441e-08  1.35052e-07  2.50995e-07  4.69347e-07
  8.93258e-07  1.73980e-06  3.46375e-06  6.99496e-06  1.41353e-05  2.80372e-05
  5.32079e-05  9.30254e-05  1.40973e-04  1.71074e-04  1.56529e-04  1.06537e-04
  5.43126e-05  2.06327e-05  8.92207e-06  1.82242e-05  5.29103e-05  1.28745e-04
  2.80344e-04  5.71915e-04  1.09745e-03  1.87619e-03  2.35047e-03  1.41504e-03
  3.73237e-04  6.18907e-03  1.46369e-03  3.56057e-03  1.28093e-03  3.49797e-04
  1.40714e-04  1.65196e-04  2.44025e-04  3.14412e-04  3.60555e-04  3.75002e-04
  3.51542e-04  2.95439e-04  2.23839e-04  1.54945e-04  5.69754e-08  1.07430e-07
  2.00194e-07  3.73593e-07  7.03329e-07  1.33777e-06  2.56216e-06  4.90520e-06
  9.28378e-06  1.70936e-05  2.99028e-05  4.79496e-05  6.69728e-05  7.68754e-05
  6.93374e-05  4.81987e-05  2.57200e-05  1.13017e-05  8.77582e-06  2.07769e-05
  5.37014e-05  1.22170e-04  2.54154e-04  4.94908e-04  8.92020e-04  1.38443e-03
  1.47127e-03  8.32223e-04  2.90292e-03  2.43638e-03  6.94751e-04  1.35750e-03
  7.60031e-04  2.74815e-04  1.49801e-04  1.90488e-04  2.65234e-04  3.24825e-04
  3.64248e-04  3.78434e-04  3.56576e-04  3.00494e-04  2.27470e-04  1.56972e-04
  4.56511e-08  8.63426e-08  1.60293e-07  2.95367e-07  5.43189e-07  9.97261e-07
  1.82097e-06  3.28425e-06  5.79210e-06  9.84375e-06  1.57813e-05  2.31517e-05
  2.98928e-05  3.25996e-05  2.90543e-05  2.08078e-05  1.22146e-05  7.48022e-06
  9.69642e-06  2.23226e-05  5.15798e-05  1.08995e-04  2.13484e-04  3.89586e-04
  6.49166e-04  9.27280e-04  1.00427e-03  9.41909e-04  1.84029e-03  2.07892e-03
  9.60270e-04  7.04878e-04  4.52164e-04  2.27328e-04  1.74658e-04  2.26129e-04
  2.91830e-04  3.38674e-04  3.71172e-04  3.84552e-04  3.63154e-04  3.06028e-04
  2.30955e-04  1.58632e-04  3.52388e-08  6.68039e-08  1.23178e-07  2.23154e-07
  3.99230e-07  7.05593e-07  1.22785e-06  2.09032e-06  3.44883e-06  5.44244e-06
  8.06582e-06  1.09594e-05  1.32684e-05  1.39125e-05  1.23755e-05  9.37072e-06
  6.64146e-06  6.29143e-06  1.06242e-05  2.28046e-05  4.80030e-05  9.45106e-05
  1.73809e-04  2.96971e-04  4.62239e-04  6.31932e-04  7.36266e-04  8.09631e-04
  1.02690e-03  1.12030e-03  8.64027e-04  5.79265e-04  3.46739e-04  2.11202e-04
  1.99582e-04  2.58213e-04  3.18706e-04  3.57685e-04  3.82213e-04  3.88309e-04
  3.61768e-04  3.02273e-04  2.26925e-04  1.55357e-04  2.54490e-08  4.84053e-08
  8.86980e-08  1.58089e-07  2.75499e-07  4.69943e-07  7.82680e-07  1.26573e-06
  1.97101e-06  2.92185e-06  4.06228e-06  5.20161e-06  6.01536e-06  6.18253e-06
  5.64253e-06  4.79965e-06  4.52978e-06  6.10549e-06  1.12987e-05  2.27772e-05
  4.46638e-05  8.28483e-05  1.44168e-04  2.32985e-04  3.44077e-04  4.55611e-04
  5.38136e-04  5.90693e-04  6.37226e-04  6.38312e-04  5.41315e-04  3.86155e-04
  2.44557e-04  1.75552e-04  1.94143e-04  2.60938e-04  3.24033e-04  3.62735e-04
  3.80313e-04  3.75675e-04  3.42233e-04  2.82682e-04  2.11617e-04  1.45193e-04
  1.69533e-08  3.24287e-08  5.92163e-08  1.04187e-07  1.77612e-07  2.93941e-07
  4.71610e-07  7.30473e-07  1.08487e-06  1.53076e-06  2.02905e-06  2.49593e-06
  2.82127e-06  2.93256e-06  2.89253e-06  2.98903e-06  3.79623e-06  6.25194e-06
  1.18288e-05  2.28272e-05  4.26753e-05  7.58734e-05  1.26884e-04  1.97171e-04
  2.80639e-04  3.60959e-04  4.17500e-04  4.39798e-04  4.31285e-04  3.92644e-04
  3.19940e-04  2.25426e-04  1.44070e-04  1.14468e-04  1.47613e-04  2.16392e-04
  2.81540e-04  3.22682e-04  3.38595e-04  3.30757e-04  2.98870e-04  2.47140e-04
  1.86638e-04  1.29690e-04  1.03563e-08  1.99830e-08  3.64977e-08  6.36791e-08
  1.06772e-07  1.72531e-07  2.68657e-07  4.02070e-07  5.75597e-07  7.83280e-07
  1.00643e-06  1.21555e-06  1.38544e-06  1.52846e-06  1.74344e-06  2.27558e-06
  3.59266e-06  6.50277e-06  1.23444e-05  2.32440e-05  4.23222e-05  7.35085e-05
  1.20354e-04  1.83293e-04  2.55925e-04  3.23335e-04  3.66910e-04  3.74971e-04
  3.48775e-04  2.96157e-04  2.23849e-04  1.42708e-04  7.66440e-05  5.35378e-05
  8.14235e-05  1.39489e-04  1.97080e-04  2.37028e-04  2.57233e-04  2.58720e-04
  2.40725e-04  2.05072e-04  1.59361e-04  1.13628e-04  5.78816e-09  1.13039e-08
  2.07359e-08  3.60518e-08  5.97943e-08  9.49600e-08  1.44596e-07  2.10938e-07
  2.94187e-07  3.91375e-07  4.96751e-07  6.06131e-07  7.28351e-07  9.06665e-07
  1.25269e-06  1.99828e-06  3.57752e-06  6.75908e-06  1.28487e-05  2.39490e-05
  4.31574e-05  7.43630e-05  1.21044e-04  1.83518e-04  2.55234e-04  3.21141e-04
  3.62629e-04  3.68388e-04  3.40456e-04  2.86925e-04  2.13000e-04  1.27370e-04
  5.35802e-05  2.03301e-05  3.57299e-05  7.91844e-05  1.22932e-04  1.55352e-04
  1.78663e-04  1.93154e-04  1.92882e-04  1.74023e-04  1.41060e-04  1.03621e-04
  2.95614e-09  5.86492e-09  1.08526e-08  1.88961e-08  3.11769e-08  4.89757e-08
  7.34614e-08  1.05374e-07  1.44778e-07  1.91328e-07  2.46031e-07  3.15919e-07
  4.23544e-07  6.23992e-07  1.03408e-06  1.88244e-06  3.59463e-06  6.93363e-06
  1.32147e-05  2.45830e-05  4.42381e-05  7.62648e-05  1.24435e-04  1.89337e-04
  2.64297e-04  3.33361e-04  3.76724e-04  3.83438e-04  3.57967e-04  3.09033e-04
  2.37162e-04  1.46270e-04  6.37917e-05  2.80225e-05  4.97473e-05  9.88528e-05
  1.37005e-04  1.54781e-04  1.66189e-04  1.79834e-04  1.86581e-04  1.74314e-04
  1.44002e-04  1.06459e-04  1.37723e-09  2.78739e-09  5.22712e-09  9.16309e-09
  1.51270e-08  2.36562e-08  3.52120e-08  5.01255e-08  6.87523e-08  9.22439e-08
  1.24702e-07  1.77755e-07  2.79086e-07  4.87687e-07  9.21183e-07  1.80497e-06
  3.55800e-06  6.93611e-06  1.32531e-05  2.46717e-05  4.44538e-05  7.68362e-05
  1.25867e-04  1.92453e-04  2.69884e-04  3.41226e-04  3.84971e-04  3.90052e-04
  3.64353e-04  3.19522e-04  2.52159e-04  1.61521e-04  8.39470e-05  7.69362e-05
  1.56523e-04  2.64430e-04  3.25688e-04  3.22270e-04  2.81793e-04  2.54736e-04
  2.46562e-04  2.23935e-04  1.79320e-04  1.27945e-04  5.84133e-10  1.20991e-09
  2.31125e-09  4.10260e-09  6.82022e-09  1.06918e-08  1.59241e-08  2.27500e-08
  3.17281e-08  4.46473e-08  6.67363e-08  1.11049e-07  2.06350e-07  4.11221e-07
  8.39787e-07  1.70862e-06  3.41927e-06  6.69672e-06  1.28038e-05  2.38244e-05
  4.29159e-05  7.42146e-05  1.21755e-04  1.86617e-04  2.62407e-04  3.32239e-04
  3.73995e-04  3.76241e-04  3.48574e-04  3.04488e-04  2.38930e-04  1.53083e-04
  1.01150e-04  1.72810e-04  3.96054e-04  6.35979e-04  7.50533e-04  7.70245e-04
  5.81387e-04  4.07062e-04  3.74542e-04  3.35481e-04  2.56009e-04  1.71959e-04
  2.24826e-10  4.77996e-10  9.34066e-10  1.68914e-09  2.84721e-09  4.51178e-09
  6.79267e-09  9.89536e-09  1.44282e-08  2.23113e-08  3.88747e-08  7.69693e-08
  1.64205e-07  3.55789e-07  7.57915e-07  1.57043e-06  3.16159e-06  6.19286e-06
  1.18104e-05  2.18961e-05  3.92875e-05  6.76924e-05  1.10743e-04  1.69494e-04
  2.38413e-04  3.02505e-04  3.41549e-04  3.44058e-04  3.17033e-04  2.71432e-04
  2.04946e-04  1.30953e-04  1.28543e-04  3.40077e-04  8.47055e-04  1.23499e-03
  1.09203e-03  1.69822e-03  1.16028e-03  4.81903e-04  5.37880e-04  5.20282e-04
  3.79954e-04  2.38538e-04  7.83931e-11  1.71163e-10  3.43320e-10  6.35745e-10
  1.09463e-09  1.77002e-09  2.73260e-09  4.15698e-09  6.60917e-09  1.18623e-08
  2.48161e-08  5.72126e-08  1.34124e-07  3.05176e-07  6.64821e-07  1.38882e-06
  2.79745e-06  5.45943e-06  1.03484e-05  1.90417e-05  3.38847e-05  5.78983e-05
  9.40072e-05  1.43076e-04  2.00816e-04  2.55543e-04  2.91051e-04  2.96479e-04
  2.73710e-04  2.29583e-04  1.68907e-04  1.20191e-04  1.80716e-04  5.59810e-04
  1.56187e-03  2.32287e-03  3.43152e-04  2.13380e-03  1.92605e-03  2.34271e-04
  7.80936e-04  8.04664e-04  5.47366e-04  3.19419e-04  2.48260e-11  5.54557e-11
  1.14240e-10  2.17380e-10  3.85106e-10  6.42875e-10  1.03860e-09  1.71198e-09
  3.13546e-09  6.81088e-09  1.69259e-08  4.36148e-08  1.08540e-07  2.54326e-07
  5.61106e-07  1.17578e-06  2.36171e-06  4.57829e-06  8.59718e-06  1.56430e-05
  2.74953e-05  4.63891e-05  7.44279e-05  1.12195e-04  1.56668e-04  1.99718e-04
  2.29786e-04  2.37747e-04  2.22104e-04  1.87604e-04  1.45691e-04  1.31663e-04
  2.33008e-04  6.39512e-04  1.78740e-03  3.29287e-03  6.15753e-04  7.24243e-03
  1.35681e-03  6.18046e-04  1.40820e-03  1.18392e-03  7.21376e-04  3.92563e-04
  7.17251e-12  1.63131e-11  3.43928e-11  6.73657e-11  1.23591e-10  2.16331e-10
  3.77219e-10  7.10309e-10  1.57968e-09  4.16909e-09  1.18468e-08  3.28901e-08
  8.51428e-08  2.03567e-07  4.53045e-07  9.50289e-07  1.90005e-06  3.65133e-06
  6.77562e-06  1.21554e-05  2.10344e-05  3.49204e-05  5.51700e-05  8.20944e-05
  1.13703e-04  1.44846e-04  1.68123e-04  1.77124e-04  1.70046e-04  1.51474e-04
  1.35435e-04  1.53652e-04  2.59060e-04  4.97387e-04  7.97415e-04  1.05656e-03
  3.28969e-04  1.64052e-03  1.15595e-03  1.97785e-03  2.16048e-03  1.46144e-03
  8.18528e-04  4.26525e-04  1.91259e-12  4.39232e-12  9.43357e-12  1.90217e-11
  3.64474e-11  6.85201e-11  1.35277e-10  3.08845e-10  8.51026e-10  2.63431e-09
  8.20764e-09  2.39712e-08  6.39047e-08  1.55406e-07  3.48656e-07  7.31992e-07
  1.45643e-06  2.77204e-06  5.07605e-06  8.96170e-06  1.52346e-05  2.48297e-05
  3.85371e-05  5.64738e-05  7.74034e-05  9.83279e-05  1.15028e-04  1.23879e-04
  1.24305e-04  1.21128e-04  1.27547e-04  1.68291e-04  2.72388e-04  4.23339e-04
  4.34236e-04  3.30098e-04  1.79099e-03  1.21610e-03  4.60554e-04  2.18229e-03
  2.17629e-03  1.40243e-03  7.74779e-04  4.02528e-04  4.75626e-13  1.09761e-12
  2.39556e-12  4.98990e-12  1.01616e-11  2.13857e-11  5.08220e-11  1.45397e-10
  4.80999e-10  1.65994e-09  5.49190e-09  1.66458e-08  4.55187e-08  1.12598e-07
  2.55017e-07  5.36694e-07  1.06372e-06  2.00607e-06  3.62423e-06  6.29273e-06
  1.04992e-05  1.67814e-05  2.55595e-05  3.68487e-05  4.99295e-05  6.32052e-05
  7.45705e-05  8.24710e-05  8.74858e-05  9.41922e-05  1.13384e-04  1.63791e-04
  2.68339e-04  4.36361e-04  6.48838e-04  9.77224e-04  1.49660e-03  1.33511e-03
  1.38940e-03  1.88860e-03  1.65343e-03  1.08456e-03  6.19999e-04  3.31732e-04
  1.11496e-13  2.58803e-13  5.78286e-13  1.26370e-12  2.84312e-12  7.12794e-12
  2.12346e-11  7.37937e-11  2.75659e-10  1.01526e-09  3.49447e-09  1.09131e-08
  3.05815e-08  7.70911e-08  1.76765e-07  3.73971e-07  7.40084e-07  1.38535e-06
  2.47209e-06  4.22402e-06  6.91920e-06  1.08475e-05  1.62158e-05  2.30039e-05
  3.08256e-05  3.89131e-05  4.63798e-05  5.28494e-05  5.94157e-05  6.98597e-05
  9.21047e-05  1.39522e-04  2.30611e-04  3.85841e-04  6.25195e-04  9.57146e-04
  1.28161e-03  1.39976e-03  1.41277e-03  1.34686e-03  1.07724e-03  7.25359e-04
  4.35401e-04  2.43696e-04  2.51825e-14  5.91140e-14  1.38116e-13  3.29850e-13
  8.75766e-13  2.71970e-12  9.87171e-12  3.88702e-11  1.54996e-10  5.92220e-10
  2.09429e-09  6.70991e-09  1.92743e-08  4.96503e-08  1.15696e-07  2.47050e-07
  4.89974e-07  9.13165e-07  1.61345e-06  2.71822e-06  4.37814e-06  6.74120e-06
  9.90298e-06  1.38413e-05  1.83681e-05  2.31600e-05  2.79357e-05  3.28247e-05
  3.89136e-05  4.89456e-05  6.81464e-05  1.04994e-04  1.71315e-04  2.80601e-04
  4.42227e-04  6.44616e-04  8.30473e-04  9.25617e-04  9.14980e-04  8.12071e-04
  6.36540e-04  4.41866e-04  2.78392e-04  1.63541e-04  5.99867e-15  1.37361e-14
  3.47146e-14  9.76609e-14  3.15884e-13  1.18566e-12  4.85795e-12  2.03500e-11
  8.36028e-11  3.25761e-10  1.17491e-09  3.84939e-09  1.13377e-08  2.99277e-08
  7.11793e-08  1.54169e-07  3.07917e-07  5.73871e-07  1.00777e-06  1.67935e-06
  2.66679e-06  4.04229e-06  5.84809e-06  8.07005e-06  1.06277e-05  1.34103e-05
  1.63900e-05  1.98277e-05  2.45649e-05  3.23832e-05  4.63934e-05  7.13251e-05
  1.13313e-04  1.78329e-04  2.67938e-04  3.71865e-04  4.63590e-04  5.12363e-04
  5.04187e-04  4.44786e-04  3.52617e-04  2.52930e-04  1.66553e-04  1.02443e-04
  1.25276e-07  2.04593e-07  3.11317e-07  4.40149e-07  5.76526e-07  6.97684e-07
  7.78294e-07  7.99697e-07  7.58632e-07  6.70700e-07  5.66515e-07  4.82956e-07
  4.55417e-07  5.16607e-07  7.04702e-07  1.08123e-06  1.75878e-06  2.94184e-06
  4.98711e-06  8.48884e-06  1.43786e-05  2.39938e-05  3.90030e-05  6.10136e-05
  9.06899e-05  1.26471e-04  1.63548e-04  1.94296e-04  2.10861e-04  2.08782e-04
  1.89216e-04  1.58247e-04  1.23897e-04  9.28671e-05  6.87780e-05  5.21862e-05
  4.16365e-05  3.48982e-05  2.99222e-05  2.53826e-05  2.07850e-05  1.62301e-05
  1.20470e-05  8.51410e-06  2.05151e-07  3.40580e-07  5.27108e-07  7.57008e-07
  1.00377e-06  1.22260e-06  1.36149e-06  1.38158e-06  1.27735e-06  1.08445e-06
  8.68736e-07  7.03521e-07  6.48697e-07  7.45464e-07  1.03079e-06  1.56947e-06
  2.49967e-06  4.09513e-06  6.85744e-06  1.16545e-05  1.99026e-05  3.37284e-05
  5.59332e-05  8.94241e-05  1.35722e-04  1.92544e-04  2.51697e-04  2.99926e-04
  3.24234e-04  3.18477e-04  2.85879e-04  2.36701e-04  1.83601e-04  1.37046e-04
  1.02626e-04  8.08532e-05  6.86997e-05  6.17023e-05  5.58432e-05  4.88088e-05
  4.02687e-05  3.11708e-05  2.27102e-05  1.56748e-05  3.15101e-07  5.36525e-07
  8.52604e-07  1.25544e-06  1.69979e-06  2.09964e-06  2.34865e-06  2.36495e-06
  2.13807e-06  1.74713e-06  1.33262e-06  1.03959e-06  9.67164e-07  1.15515e-06
  1.61311e-06  2.38101e-06  3.60523e-06  5.62811e-06  9.11278e-06  1.52423e-05
  2.60074e-05  4.45090e-05  7.50096e-05  1.22174e-04  1.88711e-04  2.71142e-04
  3.55870e-04  4.21228e-04  4.48846e-04  4.34581e-04  3.86759e-04  3.19021e-04
  2.46951e-04  1.84910e-04  1.41812e-04  1.18869e-04  1.10741e-04  1.08727e-04
  1.04570e-04  9.39401e-05  7.75521e-05  5.90391e-05  4.19192e-05  2.80938e-05
  4.52829e-07  7.98116e-07  1.31552e-06  2.00651e-06  2.80132e-06  3.54091e-06
  4.01132e-06  4.03926e-06  3.60190e-06  2.87008e-06  2.13855e-06  1.68972e-06
  1.67958e-06  2.11194e-06  2.90310e-06  4.00280e-06  5.52584e-06  7.87456e-06
  1.18824e-05  1.90565e-05  3.19722e-05  5.47406e-05  9.31835e-05  1.53879e-04
  2.40720e-04  3.48179e-04  4.54653e-04  5.27152e-04  5.44744e-04  5.15229e-04
  4.56657e-04  3.79733e-04  2.96087e-04  2.23585e-04  1.78020e-04  1.64027e-04
  1.73738e-04  1.90490e-04  1.95806e-04  1.80028e-04  1.47455e-04  1.09454e-04
  7.52179e-05  4.87058e-05  6.05701e-07  1.11456e-06  1.92566e-06  3.07732e-06
  4.48107e-06  5.86071e-06  6.79701e-06  6.92485e-06  6.18900e-06  4.94643e-06
  3.80089e-06  3.28390e-06  3.61275e-06  4.66004e-06  6.10464e-06  7.67583e-06
  9.38843e-06  1.17042e-05  1.56519e-05  2.30525e-05  3.69783e-05  6.23619e-05
  1.06286e-04  1.76839e-04  2.78607e-04  4.03319e-04  5.20208e-04  5.84512e-04
  5.77926e-04  5.30620e-04  4.71987e-04  3.99885e-04  3.14051e-04  2.37104e-04
  1.97649e-04  2.08607e-04  2.61833e-04  3.28002e-04  3.62602e-04  3.39207e-04
  2.72934e-04  1.95985e-04  1.29728e-04  8.09345e-05  7.50499e-07  1.44892e-06
  2.64975e-06  4.49193e-06  6.91514e-06  9.48649e-06  1.14189e-05  1.19569e-05
  1.09563e-05  9.14083e-06  7.70561e-06  7.58766e-06  8.99367e-06  1.14358e-05
  1.40821e-05  1.62330e-05  1.77175e-05  1.91058e-05  2.17229e-05  2.77347e-05
  4.05730e-05  6.56143e-05  1.10515e-04  1.83906e-04  2.90266e-04  4.19209e-04
  5.34622e-04  5.86472e-04  5.61758e-04  5.06014e-04  4.52148e-04  3.85013e-04
  2.95264e-04  2.14440e-04  1.88036e-04  2.40886e-04  3.71820e-04  5.42114e-04
  6.47084e-04  6.10158e-04  4.78341e-04  3.31676e-04  2.11711e-04  1.27419e-04
  8.67022e-07  1.74282e-06  3.38798e-06  6.16420e-06  1.01861e-05  1.48962e-05
  1.89191e-05  2.07356e-05  1.99818e-05  1.80722e-05  1.72744e-05  1.90260e-05
  2.31765e-05  2.83579e-05  3.28555e-05  3.53409e-05  3.54371e-05  3.39761e-05
  3.28278e-05  3.46773e-05  4.32641e-05  6.40166e-05  1.04329e-04  1.72171e-04
  2.71112e-04  3.90598e-04  4.97191e-04  5.47008e-04  5.29527e-04  4.81146e-04
  4.25614e-04  3.47769e-04  2.44635e-04  1.62580e-04  1.67616e-04  3.01686e-04
  5.56713e-04  8.69479e-04  1.05309e-03  9.74055e-04  7.52818e-04  5.14771e-04
  3.21078e-04  1.87646e-04  9.78793e-07  1.96393e-06  3.99268e-06  7.82453e-06
  1.40759e-05  2.23396e-05  3.04809e-05  3.56356e-05  3.69441e-05  3.71161e-05
  4.01510e-05  4.76428e-05  5.77462e-05  6.71943e-05  7.32857e-05  7.44432e-05
  7.03813e-05  6.24256e-05  5.33432e-05  4.67305e-05  4.68351e-05  5.89515e-05
  8.95539e-05  1.44912e-04  2.26947e-04  3.26269e-04  4.17508e-04  4.69530e-04
  4.71577e-04  4.38068e-04  3.77839e-04  2.85355e-04  1.77229e-04  1.22154e-04
  2.42768e-04  7.11764e-04  1.44561e-03  1.70288e-03  1.38025e-03  1.14923e-03
  9.84923e-04  7.13655e-04  4.45918e-04  2.55381e-04  1.22371e-06  2.22964e-06
  4.41391e-06  9.05653e-06  1.77851e-05  3.11176e-05  4.64699e-05  5.90173e-05
  6.71203e-05  7.58738e-05  9.17943e-05  1.14305e-04  1.35584e-04  1.48488e-04
  1.51270e-04  1.45025e-04  1.30780e-04  1.10258e-04  8.71614e-05  6.65319e-05
  5.35327e-05  5.32529e-05  7.08610e-05  1.10372e-04  1.71378e-04  2.44980e-04
  3.12930e-04  3.55416e-04  3.63515e-04  3.38913e-04  2.82395e-04  1.98060e-04
  1.19267e-04  1.37229e-04  4.73821e-04  1.67411e-03  3.63981e-03  3.01522e-03
  1.07493e-03  8.02663e-04  1.09094e-03  8.92116e-04  5.62988e-04  3.17571e-04
  1.91395e-06  2.98648e-06  5.05734e-06  9.73088e-06  1.99842e-05  3.86080e-05
  6.41507e-05  9.02309e-05  1.14885e-04  1.48288e-04  2.00311e-04  2.59852e-04
  2.99367e-04  3.04005e-04  2.83220e-04  2.51911e-04  2.15246e-04  1.73290e-04
  1.29565e-04  9.09867e-05  6.31877e-05  4.97261e-05  5.41188e-05  7.86731e-05
  1.20714e-04  1.70155e-04  2.11548e-04  2.31772e-04  2.27369e-04  2.01906e-04
  1.58797e-04  1.07147e-04  8.29803e-05  1.73171e-04  5.52994e-04  1.42564e-03
  2.06036e-03  1.64959e-03  1.98200e-03  1.36156e-03  1.32506e-03  1.03067e-03
  6.38859e-04  3.56258e-04  3.47443e-06  5.05883e-06  7.19188e-06  1.10378e-05
  2.02339e-05  4.07645e-05  7.55449e-05  1.20137e-04  1.76209e-04  2.67361e-04
  4.11251e-04  5.62563e-04  6.28869e-04  5.78665e-04  4.73381e-04  3.75299e-04
  2.95000e-04  2.21375e-04  1.54671e-04  1.03959e-04  7.04440e-05  5.01756e-05
  4.50944e-05  5.93443e-05  9.02473e-05  1.25638e-04  1.48570e-04  1.47908e-04
  1.26704e-04  9.67963e-05  6.65674e-05  4.37629e-05  5.57683e-05  1.62484e-04
  4.14015e-04  6.00754e-04  6.42132e-04  2.80843e-03  3.96601e-03  2.20829e-03
  1.48166e-03  1.03811e-03  6.35615e-04  3.56617e-04  6.14507e-06  9.19878e-06
  1.26023e-05  1.60740e-05  2.16795e-05  3.68276e-05  7.11961e-05  1.29129e-04
  2.26489e-04  4.25130e-04  7.82366e-04  1.17077e-03  1.27875e-03  1.02926e-03
  6.89790e-04  4.54010e-04  3.10340e-04  2.03883e-04  1.25953e-04  8.72906e-05
  7.19238e-05  5.79190e-05  4.93554e-05  6.03983e-05  9.32357e-05  1.34005e-04
  1.60143e-04  1.57417e-04  1.34297e-04  1.06561e-04  7.59935e-05  4.58518e-05
  4.05668e-05  1.05372e-04  2.72004e-04  5.09620e-04  9.86191e-04  1.91306e-03
  1.88403e-03  1.40337e-03  1.16827e-03  8.63240e-04  5.50106e-04  3.19695e-04
  9.55147e-06  1.50641e-05  2.15998e-05  2.71636e-05  2.99661e-05  3.41194e-05
  5.26482e-05  1.00769e-04  2.15474e-04  5.40004e-04  1.30996e-03  2.31552e-03
  2.51804e-03  1.67502e-03  8.19705e-04  4.04035e-04  2.26125e-04  1.18203e-04
  6.04444e-05  6.27075e-05  8.22073e-05  7.97490e-05  7.08997e-05  8.74463e-05
  1.41144e-04  2.17591e-04  2.82141e-04  3.10807e-04  3.28011e-04  3.33841e-04
  2.68081e-04  1.59023e-04  7.51941e-05  5.92153e-05  1.35551e-04  2.89903e-04
  4.72223e-04  5.78786e-04  6.20170e-04  7.45070e-04  7.74577e-04  6.29532e-04
  4.29990e-04  2.63997e-04  1.26060e-05  2.06084e-05  3.08989e-05  4.05718e-05
  4.43157e-05  4.03472e-05  3.85208e-05  5.48087e-05  1.17794e-04  4.12269e-04
  1.59766e-03  3.90301e-03  4.39772e-03  2.17739e-03  6.40153e-04  2.33579e-04
  1.31234e-04  6.70925e-05  4.78218e-05  8.31604e-05  1.17290e-04  1.14649e-04
  1.06723e-04  1.40739e-04  2.41237e-04  3.97364e-04  5.47387e-04  6.32490e-04
  7.73434e-04  9.22598e-04  6.93728e-04  3.79345e-04  1.86073e-04  8.25703e-05
  7.30577e-05  1.34283e-04  2.10301e-04  2.75165e-04  3.72485e-04  4.90649e-04
  5.24243e-04  4.48344e-04  3.25304e-04  2.11043e-04  1.41115e-05  2.32030e-05
  3.52162e-05  4.73236e-05  5.37135e-05  5.13549e-05  5.10332e-05  7.41371e-05
  1.19036e-04  1.57579e-04  6.91936e-04  3.47966e-03  4.50310e-03  1.35685e-03
  2.97070e-04  2.85546e-04  2.28637e-04  1.50232e-04  1.21932e-04  1.40942e-04
  1.55134e-04  1.43729e-04  1.44045e-04  2.10372e-04  3.85636e-04  6.76596e-04
  9.71418e-04  1.04464e-03  1.30210e-03  1.79300e-03  9.92183e-04  5.27834e-04
  3.55364e-04  1.80685e-04  1.00798e-04  1.13269e-04  1.69508e-04  2.41522e-04
  3.23171e-04  3.88091e-04  3.95950e-04  3.41884e-04  2.56832e-04  1.73364e-04
  1.36458e-05  2.18112e-05  3.21610e-05  4.24652e-05  4.96617e-05  5.73364e-05
  9.24427e-05  2.26248e-04  5.85654e-04  1.20370e-03  1.20437e-03  4.14169e-04
  7.39798e-04  1.01178e-03  1.41467e-03  9.93191e-04  5.51429e-04  3.07492e-04
  2.04168e-04  1.73732e-04  1.60324e-04  1.47734e-04  1.66719e-04  2.72863e-04
  5.31422e-04  9.86076e-04  1.48972e-03  1.45913e-03  1.57159e-03  2.38131e-03
  8.53840e-04  7.16532e-04  6.09983e-04  3.13093e-04  1.68762e-04  1.56210e-04
  2.04403e-04  2.68457e-04  3.26353e-04  3.58369e-04  3.47681e-04  2.96316e-04
  2.24403e-04  1.53981e-04  1.18506e-05  1.77950e-05  2.43518e-05  3.00764e-05
  3.57987e-05  5.36853e-05  1.27088e-04  3.74091e-04  1.09140e-03  2.81428e-03
  4.71411e-03  1.67954e-03  3.49076e-04  2.19463e-03  2.46411e-03  1.41645e-03
  7.07923e-04  3.64245e-04  2.11880e-04  1.51051e-04  1.27362e-04  1.24009e-04
  1.63067e-04  2.97507e-04  6.03086e-04  1.14297e-03  1.75770e-03  1.70466e-03
  2.13829e-03  3.29359e-03  2.69349e-03  1.50774e-03  8.42996e-04  3.97671e-04
  2.23232e-04  2.08842e-04  2.57688e-04  3.14813e-04  3.58046e-04  3.73984e-04
  3.51433e-04  2.93972e-04  2.20362e-04  1.50473e-04  9.90750e-06  1.36862e-05
  1.67925e-05  1.87258e-05  2.32730e-05  4.55564e-05  1.22748e-04  3.32923e-04
  8.14198e-04  1.59799e-03  1.75471e-03  8.75160e-04  7.61261e-04  1.25869e-04
  6.60019e-04  7.18640e-04  4.65306e-04  2.57982e-04  1.42365e-04  9.21510e-05
  7.64903e-05  8.33659e-05  1.31517e-04  2.67942e-04  5.56555e-04  1.03167e-03
  1.49873e-03  1.32713e-03  1.78531e-03  4.20523e-03  2.87527e-03  1.27837e-03
  7.22024e-04  3.80930e-04  2.44236e-04  2.47602e-04  3.03869e-04  3.59512e-04
  3.99573e-04  4.13678e-04  3.85747e-04  3.18373e-04  2.34675e-04  1.57668e-04
  8.83510e-06  1.15742e-05  1.35527e-05  1.59535e-05  2.53167e-05  5.45762e-05
  1.17049e-04  2.16441e-04  3.21744e-04  3.19469e-04  4.76440e-04  2.65876e-03
  4.34971e-03  1.70630e-03  2.55623e-04  1.79534e-04  1.76430e-04  1.14696e-04
  6.61658e-05  4.88127e-05  4.45136e-05  4.84634e-05  8.56256e-05  1.98480e-04
  4.29096e-04  7.78283e-04  1.09645e-03  1.08861e-03  1.25016e-03  2.00499e-03
  1.42331e-03  8.11030e-04  5.42806e-04  3.34491e-04  2.49352e-04  2.74067e-04
  3.38751e-04  3.96463e-04  4.40522e-04  4.60168e-04  4.30091e-04  3.51761e-04
  2.55285e-04  1.68684e-04  9.18672e-06  1.24577e-05  1.63722e-05  2.55479e-05
  5.32611e-05  1.13612e-04  1.90572e-04  2.28021e-04  1.83639e-04  1.36786e-04
  5.80339e-04  2.08045e-03  2.89463e-03  1.59751e-03  4.19110e-04  1.14139e-04
  7.86889e-05  6.11247e-05  7.26347e-05  1.01645e-04  9.50579e-05  6.00425e-05
  5.35330e-05  1.23116e-04  2.90053e-04  5.37882e-04  7.84455e-04  9.26636e-04
  1.04644e-03  1.16450e-03  9.81235e-04  6.93023e-04  4.61644e-04  3.02905e-04
  2.54299e-04  2.96014e-04  3.66909e-04  4.28271e-04  4.75784e-04  4.95977e-04
  4.61246e-04  3.74340e-04  2.69220e-04  1.76324e-04  1.11923e-05  1.66490e-05
  2.50445e-05  4.51771e-05  1.03522e-04  2.31776e-04  3.85308e-04  4.21136e-04
  2.94982e-04  1.73825e-04  3.25221e-04  7.94771e-04  1.02087e-03  6.69774e-04
  2.70723e-04  1.28702e-04  9.93824e-05  1.03488e-04  2.08933e-04  3.44931e-04
  3.22325e-04  1.75151e-04  6.77536e-05  7.24479e-05  1.83059e-04  3.62309e-04
  5.51137e-04  6.92398e-04  7.74357e-04  7.88249e-04  6.96000e-04  5.32673e-04
  3.70173e-04  2.66357e-04  2.52128e-04  3.06625e-04  3.78737e-04  4.39292e-04
  4.83409e-04  4.96700e-04  4.57772e-04  3.71035e-04  2.67581e-04  1.75954e-04
  1.49649e-05  2.46844e-05  4.01551e-05  6.93806e-05  1.40403e-04  3.04530e-04
  5.36125e-04  6.39455e-04  4.65126e-04  2.20758e-04  1.25793e-04  1.75701e-04
  2.17190e-04  1.75505e-04  1.39518e-04  1.53367e-04  1.48129e-04  1.38443e-04
  3.31292e-04  7.03333e-04  7.54013e-04  4.19541e-04  1.40494e-04  5.85432e-05
  1.21655e-04  2.57544e-04  4.01710e-04  5.04359e-04  5.45542e-04  5.29455e-04
  4.65102e-04  3.68936e-04  2.73053e-04  2.18729e-04  2.30302e-04  2.91276e-04
  3.60473e-04  4.13914e-04  4.48211e-04  4.54596e-04  4.18618e-04  3.43023e-04
  2.51510e-04  1.68270e-04  2.01735e-05  3.69350e-05  6.53771e-05  1.07073e-04
  1.48516e-04  1.73621e-04  2.45506e-04  4.72031e-04  4.60551e-04  2.32382e-04
  7.84326e-05  3.72352e-05  5.92355e-05  1.09528e-04  1.76891e-04  2.33792e-04
  2.03400e-04  9.89783e-05  2.14041e-04  8.06798e-04  1.17529e-03  6.88537e-04
  2.31463e-04  7.04214e-05  1.02618e-04  2.18841e-04  3.41776e-04  4.20362e-04
  4.37236e-04  4.05416e-04  3.45912e-04  2.73759e-04  2.07096e-04  1.73545e-04
  1.91646e-04  2.49194e-04  3.13082e-04  3.61265e-04  3.90452e-04  3.96588e-04
  3.69398e-04  3.09036e-04  2.32300e-04  1.59250e-04  2.52224e-05  5.02888e-05
  9.75713e-05  1.70529e-04  2.12552e-04  1.05330e-04  2.92428e-05  1.45307e-04
  2.51220e-04  1.70204e-04  9.60132e-05  1.06847e-04  1.82582e-04  2.69351e-04
  3.27458e-04  3.38731e-04  2.52395e-04  9.93431e-05  2.14301e-04  9.02703e-04
  1.31340e-03  7.66696e-04  2.63325e-04  8.57442e-05  1.16724e-04  2.36857e-04
  3.62426e-04  4.38468e-04  4.47702e-04  4.05783e-04  3.36776e-04  2.58431e-04
  1.87733e-04  1.48562e-04  1.57891e-04  2.06465e-04  2.66488e-04  3.17180e-04
  3.51908e-04  3.64458e-04  3.45286e-04  2.94191e-04  2.25405e-04  1.57311e-04
  2.75067e-05  5.71861e-05  1.15958e-04  2.14664e-04  3.03652e-04  2.30812e-04
  8.54505e-05  6.17213e-05  9.75831e-05  9.67689e-05  1.08324e-04  1.95588e-04
  3.38769e-04  4.41581e-04  4.45472e-04  3.74114e-04  2.46779e-04  1.48162e-04
  3.73117e-04  9.21883e-04  1.01934e-03  5.77304e-04  2.10411e-04  9.46960e-05
  1.54436e-04  2.96232e-04  4.40930e-04  5.29674e-04  5.43279e-04  4.94696e-04
  4.05488e-04  3.01410e-04  2.07692e-04  1.52386e-04  1.54897e-04  2.05263e-04
  2.73345e-04  3.35494e-04  3.80706e-04  3.98442e-04  3.77973e-04  3.21104e-04
  2.45038e-04  1.70350e-04  2.55334e-05  5.28330e-05  1.05268e-04  1.91488e-04
  2.83298e-04  2.87549e-04  1.85587e-04  9.83364e-05  6.89229e-05  6.58744e-05
  9.78452e-05  2.01879e-04  3.55341e-04  4.45725e-04  4.09933e-04  3.00771e-04
  1.82689e-04  1.39118e-04  2.95171e-04  5.35044e-04  5.25161e-04  3.03890e-04
  1.30533e-04  1.04629e-04  2.03452e-04  3.70245e-04  5.35387e-04  6.37288e-04
  6.57434e-04  6.05882e-04  4.95160e-04  3.59628e-04  2.39814e-04  1.76911e-04
  1.97079e-04  2.82292e-04  3.84410e-04  4.66752e-04  5.17781e-04  5.30620e-04
  4.92800e-04  4.07791e-04  3.02087e-04  2.04031e-04  2.03443e-05  4.05339e-05
  7.62470e-05  1.29818e-04  1.85567e-04  2.03172e-04  1.63794e-04  1.08616e-04
  7.72013e-05  7.34386e-05  1.01114e-04  1.70290e-04  2.56118e-04  2.91117e-04
  2.50084e-04  1.74076e-04  1.06310e-04  8.49555e-05  1.37599e-04  2.06757e-04
  1.95777e-04  1.22855e-04  7.94904e-05  1.19490e-04  2.45240e-04  4.23815e-04
  5.94161e-04  6.95456e-04  7.15490e-04  6.66965e-04  5.47161e-04  3.88650e-04
  2.52719e-04  2.05897e-04  2.86504e-04  4.59366e-04  6.34594e-04  7.41226e-04
  7.72124e-04  7.64055e-04  6.99884e-04  5.64345e-04  4.01919e-04  2.60168e-04
  1.43533e-05  2.70446e-05  4.71999e-05  7.40160e-05  9.96085e-05  1.09943e-04
  9.96142e-05  8.28870e-05  7.89526e-05  9.78070e-05  1.41212e-04  1.92369e-04
  2.09017e-04  1.72980e-04  1.20081e-04  7.98264e-05  5.40535e-05  4.39146e-05
  5.17210e-05  6.27721e-05  5.76336e-05  4.58749e-05  6.09698e-05  1.31062e-04
  2.62532e-04  4.32526e-04  5.88607e-04  6.77815e-04  6.94380e-04  6.51155e-04
  5.33803e-04  3.68809e-04  2.37668e-04  2.37902e-04  4.29996e-04  7.50212e-04
  1.02735e-03  1.15815e-03  1.06204e-03  1.00101e-03  9.62442e-04  7.80618e-04
  5.38205e-04  3.33694e-04  9.46281e-06  1.67115e-05  2.68309e-05  3.84142e-05
  4.79898e-05  5.19151e-05  5.10922e-05  5.32601e-05  6.91794e-05  1.07563e-04
  1.67219e-04  2.19576e-04  2.14728e-04  1.48977e-04  8.06966e-05  4.44667e-05
  3.00580e-05  2.30122e-05  1.89626e-05  1.65030e-05  1.53844e-05  2.31570e-05
  5.62457e-05  1.31071e-04  2.51654e-04  3.98836e-04  5.29779e-04  6.02986e-04
  6.12782e-04  5.67682e-04  4.59074e-04  3.13077e-04  2.16731e-04  2.97075e-04
  6.79041e-04  1.27328e-03  1.64036e-03  1.98878e-03  1.40787e-03  1.00542e-03
  1.17033e-03  1.00985e-03  6.83937e-04  4.09268e-04  6.38495e-06  1.05771e-05
  1.55580e-05  1.99799e-05  2.22295e-05  2.21040e-05  2.25286e-05  2.93862e-05
  4.96321e-05  8.85296e-05  1.42283e-04  1.86207e-04  1.83697e-04  1.31842e-04
  7.22284e-05  3.59672e-05  2.05155e-05  1.40527e-05  1.10649e-05  1.00931e-05
  1.16023e-05  2.18385e-05  5.38640e-05  1.20591e-04  2.23895e-04  3.46145e-04
  4.52148e-04  5.08895e-04  5.08458e-04  4.58858e-04  3.65925e-04  2.56958e-04
  2.11489e-04  3.82614e-04  1.03614e-03  2.24851e-03  2.92299e-03  3.94218e-03
  2.95185e-03  8.98401e-04  1.24918e-03  1.17404e-03  7.90280e-04  4.62507e-04
  4.96085e-06  7.93898e-06  1.10546e-05  1.29979e-05  1.25509e-05  1.01711e-05
  8.97648e-06  1.36115e-05  2.84213e-05  5.58985e-05  9.23681e-05  1.22374e-04
  1.25177e-04  9.72616e-05  5.91635e-05  3.09317e-05  1.66486e-05  1.34543e-05
  1.84705e-05  2.53272e-05  2.78775e-05  3.15762e-05  5.31091e-05  1.07547e-04
  1.96230e-04  3.01519e-04  3.91570e-04  4.37398e-04  4.30856e-04  3.82375e-04
  3.06422e-04  2.28288e-04  2.13995e-04  4.09089e-04  1.10104e-03  2.36793e-03
  2.85686e-03  4.21475e-03  4.39904e-03  1.09778e-03  1.26717e-03  1.20296e-03
  8.08584e-04  4.71104e-04  4.63158e-06  7.56566e-06  1.08475e-05  1.32427e-05
  1.33101e-05  1.09314e-05  8.44450e-06  9.35797e-06  1.67002e-05  3.26546e-05
  5.58797e-05  7.74129e-05  8.41316e-05  7.20817e-05  5.10077e-05  3.18279e-05
  2.00952e-05  2.18696e-05  3.94986e-05  5.84564e-05  6.02141e-05  5.07792e-05
  5.68895e-05  1.00379e-04  1.83186e-04  2.85539e-04  3.73595e-04  4.17821e-04
  4.11699e-04  3.69055e-04  3.05026e-04  2.37229e-04  2.14863e-04  3.40950e-04
  7.48433e-04  1.28512e-03  1.46366e-03  3.22403e-03  2.79999e-03  1.15586e-03
  1.22203e-03  1.08084e-03  7.28423e-04  4.30599e-04  4.71767e-06  8.11030e-06
  1.25846e-05  1.73114e-05  2.07699e-05  2.17399e-05  2.06833e-05  1.97388e-05
  2.23791e-05  3.34860e-05  5.53933e-05  7.93683e-05  8.74042e-05  7.66179e-05
  6.17469e-05  4.75772e-05  3.50002e-05  3.86592e-05  6.90377e-05  1.01280e-04
  1.00340e-04  7.46325e-05  6.56350e-05  1.04737e-04  1.95279e-04  3.12882e-04
  4.14229e-04  4.63173e-04  4.60093e-04  4.26656e-04  3.69478e-04  2.92299e-04
  2.31849e-04  2.65718e-04  4.58529e-04  7.46801e-04  1.05041e-03  1.53053e-03
  1.38344e-03  1.08558e-03  1.04909e-03  8.62118e-04  5.87885e-04  3.58212e-04
  4.60253e-06  8.28651e-06  1.38245e-05  2.11561e-05  2.93553e-05  3.64675e-05
  4.04622e-05  4.15816e-05  4.49238e-05  6.08284e-05  1.00065e-04  1.50829e-04
  1.59911e-04  1.22474e-04  9.92050e-05  8.57143e-05  6.39606e-05  5.93358e-05
  9.31106e-05  1.32015e-04  1.27642e-04  9.11165e-05  7.62583e-05  1.23853e-04
  2.41067e-04  3.97181e-04  5.25300e-04  5.72874e-04  5.80186e-04  5.79566e-04
  5.18899e-04  4.09890e-04  2.93675e-04  2.40706e-04  3.15641e-04  5.06839e-04
  7.41687e-04  9.14114e-04  9.19288e-04  8.65961e-04  7.87012e-04  6.29595e-04
  4.40642e-04  2.79758e-04  3.94720e-06  7.27787e-06  1.27027e-05  2.08446e-05
  3.17723e-05  4.40453e-05  5.47993e-05  6.33323e-05  7.53357e-05  1.03515e-04
  1.73480e-04  3.01892e-04  3.53200e-04  2.46365e-04  1.90801e-04  1.63987e-04
  1.11685e-04  7.97890e-05  9.76984e-05  1.28972e-04  1.22941e-04  9.01089e-05
  8.61472e-05  1.59172e-04  3.26535e-04  5.52927e-04  7.17836e-04  7.30089e-04
  8.66255e-04  1.08095e-03  8.64447e-04  6.27197e-04  4.34524e-04  2.80510e-04
  2.45911e-04  3.26082e-04  4.52334e-04  5.53455e-04  5.99227e-04  5.97714e-04
  5.45662e-04  4.44260e-04  3.23327e-04  2.14887e-04  2.85672e-06  5.19225e-06
  9.15541e-06  1.55998e-05  2.54302e-05  3.88875e-05  5.54748e-05  7.68236e-05
  1.08807e-04  1.53087e-04  2.08551e-04  4.00691e-04  7.37514e-04  6.33468e-04
  4.32202e-04  3.03351e-04  1.78026e-04  1.00282e-04  8.54790e-05  9.66815e-05
  9.11718e-05  7.49379e-05  9.54168e-05  2.06194e-04  4.44202e-04  7.82340e-04
  1.00619e-03  8.88183e-04  1.64543e-03  2.78014e-03  1.58509e-03  1.00628e-03
  6.95613e-04  3.85951e-04  2.32589e-04  2.19601e-04  2.73994e-04  3.39905e-04
  3.90617e-04  4.11095e-04  3.89592e-04  3.29029e-04  2.49241e-04  1.72280e-04
  1.83407e-06  3.01245e-06  4.99111e-06  8.51888e-06  1.50520e-05  2.68861e-05
  4.76483e-05  8.47537e-05  1.51580e-04  2.49518e-04  2.98211e-04  4.02044e-04
  1.05424e-03  1.16318e-03  6.64709e-04  3.96531e-04  2.24106e-04  1.15767e-04
  7.04166e-05  5.99787e-05  5.49390e-05  5.67774e-05  1.01921e-04  2.47120e-04
  5.52749e-04  1.02232e-03  1.36500e-03  9.62658e-04  2.01673e-03  3.52361e-03
  1.82551e-03  1.45352e-03  9.99056e-04  4.93799e-04  2.46199e-04  1.83737e-04
  2.07955e-04  2.58870e-04  3.07600e-04  3.34566e-04  3.25272e-04  2.80568e-04
  2.16592e-04  1.52261e-04  1.56422e-06  2.11245e-06  2.76552e-06  3.97621e-06
  7.37586e-06  1.67588e-05  3.91405e-05  8.72504e-05  1.85143e-04  3.64013e-04
  5.82176e-04  7.09309e-04  8.25255e-04  6.35064e-04  2.85645e-04  2.73016e-04
  2.02651e-04  1.13631e-04  5.74830e-05  3.42813e-05  2.91017e-05  4.11029e-05
  9.80062e-05  2.55064e-04  5.82992e-04  1.10944e-03  1.56123e-03  1.16805e-03
  2.03593e-03  3.28150e-03  2.02061e-03  1.50337e-03  9.95762e-04  4.82447e-04
  2.44066e-04  1.94522e-04  2.29196e-04  2.83802e-04  3.29791e-04  3.50978e-04
  3.35103e-04  2.84484e-04  2.16560e-04  1.50463e-04  2.72917e-06  3.95280e-06
  5.24637e-06  6.45974e-06  8.44262e-06  1.49970e-05  3.43758e-05  7.94891e-05
  1.69459e-04  3.25791e-04  5.25594e-04  6.88251e-04  8.17027e-04  4.65645e-04
  1.45371e-04  1.68226e-04  1.55472e-04  9.54850e-05  4.56299e-05  2.29346e-05
  1.87802e-05  2.95429e-05  7.87342e-05  2.16599e-04  5.02794e-04  9.52085e-04
  1.35913e-03  1.30790e-03  2.25731e-03  3.94744e-03  2.00135e-03  9.72071e-04
  6.45878e-04  3.55169e-04  2.24904e-04  2.37077e-04  3.12359e-04  3.84680e-04
  4.25929e-04  4.30125e-04  3.92904e-04  3.21189e-04  2.36595e-04  1.59863e-04
  5.90467e-06  1.01149e-05  1.60625e-05  2.25959e-05  2.73784e-05  3.08687e-05
  4.09428e-05  6.87009e-05  1.20186e-04  1.91143e-04  2.64422e-04  3.76340e-04
  5.81972e-04  5.29020e-04  2.88237e-04  1.83836e-04  1.32082e-04  7.78044e-05
  4.38651e-05  4.02157e-05  4.18255e-05  3.61612e-05  5.41121e-05  1.47493e-04
  3.56790e-04  6.71297e-04  9.52576e-04  1.00255e-03  1.17811e-03  1.45733e-03
  8.79974e-04  4.97452e-04  3.60820e-04  2.46446e-04  2.21926e-04  3.00459e-04
  4.22880e-04  5.16949e-04  5.49727e-04  5.29407e-04  4.64019e-04  3.66027e-04
  2.61316e-04  1.71897e-04  1.13338e-05  2.20334e-05  4.00452e-05  6.36487e-05
  8.16731e-05  8.14526e-05  7.13465e-05  7.04774e-05  8.13313e-05  9.70208e-05
  1.21813e-04  1.96543e-04  3.28502e-04  3.69958e-04  2.88394e-04  2.03366e-04
  1.35317e-04  7.84526e-05  7.66566e-05  1.33978e-04  1.56472e-04  1.04465e-04
  5.31034e-05  8.14262e-05  2.14293e-04  4.20099e-04  6.03440e-04  6.53186e-04
  6.00923e-04  5.24965e-04  3.98683e-04  3.07313e-04  2.45073e-04  2.05820e-04
  2.39229e-04  3.54595e-04  5.02469e-04  6.08754e-04  6.34332e-04  5.95016e-04
  5.08795e-04  3.92885e-04  2.75450e-04  1.78458e-04  1.83480e-05  3.93560e-05
  7.99146e-05  1.41471e-04  1.92787e-04  1.79354e-04  1.23279e-04  8.55560e-05
  6.47970e-05  5.52369e-05  6.92869e-05  1.25477e-04  2.10504e-04  2.63766e-04
  2.61107e-04  2.30901e-04  1.76803e-04  1.10355e-04  1.53220e-04  3.56805e-04
  4.51893e-04  3.00649e-04  1.11785e-04  4.78257e-05  1.16353e-04  2.58011e-04
  3.91262e-04  4.45437e-04  4.13957e-04  3.49267e-04  2.91345e-04  2.45335e-04
  2.06448e-04  1.96674e-04  2.49023e-04  3.64567e-04  5.02480e-04  6.01900e-04
  6.27108e-04  5.87720e-04  5.00789e-04  3.85667e-04  2.70142e-04  1.75047e-04
  2.47441e-05  5.69571e-05  1.25964e-04  2.43155e-04  3.39914e-04  2.59769e-04
  1.23200e-04  8.30652e-05  5.82830e-05  3.92505e-05  4.77854e-05  9.16870e-05
  1.54869e-04  2.09529e-04  2.48403e-04  2.76180e-04  2.61310e-04  1.66716e-04
  1.73157e-04  5.29555e-04  8.59580e-04  6.23494e-04  2.34435e-04  5.49506e-05
  7.26027e-05  1.85737e-04  3.04780e-04  3.70336e-04  3.69463e-04  3.29663e-04
  2.81084e-04  2.34454e-04  1.97566e-04  1.91764e-04  2.37411e-04  3.29721e-04
  4.36199e-04  5.15389e-04  5.42348e-04  5.16522e-04  4.46358e-04  3.48657e-04
  2.47875e-04  1.62921e-04  2.73714e-05  6.49819e-05  1.49447e-04  2.99245e-04
  4.03197e-04  1.93250e-04  3.28223e-05  5.36592e-05  5.30804e-05  3.25629e-05
  3.41781e-05  6.54562e-05  1.09755e-04  1.56613e-04  2.17041e-04  2.92229e-04
  3.24028e-04  2.08434e-04  9.02173e-05  3.27736e-04  1.03057e-03  8.92007e-04
  3.51375e-04  8.37566e-05  7.55682e-05  1.87759e-04  3.16221e-04  3.97923e-04
  4.13531e-04  3.80011e-04  3.23690e-04  2.62299e-04  2.11425e-04  1.91511e-04
  2.16475e-04  2.78938e-04  3.53286e-04  4.12345e-04  4.39294e-04  4.27560e-04
  3.78085e-04  3.02528e-04  2.20355e-04  1.48108e-04  2.45978e-05  5.73059e-05
  1.28544e-04  2.48689e-04  3.19518e-04  1.54474e-04  4.50131e-05  6.10642e-05
  5.35874e-05  2.77265e-05  2.80156e-05  5.58380e-05  7.87542e-05  9.57379e-05
  1.47583e-04  2.31489e-04  2.65353e-04  1.60978e-04  8.19612e-05  3.24200e-04
  1.04112e-03  9.03498e-04  3.65501e-04  1.06070e-04  1.12535e-04  2.45382e-04
  3.96419e-04  4.95429e-04  5.17628e-04  4.78475e-04  4.05467e-04  3.20987e-04
  2.45951e-04  2.02758e-04  2.03949e-04  2.41286e-04  2.93058e-04  3.39301e-04
  3.66378e-04  3.64507e-04  3.30123e-04  2.70609e-04  2.01651e-04  1.38242e-04
  1.81087e-05  3.95323e-05  8.16301e-05  1.44277e-04  1.82193e-04  1.40459e-04
  1.01237e-04  8.58924e-05  5.21397e-05  2.42946e-05  4.58478e-05  1.05211e-04
  1.15374e-04  6.76346e-05  7.14293e-05  1.31757e-04  1.43189e-04  7.47358e-05
  1.35715e-04  5.17810e-04  8.65862e-04  6.44041e-04  2.71319e-04  1.16433e-04
  1.71304e-04  3.34589e-04  5.08784e-04  6.20007e-04  6.43551e-04  5.96847e-04
  5.04592e-04  3.92633e-04  2.89218e-04  2.22346e-04  2.06844e-04  2.32818e-04
  2.77166e-04  3.20888e-04  3.50674e-04  3.54884e-04  3.26790e-04  2.71266e-04
  2.03673e-04  1.40096e-04  1.12569e-05  2.24254e-05  4.15969e-05  6.68337e-05
  8.60362e-05  9.11881e-05  9.18323e-05  7.74151e-05  4.38749e-05  3.20790e-05
  1.03522e-04  2.41765e-04  2.63302e-04  1.18885e-04  3.68130e-05  6.20969e-05
  6.76476e-05  3.66898e-05  1.11310e-04  3.33742e-04  4.46918e-04  3.21787e-04
  1.62510e-04  1.31254e-04  2.37469e-04  4.23088e-04  6.07323e-04  7.20709e-04
  7.47968e-04  7.03128e-04  5.93407e-04  4.50858e-04  3.18429e-04  2.34331e-04
  2.18824e-04  2.58413e-04  3.21960e-04  3.80832e-04  4.15873e-04  4.20714e-04
  3.88334e-04  3.20193e-04  2.36289e-04  1.58928e-04  6.20914e-06  1.13309e-05
  1.93044e-05  2.97796e-05  4.14887e-05  5.40068e-05  6.33912e-05  5.81711e-05
  4.09157e-05  5.28391e-05  1.66222e-04  3.65153e-04  4.02989e-04  1.92329e-04
  4.04683e-05  3.37387e-05  3.86984e-05  2.06625e-05  4.17343e-05  1.14885e-04
  1.55770e-04  1.30258e-04  1.07859e-04  1.57029e-04  2.91588e-04  4.78193e-04
  6.51753e-04  7.55635e-04  7.88335e-04  7.53398e-04  6.33067e-04  4.64788e-04
  3.09340e-04  2.21612e-04  2.33753e-04  3.32711e-04  4.80483e-04  5.97009e-04
  6.10544e-04  5.88016e-04  5.39088e-04  4.35315e-04  3.08547e-04  1.98188e-04
  3.25248e-06  5.65200e-06  9.43689e-06  1.51679e-05  2.36203e-05  3.47763e-05
  4.47912e-05  4.68996e-05  4.37102e-05  6.44003e-05  1.60541e-04  3.12378e-04
  3.31476e-04  1.60261e-04  3.44148e-05  2.35215e-05  2.83661e-05  1.49341e-05
  1.03495e-05  2.77651e-05  4.87458e-05  6.52297e-05  1.00067e-04  1.81574e-04
  3.17441e-04  4.83909e-04  6.30020e-04  7.13779e-04  7.39278e-04  7.05611e-04
  5.88016e-04  4.15884e-04  2.57893e-04  1.95971e-04  3.00289e-04  5.93387e-04
  1.05691e-03  1.34208e-03  1.05209e-03  8.65690e-04  8.06337e-04  6.35487e-04
  4.25345e-04  2.57180e-04  1.76270e-06  3.10736e-06  5.45482e-06  9.51258e-06
  1.61139e-05  2.52829e-05  3.48013e-05  4.09192e-05  4.38662e-05  5.55811e-05
  9.49730e-05  1.45755e-04  1.33762e-04  5.59093e-05  1.31228e-05  2.13534e-05
  2.75067e-05  1.68867e-05  7.03112e-06  1.04981e-05  2.67692e-05  5.59563e-05
  1.07428e-04  1.92910e-04  3.13411e-04  4.49142e-04  5.61854e-04  6.20936e-04
  6.27450e-04  5.83583e-04  4.76092e-04  3.23594e-04  1.95277e-04  2.15783e-04
  5.85668e-04  1.53014e-03  2.91728e-03  3.28924e-03  1.67980e-03  1.18579e-03
  1.21176e-03  9.19537e-04  5.73869e-04  3.25806e-04  1.06641e-06  1.99272e-06
  3.74019e-06  6.90328e-06  1.21303e-05  1.95792e-05  2.82173e-05  3.59256e-05
  4.11782e-05  4.50602e-05  4.89920e-05  4.62211e-05  2.74458e-05  1.01893e-05
  1.93944e-05  3.82477e-05  3.97015e-05  2.58445e-05  1.34429e-05  1.32750e-05
  2.81189e-05  5.97349e-05  1.12767e-04  1.91575e-04  2.92720e-04  3.98623e-04
  4.80496e-04  5.15736e-04  5.02805e-04  4.47770e-04  3.51245e-04  2.31190e-04
  1.56435e-04  2.90001e-04  1.00332e-03  2.71336e-03  3.86335e-03  2.98576e-03
  1.79564e-03  1.67133e-03  1.71690e-03  1.20524e-03  7.04230e-04  3.81146e-04
  7.26877e-07  1.42767e-06  2.77606e-06  5.21388e-06  9.23290e-06  1.51199e-05
  2.26621e-05  3.11516e-05  3.98963e-05  4.86520e-05  5.64945e-05  5.97281e-05
  5.70880e-05  6.15279e-05  8.08171e-05  8.98584e-05  7.18984e-05  4.29594e-05
  2.26347e-05  1.86798e-05  3.20234e-05  6.33543e-05  1.14893e-04  1.87468e-04
  2.74937e-04  3.60095e-04  4.18518e-04  4.32643e-04  4.03244e-04  3.41950e-04
  2.58488e-04  1.71361e-04  1.39843e-04  3.01499e-04  9.00802e-04  1.81343e-03
  1.98023e-03  2.93819e-03  3.29473e-03  2.36673e-03  1.96248e-03  1.30022e-03
  7.42397e-04  3.96865e-04  5.25887e-07  1.05051e-06  2.04785e-06  3.82639e-06
  6.76190e-06  1.12363e-05  1.76498e-05  2.67495e-05  4.04577e-05  6.26393e-05
  9.66078e-05  1.33828e-04  1.49240e-04  1.50783e-04  1.74524e-04  1.75008e-04
  1.24239e-04  6.65156e-05  3.17066e-05  2.23343e-05  3.43583e-05  6.62744e-05
  1.19179e-04  1.92774e-04  2.79321e-04  3.59156e-04  4.05477e-04  4.02577e-04
  3.60451e-04  3.00272e-04  2.31380e-04  1.62952e-04  1.36804e-04  2.33674e-04
  5.08737e-04  8.52069e-04  2.06889e-03  4.48416e-03  3.17639e-03  1.91962e-03
  1.59644e-03  1.11073e-03  6.61835e-04  3.64979e-04  3.78527e-07  7.50301e-07
  1.44142e-06  2.65883e-06  4.69207e-06  7.96915e-06  1.32869e-05  2.24988e-05
  3.99765e-05  7.41193e-05  1.32688e-04  1.94604e-04  1.85904e-04  1.37138e-04
  1.92818e-04  2.44710e-04  1.75521e-04  8.68934e-05  3.69726e-05  2.31137e-05
  3.54838e-05  7.09279e-05  1.31362e-04  2.18211e-04  3.23730e-04  4.21523e-04
  4.70251e-04  4.50714e-04  4.00751e-04  3.57545e-04  3.01718e-04  2.23015e-04
  1.61276e-04  1.79407e-04  3.04292e-04  5.46553e-04  1.15450e-03  1.67746e-03
  1.21513e-03  1.04811e-03  1.03298e-03  8.00831e-04  5.18718e-04  3.04221e-04
  2.62864e-07  5.11526e-07  9.64021e-07  1.75805e-06  3.11907e-06  5.47054e-06
  9.75637e-06  1.82670e-05  3.63009e-05  7.37726e-05  1.38746e-04  1.96607e-04
  1.35689e-04  3.94161e-05  9.96306e-05  2.36914e-04  1.88991e-04  9.01847e-05
  3.49920e-05  2.11034e-05  3.65859e-05  7.92364e-05  1.54860e-04  2.71203e-04
  4.25069e-04  5.78406e-04  6.46386e-04  5.87460e-04  5.42596e-04  5.68503e-04
  4.97563e-04  3.52820e-04  2.22178e-04  1.64850e-04  2.05521e-04  3.15734e-04
  4.52563e-04  5.13949e-04  5.20342e-04  6.19091e-04  6.57913e-04  5.50659e-04
  3.86185e-04  2.42292e-04  1.77397e-07  3.38659e-07  6.28644e-07  1.14270e-06
  2.06060e-06  3.76443e-06  7.14868e-06  1.43509e-05  3.01321e-05  6.30934e-05
  1.20508e-04  1.77842e-04  1.50678e-04  7.35290e-05  1.14811e-04  2.12578e-04
  1.61919e-04  7.40721e-05  2.67077e-05  1.79150e-05  3.88045e-05  9.13360e-05
  1.88611e-04  3.51176e-04  5.91572e-04  8.63744e-04  9.84517e-04  8.10937e-04
  8.50719e-04  1.09162e-03  7.73475e-04  4.91312e-04  3.04624e-04  1.78282e-04
  1.56302e-04  2.04247e-04  2.64879e-04  3.18878e-04  3.88004e-04  4.60804e-04
  4.72145e-04  4.03649e-04  2.97365e-04  1.96587e-04  1.20996e-07  2.27933e-07
  4.20809e-07  7.71306e-07  1.42621e-06  2.70925e-06  5.36549e-06  1.10978e-05
  2.35334e-05  4.92152e-05  9.60127e-05  1.62123e-04  2.18213e-04  2.34107e-04
  2.33664e-04  2.01051e-04  1.20461e-04  5.05854e-05  1.73326e-05  1.58948e-05
  4.25356e-05  1.04815e-04  2.24685e-04  4.40225e-04  7.94533e-04  1.26240e-03
  1.54484e-03  1.24845e-03  1.64431e-03  2.07294e-03  9.13851e-04  6.79358e-04
  4.42131e-04  2.12188e-04  1.40424e-04  1.74006e-04  2.41260e-04  3.10277e-04
  3.72454e-04  4.09005e-04  3.96513e-04  3.35843e-04  2.51988e-04  1.71322e-04
  8.76179e-08  1.64340e-07  3.04536e-07  5.65900e-07  1.06868e-06  2.07233e-06
  4.14404e-06  8.50304e-06  1.76168e-05  3.59135e-05  6.97233e-05  1.23638e-04
  1.88320e-04  2.28303e-04  2.10469e-04  1.46814e-04  7.72963e-05  3.03441e-05
  1.11126e-05  1.62110e-05  4.68530e-05  1.15107e-04  2.49268e-04  5.00482e-04
  9.39010e-04  1.57817e-03  2.09435e-03  1.97809e-03  2.67645e-03  2.43592e-03
  1.84901e-03  1.53780e-03  7.15306e-04  2.56492e-04  1.41162e-04  1.80676e-04
  2.60698e-04  3.33056e-04  3.84347e-04  4.03452e-04  3.79603e-04  3.17846e-04
  2.38694e-04  1.63397e-04  6.85250e-08  1.28751e-07  2.39775e-07  4.48516e-07
  8.50162e-07  1.63934e-06  3.21252e-06  6.35732e-06  1.25516e-05  2.42709e-05
  4.47896e-05  7.59022e-05  1.11357e-04  1.31637e-04  1.19077e-04  8.15201e-05
  4.24189e-05  1.69638e-05  8.71758e-06  1.81716e-05  4.99756e-05  1.17955e-04
  2.50710e-04  4.97762e-04  9.22770e-04  1.51814e-03  1.91323e-03  1.63080e-03
  2.51119e-03  2.61945e-03  2.65679e-03  1.96681e-03  7.99925e-04  2.59758e-04
  1.47126e-04  2.01801e-04  2.84979e-04  3.48361e-04  3.92723e-04  4.12693e-04
  3.90809e-04  3.27671e-04  2.45261e-04  1.67054e-04  5.59674e-08  1.05445e-07
  1.96273e-07  3.65036e-07  6.82289e-07  1.28277e-06  2.41873e-06  4.54496e-06
  8.42486e-06  1.51672e-05  2.59002e-05  4.04927e-05  5.52053e-05  6.22069e-05
  5.56388e-05  3.88091e-05  2.11040e-05  9.92477e-06  8.74220e-06  2.03211e-05
  5.06290e-05  1.12437e-04  2.29015e-04  4.35508e-04  7.63381e-04  1.15764e-03
  1.28428e-03  8.94858e-04  1.60787e-03  2.12996e-03  1.31121e-03  1.06591e-03
  5.50115e-04  2.19365e-04  1.61786e-04  2.30268e-04  3.00906e-04  3.42070e-04
  3.82604e-04  4.18711e-04  4.10548e-04  3.48491e-04  2.60112e-04  1.75563e-04
  4.52750e-08  8.54548e-08  1.58164e-07  2.89981e-07  5.29147e-07  9.61067e-07
  1.73141e-06  3.07443e-06  5.32984e-06  8.89380e-06  1.39890e-05  2.01363e-05
  2.55580e-05  2.75219e-05  2.43932e-05  1.75537e-05  1.05832e-05  7.01637e-06
  9.64394e-06  2.17258e-05  4.89622e-05  1.01531e-04  1.95424e-04  3.49934e-04
  5.71457e-04  8.05502e-04  8.88522e-04  7.99388e-04  1.07591e-03  1.28405e-03
  9.17568e-04  6.52236e-04  3.77596e-04  2.00766e-04  1.93173e-04  2.68184e-04
  3.20616e-04  3.38080e-04  3.74127e-04  4.24499e-04  4.27951e-04  3.65989e-04
  2.71948e-04  1.81927e-04  3.48393e-08  6.58855e-08  1.21058e-07  2.18202e-07
  3.87647e-07  6.79019e-07  1.16897e-06  1.96594e-06  3.20078e-06  4.98067e-06
  7.27693e-06  9.75309e-06  1.16694e-05  1.21380e-05  1.07805e-05  8.25491e-06
  6.08645e-06  6.14901e-06  1.05751e-05  2.23442e-05  4.62624e-05  8.98403e-05
  1.63067e-04  2.74755e-04  4.21525e-04  5.69515e-04  6.58112e-04  6.93134e-04
  7.87964e-04  8.47127e-04  7.13599e-04  4.97891e-04  2.98261e-04  1.98917e-04
  2.25128e-04  3.05807e-04  3.53654e-04  3.65839e-04  3.94976e-04  4.36871e-04
  4.33466e-04  3.67116e-04  2.70914e-04  1.80308e-04  2.49441e-08  4.73427e-08
  8.64753e-08  1.53451e-07  2.65892e-07  4.50380e-07  7.43971e-07  1.19213e-06
  1.83809e-06  2.69686e-06  3.71120e-06  4.70731e-06  5.40320e-06  5.53425e-06
  5.07475e-06  4.41093e-06  4.35382e-06  6.09711e-06  1.13385e-05  2.26584e-05
  4.40284e-05  8.10385e-05  1.39978e-04  2.24395e-04  3.28369e-04  4.30308e-04
  5.00910e-04  5.33784e-04  5.50024e-04  5.36788e-04  4.57942e-04  3.29942e-04
  2.13527e-04  1.72650e-04  2.23019e-04  3.11216e-04  3.70424e-04  3.94726e-04
  4.16295e-04  4.33459e-04  4.11848e-04  3.42621e-04  2.52013e-04  1.68260e-04
  1.64500e-08  3.14158e-08  5.72261e-08  1.00338e-07  1.70296e-07  2.80340e-07
  4.47056e-07  6.87800e-07  1.01418e-06  1.42054e-06  1.86975e-06  2.28641e-06
  2.57598e-06  2.68394e-06  2.68375e-06  2.85958e-06  3.77015e-06  6.33704e-06
  1.20295e-05  2.31698e-05  4.32447e-05  7.68526e-05  1.28556e-04  1.99768e-04
  2.83889e-04  3.63259e-04  4.15026e-04  4.26866e-04  4.04505e-04  3.56863e-04
  2.85329e-04  1.98647e-04  1.28568e-04  1.15881e-04  1.71733e-04  2.59235e-04
  3.28431e-04  3.65067e-04  3.82769e-04  3.83940e-04  3.54978e-04  2.93946e-04
  2.18408e-04  1.48183e-04  9.95276e-09  1.91858e-08  3.49841e-08  6.08888e-08
  1.01764e-07  1.63806e-07  2.53948e-07  3.78237e-07  5.38763e-07  7.29552e-07
  9.33442e-07  1.12479e-06  1.28446e-06  1.43161e-06  1.67046e-06  2.24971e-06
  3.64279e-06  6.67660e-06  1.27435e-05  2.40972e-05  4.41209e-05  7.72115e-05
  1.27589e-04  1.96267e-04  2.76455e-04  3.50658e-04  3.95566e-04  3.96397e-04
  3.57957e-04  2.96240e-04  2.21204e-04  1.39843e-04  7.42632e-05  5.60774e-05
  9.51533e-05  1.65062e-04  2.28038e-04  2.68117e-04  2.89849e-04  2.95234e-04
  2.77670e-04  2.35950e-04  1.80817e-04  1.26491e-04  5.51735e-09  1.07719e-08
  1.97424e-08  3.42720e-08  5.67212e-08  8.98421e-08  1.36389e-07  1.98320e-07
  2.75702e-07  3.65799e-07  4.63748e-07  5.67148e-07  6.87552e-07  8.71731e-07
  1.23599e-06  2.02016e-06  3.67624e-06  7.01625e-06  1.34481e-05  2.52999e-05
  4.61287e-05  8.06629e-05  1.33655e-04  2.06736e-04  2.93246e-04  3.74213e-04
  4.22867e-04  4.21950e-04  3.79107e-04  3.15338e-04  2.38742e-04  1.48910e-04
  6.58907e-05  2.49265e-05  3.88704e-05  8.48627e-05  1.31238e-04  1.66081e-04
  1.93036e-04  2.11387e-04  2.12285e-04  1.90809e-04  1.53123e-04  1.11087e-04
  2.79972e-09  5.55711e-09  1.02822e-08  1.78922e-08  2.94863e-08  4.62464e-08
  6.92410e-08  9.91340e-08  1.36005e-07  1.79706e-07  2.31744e-07  3.00075e-07
  4.08780e-07  6.15544e-07  1.04225e-06  1.92860e-06  3.72615e-06  7.25908e-06
  1.39830e-05  2.63507e-05  4.81943e-05  8.47810e-05  1.41759e-04  2.21830e-04
  3.18599e-04  4.10580e-04  4.65048e-04  4.61005e-04  4.12963e-04  3.53082e-04
  2.85217e-04  1.91604e-04  9.10672e-05  3.40216e-05  4.07994e-05  8.24572e-05
  1.19994e-04  1.43210e-04  1.62999e-04  1.83150e-04  1.92395e-04  1.79808e-04
  1.48082e-04  1.09063e-04  1.29826e-09  2.63061e-09  4.93733e-09  8.65808e-09
  1.42914e-08  2.23378e-08  3.32262e-08  4.72745e-08  6.48764e-08  8.73198e-08
  1.19009e-07  1.72152e-07  2.75545e-07  4.90547e-07  9.40265e-07  1.86307e-06
  3.70872e-06  7.30511e-06  1.41303e-05  2.67065e-05  4.90414e-05  8.67866e-05
  1.46293e-04  2.31161e-04  3.35108e-04  4.33605e-04  4.86352e-04  4.67743e-04
  4.05604e-04  3.53844e-04  3.08105e-04  2.21708e-04  1.17322e-04  7.35445e-05
  1.20284e-04  2.05066e-04  2.58443e-04  2.65128e-04  2.50172e-04  2.43301e-04
  2.40761e-04  2.18856e-04  1.75462e-04  1.25609e-04  5.48852e-10  1.13909e-09
  2.18001e-09  3.87501e-09  6.44810e-09  1.01143e-08  1.50714e-08  2.15547e-08
  3.01547e-08  4.27565e-08  6.48015e-08  1.09781e-07  2.07416e-07  4.18565e-07
  8.62974e-07  1.77079e-06  3.57592e-06  7.07853e-06  1.37113e-05  2.59287e-05
  4.76552e-05  8.44869e-05  1.42845e-04  2.26597e-04  3.29587e-04  4.25925e-04
  4.71232e-04  4.38557e-04  3.69289e-04  3.30965e-04  3.00487e-04  2.15719e-04
  1.23325e-04  1.35809e-04  2.87488e-04  4.64322e-04  5.42989e-04  5.45403e-04
  4.57357e-04  3.79812e-04  3.59393e-04  3.17123e-04  2.41680e-04  1.63460e-04
  2.10781e-10  4.49461e-10  8.80806e-10  1.59686e-09  2.69721e-09  4.28168e-09
  6.45805e-09  9.43656e-09  1.38505e-08  2.16950e-08  3.84694e-08  7.73995e-08
  1.66955e-07  3.64489e-07  7.81568e-07  1.63108e-06  3.31202e-06  6.55647e-06
  1.26684e-05  2.38691e-05  4.36913e-05  7.71498e-05  1.29990e-04  2.05697e-04
  2.98884e-04  3.86710e-04  4.30288e-04  4.07257e-04  3.54521e-04  3.21277e-04
  2.76030e-04  1.83898e-04  1.24460e-04  2.35774e-04  5.54398e-04  7.78829e-04
  6.64498e-04  8.34522e-04  6.88428e-04  4.84371e-04  5.26019e-04  4.79746e-04
  3.48907e-04  2.21441e-04  7.34296e-11  1.60889e-10  3.23917e-10  6.01872e-10
  1.03964e-09  1.68612e-09  2.61199e-09  3.99635e-09  6.42656e-09  1.17381e-08
  2.49804e-08  5.82231e-08  1.37302e-07  3.13766e-07  6.86853e-07  1.44382e-06
  2.93176e-06  5.77984e-06  1.10939e-05  2.07305e-05  3.75930e-05  6.57289e-05
  1.09687e-04  1.72191e-04  2.49281e-04  3.24537e-04  3.70746e-04  3.70777e-04
  3.40492e-04  3.00272e-04  2.35895e-04  1.55039e-04  1.49898e-04  3.69910e-04
  8.91957e-04  1.09731e-03  2.49810e-04  1.23579e-03  9.06497e-04  4.43539e-04
  7.59043e-04  7.14962e-04  4.89495e-04  2.91045e-04  2.32552e-11  5.21563e-11
  1.07900e-10  2.06168e-10  3.66701e-10  6.14679e-10  9.98579e-10  1.66224e-09
  3.09642e-09  6.85767e-09  1.72665e-08  4.47392e-08  1.11594e-07  2.62067e-07
  5.80278e-07  1.22254e-06  2.47368e-06  4.84058e-06  9.19601e-06  1.69717e-05
  3.03488e-05  5.22777e-05  8.59644e-05  1.33258e-04  1.91604e-04  2.50792e-04
  2.94017e-04  3.07808e-04  2.92218e-04  2.53286e-04  1.96111e-04  1.50424e-04
  1.93654e-04  4.38715e-04  9.70853e-04  1.44576e-03  1.58443e-03  2.65991e-03
  1.39780e-03  6.75608e-04  1.18673e-03  1.00103e-03  6.30030e-04  3.52780e-04
  6.73664e-12  1.53711e-11  3.25475e-11  6.40294e-11  1.17988e-10  2.07672e-10
  3.65290e-10  6.98694e-10  1.58753e-09  4.26251e-09  1.22048e-08  3.39323e-08
  8.78139e-08  2.10091e-07  4.68732e-07  9.87621e-07  1.98754e-06  3.85184e-06
  7.22294e-06  1.31237e-05  2.30594e-05  3.89867e-05  6.29301e-05  9.59656e-05
  1.36498e-04  1.78596e-04  2.12441e-04  2.28525e-04  2.22884e-04  1.98648e-04
  1.68396e-04  1.62776e-04  2.30117e-04  3.98357e-04  5.76649e-04  7.68833e-04
  2.39024e-03  2.77569e-03  9.27220e-04  1.29771e-03  1.64454e-03  1.19912e-03
  7.05858e-04  3.80634e-04  1.79885e-12  4.15005e-12  8.95860e-12  1.81297e-11
  3.49092e-11  6.61419e-11  1.32437e-10  3.09024e-10  8.70165e-10  2.72640e-09
  8.51916e-09  2.48429e-08  6.60852e-08  1.60591e-07  3.60782e-07  7.60122e-07
  1.52074e-06  2.91589e-06  5.38883e-06  9.62037e-06  1.65726e-05  2.74367e-05
  4.33684e-05  6.48926e-05  9.10036e-05  1.18387e-04  1.41660e-04  1.55337e-04
  1.56921e-04  1.49870e-04  1.46680e-04  1.71409e-04  2.52468e-04  3.84559e-04
  4.58875e-04  4.75966e-04  1.08847e-03  7.89614e-04  5.08331e-04  1.58932e-03
  1.68156e-03  1.15626e-03  6.69523e-04  3.59489e-04  4.48529e-13  1.03930e-12
  2.27997e-12  4.77261e-12  9.78364e-12  2.08658e-11  5.06195e-11  1.48295e-10
  4.99142e-10  1.73391e-09  5.73451e-09  1.73202e-08  4.71918e-08  1.16500e-07
  2.63907e-07  5.56757e-07  1.10841e-06  2.10343e-06  3.83025e-06  6.71428e-06
  1.13297e-05  1.83495e-05  2.83765e-05  4.16191e-05  5.74587e-05  7.41418e-05
  8.89981e-05  9.95151e-05  1.05176e-04  1.09644e-04  1.22964e-04  1.62744e-04
  2.50258e-04  3.95445e-04  5.82385e-04  8.17241e-04  1.07418e-03  1.03819e-03
  1.18799e-03  1.50997e-03  1.34410e-03  9.16706e-04  5.42674e-04  2.98322e-04
  1.05991e-13  2.46679e-13  5.53178e-13  1.21596e-12  2.76745e-12  7.07358e-12
  2.15787e-11  7.65353e-11  2.89035e-10  1.06779e-09  3.66702e-09  1.13986e-08
  3.17896e-08  7.98795e-08  1.82976e-07  3.87603e-07  7.69602e-07  1.44789e-06
  2.60074e-06  4.47961e-06  7.40747e-06  1.17407e-05  1.77706e-05  2.55593e-05
  3.47533e-05  4.44982e-05  5.36382e-05  6.13445e-05  6.81599e-05  7.73022e-05
  9.60165e-05  1.36474e-04  2.14864e-04  3.47333e-04  5.44358e-04  7.98192e-04
  1.03374e-03  1.14349e-03  1.17811e-03  1.12729e-03  9.14783e-04  6.30638e-04
  3.87636e-04  2.21420e-04  2.40662e-14  5.65570e-14  1.32910e-13  3.21690e-13
  8.66773e-13  2.75603e-12  1.02066e-11  4.07658e-11  1.63669e-10  6.25904e-10
  2.20686e-09  7.03485e-09  2.00965e-08  5.15460e-08  1.19847e-07  2.55920e-07
  5.08615e-07  9.51523e-07  1.69009e-06  2.86602e-06  4.65201e-06  7.22680e-06
  1.07226e-05  1.51489e-05  2.03239e-05  2.58755e-05  3.13964e-05  3.68076e-05
  4.29255e-05  5.21624e-05  6.92618e-05  1.01831e-04  1.60068e-04  2.54657e-04
  3.91079e-04  5.56853e-04  7.07427e-04  7.89155e-04  7.86418e-04  7.04147e-04
  5.58587e-04  3.93716e-04  2.52052e-04  1.50267e-04  5.71319e-15  1.32201e-14
  3.39057e-14  9.65499e-14  3.19311e-13  1.22345e-12  5.08374e-12  2.14902e-11
  8.86605e-11  3.45532e-10  1.24251e-09  4.05114e-09  1.18615e-08  3.11513e-08
  7.38370e-08  1.59717e-07  3.19242e-07  5.96475e-07  1.05161e-06  1.76139e-06
  2.81427e-06  4.29597e-06  6.26364e-06  8.71429e-06  1.15656e-05  1.46809e-05
  1.79725e-05  2.16044e-05  2.62846e-05  3.36112e-05  4.64101e-05  6.89222e-05
  1.06471e-04  1.63904e-04  2.41866e-04  3.31030e-04  4.09431e-04  4.52092e-04
  4.46657e-04  3.96639e-04  3.17179e-04  2.29870e-04  1.53039e-04  9.51370e-05
  1.24676e-07  2.03664e-07  3.10326e-07  4.39420e-07  5.76066e-07  6.96651e-07
  7.74633e-07  7.90301e-07  7.40279e-07  6.41544e-07  5.27489e-07  4.38398e-07
  4.12666e-07  4.84916e-07  6.94665e-07  1.10623e-06  1.84075e-06  3.12499e-06
  5.36660e-06  9.26532e-06  1.59569e-05  2.71460e-05  4.51047e-05  7.22950e-05
  1.10300e-04  1.57959e-04  2.09425e-04  2.54007e-04  2.79510e-04  2.78018e-04
  2.50272e-04  2.05378e-04  1.55843e-04  1.11759e-04  7.80842e-05  5.52171e-05
  4.09466e-05  3.22724e-05  2.65629e-05  2.20678e-05  1.79555e-05  1.40556e-05
  1.05094e-05  7.49848e-06  2.11633e-07  3.52361e-07  5.47800e-07  7.90783e-07
  1.05385e-06  1.28902e-06  1.43926e-06  1.46079e-06  1.34617e-06  1.13403e-06
  8.97922e-07  7.20567e-07  6.69653e-07  7.90382e-07  1.12037e-06  1.72507e-06
  2.75001e-06  4.49616e-06  7.53630e-06  1.28992e-05  2.23324e-05  3.85972e-05
  6.56059e-05  1.07954e-04  1.69115e-04  2.47767e-04  3.33497e-04  4.06456e-04
  4.45336e-04  4.38792e-04  3.90356e-04  3.15903e-04  2.35984e-04  1.66772e-04
  1.15900e-04  8.34189e-05  6.49068e-05  5.46148e-05  4.76537e-05  4.10635e-05
  3.38747e-05  2.64263e-05  1.94791e-05  1.36209e-05  3.38186e-07  5.79000e-07
  9.27358e-07  1.37818e-06  1.88438e-06  2.35046e-06  2.65352e-06  2.69433e-06
  2.45402e-06  2.01908e-06  1.55179e-06  1.22392e-06  1.15553e-06  1.39537e-06
  1.95062e-06  2.85315e-06  4.24629e-06  6.49448e-06  1.03470e-05  1.72088e-05
  2.95625e-05  5.15043e-05  8.91354e-05  1.50064e-04  2.40524e-04  3.58485e-04
  4.84621e-04  5.82687e-04  6.21991e-04  5.99578e-04  5.29052e-04  4.28145e-04
  3.19741e-04  2.25333e-04  1.57578e-04  1.17897e-04  9.92619e-05  9.14088e-05
  8.53590e-05  7.61621e-05  6.32898e-05  4.88465e-05  3.52669e-05  2.40450e-05
  5.07848e-07  9.02330e-07  1.50481e-06  2.32786e-06  3.30065e-06  4.23929e-06
  4.88006e-06  4.99351e-06  4.52694e-06  3.67077e-06  2.78298e-06  2.22233e-06
  2.20136e-06  2.74504e-06  3.75775e-06  5.15504e-06  7.01208e-06  9.71809e-06
  1.41817e-05  2.21814e-05  3.69553e-05  6.40175e-05  1.11878e-04  1.91548e-04
  3.12202e-04  4.69113e-04  6.25702e-04  7.16411e-04  7.09513e-04  6.51985e-04
  5.81281e-04  4.88973e-04  3.77168e-04  2.69597e-04  1.92199e-04  1.54129e-04
  1.46500e-04  1.51527e-04  1.52202e-04  1.39863e-04  1.16130e-04  8.80198e-05
  6.18959e-05  4.09812e-05  7.13614e-07  1.32687e-06  2.32993e-06  3.79914e-06
  5.65670e-06  7.56878e-06  8.97462e-06  9.33566e-06  8.49850e-06  6.87457e-06
  5.25288e-06  4.38085e-06  4.62702e-06  5.91418e-06  7.88299e-06  1.01592e-05
  1.26131e-05  1.55758e-05  2.00684e-05  2.81919e-05  4.38360e-05  7.37193e-05
  1.28366e-04  2.21546e-04  3.64253e-04  5.46378e-04  7.06491e-04  7.39129e-04
  6.30359e-04  5.32269e-04  5.03239e-04  4.69416e-04  3.87649e-04  2.82071e-04
  2.05951e-04  1.85162e-04  2.09518e-04  2.48010e-04  2.67003e-04  2.50271e-04
  2.05895e-04  1.52447e-04  1.04110e-04  6.68280e-05  9.34648e-07  1.82598e-06
  3.41093e-06  5.94396e-06  9.43323e-06  1.33339e-05  1.64787e-05  1.75949e-05
  1.62280e-05  1.32568e-05  1.04149e-05  9.23818e-06  1.03250e-05  1.33016e-05
  1.72292e-05  2.11312e-05  2.44172e-05  2.71943e-05  3.05126e-05  3.67447e-05
  5.03074e-05  7.87245e-05  1.33576e-04  2.29654e-04  3.77697e-04  5.62141e-04
  7.04395e-04  6.78919e-04  5.03781e-04  3.99496e-04  4.07792e-04  4.22399e-04
  3.63254e-04  2.57102e-04  1.91080e-04  2.09256e-04  2.96528e-04  3.97233e-04
  4.47563e-04  4.21622e-04  3.42552e-04  2.48423e-04  1.65320e-04  1.03122e-04
  1.14793e-06  2.33318e-06  4.65563e-06  8.78631e-06  1.51183e-05  2.29524e-05
  2.99693e-05  3.31678e-05  3.12307e-05  2.60084e-05  2.12937e-05  2.01335e-05
  2.33476e-05  2.98059e-05  3.75029e-05  4.44185e-05  4.90789e-05  5.09872e-05
  5.10004e-05  5.17885e-05  5.84603e-05  7.92346e-05  1.25798e-04  2.11938e-04
  3.46221e-04  5.11643e-04  6.36169e-04  6.17750e-04  4.84588e-04  4.01239e-04
  3.98149e-04  4.00497e-04  3.19372e-04  2.02220e-04  1.63443e-04  2.61399e-04
  4.57257e-04  6.22582e-04  6.70630e-04  6.21650e-04  5.09990e-04  3.70972e-04
  2.43879e-04  1.48846e-04  1.37883e-06  2.78535e-06  5.83008e-06  1.19781e-05
  2.27312e-05  3.77934e-05  5.29650e-05  6.13860e-05  5.93722e-05  5.07586e-05
  4.36716e-05  4.38305e-05  5.17046e-05  6.44558e-05  7.85583e-05  9.07487e-05
  9.81135e-05  9.85813e-05  9.20108e-05  8.14411e-05  7.37115e-05  7.87810e-05
  1.08376e-04  1.73906e-04  2.80627e-04  4.13995e-04  5.24816e-04  5.52803e-04
  5.09305e-04  4.63269e-04  4.32369e-04  3.75356e-04  2.52739e-04  1.42641e-04
  1.77744e-04  4.55448e-04  8.63994e-04  9.60664e-04  7.66673e-04  6.99555e-04
  6.46021e-04  4.98593e-04  3.30343e-04  1.98896e-04  1.81395e-06  3.30669e-06
  6.70890e-06  1.45728e-05  3.07483e-05  5.71866e-05  8.77375e-05  1.07855e-04
  1.07967e-04  9.55797e-05  8.74569e-05  9.30429e-05  1.10005e-04  1.31862e-04
  1.54255e-04  1.74071e-04  1.86633e-04  1.86032e-04  1.68696e-04  1.37892e-04
  1.04785e-04  8.40878e-05  8.88842e-05  1.27787e-04  2.01770e-04  2.98161e-04
  3.87298e-04  4.38567e-04  4.50343e-04  4.35858e-04  3.89226e-04  2.95871e-04
  1.74143e-04  1.14288e-04  2.56410e-04  7.50377e-04  1.38211e-03  1.16813e-03
  5.23397e-04  5.86493e-04  7.28375e-04  6.11205e-04  4.09057e-04  2.43885e-04
  2.94391e-06  4.59814e-06  7.79131e-06  1.56517e-05  3.52185e-05  7.43760e-05
  1.28243e-04  1.70605e-04  1.79312e-04  1.67531e-04  1.67122e-04  1.90013e-04
  2.22844e-04  2.51830e-04  2.77029e-04  3.01892e-04  3.20659e-04  3.19299e-04
  2.86722e-04  2.26721e-04  1.57882e-04  1.02245e-04  7.63131e-05  8.70662e-05
  1.30662e-04  1.92515e-04  2.50648e-04  2.86939e-04  2.97933e-04  2.85553e-04
  2.44325e-04  1.74009e-04  1.06186e-04  1.14816e-04  2.91423e-04  6.57528e-04
  9.45582e-04  8.83517e-04  7.58671e-04  8.19935e-04  8.66955e-04  6.97055e-04
  4.59701e-04  2.71937e-04  5.55041e-06  8.27685e-06  1.16647e-05  1.73501e-05
  3.32114e-05  7.56903e-05  1.50853e-04  2.24673e-04  2.55561e-04  2.62454e-04
  2.98840e-04  3.70149e-04  4.27910e-04  4.43875e-04  4.42254e-04  4.50978e-04
  4.63381e-04  4.50614e-04  3.96561e-04  3.14140e-04  2.21785e-04  1.35650e-04
  7.81599e-05  6.27143e-05  8.36907e-05  1.21871e-04  1.54008e-04  1.64651e-04
  1.54250e-04  1.32218e-04  1.03509e-04  7.13566e-05  5.68403e-05  1.05475e-04
  2.45305e-04  3.87263e-04  4.75714e-04  1.03868e-03  1.46192e-03  1.20868e-03
  9.59990e-04  7.07711e-04  4.60626e-04  2.73862e-04  1.02273e-05  1.62345e-05
  2.31209e-05  2.86563e-05  3.43328e-05  5.81932e-05  1.27006e-04  2.21702e-04
  2.88297e-04  3.49243e-04  4.85928e-04  6.76461e-04  7.70886e-04  7.09351e-04
  6.03311e-04  5.43877e-04  5.11244e-04  4.50963e-04  3.69891e-04  3.18669e-04
  2.69298e-04  1.82541e-04  9.90430e-05  6.18521e-05  7.21673e-05  1.05919e-04
  1.33340e-04  1.35281e-04  1.14581e-04  8.69536e-05  6.12636e-05  3.95029e-05
  3.42551e-05  7.49169e-05  1.75919e-04  2.97084e-04  4.63831e-04  8.36826e-04
  1.06427e-03  9.73771e-04  8.13420e-04  6.12648e-04  4.09942e-04  2.50752e-04
  1.64669e-05  2.82833e-05  4.42685e-05  5.90658e-05  6.20270e-05  5.54081e-05
  7.61945e-05  1.46282e-04  2.30225e-04  3.57462e-04  6.62254e-04  1.09475e-03
  1.24728e-03  9.77963e-04  6.55767e-04  4.87392e-04  3.87723e-04  2.67515e-04
  1.94101e-04  2.56523e-04  3.12554e-04  2.43638e-04  1.37744e-04  8.63585e-05
  1.02739e-04  1.58828e-04  2.14082e-04  2.38430e-04  2.33691e-04  2.10433e-04
  1.64164e-04  1.06388e-04  6.13961e-05  5.60634e-05  1.06272e-04  1.94425e-04
  2.99471e-04  4.26010e-04  5.42569e-04  6.07019e-04  5.83600e-04  4.74818e-04
  3.36130e-04  2.15134e-04  2.22446e-05  4.01612e-05  6.73744e-05  9.88403e-05
  1.15507e-04  9.66772e-05  6.36739e-05  6.78988e-05  1.08829e-04  2.07879e-04
  5.79357e-04  1.30056e-03  1.56058e-03  1.00097e-03  4.97204e-04  3.12915e-04
  2.15471e-04  1.14545e-04  1.21920e-04  2.84902e-04  3.81259e-04  3.01235e-04
  1.79257e-04  1.30418e-04  1.75757e-04  2.87004e-04  4.07759e-04  4.83871e-04
  5.23897e-04  5.14523e-04  3.94122e-04  2.50951e-04  1.45578e-04  8.45847e-05
  8.18344e-05  1.25206e-04  1.86191e-04  2.57389e-04  3.43988e-04  4.16863e-04
  4.26454e-04  3.66280e-04  2.72695e-04  1.82372e-04  2.51398e-05  4.58600e-05
  7.84074e-05  1.19256e-04  1.49145e-04  1.39053e-04  9.34522e-05  6.75673e-05
  8.29778e-05  8.44292e-05  1.44145e-04  6.53736e-04  1.03670e-03  6.15824e-04
  3.47916e-04  2.89080e-04  2.21165e-04  1.64497e-04  2.18747e-04  3.59331e-04
  4.03261e-04  3.07951e-04  2.00221e-04  1.80971e-04  2.79167e-04  4.76316e-04
  6.93400e-04  8.18838e-04  9.06493e-04  9.10813e-04  5.97067e-04  3.66939e-04
  2.50031e-04  1.54501e-04  1.15467e-04  1.35336e-04  1.85345e-04  2.47225e-04
  3.12770e-04  3.59620e-04  3.60196e-04  3.11772e-04  2.37209e-04  1.62616e-04
  2.42156e-05  4.29663e-05  7.13307e-05  1.06023e-04  1.32707e-04  1.32336e-04
  1.15783e-04  1.53873e-04  3.41524e-04  6.93797e-04  9.79753e-04  1.06133e-03
  1.22403e-03  1.13145e-03  8.99747e-04  6.26799e-04  4.06848e-04  2.90555e-04
  2.87233e-04  3.34934e-04  3.27184e-04  2.52667e-04  1.92233e-04  2.21311e-04
  3.80084e-04  6.67029e-04  9.76678e-04  1.10585e-03  1.27721e-03  1.47434e-03
  8.01579e-04  4.38708e-04  3.40040e-04  2.26544e-04  1.74234e-04  1.96023e-04
  2.52512e-04  3.11516e-04  3.59335e-04  3.82498e-04  3.65609e-04  3.09364e-04
  2.33253e-04  1.59525e-04  2.06234e-05  3.44226e-05  5.31321e-05  7.32150e-05
  8.68148e-05  9.05883e-05  1.11342e-04  2.37944e-04  6.45340e-04  1.57158e-03
  2.91260e-03  3.46664e-03  2.73245e-03  1.92697e-03  1.32686e-03  8.25458e-04
  4.93765e-04  3.17585e-04  2.49652e-04  2.32443e-04  2.09705e-04  1.72963e-04
  1.63294e-04  2.34715e-04  4.31581e-04  7.58614e-04  1.08288e-03  1.13594e-03
  1.42743e-03  2.22076e-03  1.37140e-03  6.15509e-04  3.99360e-04  2.62417e-04
  2.19608e-04  2.65238e-04  3.41069e-04  4.01869e-04  4.40448e-04  4.54053e-04
  4.24417e-04  3.50535e-04  2.57594e-04  1.72109e-04  1.64710e-05  2.52574e-05
  3.49390e-05  4.24000e-05  4.52910e-05  5.04081e-05  8.72210e-05  2.20128e-04
  5.50290e-04  1.14699e-03  1.74083e-03  1.61249e-03  8.09292e-04  4.06215e-04
  4.97274e-04  4.71360e-04  3.39225e-04  2.21860e-04  1.53400e-04  1.23324e-04
  1.08068e-04  1.00589e-04  1.22535e-04  2.13035e-04  4.08773e-04  7.03930e-04
  9.55502e-04  9.04091e-04  9.71675e-04  1.61790e-03  1.21949e-03  6.21687e-04
  3.85048e-04  2.55992e-04  2.37984e-04  3.15794e-04  4.14925e-04  4.77825e-04
  5.17923e-04  5.46965e-04  5.18970e-04  4.23022e-04  3.02035e-04  1.95562e-04
  1.34310e-05  1.90447e-05  2.37483e-05  2.57984e-05  2.68800e-05  3.67071e-05
  7.31372e-05  1.54077e-04  2.79169e-04  3.97007e-04  4.52242e-04  5.72856e-04
  5.36458e-04  1.52578e-04  5.45922e-05  1.29654e-04  1.41490e-04  1.03054e-04
  6.73306e-05  5.16240e-05  4.70065e-05  5.01754e-05  7.92619e-05  1.65366e-04
  3.32938e-04  5.66317e-04  7.56774e-04  7.45558e-04  6.90138e-04  8.37086e-04
  7.45418e-04  5.16581e-04  3.45900e-04  2.39693e-04  2.46612e-04  3.55568e-04
  4.84421e-04  5.57678e-04  6.00952e-04  6.51295e-04  6.27564e-04  5.05029e-04
  3.51155e-04  2.21050e-04  1.22228e-05  1.69849e-05  2.12310e-05  2.56848e-05
  3.66540e-05  6.49152e-05  1.11289e-04  1.55124e-04  1.69790e-04  1.60628e-04
  2.38904e-04  5.20734e-04  6.43081e-04  3.39945e-04  8.63160e-05  4.68160e-05
  5.53793e-05  4.72758e-05  4.50256e-05  5.28017e-05  4.92267e-05  3.71824e-05
  4.79366e-05  1.13084e-04  2.46062e-04  4.26731e-04  5.87250e-04  6.50312e-04
  6.46261e-04  6.47747e-04  5.86130e-04  4.53588e-04  3.13852e-04  2.32962e-04
  2.64757e-04  3.97836e-04  5.59362e-04  6.74981e-04  7.24878e-04  7.54810e-04
  7.08874e-04  5.59966e-04  3.82763e-04  2.37329e-04  1.28676e-05  1.87937e-05
  2.59233e-05  3.77851e-05  6.73796e-05  1.31954e-04  2.15697e-04  2.54333e-04
  2.14356e-04  1.49474e-04  1.58572e-04  2.64449e-04  3.04224e-04  1.88038e-04
  7.55719e-05  5.01006e-05  5.23443e-05  6.09048e-05  1.08919e-04  1.62787e-04
  1.47581e-04  8.27648e-05  4.46218e-05  7.63726e-05  1.78987e-04  3.23717e-04
  4.59164e-04  5.36818e-04  5.51522e-04  5.26934e-04  4.64907e-04  3.67759e-04
  2.69124e-04  2.26148e-04  2.80473e-04  4.10826e-04  5.55869e-04  6.88141e-04
  7.58356e-04  7.66459e-04  7.02161e-04  5.52438e-04  3.79155e-04  2.36381e-04
  1.50869e-05  2.38965e-05  3.61259e-05  5.54587e-05  9.66056e-05  1.86927e-04
  3.13709e-04  3.72161e-04  2.99691e-04  1.78467e-04  1.02116e-04  8.38592e-05
  7.90208e-05  6.51004e-05  6.40897e-05  7.62262e-05  7.57113e-05  9.59016e-05
  2.23205e-04  3.73486e-04  3.48540e-04  1.91170e-04  7.40162e-05  6.47234e-05
  1.45883e-04  2.72124e-04  3.89289e-04  4.53370e-04  4.54612e-04  4.14580e-04
  3.54585e-04  2.84019e-04  2.21917e-04  2.07944e-04  2.71085e-04  3.86015e-04
  4.96440e-04  5.87501e-04  6.42328e-04  6.52448e-04  6.03431e-04  4.85647e-04
  3.42813e-04  2.19439e-04  1.83002e-05  3.15875e-05  5.16781e-05  7.87203e-05
  1.11644e-04  1.63923e-04  2.62083e-04  3.43296e-04  2.99273e-04  1.86967e-04
  1.08175e-04  9.09889e-05  1.16946e-04  1.49908e-04  1.63665e-04  1.50146e-04
  1.07930e-04  1.06638e-04  2.97544e-04  5.68330e-04  5.58027e-04  3.09518e-04
  1.15955e-04  7.50871e-05  1.50812e-04  2.79850e-04  3.96889e-04  4.52203e-04
  4.37406e-04  3.82019e-04  3.16144e-04  2.50903e-04  1.97068e-04  1.83123e-04
  2.32413e-04  3.25695e-04  4.13351e-04  4.69544e-04  4.99600e-04  5.10492e-04
  4.82238e-04  4.01867e-04  2.95431e-04  1.96496e-04  2.12600e-05  3.94718e-05
  6.96186e-05  1.10349e-04  1.39875e-04  1.29464e-04  1.27018e-04  1.73167e-04
  1.82664e-04  1.44519e-04  1.40823e-04  2.27586e-04  3.70913e-04  4.42867e-04
  3.85910e-04  2.67622e-04  1.46320e-04  1.04224e-04  3.01774e-04  6.10785e-04
  6.10544e-04  3.43006e-04  1.35975e-04  9.86084e-05  1.93105e-04  3.50372e-04
  4.93269e-04  5.59982e-04  5.43624e-04  4.76697e-04  3.86057e-04  2.93455e-04
  2.13999e-04  1.70899e-04  1.86609e-04  2.48406e-04  3.16140e-04  3.64744e-04
  3.97208e-04  4.14850e-04  3.99931e-04  3.43026e-04  2.61155e-04  1.79783e-04
  2.22651e-05  4.30754e-05  7.93027e-05  1.31438e-04  1.74098e-04  1.55694e-04
  9.40127e-05  7.07545e-05  7.72999e-05  8.40404e-05  1.44325e-04  3.54769e-04
  6.71430e-04  7.92958e-04  6.11713e-04  3.54022e-04  1.65006e-04  1.01565e-04
  2.46412e-04  4.65850e-04  4.57125e-04  2.64195e-04  1.23789e-04  1.30153e-04
  2.66066e-04  4.73947e-04  6.67800e-04  7.70179e-04  7.82724e-04  7.19332e-04
  5.68799e-04  4.06173e-04  2.73332e-04  1.85100e-04  1.65971e-04  2.06329e-04
  2.68573e-04  3.26348e-04  3.72285e-04  3.96964e-04  3.84657e-04  3.31997e-04
  2.55605e-04  1.78330e-04  2.04067e-05  3.96270e-05  7.26867e-05  1.20211e-04
  1.64017e-04  1.64462e-04  1.15991e-04  7.23125e-05  5.86641e-05  6.37286e-05
  1.17821e-04  3.27108e-04  6.88330e-04  8.27869e-04  5.98804e-04  3.13692e-04
  1.38835e-04  8.44748e-05  1.52710e-04  2.51375e-04  2.41737e-04  1.50862e-04
  1.02580e-04  1.66362e-04  3.48787e-04  6.10274e-04  8.56384e-04  9.89440e-04
  1.04300e-03  1.01082e-03  7.87840e-04  5.39766e-04  3.45306e-04  2.14937e-04
  1.84189e-04  2.37594e-04  3.20971e-04  3.95285e-04  4.48423e-04  4.70281e-04
  4.46398e-04  3.77569e-04  2.85644e-04  1.96516e-04  1.64047e-05  3.10279e-05
  5.47261e-05  8.68425e-05  1.16923e-04  1.25554e-04  1.07896e-04  8.79973e-05
  8.89203e-05  1.18023e-04  1.87263e-04  3.17055e-04  4.62349e-04  4.59532e-04
  3.08346e-04  1.66806e-04  8.63060e-05  5.92337e-05  7.70821e-05  1.03835e-04
  9.75734e-05  7.42609e-05  9.13806e-05  1.96112e-04  4.05946e-04  6.92331e-04
  9.51978e-04  1.06599e-03  1.11654e-03  1.14569e-03  9.30979e-04  6.32691e-04
  3.82560e-04  2.33276e-04  2.36803e-04  3.55679e-04  4.91296e-04  5.76420e-04
  6.14190e-04  6.21202e-04  5.78401e-04  4.77790e-04  3.50762e-04  2.34030e-04
  1.19089e-05  2.15006e-05  3.56834e-05  5.31665e-05  6.89397e-05  7.64826e-05
  7.65912e-05  8.28093e-05  1.15991e-04  2.02590e-04  3.66388e-04  5.48493e-04
  5.39087e-04  3.07523e-04  1.27287e-04  6.83440e-05  4.97347e-05  3.93234e-05
  3.60391e-05  3.55680e-05  3.28313e-05  3.99280e-05  8.65248e-05  2.04423e-04
  4.09824e-04  6.76771e-04  9.06874e-04  9.93274e-04  1.03891e-03  1.11638e-03
  9.55373e-04  6.35732e-04  3.57436e-04  2.34348e-04  3.28030e-04  5.72484e-04
  7.89020e-04  8.48265e-04  7.99959e-04  7.79248e-04  7.42559e-04  6.14701e-04
  4.40946e-04  2.84901e-04  8.29292e-06  1.41050e-05  2.16537e-05  2.95989e-05
  3.58310e-05  3.96064e-05  4.49601e-05  6.26552e-05  1.11379e-04  2.20746e-04
  4.15200e-04  6.23586e-04  6.22681e-04  3.71079e-04  1.47935e-04  6.27685e-05
  3.89788e-05  2.68851e-05  1.79061e-05  1.26771e-05  1.30628e-05  2.84376e-05
  7.87005e-05  1.86844e-04  3.63232e-04  5.82777e-04  7.69388e-04  8.53072e-04
  8.96439e-04  9.32466e-04  7.96052e-04  5.25667e-04  2.96794e-04  2.51773e-04
  4.84173e-04  9.36959e-04  1.34530e-03  1.41353e-03  1.04115e-03  8.53990e-04
  8.72031e-04  7.50423e-04  5.33716e-04  3.36459e-04  6.14810e-06  9.88274e-06
  1.39645e-05  1.70262e-05  1.79838e-05  1.80757e-05  2.22966e-05  3.89499e-05
  8.02203e-05  1.63342e-04  2.95987e-04  4.27776e-04  4.39960e-04  3.04392e-04
  1.52985e-04  6.96040e-05  3.48518e-05  2.05593e-05  1.73767e-05  1.94790e-05
  2.17520e-05  3.11263e-05  6.80047e-05  1.53431e-04  2.93122e-04  4.63399e-04
  6.09406e-04  6.83533e-04  7.00045e-04  6.73933e-04  5.61849e-04  3.86304e-04
  2.52624e-04  3.00750e-04  6.72722e-04  1.39718e-03  2.34484e-03  3.00455e-03
  1.88664e-03  9.50415e-04  9.38158e-04  8.40310e-04  5.97638e-04  3.71552e-04
  5.42832e-06  8.63092e-06  1.19145e-05  1.37664e-05  1.29189e-05  1.07376e-05
  1.21441e-05  2.24407e-05  4.64338e-05  9.08997e-05  1.56619e-04  2.19448e-04
  2.33752e-04  1.85164e-04  1.14660e-04  6.07746e-05  3.02981e-05  2.37065e-05
  4.13978e-05  6.41078e-05  6.62598e-05  5.45754e-05  6.31914e-05  1.19866e-04
  2.27746e-04  3.62464e-04  4.79524e-04  5.39897e-04  5.38542e-04  4.90957e-04
  4.04457e-04  2.98211e-04  2.35413e-04  3.30494e-04  7.12234e-04  1.40267e-03
  2.47489e-03  3.77183e-03  2.56705e-03  1.10780e-03  9.63001e-04  8.53767e-04
  6.06272e-04  3.76051e-04  5.70695e-06  9.55770e-06  1.42742e-05  1.84384e-05
  1.99479e-05  1.86875e-05  1.85140e-05  2.19555e-05  2.86941e-05  4.29223e-05
  6.89200e-05  9.95640e-05  1.17036e-04  1.10068e-04  8.52236e-05  5.51401e-05
  3.22067e-05  4.12736e-05  1.00468e-04  1.64136e-04  1.62688e-04  1.09003e-04
  7.27048e-05  9.78115e-05  1.84378e-04  3.02711e-04  4.08786e-04  4.65433e-04
  4.63503e-04  4.19036e-04  3.50034e-04  2.73347e-04  2.32208e-04  3.07941e-04
  5.66603e-04  9.38227e-04  1.39756e-03  2.08392e-03  1.71822e-03  1.04431e-03
  9.21050e-04  7.83397e-04  5.54967e-04  3.47621e-04  6.31618e-06  1.13829e-05
  1.90094e-05  2.88548e-05  3.86658e-05  4.51722e-05  4.73671e-05  4.42303e-05
  3.50611e-05  2.82950e-05  3.48066e-05  5.52581e-05  7.78497e-05  8.94649e-05
  8.57445e-05  6.68275e-05  4.54405e-05  7.12943e-05  1.88409e-04  3.10709e-04
  3.00019e-04  1.85636e-04  9.41708e-05  9.09712e-05  1.70529e-04  2.93632e-04
  4.09030e-04  4.75483e-04  4.83843e-04  4.50171e-04  3.88488e-04  3.09799e-04
  2.48608e-04  2.68813e-04  4.11247e-04  6.21576e-04  8.28843e-04  1.03405e-03
  1.00619e-03  8.71752e-04  7.92824e-04  6.52356e-04  4.64750e-04  2.97469e-04
  6.51412e-06  1.24333e-05  2.26471e-05  3.88418e-05  6.07063e-05  8.24952e-05
  9.34569e-05  8.53470e-05  6.23546e-05  4.16391e-05  4.10914e-05  6.74185e-05
  1.02579e-04  1.21185e-04  1.19830e-04  9.73182e-05  6.73164e-05  1.01494e-04
  2.63944e-04  4.29793e-04  4.05606e-04  2.41439e-04  1.11628e-04  9.72383e-05
  1.89379e-04  3.40595e-04  4.86305e-04  5.76097e-04  6.10402e-04  6.00178e-04
  5.31968e-04  4.19397e-04  3.05323e-04  2.52620e-04  3.04025e-04  4.34014e-04
  5.75044e-04  6.74746e-04  7.00917e-04  6.79007e-04  6.19323e-04  5.06584e-04
  3.68065e-04  2.43029e-04  5.83470e-06  1.14376e-05  2.17896e-05  3.99026e-05
  6.78209e-05  1.00554e-04  1.21718e-04  1.16789e-04  9.21947e-05  6.78401e-05
  6.97130e-05  1.33419e-04  2.28617e-04  2.49204e-04  2.05601e-04  1.45746e-04
  9.07780e-05  1.13621e-04  2.70190e-04  4.25492e-04  3.93967e-04  2.31920e-04
  1.10789e-04  1.14435e-04  2.41745e-04  4.45666e-04  6.41145e-04  7.66794e-04
  8.87590e-04  9.64263e-04  8.34027e-04  6.20627e-04  4.18909e-04  2.76770e-04
  2.39515e-04  2.91004e-04  3.74928e-04  4.46484e-04  4.89405e-04  4.99009e-04
  4.65501e-04  3.88971e-04  2.91358e-04  1.99015e-04  4.41133e-06  8.54165e-06
  1.62848e-05  3.02671e-05  5.30038e-05  8.22495e-05  1.06549e-04  1.14334e-04
  1.07683e-04  9.48103e-05  1.05024e-04  2.70765e-04  5.91881e-04  6.05247e-04
  3.73515e-04  2.05517e-04  1.10272e-04  1.02329e-04  2.00638e-04  3.00289e-04
  2.76023e-04  1.66828e-04  9.64095e-05  1.41307e-04  3.19361e-04  5.94924e-04
  8.51768e-04  1.01144e-03  1.39541e-03  1.77323e-03  1.35953e-03  8.98062e-04
  5.75841e-04  3.33018e-04  2.16531e-04  2.08345e-04  2.52977e-04  3.10289e-04
  3.61326e-04  3.88898e-04  3.76332e-04  3.23332e-04  2.48304e-04  1.73472e-04
  2.91417e-06  5.23381e-06  9.42348e-06  1.69988e-05  2.99350e-05  4.88184e-05
  7.07247e-05  9.23151e-05  1.14211e-04  1.34623e-04  1.78915e-04  4.90128e-04
  1.12619e-03  1.02177e-03  4.74819e-04  2.17211e-04  1.16002e-04  8.43892e-05
  1.16711e-04  1.57966e-04  1.45377e-04  9.62753e-05  8.28608e-05  1.69736e-04
  3.93351e-04  7.35889e-04  1.05059e-03  1.21595e-03  2.01658e-03  2.96269e-03
  1.95351e-03  1.12394e-03  6.92008e-04  3.73353e-04  2.16503e-04  1.91797e-04
  2.31166e-04  2.88744e-04  3.43883e-04  3.76909e-04  3.67918e-04  3.16269e-04
  2.42026e-04  1.68325e-04  2.16833e-06  3.30119e-06  4.97381e-06  7.79894e-06
  1.32628e-05  2.37812e-05  4.21049e-05  7.14483e-05  1.15964e-04  1.77830e-04
  2.78010e-04  5.81810e-04  1.01881e-03  7.24506e-04  2.53249e-04  1.33801e-04
  9.96732e-05  7.03902e-05  6.28928e-05  6.77546e-05  6.18338e-05  5.06367e-05
  7.35053e-05  1.82249e-04  4.20302e-04  7.82615e-04  1.12424e-03  1.30492e-03
  2.22640e-03  3.36189e-03  2.10304e-03  1.09565e-03  6.45655e-04  3.43279e-04
  2.17858e-04  2.36226e-04  3.17039e-04  3.95927e-04  4.48784e-04  4.68017e-04
  4.38886e-04  3.63404e-04  2.68359e-04  1.80850e-04  2.84232e-06  4.14889e-06
  5.57959e-06  7.00437e-06  9.06987e-06  1.44146e-05  2.79787e-05  5.54745e-05
  1.01325e-04  1.66556e-04  2.54640e-04  3.98357e-04  4.94371e-04  2.70454e-04
  7.64861e-05  7.51842e-05  8.21634e-05  5.93807e-05  3.71295e-05  2.81173e-05
  2.54056e-05  2.87852e-05  6.19219e-05  1.65929e-04  3.78202e-04  6.92775e-04
  9.94860e-04  1.16870e-03  1.66496e-03  2.19796e-03  1.46503e-03  7.88236e-04
  4.60934e-04  2.64369e-04  2.29997e-04  3.45723e-04  5.24538e-04  6.51599e-04
  6.78895e-04  6.48592e-04  5.71238e-04  4.48686e-04  3.15761e-04  2.04063e-04
  5.33759e-06  8.81667e-06  1.34517e-05  1.82346e-05  2.14798e-05  2.35029e-05
  2.92845e-05  4.53765e-05  7.38365e-05  1.10847e-04  1.53892e-04  2.14431e-04
  2.59394e-04  1.96318e-04  1.14577e-04  9.44981e-05  8.15743e-05  5.32586e-05
  3.00300e-05  2.45034e-05  2.55308e-05  2.61787e-05  4.73735e-05  1.26297e-04
  2.89595e-04  5.22844e-04  7.40487e-04  8.47283e-04  9.37535e-04  9.82279e-04
  7.32909e-04  4.67708e-04  2.97400e-04  2.12722e-04  2.76175e-04  5.08379e-04
  8.28572e-04  1.02863e-03  9.89533e-04  8.64547e-04  7.18192e-04  5.38848e-04
  3.64007e-04  2.27099e-04  9.66152e-06  1.78885e-05  3.08540e-05  4.67872e-05
  5.83857e-05  5.80678e-05  5.01293e-05  4.65439e-05  5.16532e-05  6.36420e-05
  8.60230e-05  1.30754e-04  1.83563e-04  1.92661e-04  1.61905e-04  1.30262e-04
  9.64986e-05  5.90990e-05  4.50535e-05  6.31866e-05  7.35836e-05  5.45021e-05
  4.18316e-05  8.33774e-05  1.97839e-04  3.61692e-04  5.08358e-04  5.67398e-04
  5.43872e-04  4.81943e-04  3.89423e-04  2.94701e-04  2.19648e-04  2.08724e-04
  3.32661e-04  6.29752e-04  1.03853e-03  1.29457e-03  1.20376e-03  1.00210e-03
  8.04280e-04  5.88080e-04  3.88778e-04  2.38230e-04  1.50831e-05  3.04643e-05
  5.78537e-05  9.62585e-05  1.27562e-04  1.24026e-04  9.10345e-05  6.02009e-05
  4.28304e-05  4.00820e-05  5.79878e-05  1.01193e-04  1.53980e-04  1.84344e-04
  1.84603e-04  1.67649e-04  1.31948e-04  8.57146e-05  8.80402e-05  1.61155e-04
  1.97021e-04  1.36490e-04  6.23679e-05  5.73929e-05  1.35256e-04  2.60547e-04
  3.73482e-04  4.21396e-04  3.98621e-04  3.43112e-04  2.86206e-04  2.34398e-04
  1.97954e-04  2.17530e-04  3.46099e-04  6.07855e-04  9.52422e-04  1.17831e-03
  1.12447e-03  9.56619e-04  7.71835e-04  5.65795e-04  3.75389e-04  2.30867e-04
  1.98270e-05  4.25299e-05  8.66840e-05  1.54962e-04  2.14545e-04  2.01568e-04
  1.32071e-04  7.67220e-05  4.40421e-05  3.27432e-05  4.90372e-05  9.02476e-05
  1.38128e-04  1.74333e-04  1.98417e-04  2.10691e-04  1.90004e-04  1.31954e-04
  1.38120e-04  2.87926e-04  3.80316e-04  2.67811e-04  1.11310e-04  5.73825e-05
  1.15619e-04  2.33785e-04  3.47066e-04  4.05266e-04  3.97744e-04  3.51193e-04
  2.95030e-04  2.41977e-04  2.06137e-04  2.19120e-04  3.12968e-04  4.89523e-04
  7.01672e-04  8.44525e-04  8.47454e-04  7.67745e-04  6.42853e-04  4.84711e-04
  3.30169e-04  2.07827e-04  2.16315e-05  4.75932e-05  1.00144e-04  1.85180e-04
  2.60587e-04  2.36070e-04  1.46970e-04  8.79893e-05  5.01605e-05  3.34466e-05
  4.89183e-05  8.81755e-05  1.23983e-04  1.52321e-04  1.94525e-04  2.40673e-04
  2.41035e-04  1.70198e-04  1.55099e-04  3.49121e-04  5.12470e-04  3.76296e-04
  1.60076e-04  7.82470e-05  1.40437e-04  2.80072e-04  4.20446e-04  5.00492e-04
  5.01915e-04  4.49702e-04  3.76189e-04  3.00165e-04  2.39587e-04  2.21828e-04
  2.67325e-04  3.66822e-04  4.81224e-04  5.62827e-04  5.88619e-04  5.65096e-04
  4.94554e-04  3.88084e-04  2.74791e-04  1.79093e-04  1.94398e-05  4.20613e-05
  8.68026e-05  1.57340e-04  2.18989e-04  2.05574e-04  1.45582e-04  9.78189e-05
  5.71228e-05  3.62761e-05  6.08414e-05  1.17646e-04  1.33918e-04  1.18506e-04
  1.62339e-04  2.34922e-04  2.40587e-04  1.57840e-04  1.33939e-04  3.26103e-04
  4.97830e-04  3.73764e-04  1.71120e-04  1.09550e-04  2.04353e-04  3.89013e-04
  5.74234e-04  6.78239e-04  6.77861e-04  6.09193e-04  5.07685e-04  3.95967e-04
  2.96441e-04  2.36740e-04  2.34897e-04  2.79966e-04  3.41528e-04  3.94077e-04
  4.24920e-04  4.24603e-04  3.85360e-04  3.13837e-04  2.30686e-04  1.55555e-04
  1.45027e-05  2.96726e-05  5.73013e-05  9.72546e-05  1.32134e-04  1.38040e-04
  1.23513e-04  9.82845e-05  6.19292e-05  4.26808e-05  1.06848e-04  2.59986e-04
  2.73411e-04  1.18159e-04  1.14532e-04  2.03107e-04  1.99611e-04  1.10198e-04
  9.02175e-05  2.35035e-04  3.46095e-04  2.64233e-04  1.45488e-04  1.47583e-04
  2.94256e-04  5.33285e-04  7.64163e-04  8.81580e-04  8.79116e-04  8.08769e-04
  6.72650e-04  5.11238e-04  3.65105e-04  2.61974e-04  2.23376e-04  2.39210e-04
  2.80135e-04  3.23700e-04  3.56296e-04  3.64188e-04  3.37670e-04  2.81025e-04
  2.10942e-04  1.44860e-04  9.22900e-06  1.74546e-05  3.08986e-05  4.88384e-05
  6.66692e-05  8.11308e-05  9.22836e-05  9.11138e-05  7.27822e-05  7.47277e-05
  2.30696e-04  6.27938e-04  7.17158e-04  2.51040e-04  8.56499e-05  1.68974e-04
  1.59867e-04  7.52175e-05  4.42472e-05  1.10956e-04  1.66369e-04  1.43024e-04
  1.20629e-04  1.91754e-04  3.84652e-04  6.61947e-04  9.14767e-04  1.03280e-03
  1.07868e-03  1.07302e-03  8.74371e-04  6.25257e-04  4.22339e-04  2.80915e-04
  2.26749e-04  2.47058e-04  2.99792e-04  3.50018e-04  3.82021e-04  3.87916e-04
  3.59087e-04  2.97874e-04  2.22019e-04  1.51066e-04  5.24494e-06  9.21876e-06
  1.53070e-05  2.37865e-05  3.52735e-05  5.14932e-05  7.15271e-05  8.78211e-05
  9.90313e-05  1.49517e-04  4.11311e-04  1.02647e-03  1.19605e-03  4.42967e-04
  8.47750e-05  1.34043e-04  1.28140e-04  5.96310e-05  1.98290e-05  3.46356e-05
  6.25369e-05  7.89746e-05  1.18595e-04  2.31941e-04  4.42477e-04  7.18833e-04
  9.53420e-04  1.06401e-03  1.20136e-03  1.29471e-03  1.02689e-03  6.87815e-04
  4.33629e-04  2.72040e-04  2.40153e-04  3.21966e-04  4.41756e-04  5.13175e-04
  5.19900e-04  5.02747e-04  4.56873e-04  3.70393e-04  2.67133e-04  1.75432e-04
  2.83869e-06  4.82755e-06  8.03805e-06  1.33558e-05  2.25273e-05  3.77640e-05
  5.95161e-05  8.60573e-05  1.22463e-04  2.06951e-04  4.51944e-04  8.93567e-04
  9.43999e-04  3.56521e-04  6.84101e-05  9.66033e-05  9.76958e-05  5.17097e-05
  1.67709e-05  1.36125e-05  3.16521e-05  6.45971e-05  1.29168e-04  2.52535e-04
  4.47857e-04  6.84725e-04  8.71717e-04  9.56156e-04  1.07923e-03  1.16500e-03
  9.43454e-04  6.32703e-04  3.77401e-04  2.36560e-04  2.89571e-04  5.43009e-04
  8.51541e-04  9.31746e-04  7.87809e-04  7.02254e-04  6.35667e-04  5.01667e-04
  3.45041e-04  2.15562e-04  1.58350e-06  2.77301e-06  4.94401e-06  9.03819e-06
  1.66407e-05  2.96441e-05  4.93952e-05  7.69907e-05  1.16988e-04  1.84115e-04
  2.99567e-04  4.18605e-04  3.49477e-04  1.18519e-04  3.61035e-05  6.86192e-05
  7.35037e-05  4.58487e-05  2.10332e-05  1.59720e-05  3.14203e-05  6.81099e-05
  1.35657e-04  2.48034e-04  4.08887e-04  5.90811e-04  7.28645e-04  7.84839e-04
  8.26799e-04  8.39419e-04  7.07680e-04  4.90133e-04  2.85723e-04  2.14802e-04
  4.26223e-04  1.00761e-03  1.68729e-03  1.65956e-03  1.09734e-03  9.44121e-04
  8.85866e-04  6.78254e-04  4.42272e-04  2.62561e-04  9.71846e-07  1.82014e-06
  3.49100e-06  6.74242e-06  1.27395e-05  2.28794e-05  3.84264e-05  6.03621e-05
  8.93145e-05  1.23336e-04  1.49978e-04  1.39406e-04  7.64521e-05  2.09389e-05
  3.04336e-05  6.06722e-05  6.28559e-05  4.33535e-05  2.52976e-05  2.17015e-05
  3.62190e-05  7.13857e-05  1.32961e-04  2.27182e-04  3.51700e-04  4.84204e-04
  5.82981e-04  6.21194e-04  6.19238e-04  5.86070e-04  4.91226e-04  3.43056e-04
  2.11252e-04  2.27892e-04  5.72043e-04  1.35752e-03  2.20134e-03  2.10763e-03
  1.38187e-03  1.25269e-03  1.15829e-03  8.43610e-04  5.24572e-04  2.99885e-04
  6.59577e-07  1.30336e-06  2.58631e-06  5.03923e-06  9.43211e-06  1.66882e-05
  2.76765e-05  4.28970e-05  6.16887e-05  8.02219e-05  8.92652e-05  7.88523e-05
  5.55583e-05  4.72935e-05  6.43793e-05  7.84480e-05  6.89284e-05  4.63615e-05
  2.86335e-05  2.50645e-05  3.85100e-05  7.09839e-05  1.25734e-04  2.04702e-04
  3.02423e-04  4.00201e-04  4.69446e-04  4.90678e-04  4.69253e-04  4.17945e-04
  3.37602e-04  2.37654e-04  1.69224e-04  2.32168e-04  5.32086e-04  1.04784e-03
  1.66398e-03  2.23539e-03  1.93327e-03  1.56231e-03  1.28532e-03  8.97049e-04
  5.47886e-04  3.10168e-04  4.70443e-07  9.47249e-07  1.87743e-06  3.60066e-06
  6.59540e-06  1.14530e-05  1.88228e-05  2.93640e-05  4.36574e-05  6.18524e-05
  8.23816e-05  9.93831e-05  1.05705e-04  1.09153e-04  1.20221e-04  1.17567e-04
  8.89202e-05  5.39200e-05  3.10061e-05  2.57299e-05  3.83025e-05  6.94316e-05
  1.21075e-04  1.93437e-04  2.79584e-04  3.61239e-04  4.13043e-04  4.18827e-04
  3.84911e-04  3.29325e-04  2.61965e-04  1.91270e-04  1.51895e-04  2.05638e-04
  3.86888e-04  6.60237e-04  1.17818e-03  1.88365e-03  1.74401e-03  1.37169e-03
  1.10913e-03  7.91173e-04  4.97426e-04  2.88579e-04  3.34487e-07  6.68944e-07
  1.30132e-06  2.43807e-06  4.37478e-06  7.52160e-06  1.24900e-05  2.03619e-05
  3.32504e-05  5.46818e-05  8.69987e-05  1.21529e-04  1.36776e-04  1.39698e-04
  1.57213e-04  1.53906e-04  1.09421e-04  6.02283e-05  3.10210e-05  2.42152e-05
  3.71769e-05  6.97854e-05  1.24363e-04  2.01879e-04  2.95366e-04  3.83437e-04
  4.33979e-04  4.28476e-04  3.85142e-04  3.33697e-04  2.76967e-04  2.10771e-04
  1.60848e-04  1.75071e-04  2.73071e-04  4.36585e-04  6.98115e-04  9.50999e-04
  9.44675e-04  8.80577e-04  7.88621e-04  6.06770e-04  4.06305e-04  2.47690e-04
  2.32160e-07  4.56118e-07  8.67657e-07  1.59335e-06  2.82855e-06  4.89595e-06
  8.41013e-06  1.46912e-05  2.65256e-05  4.85660e-05  8.38035e-05  1.20720e-04
  1.30784e-04  1.25936e-04  1.50300e-04  1.58271e-04  1.11997e-04  5.79371e-05
  2.71699e-05  2.12103e-05  3.65193e-05  7.37988e-05  1.37955e-04  2.33949e-04
  3.57600e-04  4.81272e-04  5.50291e-04  5.29630e-04  4.70321e-04  4.29312e-04
  3.75610e-04  2.88688e-04  1.99745e-04  1.61959e-04  1.97594e-04  2.79068e-04
  3.72347e-04  4.50472e-04  5.09037e-04  5.59110e-04  5.46009e-04  4.50030e-04
  3.21174e-04  2.06707e-04  1.59775e-07  3.08162e-07  5.76436e-07  1.04912e-06
  1.87189e-06  3.32106e-06  5.97988e-06  1.11362e-05  2.14482e-05  4.12386e-05
  7.36824e-05  1.11033e-04  1.30712e-04  1.32372e-04  1.44259e-04  1.39890e-04
  9.45944e-05  4.63143e-05  2.03701e-05  1.80141e-05  3.72339e-05  8.14268e-05
  1.60310e-04  2.86742e-04  4.65108e-04  6.62591e-04  7.78406e-04  7.21513e-04
  6.14369e-04  5.73891e-04  4.98613e-04  3.86797e-04  2.56799e-04  1.69031e-04
  1.62060e-04  2.08446e-04  2.67131e-04  3.26752e-04  3.90327e-04  4.36433e-04
  4.28030e-04  3.61307e-04  2.67558e-04  1.78925e-04  1.13656e-07  2.16350e-07
  4.01989e-07  7.34719e-07  1.33455e-06  2.44216e-06  4.56831e-06  8.80331e-06
  1.73105e-05  3.36369e-05  6.14711e-05  9.97719e-05  1.36595e-04  1.54905e-04
  1.48637e-04  1.16946e-04  7.00933e-05  3.17960e-05  1.37499e-05  1.61407e-05
  3.94705e-05  9.06165e-05  1.84996e-04  3.45746e-04  5.92203e-04  8.96150e-04
  1.10115e-03  1.00598e-03  8.20225e-04  7.23233e-04  5.90061e-04  4.96239e-04
  3.23983e-04  1.86212e-04  1.59928e-04  2.10122e-04  2.81507e-04  3.48230e-04
  4.01773e-04  4.25255e-04  4.01488e-04  3.34882e-04  2.49278e-04  1.68769e-04
  8.66470e-08  1.63858e-07  3.04583e-07  5.61678e-07  1.03662e-06  1.93110e-06
  3.65516e-06  7.03444e-06  1.36261e-05  2.59657e-05  4.70900e-05  7.79416e-05
  1.11521e-04  1.29847e-04  1.18469e-04  8.40943e-05  4.62627e-05  1.98420e-05
  9.66401e-06  1.62140e-05  4.24007e-05  9.78474e-05  2.01976e-04  3.85219e-04
  6.78854e-04  1.06290e-03  1.34648e-03  1.24810e-03  1.08033e-03  1.02531e-03
  8.92501e-04  7.21974e-04  4.03228e-04  1.99247e-04  1.75051e-04  2.51776e-04
  3.43620e-04  4.11857e-04  4.54750e-04  4.65974e-04  4.30876e-04  3.54027e-04
  2.60471e-04  1.74803e-04  7.03965e-08  1.32720e-07  2.46642e-07  4.55760e-07
  8.42380e-07  1.56317e-06  2.91653e-06  5.45807e-06  1.01576e-05  1.84820e-05
  3.20215e-05  5.08634e-05  7.03214e-05  7.98747e-05  7.15388e-05  4.98753e-05
  2.70698e-05  1.20590e-05  8.28563e-06  1.76267e-05  4.46547e-05  9.99848e-05
  2.03219e-04  3.83735e-04  6.68878e-04  1.02795e-03  1.25039e-03  1.06257e-03
  9.30215e-04  1.13927e-03  1.12933e-03  8.35767e-04  4.15143e-04  1.93162e-04
  1.95735e-04  3.03706e-04  3.98075e-04  4.43326e-04  4.79025e-04  5.09143e-04
  4.86403e-04  4.01740e-04  2.91889e-04  1.92303e-04  5.83478e-08  1.09739e-07
  2.02927e-07  3.71959e-07  6.78600e-07  1.23365e-06  2.23203e-06  4.00342e-06
  7.06132e-06  1.20731e-05  1.95583e-05  2.90373e-05  3.78406e-05  4.13601e-05
  3.66314e-05  2.58670e-05  1.46949e-05  7.95818e-06  8.57049e-06  1.93090e-05
  4.53085e-05  9.63868e-05  1.88781e-04  3.43687e-04  5.73126e-04  8.31898e-04
  9.43371e-04  7.47949e-04  6.41857e-04  8.33926e-04  8.52554e-04  6.43721e-04
  3.36098e-04  1.79992e-04  2.25762e-04  3.54613e-04  4.18052e-04  4.00116e-04
  4.28037e-04  5.20206e-04  5.44260e-04  4.60254e-04  3.31235e-04  2.13909e-04
  4.70684e-08  8.83496e-08  1.62036e-07  2.92725e-07  5.22802e-07  9.23327e-07
  1.60873e-06  2.75174e-06  4.58360e-06  7.33891e-06  1.10756e-05  1.53313e-05
  1.88277e-05  1.98312e-05  1.74572e-05  1.27495e-05  8.16646e-06  6.29425e-06
  9.46989e-06  2.06024e-05  4.45262e-05  8.92920e-05  1.66502e-04  2.88155e-04
  4.54173e-04  6.24617e-04  7.02096e-04  6.41379e-04  6.24708e-04  7.01810e-04
  6.59149e-04  4.80200e-04  2.71642e-04  1.88316e-04  2.76315e-04  4.21730e-04
  4.58786e-04  3.84712e-04  3.89006e-04  5.28392e-04  5.93855e-04  5.08947e-04
  3.62384e-04  2.30122e-04  3.58185e-08  6.72121e-08  1.22241e-07  2.17275e-07
  3.78951e-07  6.48793e-07  1.08760e-06  1.77604e-06  2.80275e-06  4.22429e-06
  5.98167e-06  7.79007e-06  9.10551e-06  9.33616e-06  8.29265e-06  6.52432e-06
  5.21740e-06  5.89818e-06  1.04352e-05  2.15097e-05  4.33451e-05  8.22384e-05
  1.45969e-04  2.40261e-04  3.60103e-04  4.78013e-04  5.48415e-04  5.58930e-04
  5.64872e-04  5.71731e-04  5.05807e-04  3.63368e-04  2.27334e-04  2.03483e-04
  3.22243e-04  4.74296e-04  5.15631e-04  4.70404e-04  4.67373e-04  5.74497e-04
  6.20459e-04  5.23045e-04  3.68345e-04  2.31938e-04  2.52982e-08  4.75904e-08
  8.60280e-08  1.50706e-07  2.57057e-07  4.27374e-07  6.91189e-07  1.08235e-06
  1.62909e-06  2.33296e-06  3.13681e-06  3.89815e-06  4.40695e-06  4.48778e-06
  4.16424e-06  3.78691e-06  4.06129e-06  6.05783e-06  1.13605e-05  2.24180e-05
  4.29782e-05  7.82083e-05  1.33676e-04  2.11990e-04  3.06696e-04  3.97172e-04
  4.55125e-04  4.68294e-04  4.51744e-04  4.14851e-04  3.44533e-04  2.45486e-04
  1.68679e-04  1.84773e-04  3.10928e-04  4.53568e-04  5.08410e-04  5.17803e-04
  5.38818e-04  5.91872e-04  5.89033e-04  4.84247e-04  3.40450e-04  2.15587e-04
  1.64647e-08  3.11544e-08  5.61757e-08  9.73514e-08  1.63009e-07  2.64251e-07
  4.14310e-07  6.25986e-07  9.06014e-07  1.24603e-06  1.61267e-06  1.94549e-06
  2.17633e-06  2.27938e-06  2.34339e-06  2.64404e-06  3.71371e-06  6.44979e-06
  1.23227e-05  2.37067e-05  4.42240e-05  7.87329e-05  1.32178e-04  2.06299e-04
  2.94180e-04  3.76155e-04  4.25040e-04  4.24078e-04  3.81103e-04  3.16370e-04
  2.40066e-04  1.59242e-04  1.04921e-04  1.25359e-04  2.33085e-04  3.65555e-04
  4.47316e-04  4.82568e-04  5.02967e-04  5.18680e-04  4.90481e-04  4.00492e-04
  2.86235e-04  1.85475e-04  9.84754e-09  1.88088e-08  3.39664e-08  5.84934e-08
  9.66238e-08  1.53550e-07  2.34791e-07  3.44721e-07  4.84011e-07  6.46576e-07
  8.17926e-07  9.79038e-07  1.12091e-06  1.27346e-06  1.54860e-06  2.19939e-06
  3.70784e-06  6.93366e-06  1.33653e-05  2.54886e-05  4.71806e-05  8.37667e-05
  1.40926e-04  2.21258e-04  3.18034e-04  4.09262e-04  4.61417e-04  4.51262e-04
  3.89755e-04  3.09658e-04  2.26662e-04  1.39975e-04  7.06829e-05  6.10832e-05
  1.26386e-04  2.27380e-04  3.08032e-04  3.51036e-04  3.73059e-04  3.82931e-04
  3.62450e-04  3.03338e-04  2.25216e-04  1.51838e-04  5.40674e-09  1.04635e-08
  1.90055e-08  3.26804e-08  5.35411e-08  8.38940e-08  1.25930e-07  1.81039e-07
  2.48950e-07  3.27251e-07  4.12550e-07  5.05412e-07  6.21753e-07  8.13727e-07
  1.20451e-06  2.04604e-06  3.81916e-06  7.40892e-06  1.44000e-05  2.75225e-05
  5.11829e-05  9.17432e-05  1.56656e-04  2.50855e-04  3.68887e-04  4.85009e-04
  5.54161e-04  5.42917e-04  4.69406e-04  3.82058e-04  2.97100e-04  1.95812e-04
  9.06741e-05  3.30675e-05  4.67467e-05  1.02884e-04  1.58727e-04  1.99031e-04
  2.31058e-04  2.54648e-04  2.55480e-04  2.26296e-04  1.77406e-04  1.25451e-04
  2.72226e-09  5.36009e-09  9.83753e-09  1.69757e-08  2.77324e-08  4.31058e-08
  6.39502e-08  9.07564e-08  1.23571e-07  1.62536e-07  2.09940e-07  2.75196e-07
  3.84705e-07  6.00016e-07  1.05058e-06  1.99339e-06  3.92201e-06  7.76281e-06
  1.52120e-05  2.92667e-05  5.49247e-05  9.97585e-05  1.73415e-04  2.83960e-04
  4.28065e-04  5.75315e-04  6.64020e-04  6.46267e-04  5.50573e-04  4.49613e-04
  3.81203e-04  2.87634e-04  1.50739e-04  5.04012e-05  3.03514e-05  6.18289e-05
  1.00854e-04  1.33292e-04  1.65156e-04  1.94293e-04  2.06372e-04  1.91863e-04
  1.56453e-04  1.14054e-04  1.25411e-09  2.52349e-09  4.70332e-09  8.19006e-09
  1.34212e-08  2.08246e-08  3.07549e-08  4.34871e-08  5.94527e-08  8.01411e-08
  1.10416e-07  1.63333e-07  2.69310e-07  4.93170e-07  9.66314e-07  1.94740e-06
  3.93589e-06  7.87922e-06  1.55351e-05  3.00597e-05  5.68328e-05  1.04274e-04
  1.83684e-04  3.05616e-04  4.68100e-04  6.33717e-04  7.16172e-04  6.45285e-04
  4.82898e-04  3.78069e-04  3.93656e-04  3.52887e-04  2.01091e-04  8.59678e-05
  7.74477e-05  1.30096e-04  1.77818e-04  2.01304e-04  2.14962e-04  2.28642e-04
  2.31885e-04  2.10945e-04  1.69327e-04  1.21707e-04  5.26951e-10  1.08754e-09
  2.06985e-09  3.65878e-09  6.05429e-09  9.44471e-09  1.40037e-08  1.99637e-08
  2.79601e-08  4.00236e-08  6.19094e-08  1.07725e-07  2.08536e-07  4.28529e-07
  8.95947e-07  1.86218e-06  3.81302e-06  7.67233e-06  1.51606e-05  2.93823e-05
  5.56695e-05  1.02470e-04  1.81342e-04  3.03367e-04  4.66283e-04  6.26403e-04
  6.76095e-04  5.27575e-04  3.18142e-04  3.05218e-04  4.23135e-04  3.77392e-04
  2.03239e-04  1.13548e-04  1.70934e-04  2.85753e-04  3.55151e-04  3.70952e-04
  3.57064e-04  3.44072e-04  3.29571e-04  2.85755e-04  2.17944e-04  1.49178e-04
  2.01186e-10  4.27074e-10  8.33574e-10  1.50531e-09  2.53284e-09  4.00688e-09
  6.02889e-09  8.81571e-09  1.30424e-08  2.08189e-08  3.78970e-08  7.80097e-08
  1.70829e-07  3.76814e-07  8.15653e-07  1.72043e-06  3.53919e-06  7.11957e-06
  1.40307e-05  2.70861e-05  5.10852e-05  9.35799e-05  1.64820e-04  2.74479e-04
  4.20085e-04  5.62311e-04  6.07067e-04  4.88216e-04  3.60062e-04  4.20234e-04
  4.78750e-04  3.43961e-04  1.68812e-04  1.45313e-04  2.92800e-04  4.40251e-04
  4.52860e-04  4.72301e-04  4.74192e-04  4.76273e-04  4.80628e-04  4.12059e-04
  2.99167e-04  1.93468e-04  6.96773e-11  1.52120e-10  3.05376e-10  5.66034e-10
  9.75709e-10  1.58042e-09  2.45024e-09  3.77289e-09  6.17200e-09  1.15821e-08
  2.52701e-08  5.97512e-08  1.41918e-07  3.26074e-07  7.18637e-07  1.52462e-06
  3.13347e-06  6.27253e-06  1.22685e-05  2.34603e-05  4.37597e-05  7.91832e-05
  1.37684e-04  2.26561e-04  3.44310e-04  4.65413e-04  5.33444e-04  5.11607e-04
  4.69509e-04  4.71423e-04  4.14533e-04  2.61737e-04  1.48965e-04  2.03997e-04
  4.08640e-04  4.86368e-04  2.94359e-04  3.71205e-04  4.41793e-04  5.63457e-04
  6.73086e-04  5.79624e-04  4.01272e-04  2.45931e-04  2.19672e-11  4.90889e-11
  1.01295e-10  1.93274e-10  3.43578e-10  5.76621e-10  9.41742e-10  1.59123e-09
  3.04730e-09  6.95244e-09  1.78183e-08  4.64499e-08  1.16054e-07  2.73168e-07
  6.07806e-07  1.29072e-06  2.64051e-06  5.24041e-06  1.01306e-05  1.90976e-05
  3.50399e-05  6.22607e-05  1.06225e-04  1.71778e-04  2.58392e-04  3.52708e-04
  4.26307e-04  4.54563e-04  4.42483e-04  3.98856e-04  3.11197e-04  2.06947e-04
  1.69078e-04  2.63859e-04  4.41494e-04  4.52262e-04  3.46291e-04  5.01879e-04
  3.89093e-04  6.90777e-04  9.13042e-04  7.56633e-04  4.96831e-04  2.90907e-04
  6.33969e-12  1.44213e-11  3.04632e-11  5.98577e-11  1.10354e-10  1.95105e-10
  3.47538e-10  6.82651e-10  1.60600e-09  4.42168e-09  1.27751e-08  3.55117e-08
  9.17167e-08  2.19422e-07  4.91128e-07  1.04163e-06  2.11665e-06  4.15441e-06
  7.91377e-06  1.46553e-05  2.63468e-05  4.57794e-05  7.63166e-05  1.20771e-04
  1.78893e-04  2.43921e-04  3.01331e-04  3.34278e-04  3.32762e-04  2.96597e-04
  2.38265e-04  1.91854e-04  2.05146e-04  2.97963e-04  3.93184e-04  3.61812e-04
  4.18909e-04  4.00024e-04  3.43862e-04  9.16896e-04  1.11853e-03  8.65687e-04
  5.44565e-04  3.09885e-04  1.69062e-12  3.88539e-12  8.36791e-12  1.69296e-11
  3.26843e-11  6.25505e-11  1.28277e-10  3.10635e-10  9.04259e-10  2.87873e-09
  9.01103e-09  2.61632e-08  6.92726e-08  1.67994e-07  3.77999e-07  8.00447e-07
  1.61468e-06  3.13057e-06  5.86639e-06  1.06498e-05  1.87160e-05  3.17257e-05
  5.15522e-05  7.96143e-05  1.15606e-04  1.55929e-04  1.93047e-04  2.17375e-04
  2.21858e-04  2.07273e-04  1.86330e-04  1.84080e-04  2.28863e-04  3.25584e-04
  4.19207e-04  4.41478e-04  4.37022e-04  3.53252e-04  5.90463e-04  1.09451e-03
  1.13509e-03  8.35093e-04  5.17043e-04  2.92747e-04  4.21107e-13  9.73647e-13
  2.13409e-12  4.46999e-12  9.23180e-12  2.00937e-11  5.05076e-11  1.53736e-10
  5.29940e-10  1.85463e-09  6.11561e-09  1.83435e-08  4.96461e-08  1.22083e-07
  2.76499e-07  5.85327e-07  1.17303e-06  2.24710e-06  4.14106e-06  7.36476e-06
  1.26421e-05  2.08901e-05  3.30639e-05  4.97842e-05  7.07270e-05  9.39709e-05
  1.15821e-04  1.31797e-04  1.39055e-04  1.39570e-04  1.42571e-04  1.64515e-04
  2.24307e-04  3.31197e-04  4.71176e-04  6.13630e-04  7.17956e-04  7.70522e-04
  9.22248e-04  1.06415e-03  9.52454e-04  6.83589e-04  4.27070e-04  2.45637e-04
  1.00153e-13  2.31370e-13  5.19234e-13  1.14938e-12  2.66192e-12  7.02742e-12
  2.22909e-11  8.13429e-11  3.11426e-10  1.15267e-09  3.93785e-09  1.21382e-08
  3.35766e-08  8.38952e-08  1.91782e-07  4.06912e-07  8.11891e-07  1.53914e-06
  2.79240e-06  4.86878e-06  8.16817e-06  1.31656e-05  2.03131e-05  2.98457e-05
  4.15117e-05  5.43445e-05  6.67088e-05  7.68962e-05  8.43630e-05  9.13101e-05
  1.03955e-04  1.32740e-04  1.90516e-04  2.87799e-04  4.25802e-04  5.88005e-04
  7.32026e-04  8.20643e-04  8.61736e-04  8.27349e-04  6.85504e-04  4.90273e-04
  3.13496e-04  1.85522e-04  2.29335e-14  5.37550e-14  1.26580e-13  3.11101e-13
  8.60261e-13  2.83469e-12  1.08268e-11  4.40035e-11  1.77933e-10  6.80111e-10
  2.38423e-09  7.53277e-09  2.13238e-08  5.43034e-08  1.25765e-07  2.68465e-07
  5.35131e-07  1.00687e-06  1.80280e-06  3.08794e-06  5.07234e-06  7.98931e-06
  1.20399e-05  1.73004e-05  2.36163e-05  3.05460e-05  3.74601e-05  4.38906e-05
  5.01437e-05  5.80416e-05  7.15384e-05  9.68882e-05  1.41878e-04  2.13411e-04
  3.12733e-04  4.28287e-04  5.32021e-04  5.93319e-04  5.98011e-04  5.43349e-04
  4.40024e-04  3.18482e-04  2.09733e-04  1.28408e-04  5.43964e-15  1.27154e-14
  3.30650e-14  9.64153e-14  3.28661e-13  1.29412e-12  5.47543e-12  2.33885e-11
  9.69103e-11  3.77249e-10  1.34922e-09  4.36240e-09  1.26535e-08  3.29533e-08
  7.76647e-08  1.67598e-07  3.35298e-07  6.28809e-07  1.11528e-06  1.88282e-06
  3.03712e-06  4.68771e-06  6.91982e-06  9.75429e-06  1.31122e-05  1.68171e-05
  2.06774e-05  2.46810e-05  2.92902e-05  3.57771e-05  4.64875e-05  6.48757e-05
  9.50213e-05  1.40173e-04  1.99937e-04  2.66782e-04  3.25313e-04  3.58486e-04
  3.56620e-04  3.20535e-04  2.60468e-04  1.92401e-04  1.30717e-04  8.28799e-05
  1.27129e-07  2.08855e-07  3.20453e-07  4.57086e-07  6.03390e-07  7.34011e-07
  8.19631e-07  8.37765e-07  7.83701e-07  6.75498e-07  5.50111e-07  4.52769e-07
  4.26618e-07  5.09920e-07  7.44925e-07  1.20008e-06  2.00706e-06  3.41908e-06
  5.90409e-06  1.02892e-05  1.79627e-05  3.10981e-05  5.27684e-05  8.66379e-05
  1.35712e-04  1.99720e-04  2.71748e-04  3.36848e-04  3.76086e-04  3.75682e-04
  3.35478e-04  2.69771e-04  1.98474e-04  1.36573e-04  9.03850e-05  5.96178e-05
  4.07856e-05  2.97670e-05  2.31442e-05  1.86327e-05  1.50047e-05  1.17850e-05
  8.90750e-06  6.44586e-06  2.23308e-07  3.74850e-07  5.88405e-07  8.58093e-07
  1.15501e-06  1.42572e-06  1.60422e-06  1.63749e-06  1.51329e-06  1.27325e-06
  1.00141e-06  7.94714e-07  7.33830e-07  8.72263e-07  1.25121e-06  1.93849e-06
  3.08884e-06  5.03480e-06  8.43335e-06  1.45081e-05  2.54212e-05  4.47588e-05
  7.79511e-05  1.32070e-04  2.13816e-04  3.24225e-04  4.50705e-04  5.63562e-04
  6.27230e-04  6.20091e-04  5.45107e-04  4.29362e-04  3.08557e-04  2.07274e-04
  1.34458e-04  8.83135e-05  6.19545e-05  4.76702e-05  3.93147e-05  3.30753e-05
  2.72404e-05  2.14883e-05  1.61145e-05  1.14872e-05  3.70102e-07  6.40196e-07
  1.03804e-06  1.56318e-06  2.16582e-06  2.73544e-06  3.12232e-06  3.19821e-06
  2.92851e-06  2.40831e-06  1.83094e-06  1.40895e-06  1.29745e-06  1.56501e-06
  2.22235e-06  3.29467e-06  4.92128e-06  7.49013e-06  1.18496e-05  1.96727e-05
  3.40619e-05  6.04280e-05  1.07452e-04  1.87250e-04  3.12341e-04  4.85228e-04
  6.79631e-04  8.33436e-04  8.92059e-04  8.56350e-04  7.45687e-04  5.87060e-04
  4.22369e-04  2.82368e-04  1.81757e-04  1.20677e-04  8.91501e-05  7.43980e-05
  6.60589e-05  5.81489e-05  4.87352e-05  3.83726e-05  2.83956e-05  1.98546e-05
  5.77947e-07  1.03947e-06  1.76010e-06  2.76915e-06  3.99432e-06  5.21394e-06
  6.08662e-06  6.29373e-06  5.73271e-06  4.61932e-06  3.40398e-06  2.56130e-06
  2.39723e-06  2.98371e-06  4.22450e-06  5.99920e-06  8.33311e-06  1.15912e-05
  1.67593e-05  2.59356e-05  4.31907e-05  7.59115e-05  1.36460e-04  2.42913e-04
  4.14631e-04  6.52629e-04  8.96025e-04  1.00441e-03  9.21849e-04  8.18483e-04
  7.40886e-04  6.28475e-04  4.86445e-04  3.36677e-04  2.18463e-04  1.49785e-04
  1.21327e-04  1.13549e-04  1.09602e-04  1.00545e-04  8.51542e-05  6.65204e-05
  4.83603e-05  3.30656e-05  8.47437e-07  1.59765e-06  2.85863e-06  4.76328e-06
  7.25153e-06  9.90325e-06  1.19385e-05  1.25461e-05  1.14155e-05  9.03638e-06
  6.47448e-06  4.80328e-06  4.63316e-06  5.99256e-06  8.50200e-06  1.16703e-05
  1.51889e-05  1.92130e-05  2.47176e-05  3.41015e-05  5.22588e-05  8.82870e-05
  1.57696e-04  2.83541e-04  4.90063e-04  7.70468e-04  1.00370e-03  9.17478e-04
  5.36203e-04  4.51967e-04  5.04768e-04  5.12332e-04  4.77039e-04  3.52048e-04
  2.30032e-04  1.67488e-04  1.57594e-04  1.70017e-04  1.77733e-04  1.68186e-04
  1.42931e-04  1.10396e-04  7.87297e-05  5.26001e-05  1.16351e-06  2.30719e-06
  4.41051e-06  7.90446e-06  1.29128e-05  1.87273e-05  2.35808e-05  2.53675e-05
  2.31352e-05  1.80138e-05  1.25699e-05  9.24283e-06  9.22985e-06  1.23714e-05
  1.76386e-05  2.37337e-05  2.95618e-05  3.46393e-05  3.95823e-05  4.68737e-05
  6.20625e-05  9.54841e-05  1.64372e-04  2.93603e-04  5.07192e-04  7.86773e-04
  9.64596e-04  7.13593e-04  3.09979e-04  5.30133e-04  4.83648e-04  4.39574e-04
  4.59248e-04  3.34233e-04  2.10959e-04  1.72047e-04  2.01403e-04  2.48739e-04
  2.73832e-04  2.63390e-04  2.24369e-04  1.72053e-04  1.20857e-04  7.91194e-05
  1.50616e-06  3.10585e-06  6.37239e-06  1.24737e-05  2.22980e-05  3.49790e-05
  4.66392e-05  5.17470e-05  4.73995e-05  3.62599e-05  2.46225e-05  1.79782e-05
  1.85334e-05  2.55191e-05  3.66143e-05  4.90137e-05  5.99877e-05  6.73807e-05
  7.05020e-05  7.15403e-05  7.70232e-05  9.87843e-05  1.54617e-04  2.67563e-04
  4.56275e-04  6.95317e-04  8.27903e-04  6.15875e-04  4.04565e-04  5.61773e-04
  3.97417e-04  4.60234e-04  4.56285e-04  2.87737e-04  1.71243e-04  1.80215e-04
  2.67929e-04  3.47510e-04  3.77122e-04  3.64892e-04  3.17710e-04  2.46584e-04
  1.72578e-04  1.11397e-04  1.91427e-06  3.91476e-06  8.45799e-06  1.82189e-05
  3.63959e-05  6.31806e-05  9.07511e-05  1.04766e-04  9.64801e-05  7.22868e-05
  4.76713e-05  3.46647e-05  3.66981e-05  5.13108e-05  7.40174e-05  9.98299e-05
  1.23063e-04  1.37376e-04  1.37840e-04  1.25192e-04  1.08910e-04  1.05478e-04
  1.34362e-04  2.14838e-04  3.58107e-04  5.40752e-04  6.60541e-04  5.92894e-04
  4.83082e-04  4.50425e-04  4.17257e-04  5.03318e-04  4.03939e-04  2.14684e-04
  1.39851e-04  2.25245e-04  3.73831e-04  4.33701e-04  4.17601e-04  4.17264e-04
  3.95348e-04  3.21275e-04  2.27182e-04  1.45594e-04  2.65516e-06  4.89994e-06
  1.02537e-05  2.36055e-05  5.34352e-05  1.05561e-04  1.67299e-04  2.03534e-04
  1.88889e-04  1.38227e-04  8.86793e-05  6.49226e-05  7.03969e-05  9.84267e-05
  1.41931e-04  1.94384e-04  2.45942e-04  2.80631e-04  2.80769e-04  2.41475e-04
  1.81015e-04  1.30498e-04  1.16457e-04  1.54339e-04  2.46847e-04  3.74606e-04
  4.85447e-04  5.31199e-04  5.50711e-04  5.68112e-04  5.44753e-04  4.65279e-04
  2.95739e-04  1.46897e-04  1.41434e-04  2.92767e-04  4.53304e-04  4.27810e-04
  3.54695e-04  4.10876e-04  4.48800e-04  3.84626e-04  2.75031e-04  1.75586e-04
  4.48816e-06  7.18035e-06  1.24402e-05  2.63216e-05  6.49244e-05  1.50141e-04
  2.72316e-04  3.57285e-04  3.37117e-04  2.41744e-04  1.52892e-04  1.15909e-04
  1.28867e-04  1.76250e-04  2.50253e-04  3.47454e-04  4.54549e-04  5.36541e-04
  5.45314e-04  4.61559e-04  3.23339e-04  1.93794e-04  1.16695e-04  1.05056e-04
  1.50241e-04  2.29259e-04  3.09624e-04  3.67937e-04  4.08232e-04  4.26571e-04
  3.92834e-04  2.97401e-04  1.75233e-04  1.06479e-04  1.55216e-04  2.98162e-04
  3.97584e-04  3.71895e-04  3.76543e-04  4.70820e-04  5.06298e-04  4.29037e-04
  3.05403e-04  1.94530e-04  8.74166e-06  1.37065e-05  1.99877e-05  2.99214e-05
  6.04093e-05  1.57251e-04  3.44749e-04  5.11191e-04  5.04297e-04  3.61802e-04
  2.34217e-04  1.93463e-04  2.21010e-04  2.86762e-04  3.89427e-04  5.38283e-04
  7.16566e-04  8.55835e-04  8.70127e-04  7.45050e-04  5.32250e-04  3.07561e-04
  1.48092e-04  8.05017e-05  8.52447e-05  1.27235e-04  1.72697e-04  2.00853e-04
  2.09971e-04  2.03855e-04  1.77726e-04  1.29732e-04  8.17832e-05  7.85415e-05
  1.47825e-04  2.53637e-04  3.31984e-04  4.18049e-04  5.22963e-04  5.70715e-04
  5.39092e-04  4.36546e-04  3.08839e-04  1.97860e-04  1.65711e-05  2.84214e-05
  4.38107e-05  5.66074e-05  6.27376e-05  1.04303e-04  2.74253e-04  5.06223e-04
  5.60430e-04  4.25355e-04  3.03477e-04  2.91931e-04  3.42745e-04  4.07370e-04
  5.06661e-04  6.69964e-04  8.57763e-04  9.41005e-04  8.76721e-04  8.22533e-04
  7.19728e-04  4.61834e-04  2.14209e-04  8.63319e-05  6.01051e-05  8.38884e-05
  1.13629e-04  1.24252e-04  1.13905e-04  9.42701e-05  7.28741e-05  5.03464e-05
  3.57829e-05  5.29007e-05  1.15763e-04  2.02533e-04  2.89968e-04  3.98537e-04
  4.97666e-04  5.28461e-04  4.89268e-04  3.97124e-04  2.85815e-04  1.86967e-04
  2.72364e-05  5.14345e-05  9.00694e-05  1.34738e-04  1.48607e-04  1.05786e-04
  1.19121e-04  2.84108e-04  4.02254e-04  3.54575e-04  3.05750e-04  3.64046e-04
  4.42712e-04  4.70859e-04  5.14352e-04  6.19418e-04  6.93279e-04  5.64310e-04
  4.00906e-04  6.30599e-04  8.61613e-04  6.32172e-04  2.99211e-04  1.17103e-04
  7.51898e-05  1.04410e-04  1.47215e-04  1.68922e-04  1.62939e-04  1.39978e-04
  1.08997e-04  7.52490e-05  4.84487e-05  4.70787e-05  8.33198e-05  1.45390e-04
  2.14568e-04  2.90299e-04  3.64806e-04  4.08877e-04  3.98753e-04  3.37257e-04
  2.51577e-04  1.69741e-04  3.71274e-05  7.41721e-05  1.40795e-04  2.37806e-04
  3.16936e-04  2.73743e-04  1.32222e-04  1.01741e-04  1.70159e-04  1.81403e-04
  1.87672e-04  2.94812e-04  3.97647e-04  3.91884e-04  3.84791e-04  4.21763e-04
  3.91077e-04  2.16947e-04  2.41261e-04  7.40440e-04  1.03899e-03  7.45495e-04
  3.56439e-04  1.55014e-04  1.22929e-04  1.82527e-04  2.64960e-04  3.20927e-04
  3.35001e-04  3.09044e-04  2.47376e-04  1.74976e-04  1.13560e-04  7.97022e-05
  8.59617e-05  1.24327e-04  1.76157e-04  2.34236e-04  2.94958e-04  3.38139e-04
  3.39034e-04  2.94965e-04  2.26149e-04  1.56387e-04  4.18212e-05  8.42704e-05
  1.62487e-04  2.83637e-04  4.07665e-04  4.17605e-04  2.58847e-04  1.03627e-04
  7.86538e-05  9.17153e-05  8.56327e-05  1.47362e-04  2.53946e-04  2.81866e-04
  2.90901e-04  3.03590e-04  2.68056e-04  2.34721e-04  4.61699e-04  9.06634e-04
  1.00418e-03  6.79595e-04  3.39913e-04  1.81097e-04  1.88184e-04  2.96261e-04
  4.30590e-04  5.22215e-04  5.52918e-04  5.15321e-04  3.99472e-04  2.82038e-04
  1.95444e-04  1.40974e-04  1.33728e-04  1.68265e-04  2.21200e-04  2.75882e-04
  3.23920e-04  3.50980e-04  3.40767e-04  2.92615e-04  2.23729e-04  1.54963e-04
  3.97119e-05  7.74171e-05  1.43653e-04  2.41699e-04  3.41195e-04  3.62622e-04
  2.60333e-04  1.42430e-04  1.58487e-04  3.15072e-04  5.06449e-04  6.41014e-04
  6.68591e-04  5.74661e-04  4.62621e-04  3.75823e-04  3.10314e-04  3.17796e-04
  4.85581e-04  6.97369e-04  6.85802e-04  4.69713e-04  2.65240e-04  1.89472e-04
  2.49117e-04  4.03754e-04  5.74269e-04  6.69821e-04  6.99141e-04  6.67448e-04
  4.98729e-04  3.43150e-04  2.51045e-04  1.97882e-04  2.04266e-04  2.65379e-04
  3.43562e-04  4.04699e-04  4.38512e-04  4.43202e-04  4.09700e-04  3.39053e-04
  2.51482e-04  1.69902e-04  3.29900e-05  6.02365e-05  1.03297e-04  1.59527e-04
  2.08313e-04  2.12544e-04  1.64363e-04  1.41627e-04  2.73270e-04  6.37461e-04
  1.14832e-03  1.45544e-03  1.26851e-03  8.66170e-04  5.83043e-04  4.16374e-04
  3.15792e-04  2.83914e-04  3.28767e-04  3.86083e-04  3.61752e-04  2.65006e-04
  1.83363e-04  1.82823e-04  2.82583e-04  4.57876e-04  6.23632e-04  6.73985e-04
  6.70580e-04  6.84791e-04  5.34367e-04  3.61484e-04  2.64746e-04  2.23177e-04
  2.62774e-04  3.75441e-04  5.00737e-04  5.75271e-04  5.95983e-04  5.91843e-04
  5.42142e-04  4.36717e-04  3.11287e-04  2.01871e-04  2.53006e-05  4.23290e-05
  6.50563e-05  8.85011e-05  1.01399e-04  9.38390e-05  7.89867e-05  1.09564e-04
  2.58401e-04  5.58883e-04  9.01664e-04  9.91232e-04  7.08763e-04  4.12363e-04
  3.04128e-04  2.60120e-04  2.14091e-04  1.79198e-04  1.70302e-04  1.73078e-04
  1.59960e-04  1.31443e-04  1.20332e-04  1.63317e-04  2.78110e-04  4.43749e-04
  5.77263e-04  5.78074e-04  5.17487e-04  5.26538e-04  4.61190e-04  3.39694e-04
  2.48622e-04  2.16833e-04  2.88236e-04  4.55172e-04  6.33932e-04  7.11034e-04
  7.08116e-04  7.47742e-04  7.24737e-04  5.79708e-04  3.97380e-04  2.46410e-04
  1.92533e-05  2.94317e-05  4.01011e-05  4.68712e-05  4.52603e-05  3.74236e-05
  3.88925e-05  7.48764e-05  1.62122e-04  2.83428e-04  3.73190e-04  3.51172e-04
  2.07964e-04  7.62534e-05  6.04275e-05  9.01345e-05  9.69447e-05  8.26571e-05
  6.89424e-05  6.36714e-05  6.07624e-05  5.98947e-05  7.70930e-05  1.35287e-04
  2.46125e-04  3.89499e-04  4.99333e-04  5.03346e-04  4.40807e-04  4.14209e-04
  3.82883e-04  3.08115e-04  2.26957e-04  2.03678e-04  3.07135e-04  5.54276e-04
  8.65760e-04  9.93222e-04  8.63020e-04  9.17536e-04  9.36289e-04  7.40298e-04
  4.88951e-04  2.91657e-04  1.57375e-05  2.27149e-05  2.87717e-05  3.13158e-05
  3.03880e-05  3.21390e-05  4.59949e-05  7.52797e-05  1.12405e-04  1.44788e-04
  1.68018e-04  1.77261e-04  1.36076e-04  5.55225e-05  1.70840e-05  2.68218e-05
  3.77057e-05  3.48310e-05  3.07654e-05  3.14452e-05  3.11850e-05  3.22240e-05
  5.13450e-05  1.07843e-04  2.07997e-04  3.32136e-04  4.32179e-04  4.61812e-04
  4.32413e-04  3.94369e-04  3.50085e-04  2.80528e-04  2.09195e-04  2.05038e-04
  3.53069e-04  7.07130e-04  1.25104e-03  1.69701e-03  1.41524e-03  1.18076e-03
  1.10747e-03  8.49330e-04  5.47396e-04  3.19840e-04  1.44970e-05  2.09569e-05
  2.70933e-05  3.21270e-05  3.94958e-05  5.75686e-05  8.83671e-05  1.16843e-04
  1.26676e-04  1.20595e-04  1.14715e-04  1.12055e-04  8.96995e-05  4.72624e-05
  2.16883e-05  2.20630e-05  2.70875e-05  3.15107e-05  4.59591e-05  6.09917e-05
  5.60588e-05  3.99366e-05  4.38672e-05  9.10033e-05  1.82832e-04  2.96577e-04
  3.90920e-04  4.29798e-04  4.12630e-04  3.67496e-04  3.11026e-04  2.45080e-04
  1.92140e-04  2.11440e-04  3.69071e-04  6.51345e-04  1.00181e-03  1.55861e-03
  1.53682e-03  1.21682e-03  1.08002e-03  8.27813e-04  5.38536e-04  3.17327e-04
  1.48499e-05  2.24575e-05  3.10008e-05  4.01495e-05  5.41190e-05  8.34729e-05
  1.28691e-04  1.61718e-04  1.58202e-04  1.31191e-04  1.05933e-04  9.10621e-05
  7.97360e-05  6.65994e-05  5.45222e-05  4.50677e-05  3.76591e-05  4.69206e-05
  9.02131e-05  1.32194e-04  1.20195e-04  7.40573e-05  5.35172e-05  9.14561e-05
  1.84203e-04  3.01100e-04  3.95393e-04  4.28658e-04  3.99626e-04  3.40056e-04
  2.77063e-04  2.18148e-04  1.79025e-04  2.04840e-04  3.35644e-04  5.21136e-04
  6.89534e-04  9.60981e-04  1.00908e-03  9.11659e-04  8.56870e-04  6.88332e-04
  4.68367e-04  2.86392e-04  1.59983e-05  2.57026e-05  3.79212e-05  5.08807e-05
  6.38431e-05  8.40722e-05  1.20431e-04  1.53167e-04  1.53711e-04  1.35662e-04
  1.35728e-04  1.75912e-04  2.33378e-04  2.43515e-04  1.87423e-04  1.13059e-04
  6.07789e-05  5.87694e-05  1.26656e-04  1.99517e-04  1.84674e-04  1.11876e-04
  7.26446e-05  1.11900e-04  2.22736e-04  3.64571e-04  4.74244e-04  4.99270e-04
  4.46178e-04  3.67174e-04  2.94577e-04  2.31496e-04  1.84381e-04  1.88131e-04
  2.77882e-04  4.27309e-04  5.67624e-04  6.56217e-04  6.47693e-04  6.35849e-04
  6.22438e-04  5.24953e-04  3.78297e-04  2.43717e-04  1.69897e-05  2.88922e-05
  4.53044e-05  6.30657e-05  7.38659e-05  7.35853e-05  7.71369e-05  9.26344e-05
  1.02822e-04  1.14903e-04  1.86894e-04  4.00071e-04  6.85098e-04  7.35056e-04
  4.97972e-04  2.41923e-04  9.74501e-05  6.37322e-05  1.29808e-04  2.10785e-04
  1.98596e-04  1.24488e-04  9.13170e-05  1.52832e-04  3.06633e-04  5.06359e-04
  6.61276e-04  6.89349e-04  6.26318e-04  5.44104e-04  4.28687e-04  3.17172e-04
  2.30612e-04  1.83820e-04  2.11876e-04  3.02430e-04  3.94830e-04  4.42397e-04
  4.55547e-04  4.71476e-04  4.66698e-04  4.05465e-04  3.06492e-04  2.07457e-04
  1.68501e-05  2.97699e-05  4.86678e-05  7.05445e-05  8.41567e-05  7.67186e-05
  5.77034e-05  5.11469e-05  5.85901e-05  8.21315e-05  2.00893e-04  6.58266e-04
  1.43694e-03  1.58803e-03  9.46480e-04  3.82905e-04  1.32804e-04  6.76984e-05
  1.05621e-04  1.61405e-04  1.53087e-04  1.06280e-04  1.06845e-04  2.11361e-04
  4.32532e-04  7.29127e-04  9.73374e-04  1.03566e-03  1.06981e-03  1.08637e-03
  7.63762e-04  4.85877e-04  3.32696e-04  2.14834e-04  1.73676e-04  2.09834e-04
  2.73280e-04  3.27798e-04  3.70818e-04  4.00931e-04  3.97578e-04  3.48644e-04
  2.70043e-04  1.88364e-04  1.51372e-05  2.70535e-05  4.46770e-05  6.57461e-05
  8.12661e-05  7.96619e-05  6.45973e-05  5.72058e-05  6.92157e-05  9.71308e-05
  1.70667e-04  5.81839e-04  1.63637e-03  1.93672e-03  1.05248e-03  3.83292e-04
  1.35832e-04  6.98562e-05  7.60394e-05  9.60385e-05  9.03243e-05  7.89456e-05
  1.21807e-04  2.73848e-04  5.67011e-04  9.75027e-04  1.32571e-03  1.39853e-03
  1.63860e-03  1.93988e-03  1.16353e-03  6.87758e-04  4.79348e-04  2.73574e-04
  1.76616e-04  1.94226e-04  2.62335e-04  3.32975e-04  3.89114e-04  4.18679e-04
  4.06609e-04  3.51300e-04  2.70919e-04  1.89465e-04  1.22998e-05  2.16684e-05
  3.50527e-05  5.07235e-05  6.34094e-05  6.74279e-05  6.64524e-05  7.76970e-05
  1.24579e-04  2.33662e-04  4.16606e-04  6.47730e-04  9.12296e-04  8.37818e-04
  4.42098e-04  2.03775e-04  1.07513e-04  6.72138e-05  5.32843e-05  4.90261e-05
  4.55422e-05  5.96632e-05  1.32427e-04  3.13857e-04  6.46057e-04  1.11056e-03
  1.48545e-03  1.39071e-03  1.50439e-03  2.13604e-03  1.39310e-03  9.22935e-04
  6.10028e-04  3.12143e-04  2.03682e-04  2.55321e-04  3.59980e-04  4.43912e-04
  4.92053e-04  5.06256e-04  4.76445e-04  4.01567e-04  3.03228e-04  2.08424e-04
  9.31963e-06  1.58364e-05  2.44362e-05  3.37196e-05  4.12422e-05  4.61210e-05
  5.40990e-05  8.20792e-05  1.66085e-04  3.87835e-04  8.90667e-04  1.59670e-03
  1.56909e-03  6.36505e-04  1.64275e-04  1.08733e-04  8.81378e-05  5.94724e-05
  3.64849e-05  2.32801e-05  2.24820e-05  4.78222e-05  1.29397e-04  3.09041e-04
  6.22900e-04  1.04406e-03  1.34585e-03  1.17104e-03  1.23274e-03  2.09732e-03
  1.70694e-03  1.06808e-03  5.98412e-04  2.92406e-04  2.47259e-04  3.88655e-04
  5.58110e-04  6.40139e-04  6.42166e-04  6.22692e-04  5.75740e-04  4.79190e-04
  3.54993e-04  2.38691e-04  7.07056e-06  1.14342e-05  1.64551e-05  2.08439e-05
  2.35986e-05  2.63165e-05  3.57830e-05  6.67588e-05  1.51738e-04  3.67452e-04
  8.46926e-04  1.53822e-03  1.67515e-03  9.16753e-04  3.16503e-04  1.36371e-04
  8.14490e-05  4.76588e-05  2.59634e-05  1.60419e-05  1.75859e-05  4.06039e-05
  1.10580e-04  2.61327e-04  5.15170e-04  8.37682e-04  1.06789e-03  1.03623e-03
  1.15657e-03  1.60551e-03  1.35829e-03  8.38650e-04  4.50348e-04  2.56459e-04
  3.25985e-04  5.95324e-04  8.71299e-04  9.49228e-04  8.30516e-04  7.26637e-04
  6.64882e-04  5.56061e-04  4.08393e-04  2.70043e-04  6.00159e-06  9.38823e-06
  1.27604e-05  1.46737e-05  1.44425e-05  1.47620e-05  2.26182e-05  4.75211e-05
  1.05948e-04  2.33357e-04  4.73238e-04  7.69748e-04  8.44398e-04  5.73007e-04
  2.78291e-04  1.32451e-04  6.90128e-05  3.93290e-05  3.46037e-05  4.19336e-05
  4.42287e-05  4.86622e-05  8.76435e-05  1.94350e-04  3.80167e-04  6.11160e-04
  7.91670e-04  8.43001e-04  8.74837e-04  9.29088e-04  7.90251e-04  5.39561e-04
  3.26538e-04  2.58356e-04  4.26263e-04  8.09336e-04  1.23708e-03  1.38377e-03
  1.09072e-03  8.15868e-04  7.18788e-04  6.04796e-04  4.43537e-04  2.90811e-04
  6.15347e-06  9.90227e-06  1.39455e-05  1.65010e-05  1.60104e-05  1.53828e-05
  2.28637e-05  4.16688e-05  7.09420e-05  1.21410e-04  2.04946e-04  2.97563e-04
  3.28389e-04  2.66315e-04  1.74366e-04  1.04370e-04  5.90461e-05  4.88023e-05
  9.06597e-05  1.45428e-04  1.45642e-04  1.01296e-04  8.17300e-05  1.34738e-04
  2.63460e-04  4.32045e-04  5.75466e-04  6.39886e-04  6.35746e-04  5.92343e-04
  5.00993e-04  3.75857e-04  2.70440e-04  2.74967e-04  4.69687e-04  8.47153e-04
  1.29709e-03  1.51860e-03  1.20994e-03  8.57494e-04  7.27917e-04  6.08639e-04
  4.46203e-04  2.92450e-04  7.21092e-06  1.25880e-05  2.00101e-05  2.78681e-05
  3.22283e-05  3.28607e-05  4.09059e-05  5.63262e-05  6.17259e-05  6.29411e-05
  7.81619e-05  1.07435e-04  1.32276e-04  1.37020e-04  1.23168e-04  9.58408e-05
  6.38646e-05  8.11743e-05  2.19787e-04  3.86766e-04  3.82576e-04  2.33151e-04
  1.10791e-04  9.82756e-05  1.83714e-04  3.18059e-04  4.41963e-04  5.08907e-04
  5.09461e-04  4.64492e-04  3.93956e-04  3.10941e-04  2.47963e-04  2.68806e-04
  4.23227e-04  6.85611e-04  9.71147e-04  1.13062e-03  9.93794e-04  7.90039e-04
  6.82541e-04  5.65211e-04  4.14789e-04  2.73937e-04  8.47902e-06  1.61327e-05
  2.91185e-05  4.82050e-05  6.81095e-05  7.81912e-05  8.44456e-05  9.17482e-05
  7.43770e-05  4.23469e-05  2.79497e-05  4.16644e-05  7.35235e-05  1.05738e-04
  1.23524e-04  1.14334e-04  8.13059e-05  1.18845e-04  3.87899e-04  7.38454e-04
  7.40626e-04  4.31143e-04  1.68146e-04  8.52560e-05  1.42551e-04  2.67255e-04
  3.92693e-04  4.71156e-04  4.87512e-04  4.54888e-04  3.91774e-04  3.13096e-04
  2.47894e-04  2.45608e-04  3.38601e-04  4.98421e-04  6.55592e-04  7.44927e-04
  7.26399e-04  6.61461e-04  5.91427e-04  4.88636e-04  3.61247e-04  2.42347e-04
  9.03019e-06  1.82347e-05  3.59579e-05  6.74849e-05  1.12396e-04  1.51443e-04
  1.64358e-04  1.51133e-04  1.03134e-04  4.60783e-05  1.86943e-05  3.45169e-05
  8.06924e-05  1.28200e-04  1.54407e-04  1.43547e-04  9.95424e-05  1.50516e-04
  5.18705e-04  1.01436e-03  1.02473e-03  5.82053e-04  2.11408e-04  8.42778e-05
  1.35777e-04  2.74094e-04  4.22591e-04  5.27875e-04  5.70969e-04  5.54503e-04
  4.85238e-04  3.81725e-04  2.80697e-04  2.30680e-04  2.60830e-04  3.51055e-04
  4.49166e-04  5.15160e-04  5.38511e-04  5.28764e-04  4.85851e-04  4.05667e-04
  3.04918e-04  2.09038e-04  8.24247e-06  1.69981e-05  3.47100e-05  6.89160e-05
  1.25540e-04  1.90949e-04  2.24338e-04  1.98055e-04  1.28522e-04  6.15012e-05
  3.49854e-05  7.14812e-05  1.49747e-04  2.02436e-04  2.02431e-04  1.61192e-04
  1.03391e-04  1.73859e-04  5.73708e-04  1.04478e-03  1.00592e-03  5.58247e-04
  1.99213e-04  8.57222e-05  1.58864e-04  3.31113e-04  5.21776e-04  6.73639e-04
  7.71321e-04  7.87497e-04  6.87794e-04  5.19318e-04  3.52064e-04  2.39468e-04
  2.09559e-04  2.46407e-04  3.08899e-04  3.66850e-04  4.08603e-04  4.24848e-04
  4.03689e-04  3.44508e-04  2.64226e-04  1.84740e-04  6.32489e-06  1.27810e-05
  2.56480e-05  5.04392e-05  9.28223e-05  1.47075e-04  1.83085e-04  1.70752e-04
  1.22290e-04  7.44450e-05  6.80276e-05  1.56090e-04  3.02258e-04  3.39752e-04
  2.57477e-04  1.58476e-04  8.89348e-05  1.52674e-04  4.54750e-04  7.55062e-04
  6.92312e-04  3.82492e-04  1.43009e-04  9.12823e-05  2.03995e-04  4.19681e-04
  6.60921e-04  8.75563e-04  1.08008e-03  1.17028e-03  9.90221e-04  6.96951e-04
  4.39587e-04  2.63947e-04  1.89645e-04  1.95925e-04  2.41144e-04  2.97662e-04
  3.51901e-04  3.85114e-04  3.77245e-04  3.26630e-04  2.52103e-04  1.76767e-04
  4.18757e-06  7.88510e-06  1.47690e-05  2.73590e-05  4.85033e-05  7.68889e-05
  1.01045e-04  1.06937e-04  9.57425e-05  8.35191e-05  1.10462e-04  2.55882e-04
  4.58303e-04  4.42047e-04  2.62581e-04  1.30211e-04  6.79540e-05  9.81233e-05
  2.44602e-04  3.78467e-04  3.43910e-04  1.96169e-04  8.87464e-05  1.04220e-04
  2.52567e-04  5.00775e-04  7.77916e-04  1.04354e-03  1.37736e-03  1.57029e-03
  1.26684e-03  8.20923e-04  4.84937e-04  2.73352e-04  1.91383e-04  2.07795e-04
  2.68282e-04  3.37366e-04  4.01232e-04  4.40855e-04  4.29788e-04  3.65757e-04
  2.75520e-04  1.88408e-04  2.82044e-06  4.60400e-06  7.39638e-06  1.19492e-05
  1.95723e-05  3.12671e-05  4.57124e-05  5.96814e-05  7.20843e-05  8.81115e-05
  1.34807e-04  2.66403e-04  4.05123e-04  3.31864e-04  1.64015e-04  7.92735e-05
  5.04360e-05  5.70255e-05  1.03056e-04  1.46082e-04  1.34060e-04  8.37102e-05
  5.98666e-05  1.16991e-04  2.78226e-04  5.27161e-04  7.99895e-04  1.05867e-03
  1.40191e-03  1.60487e-03  1.25970e-03  7.76947e-04  4.37251e-04  2.44923e-04
  2.07426e-04  2.93774e-04  4.31840e-04  5.45756e-04  6.00991e-04  6.16844e-04
  5.75302e-04  4.67394e-04  3.34874e-04  2.18488e-04  2.85343e-06  4.18973e-06
  5.68883e-06  7.23040e-06  9.24228e-06  1.32645e-05  2.14670e-05  3.50743e-05
  5.36100e-05  7.71860e-05  1.14683e-04  1.79080e-04  2.17130e-04  1.50132e-04
  6.86958e-05  4.58176e-05  4.23899e-05  3.84489e-05  4.20938e-05  4.95530e-05
  4.66317e-05  3.68429e-05  4.86737e-05  1.17817e-04  2.65884e-04  4.80477e-04
  7.04430e-04  8.90368e-04  1.08225e-03  1.16403e-03  9.20774e-04  5.78649e-04
  3.25286e-04  2.03421e-04  2.58271e-04  4.94849e-04  8.41073e-04  1.07709e-03
  1.02039e-03  9.14611e-04  8.04469e-04  6.19877e-04  4.19530e-04  2.59773e-04
  4.48551e-06  7.05153e-06  1.01737e-05  1.30445e-05  1.46355e-05  1.52401e-05
  1.75887e-05  2.48798e-05  3.76238e-05  5.42700e-05  7.59403e-05  1.03605e-04
  1.15325e-04  8.85044e-05  5.85565e-05  5.10909e-05  4.64157e-05  3.40592e-05
  2.39459e-05  2.25244e-05  2.35235e-05  2.48222e-05  4.29594e-05  1.04490e-04
  2.25054e-04  3.90128e-04  5.49234e-04  6.51788e-04  7.00439e-04  6.81151e-04
  5.50151e-04  3.72569e-04  2.30513e-04  1.97091e-04  3.70353e-04  8.39381e-04
  1.59039e-03  2.08453e-03  1.67054e-03  1.26567e-03  1.05545e-03  7.78054e-04
  5.02081e-04  2.97984e-04  7.50118e-06  1.29904e-05  2.08454e-05  2.95563e-05
  3.51436e-05  3.41161e-05  2.86388e-05  2.50076e-05  2.69602e-05  3.51117e-05
  5.10832e-05  7.53018e-05  9.57803e-05  9.70144e-05  8.63788e-05  7.59639e-05
  6.12078e-05  4.08531e-05  2.84180e-05  3.10317e-05  3.53521e-05  3.28925e-05
  4.09050e-05  8.64043e-05  1.80749e-04  3.05974e-04  4.17383e-04  4.71416e-04
  4.63108e-04  4.14380e-04  3.38787e-04  2.51969e-04  1.88901e-04  2.22666e-04
  4.71829e-04  1.08117e-03  2.12258e-03  2.87251e-03  2.17397e-03  1.50158e-03
  1.20475e-03  8.63867e-04  5.43492e-04  3.15827e-04  1.11744e-05  2.08186e-05
  3.61868e-05  5.54248e-05  6.97042e-05  6.79170e-05  5.13605e-05  3.34369e-05
  2.40258e-05  2.71447e-05  4.50339e-05  7.48660e-05  1.03439e-04  1.17110e-04
  1.17068e-04  1.08783e-04  8.87879e-05  6.08413e-05  4.92775e-05  6.45462e-05
  7.47131e-05  5.95880e-05  4.76512e-05  7.66594e-05  1.56935e-04  2.66138e-04
  3.60769e-04  4.02035e-04  3.84526e-04  3.33825e-04  2.74178e-04  2.17099e-04
  1.85676e-04  2.36764e-04  4.54706e-04  9.26733e-04  1.71931e-03  2.36302e-03
  1.92748e-03  1.41374e-03  1.13858e-03  8.18824e-04  5.18598e-04  3.03283e-04
  1.42273e-05  2.78024e-05  5.10202e-05  8.25071e-05  1.08075e-04  1.06198e-04
  7.75568e-05  4.60329e-05  2.79188e-05  2.98848e-05  5.37954e-05  9.00953e-05
  1.19770e-04  1.35983e-04  1.47145e-04  1.50888e-04  1.31906e-04  9.31267e-05
  7.72338e-05  1.08405e-04  1.29127e-04  9.90206e-05  6.51961e-05  8.46982e-05
  1.69788e-04  2.92366e-04  4.02312e-04  4.54520e-04  4.39214e-04  3.82698e-04
  3.14202e-04  2.49155e-04  2.08492e-04  2.34367e-04  3.73025e-04  6.46807e-04
  1.04561e-03  1.34493e-03  1.23759e-03  1.05912e-03  8.98582e-04  6.69856e-04
  4.39919e-04  2.65442e-04  1.52740e-05  3.04098e-05  5.71050e-05  9.47507e-05
  1.27040e-04  1.26937e-04  9.45430e-05  5.81284e-05  3.65203e-05  4.11347e-05
  7.90120e-05  1.29650e-04  1.49838e-04  1.51740e-04  1.78237e-04  2.04544e-04
  1.85691e-04  1.26366e-04  9.33999e-05  1.31626e-04  1.64442e-04  1.28944e-04
  8.67396e-05  1.14091e-04  2.28635e-04  3.97372e-04  5.53679e-04  6.29091e-04
  6.07018e-04  5.28360e-04  4.32071e-04  3.35569e-04  2.58916e-04  2.37779e-04
  3.01787e-04  4.43850e-04  6.15942e-04  7.29435e-04  7.41346e-04  7.15367e-04
  6.39803e-04  5.00199e-04  3.45555e-04  2.18250e-04  1.37669e-05  2.70226e-05
  5.00243e-05  8.21945e-05  1.10809e-04  1.15597e-04  9.56545e-05  6.86187e-05
  4.87452e-05  5.65223e-05  1.27640e-04  2.39013e-04  2.36229e-04  1.64603e-04
  2.15717e-04  2.78328e-04  2.42471e-04  1.45390e-04  8.45884e-05  1.12948e-04
  1.50254e-04  1.27043e-04  1.04039e-04  1.64353e-04  3.35002e-04  5.82583e-04
  8.09739e-04  8.95962e-04  8.34151e-04  7.22934e-04  5.91900e-04  4.55970e-04
  3.35021e-04  2.58422e-04  2.54852e-04  3.12614e-04  3.88739e-04  4.47391e-04
  4.82026e-04  4.90819e-04  4.53504e-04  3.69476e-04  2.67941e-04  1.77283e-04
  1.05086e-05  1.97484e-05  3.48979e-05  5.53009e-05  7.48942e-05  8.58750e-05
  8.74714e-05  8.16826e-05  6.92195e-05  7.13172e-05  1.94459e-04  5.26687e-04
  5.40938e-04  1.87971e-04  2.71018e-04  3.88648e-04  3.02122e-04  1.51486e-04
  6.14181e-05  6.73484e-05  9.86400e-05  1.00302e-04  1.19265e-04  2.31001e-04
  4.73925e-04  8.18756e-04  1.11592e-03  1.14974e-03  1.02244e-03  9.63478e-04
  7.78960e-04  5.86100e-04  4.27835e-04  2.94908e-04  2.32948e-04  2.40209e-04
  2.79846e-04  3.24228e-04  3.60968e-04  3.75520e-04  3.52949e-04  2.95230e-04
  2.21315e-04  1.51357e-04  6.97148e-06  1.23661e-05  2.06869e-05  3.19537e-05
  4.55806e-05  6.22170e-05  8.30914e-05  1.04309e-04  1.15919e-04  1.22905e-04
  3.04411e-04  1.14708e-03  1.45150e-03  3.31554e-04  3.31782e-04  5.00474e-04
  3.47344e-04  1.53654e-04  4.56547e-05  2.95774e-05  5.16360e-05  7.77613e-05
  1.39907e-04  2.99987e-04  6.03567e-04  1.02351e-03  1.34493e-03  1.26537e-03
  1.31001e-03  1.67219e-03  1.14923e-03  7.40714e-04  5.28319e-04  3.32975e-04
  2.28652e-04  2.19947e-04  2.58359e-04  3.04112e-04  3.38820e-04  3.50155e-04
  3.28078e-04  2.75241e-04  2.07696e-04  1.43099e-04  4.20222e-06  7.12745e-06
  1.16672e-05  1.87151e-05  3.04132e-05  5.08680e-05  8.44889e-05  1.33347e-04
  1.98655e-04  2.98505e-04  6.46196e-04  1.96608e-03  2.54715e-03  6.37987e-04
  3.16888e-04  4.85468e-04  3.29587e-04  1.45459e-04  4.32141e-05  1.72478e-05
  3.32858e-05  7.44469e-05  1.63181e-04  3.47121e-04  6.67209e-04  1.08826e-03
  1.35808e-03  1.22966e-03  1.83867e-03  2.77049e-03  1.58990e-03  8.80749e-04
  5.91408e-04  3.40860e-04  2.29911e-04  2.52964e-04  3.28026e-04  3.84404e-04
  4.06238e-04  4.02706e-04  3.68630e-04  3.03287e-04  2.24218e-04  1.51450e-04
  2.44814e-06  4.14978e-06  7.09620e-06  1.26097e-05  2.35255e-05  4.47255e-05
  8.30603e-05  1.48728e-04  2.61805e-04  4.68878e-04  9.11015e-04  1.79953e-03
  1.91451e-03  5.40744e-04  2.31429e-04  3.37987e-04  2.46830e-04  1.20929e-04
  4.48443e-05  2.16082e-05  3.57432e-05  8.19645e-05  1.76958e-04  3.53758e-04
  6.37739e-04  9.82354e-04  1.16375e-03  1.04393e-03  1.57539e-03  2.23181e-03
  1.34916e-03  8.30165e-04  5.40365e-04  2.97833e-04  2.40929e-04  3.57303e-04
  5.13564e-04  5.73921e-04  5.49340e-04  5.16118e-04  4.62789e-04  3.70799e-04
  2.64698e-04  1.72521e-04  1.47520e-06  2.63338e-06  4.89788e-06  9.55218e-06
  1.91129e-05  3.78504e-05  7.24653e-05  1.34010e-04  2.41007e-04  4.15182e-04
  6.44817e-04  7.92884e-04  5.80739e-04  1.99337e-04  1.54256e-04  2.00606e-04
  1.59127e-04  9.04691e-05  4.35172e-05  2.85281e-05  4.27655e-05  8.72799e-05
  1.74047e-04  3.22673e-04  5.42457e-04  7.89046e-04  9.18496e-04  8.54492e-04
  9.64441e-04  1.13831e-03  8.90962e-04  6.50253e-04  4.10002e-04  2.39826e-04
  2.82406e-04  5.29297e-04  7.86636e-04  8.20014e-04  7.13335e-04  6.56283e-04
  5.88506e-04  4.60282e-04  3.16646e-04  1.98846e-04  9.59271e-07  1.83613e-06
  3.64445e-06  7.38648e-06  1.48914e-05  2.91586e-05  5.47634e-05  9.81954e-05
  1.65837e-04  2.51456e-04  3.07525e-04  2.55161e-04  1.22609e-04  6.15716e-05
  9.26330e-05  1.17872e-04  1.00693e-04  6.58695e-05  3.92605e-05  3.17076e-05
  4.60297e-05  8.55573e-05  1.58120e-04  2.73367e-04  4.30970e-04  5.98943e-04
  7.04054e-04  7.06412e-04  7.00765e-04  7.07029e-04  6.22770e-04  4.68185e-04
  2.91856e-04  2.10520e-04  3.34808e-04  6.49584e-04  9.44002e-04  9.66667e-04
  8.43202e-04  7.91212e-04  7.05677e-04  5.37834e-04  3.59189e-04  2.19644e-04
  6.67136e-07  1.33858e-06  2.71710e-06  5.47615e-06  1.07557e-05  2.02995e-05
  3.64703e-05  6.17454e-05  9.62007e-05  1.30892e-04  1.41944e-04  1.09697e-04
  6.19515e-05  4.87768e-05  6.72743e-05  8.00835e-05  7.10717e-05  5.06422e-05
  3.43031e-05  3.10674e-05  4.48716e-05  7.90550e-05  1.38328e-04  2.26397e-04
  3.38799e-04  4.53731e-04  5.33687e-04  5.55595e-04  5.39095e-04  5.02572e-04
  4.30381e-04  3.19583e-04  2.13870e-04  1.99084e-04  3.38612e-04  5.99627e-04
  8.51509e-04  9.61196e-04  9.26810e-04  8.66447e-04  7.48803e-04  5.60127e-04
  3.70366e-04  2.25054e-04  4.76256e-07  9.69806e-07  1.95109e-06  3.82430e-06
  7.21972e-06  1.30168e-05  2.22524e-05  3.57288e-05  5.29360e-05  7.03193e-05
  8.09444e-05  7.94307e-05  7.00810e-05  6.57481e-05  7.11169e-05  7.28933e-05
  6.12146e-05  4.30212e-05  2.97868e-05  2.82384e-05  4.14434e-05  7.19752e-05
  1.22765e-04  1.94795e-04  2.82155e-04  3.67644e-04  4.26393e-04  4.41886e-04
  4.19036e-04  3.72271e-04  3.07220e-04  2.29535e-04  1.69848e-04  1.80723e-04
  2.89837e-04  4.64816e-04  6.55908e-04  8.04231e-04  8.30425e-04  7.80756e-04
  6.73298e-04  5.10508e-04  3.44124e-04  2.12849e-04  3.37617e-07  6.82942e-07
  1.34283e-06  2.54426e-06  4.61568e-06  7.98432e-06  1.31380e-05  2.05473e-05
  3.05650e-05  4.32659e-05  5.77098e-05  7.00888e-05  7.53302e-05  7.67082e-05
  8.02817e-05  7.66911e-05  5.94925e-05  3.86633e-05  2.53761e-05  2.44970e-05
  3.78363e-05  6.74494e-05  1.15965e-04  1.84084e-04  2.65842e-04  3.44516e-04
  3.96044e-04  4.04508e-04  3.76155e-04  3.29055e-04  2.71537e-04  2.06852e-04
  1.56734e-04  1.58298e-04  2.26191e-04  3.34070e-04  4.49674e-04  5.44931e-04
  5.90053e-04  5.90015e-04  5.34029e-04  4.23530e-04  2.97581e-04  1.90600e-04
  2.36449e-07  4.71112e-07  9.04443e-07  1.66597e-06  2.93742e-06  4.96075e-06
  8.06440e-06  1.27614e-05  1.99612e-05  3.10059e-05  4.63460e-05  6.22098e-05
  7.16242e-05  7.59725e-05  8.06003e-05  7.54325e-05  5.54169e-05  3.32406e-05
  2.03914e-05  2.06767e-05  3.53476e-05  6.68315e-05  1.18998e-04  1.94449e-04
  2.88652e-04  3.82744e-04  4.44323e-04  4.50018e-04  4.13734e-04  3.66269e-04
  3.11372e-04  2.41084e-04  1.74049e-04  1.48452e-04  1.79551e-04  2.43765e-04
  3.10854e-04  3.70806e-04  4.21630e-04  4.48033e-04  4.24426e-04  3.50880e-04
  2.56566e-04  1.70227e-04  1.67404e-07  3.28444e-07  6.20081e-07  1.12570e-06
  1.96768e-06  3.32880e-06  5.50955e-06  9.07093e-06  1.50670e-05  2.50480e-05
  3.98589e-05  5.68224e-05  6.96452e-05  7.58779e-05  7.68451e-05  6.70494e-05
  4.61090e-05  2.56815e-05  1.51609e-05  1.75775e-05  3.45463e-05  6.98246e-05
  1.29834e-04  2.21087e-04  3.42664e-04  4.72725e-04  5.60764e-04  5.61048e-04
  4.99527e-04  4.40137e-04  3.84408e-04  3.03342e-04  2.10998e-04  1.58319e-04
  1.69717e-04  2.22706e-04  2.84229e-04  3.41591e-04  3.89885e-04  4.11308e-04
  3.87379e-04  3.22065e-04  2.38878e-04  1.61200e-04  1.24063e-07  2.40352e-07
  4.50118e-07  8.16363e-07  1.43885e-06  2.48092e-06  4.23106e-06  7.22941e-06
  1.24500e-05  2.13138e-05  3.49310e-05  5.21402e-05  6.78868e-05  7.54481e-05
  7.11213e-05  5.55595e-05  3.48137e-05  1.79906e-05  1.09330e-05  1.58959e-05
  3.53262e-05  7.47211e-05  1.43508e-04  2.53019e-04  4.07716e-04  5.84159e-04
  7.08046e-04  6.94617e-04  5.81532e-04  4.95195e-04  4.46835e-04  3.64018e-04
  2.47914e-04  1.79116e-04  1.97569e-04  2.74342e-04  3.60261e-04  4.27382e-04
  4.66649e-04  4.68213e-04  4.24199e-04  3.43976e-04  2.51338e-04  1.68104e-04
  9.77599e-08  1.87392e-07  3.49391e-07  6.35589e-07  1.13185e-06  1.98308e-06
  3.44242e-06  5.96136e-06  1.03043e-05  1.75518e-05  2.86335e-05  4.29723e-05
  5.66292e-05  6.26871e-05  5.66318e-05  4.12534e-05  2.41327e-05  1.20386e-05
  8.57441e-06  1.57720e-05  3.69576e-05  7.90034e-05  1.53425e-04  2.74790e-04
  4.51228e-04  6.57965e-04  8.01622e-04  7.65564e-04  6.08221e-04  5.23974e-04
  5.05695e-04  4.14340e-04  2.67336e-04  1.95521e-04  2.49363e-04  3.79684e-04
  5.04378e-04  5.75962e-04  6.00115e-04  5.86242e-04  5.21707e-04  4.13386e-04
  2.93854e-04  1.91317e-04  8.01945e-08  1.52165e-07  2.81847e-07  5.11449e-07
  9.11364e-07  1.59871e-06  2.76925e-06  4.74655e-06  8.03226e-06  1.32685e-05
  2.09092e-05  3.03660e-05  3.89151e-05  4.21076e-05  3.72553e-05  2.65778e-05
  1.53898e-05  8.27432e-06  7.94780e-06  1.66988e-05  3.84642e-05  8.05840e-05
  1.54698e-04  2.74876e-04  4.47483e-04  6.43867e-04  7.66200e-04  7.04896e-04
  5.53985e-04  5.22951e-04  5.35157e-04  4.22898e-04  2.55536e-04  1.99864e-04
  3.07779e-04  4.99948e-04  6.43098e-04  6.74391e-04  6.74397e-04  6.97874e-04
  6.54798e-04  5.20776e-04  3.60992e-04  2.27325e-04  6.57224e-08  1.23510e-07
  2.26462e-07  4.06855e-07  7.17505e-07  1.24301e-06  2.11589e-06  3.53554e-06
  5.77441e-06  9.12007e-06  1.36611e-05  1.88527e-05  2.31204e-05  2.42895e-05
  2.12563e-05  1.53201e-05  9.40405e-06  6.34311e-06  8.37231e-06  1.79809e-05
  3.92572e-05  7.90770e-05  1.47398e-04  2.54661e-04  4.01852e-04  5.58651e-04
  6.45532e-04  5.95566e-04  5.02055e-04  5.00381e-04  4.95856e-04  3.74160e-04
  2.23553e-04  2.06342e-04  3.79803e-04  6.33991e-04  7.63459e-04  6.64992e-04
  5.73488e-04  7.26798e-04  7.92045e-04  6.47300e-04  4.39178e-04  2.67667e-04
  5.18898e-08  9.67668e-08  1.75370e-07  3.10477e-07  5.38088e-07  9.12959e-07
  1.51444e-06  2.44908e-06  3.83939e-06  5.77485e-06  8.19650e-06  1.07244e-05
  1.25774e-05  1.28615e-05  1.12456e-05  8.45206e-06  6.00217e-06  5.64547e-06
  9.23448e-06  1.92322e-05  3.95191e-05  7.60278e-05  1.36380e-04  2.26822e-04
  3.43989e-04  4.61908e-04  5.30208e-04  5.19880e-04  4.84148e-04  4.73798e-04
  4.29993e-04  3.10516e-04  1.98741e-04  2.37328e-04  5.03519e-04  8.88786e-04
  1.16959e-03  1.08997e-03  6.53425e-04  7.65708e-04  9.18420e-04  7.57936e-04
  5.03091e-04  2.98623e-04  3.85678e-08  7.16150e-08  1.28433e-07  2.23852e-07
  3.80272e-07  6.29761e-07  1.01488e-06  1.58562e-06  2.38684e-06  3.42830e-06
  4.63342e-06  5.78651e-06  6.54346e-06  6.58421e-06  5.87453e-06  4.84972e-06
  4.37710e-06  5.64492e-06  1.02396e-05  2.05076e-05  4.00521e-05  7.39707e-05
  1.28041e-04  2.05594e-04  3.01229e-04  3.94264e-04  4.53202e-04  4.62341e-04
  4.41898e-04  4.08822e-04  3.42583e-04  2.40888e-04  1.74895e-04  2.65967e-04
  5.92600e-04  1.00794e-03  1.34508e-03  1.64544e-03  1.09374e-03  9.15438e-04
  9.89990e-04  7.96906e-04  5.20876e-04  3.05573e-04  2.66556e-08  4.94914e-08
  8.81120e-08  1.51483e-07  2.52448e-07  4.08192e-07  6.39417e-07  9.66810e-07
  1.40267e-06  1.93602e-06  2.51389e-06  3.03128e-06  3.35429e-06  3.39528e-06
  3.22137e-06  3.14284e-06  3.75686e-06  6.00630e-06  1.13535e-05  2.21082e-05
  4.18001e-05  7.52314e-05  1.27445e-04  2.00565e-04  2.88319e-04  3.71606e-04
  4.23410e-04  4.27246e-04  3.90960e-04  3.31250e-04  2.53097e-04  1.68273e-04
  1.31206e-04  2.32698e-04  5.09977e-04  7.56723e-04  8.20350e-04  1.11098e-03
  1.00198e-03  9.14966e-04  9.15830e-04  7.24367e-04  4.76267e-04  2.82326e-04
  1.70287e-08  3.17545e-08  5.63611e-08  9.59352e-08  1.57341e-07  2.49097e-07
  3.80431e-07  5.58873e-07  7.85870e-07  1.05073e-06  1.32551e-06  1.56731e-06
  1.73677e-06  1.83779e-06  1.97330e-06  2.40819e-06  3.64642e-06  6.56068e-06
  1.26279e-05  2.42953e-05  4.53841e-05  8.11725e-05  1.37342e-04  2.16577e-04
  3.12310e-04  4.02733e-04  4.54401e-04  4.43639e-04  3.80148e-04  2.95610e-04
  2.07403e-04  1.22752e-04  7.93425e-05  1.44398e-04  3.39931e-04  5.47527e-04
  6.61252e-04  7.69056e-04  7.54045e-04  7.46643e-04  7.17072e-04  5.70169e-04
  3.86459e-04  2.36814e-04  1.00310e-08  1.88657e-08  3.35338e-08  5.67746e-08
  9.20477e-08  1.43318e-07  2.14395e-07  3.07672e-07  4.22265e-07  5.52190e-07
  6.86351e-07  8.13482e-07  9.35864e-07  1.09478e-06  1.40975e-06  2.13774e-06
  3.77038e-06  7.20625e-06  1.40495e-05  2.70731e-05  5.07894e-05  9.17897e-05
  1.57928e-04  2.54610e-04  3.76353e-04  4.95467e-04  5.61511e-04  5.35678e-04
  4.42325e-04  3.42812e-04  2.50932e-04  1.49244e-04  6.47407e-05  6.27597e-05
  1.71387e-04  3.34932e-04  4.67156e-04  5.25236e-04  5.22428e-04  5.21868e-04
  4.93870e-04  4.03991e-04  2.87926e-04  1.85681e-04  5.44100e-09  1.03662e-08
  1.85375e-08  3.13683e-08  5.05303e-08  7.77802e-08  1.14617e-07  1.61740e-07
  2.18509e-07  2.82947e-07  3.53457e-07  4.34042e-07  5.45458e-07  7.45566e-07
  1.16466e-06  2.06770e-06  3.96816e-06  7.83615e-06  1.54675e-05  3.00863e-05
  5.71885e-05  1.05359e-04  1.86074e-04  3.10058e-04  4.76030e-04  6.49976e-04
  7.54247e-04  7.26352e-04  6.19188e-04  5.14550e-04  4.11601e-04  2.77940e-04
  1.27281e-04  4.06171e-05  5.76485e-05  1.38771e-04  2.19089e-04  2.67979e-04
  2.98028e-04  3.22033e-04  3.19600e-04  2.76891e-04  2.10444e-04  1.44091e-04
  2.71252e-09  5.25979e-09  9.51054e-09  1.61682e-08  2.60148e-08  3.98153e-08
  5.81597e-08  8.13201e-08  1.09311e-07  1.42615e-07  1.84445e-07  2.45848e-07
  3.55744e-07  5.79754e-07  1.05541e-06  2.05875e-06  4.13125e-06  8.31809e-06
  1.66031e-05  3.26550e-05  6.29780e-05  1.18327e-04  2.14456e-04  3.69213e-04
  5.88928e-04  8.35563e-04  1.00116e-03  1.02018e-03  9.82423e-04  7.86341e-04
  5.80702e-04  4.57740e-04  2.52421e-04  8.15403e-05  2.63752e-05  5.04171e-05
  9.53355e-05  1.37533e-04  1.78945e-04  2.14893e-04  2.28132e-04  2.09475e-04
  1.68050e-04  1.20585e-04  1.23893e-09  2.45726e-09  4.51673e-09  7.75910e-09
  1.25453e-08  1.92085e-08  2.80103e-08  3.91675e-08  5.31550e-08  7.16922e-08
  1.00154e-07  1.52518e-07  2.60887e-07  4.93766e-07  9.91486e-07  2.03535e-06
  4.18141e-06  8.51627e-06  1.71322e-05  3.39706e-05  6.61967e-05  1.26097e-04
  2.32703e-04  4.09759e-04  6.69992e-04  9.67173e-04  1.14619e-03  1.15183e-03
  1.16554e-03  7.02168e-04  5.03072e-04  5.96401e-04  3.67201e-04  1.35046e-04
  5.54610e-05  7.50935e-05  1.19103e-04  1.57405e-04  1.90534e-04  2.16612e-04
  2.23468e-04  2.03393e-04  1.63304e-04  1.17652e-04  5.16361e-10  1.05155e-09
  1.97643e-09  3.45224e-09  5.64685e-09  8.71288e-09  1.27935e-08  1.81126e-08
  2.53577e-08  3.67210e-08  5.82960e-08  1.04824e-07  2.08757e-07  4.37801e-07
  9.29428e-07  1.95874e-06  4.07060e-06  8.33283e-06  1.68099e-05  3.34119e-05
  6.53077e-05  1.24951e-04  2.31992e-04  4.11485e-04  6.76112e-04  9.63862e-04
  1.04341e-03  7.46627e-04  5.62490e-04  5.74567e-04  8.12993e-04  7.81075e-04
  4.01193e-04  1.49965e-04  1.08767e-04  1.72012e-04  2.39368e-04  2.78455e-04
  2.98053e-04  3.05320e-04  2.92042e-04  2.51122e-04  1.92617e-04  1.33747e-04
  1.95486e-10  4.09876e-10  7.91238e-10  1.41426e-09  2.35722e-09  3.69733e-09
  5.52794e-09  8.07157e-09  1.20502e-08  1.97012e-08  3.70364e-08  7.83096e-08
  1.74411e-07  3.89093e-07  8.50823e-07  1.81528e-06  3.78624e-06  7.74539e-06
  1.55782e-05  3.08298e-05  5.99477e-05  1.14033e-04  2.10393e-04  3.70564e-04
  6.03726e-04  8.50534e-04  8.96241e-04  5.67633e-04  4.86721e-04  1.07576e-03
  1.23617e-03  7.75176e-04  3.20383e-04  1.36990e-04  1.71610e-04  2.80821e-04
  3.56427e-04  3.96391e-04  4.22650e-04  4.34215e-04  4.09774e-04  3.39492e-04
  2.47999e-04  1.64082e-04  6.71285e-11  1.44851e-10  2.87845e-10  5.28901e-10
  9.04908e-10  1.45718e-09  2.25465e-09  3.49426e-09  5.84036e-09  1.13346e-08
  2.54686e-08  6.12067e-08  1.46510e-07  3.38590e-07  7.51616e-07  1.61035e-06
  3.35230e-06  6.81818e-06  1.35970e-05  2.66200e-05  5.11000e-05  9.57736e-05
  1.73820e-04  3.00986e-04  4.84086e-04  6.88599e-04  8.01901e-04  7.41118e-04
  7.41859e-04  9.20890e-04  8.30972e-04  4.83140e-04  2.13278e-04  1.48671e-04
  2.37683e-04  3.39780e-04  3.69594e-04  4.03589e-04  4.79519e-04  5.54193e-04
  5.49083e-04  4.49111e-04  3.15746e-04  2.00162e-04  2.09923e-11  4.63863e-11
  9.47484e-11  1.79403e-10  3.17040e-10  5.30616e-10  8.70466e-10  1.49784e-09
  2.96964e-09  7.02115e-09  1.83628e-08  4.81893e-08  1.20604e-07  2.84538e-07
  6.36378e-07  1.36284e-06  2.82064e-06  5.68090e-06  1.11811e-05  2.15397e-05
  4.05695e-05  7.44072e-05  1.31882e-04  2.23059e-04  3.52838e-04  5.06676e-04
  6.38376e-04  6.98990e-04  6.95428e-04  6.33299e-04  4.81530e-04  2.96336e-04
  1.83759e-04  1.95313e-04  2.88355e-04  3.42241e-04  3.15390e-04  3.36943e-04
  4.78212e-04  6.55477e-04  6.82543e-04  5.50388e-04  3.74809e-04  2.29936e-04
  6.01187e-12  1.35218e-11  2.82918e-11  5.51943e-11  1.01338e-10  1.79483e-10
  3.24424e-10  6.58814e-10  1.61697e-09  4.58143e-09  1.33694e-08  3.71568e-08
  9.57454e-08  2.29018e-07  5.14328e-07  1.09847e-06  2.25519e-06  4.48548e-06
  8.68438e-06  1.63990e-05  3.01772e-05  5.39165e-05  9.29028e-05  1.52789e-04
  2.36302e-04  3.37107e-04  4.34377e-04  4.97059e-04  4.99482e-04  4.36168e-04
  3.32550e-04  2.38722e-04  2.03446e-04  2.45407e-04  3.23444e-04  3.51164e-04
  3.16613e-04  3.33885e-04  5.18719e-04  7.48075e-04  7.68431e-04  6.03197e-04
  4.00913e-04  2.41129e-04  1.59467e-12  3.62521e-12  7.73068e-12  1.55395e-11
  2.99710e-11  5.79659e-11  1.22452e-10  3.10286e-10  9.38512e-10  3.04016e-09
  9.53475e-09  2.75570e-08  7.25922e-08  1.75638e-07  3.95811e-07  8.42682e-07
  1.71477e-06  3.36364e-06  6.39448e-06  1.18100e-05  2.11824e-05  3.67804e-05
  6.14700e-05  9.80441e-05  1.47550e-04  2.06561e-04  2.64709e-04  3.05542e-04
  3.13630e-04  2.86405e-04  2.41223e-04  2.08485e-04  2.16834e-04  2.75962e-04
  3.59505e-04  4.16787e-04  4.33957e-04  4.79617e-04  6.41539e-04  7.96053e-04
  7.59500e-04  5.78579e-04  3.80129e-04  2.27597e-04  3.96473e-13  9.06669e-13
  1.96858e-12  4.10846e-12  8.53973e-12  1.90496e-11  5.00474e-11  1.59180e-10
  5.62924e-10  1.98548e-09  6.52646e-09  1.94335e-08  5.22235e-08  1.27872e-07
  2.89516e-07  6.15093e-07  1.24138e-06  2.40172e-06  4.48147e-06  8.09003e-06
  1.41331e-05  2.38364e-05  3.86262e-05  5.97238e-05  8.73275e-05  1.19463e-04
  1.51109e-04  1.74864e-04  1.84370e-04  1.79612e-04  1.70075e-04  1.72406e-04
  2.03758e-04  2.72431e-04  3.68854e-04  4.67582e-04  5.47339e-04  6.19525e-04
  7.04747e-04  7.38192e-04  6.50982e-04  4.85520e-04  3.19683e-04  1.93228e-04
  9.37321e-14  2.15651e-13  4.81047e-13  1.06869e-12  2.52567e-12  6.93380e-12
  2.29963e-11  8.65631e-11  3.35963e-10  1.24561e-09  4.23204e-09  1.29320e-08
  3.54682e-08  8.80871e-08  2.00900e-07  4.26962e-07  8.56287e-07  1.63640e-06
  3.00017e-06  5.29788e-06  9.02141e-06  1.47929e-05  2.32728e-05  3.49376e-05
  4.97088e-05  6.65261e-05  8.31508e-05  9.66836e-05  1.05125e-04  1.09510e-04
  1.15238e-04  1.31441e-04  1.68300e-04  2.32552e-04  3.22215e-04  4.23563e-04
  5.14925e-04  5.79954e-04  6.08994e-04  5.81390e-04  4.88951e-04  3.62133e-04
  2.41530e-04  1.48858e-04  2.17166e-14  5.05026e-14  1.19079e-13  2.96259e-13
  8.50166e-13  2.91758e-12  1.15055e-11  4.75849e-11  1.93706e-10  7.39763e-10
  2.57770e-09  8.07136e-09  2.26344e-08  5.72042e-08  1.31920e-07  2.81472e-07
  5.62789e-07  1.06534e-06  1.92368e-06  3.32980e-06  5.53784e-06  8.84749e-06
  1.35471e-05  1.98033e-05  2.75091e-05  3.61523e-05  4.48323e-05  5.25870e-05
  5.90877e-05  6.54890e-05  7.49723e-05  9.25655e-05  1.24004e-04  1.73454e-04
  2.40221e-04  3.15649e-04  3.83485e-04  4.26459e-04  4.32932e-04  3.98274e-04
  3.29292e-04  2.45300e-04  1.66862e-04  1.05458e-04  5.20377e-15  1.22986e-14
  3.22075e-14  9.58711e-14  3.38383e-13  1.36918e-12  5.91126e-12  2.54951e-11
  1.06040e-10  4.12269e-10  1.46648e-09  4.70120e-09  1.35055e-08  3.48661e-08
  8.16706e-08  1.75784e-07  3.51982e-07  6.62680e-07  1.18284e-06  2.01356e-06
  3.28072e-06  5.12243e-06  7.65874e-06  1.09422e-05  1.49025e-05  1.93200e-05
  2.38798e-05  2.83548e-05  3.29141e-05  3.84631e-05  4.68498e-05  6.07662e-05
  8.31716e-05  1.16058e-04  1.58570e-04  2.05239e-04  2.46140e-04  2.70353e-04
  2.70691e-04  2.46463e-04  2.03957e-04  1.54068e-04  1.07264e-04  6.96835e-05
  1.29880e-07  2.15057e-07  3.32915e-07  4.79176e-07  6.37987e-07  7.81961e-07
  8.78474e-07  9.01509e-07  8.44212e-07  7.25145e-07  5.84585e-07  4.72953e-07
  4.39038e-07  5.26043e-07  7.80407e-07  1.27563e-06  2.15329e-06  3.69008e-06
  6.40780e-06  1.12495e-05  1.98388e-05  3.47994e-05  6.00030e-05  1.00376e-04
  1.60554e-04  2.41561e-04  3.35856e-04  4.24146e-04  4.79615e-04  4.80885e-04
  4.26307e-04  3.36903e-04  2.41839e-04  1.61399e-04  1.02741e-04  6.43635e-05
  4.12433e-05  2.80456e-05  2.05504e-05  1.59595e-05  1.26870e-05  9.99622e-06
  7.64652e-06  5.62072e-06  2.34944e-07  3.98211e-07  6.31775e-07  9.31320e-07
  1.26649e-06  1.57782e-06  1.78909e-06  1.83632e-06  1.70054e-06  1.42500e-06
  1.10371e-06  8.48605e-07  7.55504e-07  8.89780e-07  1.30017e-06  2.05983e-06
  3.33306e-06  5.48002e-06  9.23180e-06  1.59889e-05  2.83030e-05  5.05643e-05
  8.97530e-05  1.55642e-04  2.58857e-04  4.04185e-04  5.78309e-04  7.41007e-04
  8.38212e-04  8.32096e-04  7.22548e-04  5.54257e-04  3.85355e-04  2.49273e-04
  1.54040e-04  9.45247e-05  6.07282e-05  4.27260e-05  3.30172e-05  2.69317e-05
  2.20949e-05  1.76401e-05  1.34871e-05  9.82279e-06  4.01469e-07  7.02111e-07
  1.15242e-06  1.75733e-06  2.46450e-06  3.14724e-06  3.62589e-06  3.73877e-06
  3.43081e-06  2.80231e-06  2.07674e-06  1.50927e-06  1.29553e-06  1.53240e-06
  2.24407e-06  3.45754e-06  5.31200e-06  8.21482e-06  1.30983e-05  2.18761e-05
  3.82340e-05  6.88809e-05  1.25194e-04  2.24406e-04  3.87244e-04  6.24706e-04
  9.06750e-04  1.13860e-03  1.22927e-03  1.18143e-03  1.00972e-03  7.66207e-04
  5.32761e-04  3.43469e-04  2.09196e-04  1.27036e-04  8.33194e-05  6.22742e-05
  5.17733e-05  4.46369e-05  3.77144e-05  3.03727e-05  2.31111e-05  1.66199e-05
  6.47314e-07  1.17829e-06  2.02330e-06  3.23087e-06  4.72887e-06  6.25526e-06
  7.38231e-06  7.68896e-06  7.01027e-06  5.58025e-06  3.94133e-06  2.68965e-06
  2.23661e-06  2.71955e-06  4.06450e-06  6.13722e-06  8.92781e-06  1.27772e-05
  1.87266e-05  2.91495e-05  4.88929e-05  8.72032e-05  1.60545e-04  2.95325e-04
  5.25259e-04  8.65948e-04  1.23395e-03  1.36602e-03  1.15165e-03  1.02563e-03
  9.22232e-04  7.51197e-04  5.94344e-04  4.10596e-04  2.52183e-04  1.53405e-04
  1.05665e-04  8.69762e-05  7.92268e-05  7.22694e-05  6.25878e-05  5.06042e-05
  3.81895e-05  2.70540e-05  9.82191e-07  1.87586e-06  3.41201e-06  5.78985e-06
  8.97554e-06  1.24579e-05  1.52088e-05  1.60986e-05  1.46225e-05  1.13391e-05
  7.60281e-06  4.83211e-06  3.90302e-06  4.98401e-06  7.72264e-06  1.15645e-05
  1.60690e-05  2.12350e-05  2.79635e-05  3.88726e-05  5.97555e-05  1.02054e-04
  1.86632e-04  3.47780e-04  6.29731e-04  1.04360e-03  1.40204e-03  1.12432e-03
  3.69971e-04  8.97293e-04  8.00801e-04  4.82078e-04  5.53596e-04  4.36356e-04
  2.68539e-04  1.64386e-04  1.24218e-04  1.17214e-04  1.17772e-04  1.12877e-04
  9.95890e-05  8.05928e-05  6.02472e-05  4.20256e-05  1.40022e-06  2.81520e-06
  5.48900e-06  1.00674e-05  1.68331e-05  2.49125e-05  3.18304e-05  3.44649e-05
  3.12428e-05  2.35648e-05  1.49284e-05  8.74885e-06  6.85758e-06  9.35145e-06
  1.51941e-05  2.28900e-05  3.09765e-05  3.84706e-05  4.55328e-05  5.45952e-05
  7.21029e-05  1.11060e-04  1.94711e-04  3.60165e-04  6.52149e-04  1.06449e-03
  1.32637e-03  8.41351e-04  1.14557e-03  3.02041e-03  2.12412e-03  6.83651e-04
  6.25370e-04  4.50299e-04  2.54556e-04  1.56922e-04  1.39030e-04  1.53608e-04
  1.67296e-04  1.66178e-04  1.48877e-04  1.20788e-04  8.96743e-05  6.17293e-05
  1.89016e-06  3.95454e-06  8.31133e-06  1.67671e-05  3.09103e-05  4.97733e-05
  6.75196e-05  7.52970e-05  6.81406e-05  4.97979e-05  2.96236e-05  1.58309e-05
  1.19987e-05  1.76790e-05  3.03401e-05  4.66668e-05  6.30520e-05  7.60047e-05
  8.33192e-05  8.63225e-05  9.23543e-05  1.16435e-04  1.82644e-04  3.24942e-04
  5.77150e-04  9.11062e-04  1.05102e-03  6.33843e-04  1.57151e-03  2.47347e-03
  1.34758e-03  9.18399e-04  7.74708e-04  4.38859e-04  2.13478e-04  1.40329e-04
  1.56585e-04  1.94470e-04  2.19320e-04  2.23010e-04  2.04230e-04  1.67698e-04
  1.24508e-04  8.49815e-05  2.51253e-06  5.22004e-06  1.16119e-05  2.60283e-05
  5.42239e-05  9.74943e-05  1.43073e-04  1.65689e-04  1.49511e-04  1.05197e-04
  5.83125e-05  2.81431e-05  2.05929e-05  3.30403e-05  6.00909e-05  9.56672e-05
  1.32318e-04  1.60410e-04  1.70420e-04  1.59674e-04  1.38622e-04  1.29336e-04
  1.59153e-04  2.56337e-04  4.40212e-04  6.76422e-04  7.72812e-04  5.02382e-04
  6.20605e-04  8.49824e-04  3.94902e-04  8.29335e-04  7.07178e-04  3.53833e-04
  1.60419e-04  1.33742e-04  1.83431e-04  2.29722e-04  2.54311e-04  2.65565e-04
  2.53628e-04  2.13793e-04  1.60042e-04  1.08907e-04  3.62939e-06  6.84443e-06
  1.48238e-05  3.59364e-05  8.62489e-05  1.79099e-04  2.92200e-04  3.55855e-04
  3.19912e-04  2.15015e-04  1.10216e-04  4.78531e-05  3.41267e-05  5.97527e-05
  1.14911e-04  1.91383e-04  2.76765e-04  3.47552e-04  3.72134e-04  3.33362e-04
  2.51904e-04  1.74645e-04  1.43229e-04  1.81219e-04  2.93763e-04  4.52817e-04
  5.70713e-04  5.79262e-04  6.70719e-04  8.25459e-04  8.03934e-04  7.52860e-04
  5.00947e-04  2.36117e-04  1.23066e-04  1.45823e-04  2.10799e-04  2.45872e-04
  2.64044e-04  2.88210e-04  2.89860e-04  2.51331e-04  1.90090e-04  1.29463e-04
  6.31274e-06  1.04625e-05  1.88538e-05  4.22696e-05  1.12925e-04  2.81421e-04
  5.33109e-04  6.99708e-04  6.30330e-04  4.03025e-04  1.90372e-04  7.50678e-05
  5.38077e-05  1.01816e-04  2.04770e-04  3.58116e-04  5.47515e-04  7.21716e-04
  7.93293e-04  7.04964e-04  5.01196e-04  2.92394e-04  1.59921e-04  1.24874e-04
  1.72248e-04  2.69075e-04  3.70501e-04  4.52722e-04  5.48914e-04  6.35776e-04
  6.13105e-04  4.76939e-04  2.85556e-04  1.41464e-04  1.07813e-04  1.60417e-04
  2.23587e-04  2.53661e-04  2.78023e-04  3.10431e-04  3.15299e-04  2.75032e-04
  2.09013e-04  1.42807e-04  1.25586e-05  2.07857e-05  3.20265e-05  5.00905e-05
  1.07770e-04  3.12078e-04  7.34821e-04  1.10044e-03  1.03014e-03  6.37521e-04
  2.80768e-04  1.03970e-04  7.91992e-05  1.57485e-04  3.23959e-04  5.89083e-04
  9.38269e-04  1.25466e-03  1.37031e-03  1.24387e-03  9.15783e-04  5.19371e-04
  2.32318e-04  1.03995e-04  9.15768e-05  1.38470e-04  1.98844e-04  2.47777e-04
  2.84126e-04  3.02561e-04  2.79973e-04  2.10735e-04  1.26016e-04  7.74429e-05
  9.48182e-05  1.58362e-04  2.21297e-04  2.64930e-04  3.02244e-04  3.29614e-04
  3.24704e-04  2.80376e-04  2.13744e-04  1.47128e-04  2.42560e-05  4.47170e-05
  7.51297e-05  1.05082e-04  1.14180e-04  1.75955e-04  5.26203e-04  1.05212e-03
  1.17311e-03  7.57721e-04  3.25329e-04  1.20846e-04  1.04440e-04  2.09781e-04
  4.27943e-04  7.84502e-04  1.21968e-03  1.39119e-03  1.17258e-03  1.21342e-03
  1.28365e-03  8.41402e-04  3.65329e-04  1.22786e-04  5.62889e-05  7.14754e-05
  1.05652e-04  1.27342e-04  1.30844e-04  1.22192e-04  1.03330e-04  7.37172e-05
  4.44718e-05  3.95453e-05  7.41047e-05  1.35832e-04  1.98499e-04  2.51199e-04
  2.93947e-04  3.17871e-04  3.09958e-04  2.68223e-04  2.06707e-04  1.44204e-04
  4.04010e-05  8.29625e-05  1.61804e-04  2.75079e-04  3.34224e-04  1.88397e-04
  1.15057e-04  4.29773e-04  7.71517e-04  5.99534e-04  2.71818e-04  1.09259e-04
  1.12338e-04  2.24410e-04  4.42629e-04  7.79660e-04  1.06424e-03  7.06968e-04
  1.05668e-04  3.51496e-04  1.43952e-03  1.18342e-03  5.19891e-04  1.66282e-04
  6.06174e-05  6.63354e-05  1.00706e-04  1.23244e-04  1.23607e-04  1.08528e-04
  8.58204e-05  5.93770e-05  3.70897e-05  3.45005e-05  6.21449e-05  1.12534e-04
  1.68297e-04  2.19937e-04  2.63965e-04  2.90636e-04  2.87358e-04  2.52072e-04
  1.97083e-04  1.39439e-04  5.53084e-05  1.20528e-04  2.56114e-04  4.97652e-04
  7.65036e-04  6.79392e-04  2.19015e-04  1.02931e-04  2.81610e-04  2.97427e-04
  1.54236e-04  6.77696e-05  8.73826e-05  1.83081e-04  3.48561e-04  5.64487e-04
  6.42422e-04  2.76087e-04  8.26952e-05  6.60637e-04  1.83070e-03  1.38404e-03
  5.98607e-04  2.01061e-04  9.00894e-05  1.08790e-04  1.63593e-04  2.04922e-04
  2.15444e-04  1.98518e-04  1.63643e-04  1.21325e-04  8.41346e-05  6.82254e-05
  8.42365e-05  1.26148e-04  1.77834e-04  2.28016e-04  2.70432e-04  2.94688e-04
  2.89145e-04  2.52707e-04  1.97535e-04  1.40013e-04  6.19594e-05  1.35679e-04
  2.90752e-04  5.77577e-04  9.54459e-04  1.08162e-03  6.65635e-04  2.14248e-04
  1.01182e-04  1.17695e-04  9.20255e-05  6.62229e-05  8.79870e-05  1.50270e-04
  2.44041e-04  3.43346e-04  3.60491e-04  3.11871e-04  6.65164e-04  1.54234e-03
  1.85770e-03  1.19718e-03  5.25285e-04  2.01709e-04  1.28042e-04  1.75510e-04
  2.56330e-04  3.14887e-04  3.30139e-04  3.06542e-04  2.56720e-04  1.99004e-04
  1.50484e-04  1.29616e-04  1.50117e-04  2.04948e-04  2.70567e-04  3.25641e-04
  3.59834e-04  3.67563e-04  3.43317e-04  2.89411e-04  2.20112e-04  1.52744e-04
  5.80404e-05  1.22104e-04  2.48744e-04  4.67248e-04  7.42810e-04  8.76444e-04
  6.57354e-04  2.80500e-04  9.64763e-05  1.18885e-04  1.93604e-04  2.37634e-04
  2.39487e-04  2.23603e-04  2.23910e-04  2.40451e-04  2.58009e-04  3.60335e-04
  7.36871e-04  1.18850e-03  1.16968e-03  7.46188e-04  3.58563e-04  1.76253e-04
  1.61834e-04  2.38968e-04  3.34460e-04  3.90654e-04  3.92801e-04  3.58431e-04
  3.02019e-04  2.42731e-04  1.98385e-04  1.91914e-04  2.45221e-04  3.50458e-04
  4.66415e-04  5.42302e-04  5.57957e-04  5.31205e-04  4.70421e-04  3.78297e-04
  2.74802e-04  1.82836e-04  4.72629e-05  9.25596e-05  1.72579e-04  2.93284e-04
  4.23612e-04  4.71017e-04  3.58385e-04  1.73255e-04  9.72744e-05  1.86669e-04
  3.49579e-04  4.45229e-04  4.01600e-04  2.91815e-04  2.15372e-04  1.85840e-04
  1.89264e-04  2.54872e-04  4.16044e-04  5.65661e-04  5.37999e-04  3.67590e-04
  2.09354e-04  1.47754e-04  1.83652e-04  2.77644e-04  3.69140e-04  4.03029e-04
  3.79482e-04  3.38202e-04  2.90871e-04  2.42668e-04  2.10417e-04  2.28178e-04
  3.31518e-04  5.16973e-04  7.31142e-04  8.62437e-04  8.41073e-04  7.73129e-04
  6.80447e-04  5.32191e-04  3.68294e-04  2.32504e-04  3.52494e-05  6.30659e-05
  1.05162e-04  1.57333e-04  1.99348e-04  1.97327e-04  1.38874e-04  7.32400e-05
  7.99856e-05  1.86411e-04  3.29051e-04  3.89775e-04  3.17517e-04  2.02026e-04
  1.34421e-04  1.12744e-04  1.12269e-04  1.32903e-04  1.78261e-04  2.17494e-04
  2.08611e-04  1.59602e-04  1.19309e-04  1.27067e-04  1.91030e-04  2.87442e-04
  3.65836e-04  3.79170e-04  3.38004e-04  2.94295e-04  2.59331e-04  2.21669e-04
  1.95866e-04  2.29523e-04  3.70310e-04  6.11260e-04  9.30612e-04  1.18646e-03
  1.05081e-03  9.91755e-04  9.61728e-04  7.53633e-04  4.97870e-04  2.97677e-04
  2.56872e-05  4.18264e-05  6.17964e-05  7.98330e-05  8.54932e-05  7.04154e-05
  4.18693e-05  2.76438e-05  5.67602e-05  1.29442e-04  2.04339e-04  2.21991e-04
  1.66511e-04  9.37108e-05  5.63443e-05  4.99816e-05  5.20189e-05  5.53837e-05
  6.29527e-05  7.15671e-05  7.26611e-05  6.83106e-05  7.57201e-05  1.14016e-04
  1.88526e-04  2.80832e-04  3.50423e-04  3.61256e-04  3.22980e-04  2.78812e-04
  2.42210e-04  2.02022e-04  1.74659e-04  2.21430e-04  4.27212e-04  8.27389e-04
  1.42115e-03  1.96371e-03  1.29137e-03  1.14100e-03  1.28927e-03  1.00994e-03
  6.37114e-04  3.63272e-04  1.96036e-05  2.96300e-05  3.96209e-05  4.50460e-05
  4.13676e-05  2.93090e-05  1.85188e-05  2.28853e-05  4.94562e-05  9.09391e-05
  1.26932e-04  1.33549e-04  1.02678e-04  5.75726e-05  2.94452e-05  2.24452e-05
  2.26517e-05  2.20562e-05  2.22508e-05  2.50255e-05  2.90078e-05  3.67847e-05
  5.90640e-05  1.08103e-04  1.85905e-04  2.75369e-04  3.43038e-04  3.60679e-04
  3.32191e-04  2.86038e-04  2.37521e-04  1.87354e-04  1.59757e-04  2.34656e-04
  5.97377e-04  1.55454e-03  2.77110e-03  2.97019e-03  2.55515e-03  1.56226e-03
  1.55982e-03  1.18620e-03  7.26560e-04  4.03957e-04  1.64302e-05  2.40523e-05
  3.09309e-05  3.39592e-05  3.16239e-05  2.74088e-05  2.87343e-05  4.03110e-05
  6.03963e-05  8.31892e-05  1.00651e-04  1.02792e-04  8.40357e-05  5.36465e-05
  2.92906e-05  1.82630e-05  1.56640e-05  1.65799e-05  2.04062e-05  2.49996e-05
  2.76922e-05  3.41243e-05  5.81304e-05  1.11812e-04  1.94823e-04  2.88040e-04
  3.58164e-04  3.77978e-04  3.48393e-04  2.93544e-04  2.33173e-04  1.76810e-04
  1.52139e-04  2.39762e-04  6.12113e-04  1.38380e-03  1.85886e-03  2.70711e-03
  3.00825e-03  1.57436e-03  1.45752e-03  1.13650e-03  7.09705e-04  3.99321e-04
  1.51034e-05  2.23091e-05  2.91715e-05  3.32528e-05  3.39435e-05  3.53608e-05
  4.33937e-05  5.78565e-05  7.35525e-05  8.83517e-05  1.02956e-04  1.14439e-04
  1.13220e-04  9.16275e-05  5.85096e-05  3.21614e-05  2.07120e-05  2.26336e-05
  3.35425e-05  4.30502e-05  4.32148e-05  4.41658e-05  6.77124e-05  1.29655e-04
  2.28234e-04  3.38327e-04  4.16530e-04  4.27697e-04  3.77597e-04  3.04949e-04
  2.37037e-04  1.79503e-04  1.51292e-04  2.14187e-04  4.50718e-04  7.94931e-04
  1.12991e-03  2.19979e-03  1.80681e-03  1.00298e-03  1.05936e-03  8.98412e-04
  5.98469e-04  3.52967e-04  1.46117e-05  2.22441e-05  3.01926e-05  3.57957e-05
  3.73048e-05  3.77989e-05  4.39575e-05  5.68740e-05  7.22616e-05  9.32223e-05
  1.35173e-04  2.11221e-04  2.83490e-04  2.67283e-04  1.68889e-04  7.85510e-05
  3.61174e-05  3.07870e-05  4.53817e-05  5.89991e-05  5.77612e-05  5.62522e-05
  8.54390e-05  1.67496e-04  3.01749e-04  4.53231e-04  5.51016e-04  5.34268e-04
  4.34818e-04  3.41115e-04  2.72994e-04  2.13443e-04  1.67773e-04  1.83884e-04
  3.22358e-04  5.74862e-04  9.07128e-04  1.17584e-03  8.93443e-04  6.85230e-04
  7.29418e-04  6.44878e-04  4.60830e-04  2.89576e-04  1.41358e-05  2.22788e-05
  3.14699e-05  3.86362e-05  4.00053e-05  3.59777e-05  3.42088e-05  4.16195e-05
  5.90797e-05  9.60696e-05  2.01927e-04  4.80586e-04  8.46910e-04  8.38786e-04
  4.68875e-04  1.79380e-04  6.58187e-05  4.13329e-05  5.01642e-05  6.15562e-05
  6.04603e-05  6.44559e-05  1.10809e-04  2.30668e-04  4.31562e-04  6.69027e-04
  8.13108e-04  7.31893e-04  5.72579e-04  5.31469e-04  4.24835e-04  3.07208e-04
  2.26784e-04  1.79264e-04  2.25297e-04  3.67229e-04  5.26431e-04  5.87972e-04
  5.31124e-04  5.12011e-04  5.23906e-04  4.65603e-04  3.50699e-04  2.33914e-04
  1.31160e-05  2.12518e-05  3.10159e-05  3.94817e-05  4.20439e-05  3.70033e-05
  3.14760e-05  3.74186e-05  6.27060e-05  1.17131e-04  2.73346e-04  9.14064e-04
  2.20385e-03  2.26410e-03  1.04911e-03  3.22695e-04  1.08438e-04  5.91184e-05
  5.21049e-05  5.29746e-05  5.23816e-05  6.91486e-05  1.42763e-04  3.16399e-04
  6.19060e-04  1.01234e-03  1.27181e-03  1.09826e-03  1.16650e-03  1.72635e-03
  9.95087e-04  4.97707e-04  3.76602e-04  2.36248e-04  1.75722e-04  2.17937e-04
  2.95232e-04  3.49767e-04  3.81325e-04  4.09598e-04  4.13468e-04  3.67421e-04
  2.85408e-04  1.98487e-04  1.14044e-05  1.87094e-05  2.77179e-05  3.61253e-05
  4.02337e-05  3.86752e-05  3.83864e-05  5.53902e-05  1.10732e-04  2.20785e-04
  3.54599e-04  8.11394e-04  2.80520e-03  3.33057e-03  1.36764e-03  3.91651e-04
  1.52030e-04  8.36285e-05  5.51583e-05  4.18194e-05  4.15237e-05  7.25476e-05
  1.74126e-04  4.02236e-04  8.18059e-04  1.41963e-03  1.89604e-03  1.62004e-03
  2.53733e-03  4.49089e-03  1.67857e-03  8.30312e-04  7.07209e-04  3.66652e-04
  1.82132e-04  1.65204e-04  2.23255e-04  2.92296e-04  3.49965e-04  3.84787e-04
  3.81251e-04  3.34984e-04  2.61839e-04  1.85097e-04  9.31695e-06  1.51776e-05
  2.22712e-05  2.89163e-05  3.29708e-05  3.48459e-05  4.25012e-05  7.65422e-05
  1.81528e-04  4.46925e-04  8.93230e-04  9.06225e-04  6.34904e-04  8.69854e-04
  5.93318e-04  3.35207e-04  1.88783e-04  1.04327e-04  5.57742e-05  3.16293e-05
  3.19950e-05  7.25557e-05  1.90363e-04  4.47669e-04  9.25746e-04  1.65125e-03
  2.24763e-03  1.57433e-03  1.76299e-03  2.85360e-03  1.40327e-03  1.63178e-03
  1.14949e-03  4.85423e-04  2.07958e-04  1.84517e-04  2.58299e-04  3.40365e-04
  3.98969e-04  4.23682e-04  4.06394e-04  3.49266e-04  2.69760e-04  1.89767e-04
  7.42167e-06  1.17833e-05  1.66654e-05  2.07396e-05  2.30302e-05  2.54479e-05
  3.64757e-05  7.73695e-05  2.02853e-04  5.66192e-04  1.50411e-03  2.87044e-03
  2.27888e-03  8.24718e-04  4.24118e-04  3.38579e-04  2.03134e-04  1.05237e-04
  4.87293e-05  2.26408e-05  2.42910e-05  6.55680e-05  1.79537e-04  4.23220e-04
  8.65828e-04  1.50545e-03  1.92879e-03  1.08505e-03  1.39813e-03  3.82207e-03
  2.74580e-03  2.01214e-03  1.13259e-03  4.53883e-04  2.20791e-04  2.49309e-04
  3.59611e-04  4.47517e-04  4.89183e-04  4.93926e-04  4.60655e-04  3.88908e-04
  2.95965e-04  2.05507e-04  6.23636e-06  9.60272e-06  1.29057e-05  1.48547e-05
  1.50150e-05  1.61809e-05  2.62725e-05  6.09008e-05  1.57034e-04  4.14832e-04
  1.05918e-03  2.18089e-03  2.55286e-03  1.42245e-03  5.96846e-04  3.13858e-04
  1.70679e-04  8.46841e-05  4.03168e-05  2.41470e-05  2.68188e-05  5.66027e-05
  1.45054e-04  3.39140e-04  6.79195e-04  1.12665e-03  1.38015e-03  1.02483e-03
  1.53994e-03  3.12948e-03  1.96967e-03  1.14812e-03  6.85101e-04  3.28270e-04
  2.37944e-04  3.43720e-04  4.94067e-04  5.77449e-04  5.84269e-04  5.60307e-04
  5.13696e-04  4.31127e-04  3.25504e-04  2.23625e-04  6.07238e-06  9.37430e-06
  1.25162e-05  1.39634e-05  1.32438e-05  1.42809e-05  2.52453e-05  5.28933e-05
  1.07814e-04  2.22348e-04  4.49789e-04  7.73145e-04  9.06723e-04  6.54142e-04
  3.68287e-04  2.13621e-04  1.21277e-04  6.82824e-05  5.91285e-05  7.25837e-05
  7.42646e-05  7.07490e-05  1.08862e-04  2.35206e-04  4.67789e-04  7.60448e-04
  9.53180e-04  9.03611e-04  9.38058e-04  1.09680e-03  8.23434e-04  5.84013e-04
  3.98474e-04  2.57530e-04  2.76157e-04  4.34842e-04  6.11105e-04  6.87859e-04
  6.56460e-04  6.00475e-04  5.43674e-04  4.56732e-04  3.44473e-04  2.35581e-04
  7.00260e-06  1.15168e-05  1.68190e-05  2.09287e-05  2.18249e-05  2.46853e-05
  4.32403e-05  7.39075e-05  9.88616e-05  1.25745e-04  1.74201e-04  2.38939e-04
  2.74000e-04  2.48444e-04  1.99194e-04  1.51263e-04  1.02566e-04  8.68680e-05
  1.56707e-04  2.55811e-04  2.53734e-04  1.63592e-04  1.05304e-04  1.49839e-04
  2.96997e-04  4.96250e-04  6.55708e-04  7.00222e-04  6.68076e-04  6.11652e-04
  5.15138e-04  4.08060e-04  2.99297e-04  2.42182e-04  3.04120e-04  4.67393e-04
  6.36103e-04  7.08395e-04  6.68767e-04  6.02570e-04  5.42049e-04  4.55679e-04
  3.44332e-04  2.35785e-04  8.76860e-06  1.58937e-05  2.67149e-05  3.95704e-05
  4.68494e-05  4.64505e-05  6.93608e-05  1.14985e-04  1.20934e-04  9.27143e-05
  7.46554e-05  8.16994e-05  1.05783e-04  1.33357e-04  1.54823e-04  1.55775e-04
  1.24396e-04  1.30384e-04  3.39572e-04  6.61766e-04  6.85870e-04  4.05376e-04
  1.64646e-04  1.02666e-04  1.83159e-04  3.30405e-04  4.67263e-04  5.37516e-04
  5.34048e-04  4.85604e-04  4.15833e-04  3.33562e-04  2.55715e-04  2.28781e-04
  2.91650e-04  4.24286e-04  5.56625e-04  6.21403e-04  6.07070e-04  5.63170e-04
  5.09686e-04  4.28436e-04  3.24835e-04  2.23833e-04  1.06128e-05  2.10349e-05
  4.02369e-05  7.03969e-05  9.63494e-05  7.86546e-05  6.16722e-05  1.18446e-04
  1.33556e-04  7.62343e-05  3.25933e-05  3.20949e-05  6.69333e-05  1.20305e-04
  1.74960e-04  2.04104e-04  1.66462e-04  1.22938e-04  3.50148e-04  9.80633e-04
  1.28691e-03  7.75722e-04  2.75622e-04  8.97491e-05  1.19421e-04  2.42586e-04
  3.72785e-04  4.56092e-04  4.75444e-04  4.43889e-04  3.81548e-04  3.03435e-04
  2.32177e-04  2.05133e-04  2.47641e-04  3.42354e-04  4.39802e-04  4.98954e-04
  5.12549e-04  4.96985e-04  4.56263e-04  3.84820e-04  2.93713e-04  2.04554e-04
  1.14136e-05  2.39063e-05  4.96184e-05  9.75818e-05  1.56024e-04  1.40177e-04
  6.20031e-05  1.03166e-04  1.27481e-04  6.21729e-05  1.55298e-05  2.33247e-05
  7.36792e-05  1.42727e-04  2.09761e-04  2.45318e-04  1.90506e-04  8.39951e-05
  1.45815e-04  8.08251e-04  1.66230e-03  1.05643e-03  3.59456e-04  8.83218e-05
  9.35434e-05  2.15576e-04  3.55945e-04  4.56767e-04  4.94995e-04  4.74302e-04
  4.09575e-04  3.19990e-04  2.33633e-04  1.86029e-04  1.98772e-04  2.59543e-04
  3.32925e-04  3.90355e-04  4.22534e-04  4.27772e-04  4.00974e-04  3.41776e-04
  2.63646e-04  1.85888e-04  1.04260e-05  2.20648e-05  4.66207e-05  9.52495e-05
  1.69086e-04  2.13016e-04  1.85361e-04  1.78786e-04  1.34189e-04  5.71327e-05
  1.87935e-05  4.13336e-05  1.06148e-04  1.74966e-04  2.22245e-04  2.27344e-04
  1.58252e-04  1.18015e-04  3.63178e-04  1.15430e-03  1.70590e-03  1.01611e-03
  3.36348e-04  7.89821e-05  9.60251e-05  2.34990e-04  3.97882e-04  5.23585e-04
  5.83990e-04  5.72244e-04  4.94871e-04  3.78052e-04  2.60988e-04  1.83258e-04
  1.66592e-04  2.01128e-04  2.58365e-04  3.15841e-04  3.61709e-04  3.83752e-04
  3.69723e-04  3.19538e-04  2.48444e-04  1.76158e-04  7.98566e-06  1.63445e-05
  3.31624e-05  6.53383e-05  1.17524e-04  1.75478e-04  2.04175e-04  1.81684e-04
  1.16953e-04  5.43924e-05  3.53211e-05  7.75184e-05  1.53951e-04  2.03850e-04
  2.04071e-04  1.63938e-04  1.02003e-04  1.75438e-04  6.42233e-04  1.25568e-03
  1.25576e-03  6.88370e-04  2.26215e-04  6.57056e-05  1.19696e-04  2.82216e-04
  4.69262e-04  6.21035e-04  7.07817e-04  7.06222e-04  6.05979e-04  4.49248e-04
  2.95817e-04  1.91975e-04  1.59660e-04  1.85954e-04  2.40300e-04  3.02391e-04
  3.61337e-04  3.98109e-04  3.91029e-04  3.38310e-04  2.60504e-04  1.82221e-04
  5.25040e-06  9.95595e-06  1.85107e-05  3.34399e-05  5.69797e-05  8.64744e-05
  1.08045e-04  1.03475e-04  7.50641e-05  4.79557e-05  5.29934e-05  1.10321e-04
  1.85538e-04  2.04328e-04  1.61514e-04  1.00844e-04  5.92744e-05  1.33469e-04
  4.11960e-04  6.78407e-04  6.18575e-04  3.38159e-04  1.17519e-04  6.30979e-05
  1.52994e-04  3.29766e-04  5.27116e-04  6.90874e-04  7.95584e-04  8.01399e-04
  6.76630e-04  4.83586e-04  3.05135e-04  1.94476e-04  1.75101e-04  2.27733e-04
  3.10307e-04  3.93060e-04  4.63110e-04  5.07186e-04  4.94139e-04  4.17041e-04
  3.09637e-04  2.08405e-04  3.33614e-06  5.54823e-06  8.89342e-06  1.38716e-05
  2.12706e-05  3.13449e-05  4.12655e-05  4.52790e-05  4.21035e-05  4.05563e-05
  5.88834e-05  1.09883e-04  1.60125e-04  1.52554e-04  1.01945e-04  5.57531e-05
  3.41758e-05  6.63865e-05  1.66453e-04  2.53106e-04  2.30765e-04  1.32406e-04
  5.93077e-05  7.25247e-05  1.79109e-04  3.49988e-04  5.32703e-04  6.79556e-04
  7.71444e-04  7.70127e-04  6.39243e-04  4.42903e-04  2.69706e-04  1.81542e-04
  2.13541e-04  3.50750e-04  5.48777e-04  7.18372e-04  7.49704e-04  7.45527e-04
  7.03683e-04  5.69810e-04  4.00226e-04  2.54806e-04  2.80906e-06  4.10869e-06
  5.50697e-06  6.77857e-06  8.08297e-06  1.02750e-05  1.41239e-05  1.91062e-05
  2.43564e-05  3.19510e-05  4.90477e-05  7.86555e-05  9.88236e-05  8.38938e-05
  5.24464e-05  3.17755e-05  2.41236e-05  3.17677e-05  5.72730e-05  8.05029e-05
  7.57652e-05  5.06297e-05  4.17719e-05  8.32576e-05  1.86476e-04  3.33333e-04
  4.80619e-04  5.86447e-04  6.36455e-04  6.14337e-04  5.03147e-04  3.45150e-04
  2.11251e-04  1.76187e-04  3.14279e-04  6.56635e-04  1.22771e-03  1.77121e-03
  1.42692e-03  1.10187e-03  1.01362e-03  7.90666e-04  5.22963e-04  3.13921e-04
  3.69615e-06  5.51845e-06  7.48211e-06  8.94436e-06  9.28956e-06  8.78700e-06
  8.90958e-06  1.11444e-05  1.57866e-05  2.30321e-05  3.46485e-05  4.97413e-05
  5.72954e-05  4.86658e-05  3.52376e-05  2.84464e-05  2.49391e-05  2.21334e-05
  2.37626e-05  2.87971e-05  3.01741e-05  2.89210e-05  4.12837e-05  8.81506e-05
  1.78010e-04  2.95518e-04  4.03936e-04  4.67786e-04  4.77576e-04  4.38539e-04
  3.55075e-04  2.49280e-04  1.71212e-04  2.13015e-04  5.44192e-04  1.34633e-03
  2.49204e-03  3.46481e-03  2.36451e-03  1.42265e-03  1.34968e-03  1.02527e-03
  6.43374e-04  3.67924e-04  5.63567e-06  9.09038e-06  1.34959e-05  1.77636e-05
  1.99132e-05  1.85858e-05  1.50045e-05  1.23294e-05  1.29991e-05  1.80730e-05
  2.80573e-05  4.08083e-05  4.90630e-05  4.80334e-05  4.31975e-05  3.96854e-05
  3.44796e-05  2.63599e-05  2.12757e-05  2.27913e-05  2.63476e-05  3.02926e-05
  4.59433e-05  9.00824e-05  1.68602e-04  2.65989e-04  3.49153e-04  3.87858e-04
  3.76607e-04  3.30705e-04  2.65537e-04  1.96511e-04  1.62004e-04  2.59877e-04
  7.30562e-04  1.88624e-03  2.79761e-03  2.68601e-03  2.57710e-03  1.63215e-03
  1.56735e-03  1.15854e-03  7.04970e-04  3.93253e-04  7.95754e-06  1.36155e-05
  2.15769e-05  3.03246e-05  3.59230e-05  3.44038e-05  2.65532e-05  1.81679e-05
  1.51105e-05  2.05322e-05  3.42825e-05  5.10783e-05  6.21621e-05  6.46604e-05
  6.39407e-05  6.19958e-05  5.41763e-05  4.09636e-05  3.23724e-05  3.40823e-05
  3.84585e-05  4.09896e-05  5.45091e-05  9.79493e-05  1.76937e-04  2.74284e-04
  3.55533e-04  3.89724e-04  3.71661e-04  3.20458e-04  2.57047e-04  1.97036e-04
  1.71384e-04  2.54123e-04  5.96635e-04  1.36281e-03  2.40364e-03  3.39141e-03
  2.69048e-03  1.64365e-03  1.48411e-03  1.09000e-03  6.68236e-04  3.75653e-04
  9.78254e-06  1.73373e-05  2.85609e-05  4.17034e-05  5.09502e-05  4.95664e-05
  3.80662e-05  2.54746e-05  2.16531e-05  3.27327e-05  5.77424e-05  8.29524e-05
  9.21273e-05  9.15745e-05  9.66893e-05  1.00734e-04  8.92433e-05  6.52604e-05
  4.81558e-05  4.85427e-05  5.37510e-05  5.48099e-05  6.88169e-05  1.21336e-04
  2.20769e-04  3.47011e-04  4.55772e-04  5.03247e-04  4.80216e-04  4.13720e-04
  3.32279e-04  2.52784e-04  2.01425e-04  2.28913e-04  3.99187e-04  7.76605e-04
  1.53279e-03  2.26114e-03  1.66170e-03  1.23042e-03  1.13534e-03  8.62721e-04
  5.52738e-04  3.22588e-04  1.03271e-05  1.85133e-05  3.09156e-05  4.58377e-05
  5.69302e-05  5.65250e-05  4.51280e-05  3.31744e-05  3.34371e-05  5.84330e-05
  1.12889e-04  1.63384e-04  1.56487e-04  1.34427e-04  1.57600e-04  1.76621e-04
  1.50309e-04  9.85902e-05  6.06666e-05  5.42336e-05  6.08738e-05  6.57193e-05
  8.97963e-05  1.67848e-04  3.15521e-04  5.09748e-04  6.81271e-04  7.48388e-04
  7.00450e-04  5.98960e-04  4.80319e-04  3.59791e-04  2.62440e-04  2.30706e-04
  3.04774e-04  4.93561e-04  7.68053e-04  9.29853e-04  8.45201e-04  8.13050e-04
  7.73169e-04  6.13415e-04  4.16819e-04  2.56695e-04  9.35733e-06  1.65722e-05
  2.73680e-05  4.03990e-05  5.08987e-05  5.35376e-05  4.92287e-05  4.59253e-05
  5.52689e-05  1.00736e-04  2.24241e-04  3.78438e-04  3.22798e-04  2.09554e-04
  3.04199e-04  3.45386e-04  2.57591e-04  1.41777e-04  6.65203e-05  4.64917e-05
  5.46195e-05  7.08228e-05  1.18023e-04  2.40896e-04  4.69228e-04  7.80038e-04
  1.04805e-03  1.08850e-03  9.46024e-04  8.25738e-04  6.60399e-04  4.89843e-04
  3.51875e-04  2.60858e-04  2.57488e-04  3.33946e-04  4.33054e-04  4.94445e-04
  5.21784e-04  5.43946e-04  5.18472e-04  4.25405e-04  3.05281e-04  1.98636e-04
  7.35939e-06  1.26487e-05  2.03444e-05  2.98302e-05  3.93345e-05  4.79644e-05
  5.82131e-05  7.44857e-05  1.00971e-04  1.55762e-04  3.49996e-04  8.09573e-04
  7.02102e-04  3.06014e-04  6.84677e-04  6.97497e-04  4.24791e-04  1.94060e-04
  7.04882e-05  3.38121e-05  4.26279e-05  7.47225e-05  1.53740e-04  3.33871e-04
  6.66606e-04  1.13696e-03  1.50918e-03  1.32644e-03  1.01202e-03  1.27168e-03
  9.11938e-04  6.21641e-04  4.76915e-04  3.18698e-04  2.35922e-04  2.39667e-04
  2.82577e-04  3.28305e-04  3.67430e-04  3.88648e-04  3.70813e-04  3.11721e-04
  2.33039e-04  1.58443e-04  5.15882e-06  8.58801e-06  1.35968e-05  2.05654e-05
  3.06500e-05  4.72643e-05  7.66604e-05  1.26400e-04  2.00106e-04  2.75171e-04
  3.38267e-04  8.47878e-04  7.47147e-04  2.72203e-04  1.32355e-03  1.15093e-03
  5.85454e-04  2.36373e-04  7.67121e-05  2.83144e-05  3.73363e-05  8.38499e-05
  1.92162e-04  4.22744e-04  8.47858e-04  1.46540e-03  1.89633e-03  1.26074e-03
  1.28750e-03  3.00246e-03  1.55560e-03  8.99906e-04  6.95665e-04  4.03200e-04
  2.34437e-04  1.95964e-04  2.22794e-04  2.66482e-04  3.04398e-04  3.21298e-04
  3.05642e-04  2.59394e-04  1.97703e-04  1.37467e-04  3.36539e-06  5.55346e-06
  9.05396e-06  1.50936e-05  2.66966e-05  5.02065e-05  9.70201e-05  1.87332e-04
  3.55534e-04  6.18962e-04  7.84529e-04  6.65758e-04  7.28898e-05  1.06817e-04
  1.34800e-03  1.18765e-03  5.83758e-04  2.34347e-04  8.00534e-05  3.20694e-05
  4.20660e-05  9.69983e-05  2.20840e-04  4.71645e-04  9.22531e-04  1.56085e-03
  1.91623e-03  1.13063e-03  2.51429e-03  3.70966e-03  1.96547e-03  1.33669e-03
  9.37502e-04  4.62232e-04  2.33066e-04  1.91704e-04  2.30997e-04  2.80472e-04
  3.13528e-04  3.22182e-04  3.00883e-04  2.52688e-04  1.91512e-04  1.32771e-04
  2.15826e-06  3.68421e-06  6.50179e-06  1.22199e-05  2.44630e-05  5.05583e-05
  1.04784e-04  2.16793e-04  4.49996e-04  9.05833e-04  1.51596e-03  1.42523e-03
  4.43156e-04  3.18424e-04  8.19130e-04  7.53429e-04  4.15126e-04  1.85932e-04
  7.45876e-05  3.82860e-05  5.03256e-05  1.06393e-04  2.27597e-04  4.59112e-04
  8.49672e-04  1.34955e-03  1.51494e-03  9.03098e-04  2.68227e-03  3.86164e-03
  1.39705e-03  1.22578e-03  8.83279e-04  4.17704e-04  2.18437e-04  2.21499e-04
  2.95613e-04  3.52049e-04  3.73185e-04  3.68842e-04  3.36304e-04  2.76566e-04
  2.05200e-04  1.39434e-04  1.42873e-06  2.60610e-06  5.00795e-06  1.01632e-05
  2.12991e-05  4.47740e-05  9.29573e-05  1.90513e-04  3.83309e-04  7.19625e-04
  1.06991e-03  8.80729e-04  3.98088e-04  4.69503e-04  5.12003e-04  3.96644e-04
  2.43107e-04  1.26961e-04  6.24447e-05  4.10735e-05  5.50645e-05  1.06393e-04
  2.11072e-04  3.97176e-04  6.84803e-04  1.01323e-03  1.10700e-03  7.97230e-04
  1.29471e-03  1.76486e-03  9.34632e-04  8.55626e-04  6.12551e-04  3.09041e-04
  2.07861e-04  2.77044e-04  3.86492e-04  4.41331e-04  4.46134e-04  4.31426e-04
  3.88625e-04  3.13898e-04  2.27611e-04  1.51078e-04  9.94617e-07  1.93365e-06
  3.90652e-06  8.09360e-06  1.68207e-05  3.43978e-05  6.84959e-05  1.31785e-04
  2.39240e-04  3.81911e-04  4.55918e-04  3.09608e-04  1.54851e-04  2.21174e-04
  2.48455e-04  1.97723e-04  1.34407e-04  8.17108e-05  4.89643e-05  3.93526e-05
  5.41329e-05  9.77368e-05  1.80730e-04  3.17309e-04  5.10947e-04  7.19079e-04
  8.21774e-04  7.58976e-04  7.83370e-04  8.55281e-04  7.37124e-04  6.01999e-04
  3.95367e-04  2.27480e-04  2.14561e-04  3.25259e-04  4.44567e-04  4.93148e-04
  4.93838e-04  4.79541e-04  4.31327e-04  3.44550e-04  2.45965e-04  1.60646e-04
  7.16941e-07  1.44677e-06  2.95426e-06  6.01691e-06  1.20367e-05  2.33565e-05
  4.35068e-05  7.66630e-05  1.23593e-04  1.69863e-04  1.75622e-04  1.18612e-04
  6.93201e-05  8.14892e-05  9.95641e-05  9.39372e-05  7.45571e-05  5.26180e-05
  3.72709e-05  3.47813e-05  4.92185e-05  8.50590e-05  1.48642e-04  2.45851e-04
  3.73797e-04  5.07411e-04  5.97632e-04  6.17078e-04  6.08403e-04  5.90418e-04
  5.23173e-04  4.02178e-04  2.62713e-04  1.84671e-04  2.18658e-04  3.30084e-04
  4.35409e-04  4.86315e-04  4.99549e-04  4.90466e-04  4.40838e-04  3.51125e-04
  2.49955e-04  1.62787e-04  5.21127e-07  1.06345e-06  2.14159e-06  4.21083e-06
  8.00370e-06  1.45724e-05  2.51510e-05  4.04803e-05  5.89340e-05  7.37286e-05
  7.40748e-05  5.78261e-05  4.16229e-05  3.99329e-05  4.68351e-05  5.02737e-05
  4.53342e-05  3.55749e-05  2.82118e-05  2.92888e-05  4.29818e-05  7.30069e-05
  1.23170e-04  1.95403e-04  2.84981e-04  3.75506e-04  4.41654e-04  4.66335e-04
  4.54785e-04  4.17757e-04  3.54067e-04  2.66633e-04  1.84647e-04  1.55681e-04
  2.01872e-04  2.93453e-04  3.78791e-04  4.32238e-04  4.56991e-04  4.53888e-04
  4.10583e-04  3.30394e-04  2.38089e-04  1.56821e-04  3.76776e-07  7.65998e-07
  1.50853e-06  2.85690e-06  5.16723e-06  8.85960e-06  1.42668e-05  2.13003e-05
  2.89622e-05  3.51126e-05  3.73675e-05  3.51923e-05  3.12952e-05  3.02644e-05
  3.35303e-05  3.59049e-05  3.26262e-05  2.58836e-05  2.14286e-05  2.41252e-05
  3.74185e-05  6.43748e-05  1.07792e-04  1.68392e-04  2.41313e-04  3.13308e-04
  3.65566e-04  3.84318e-04  3.69791e-04  3.30843e-04  2.73747e-04  2.05724e-04
  1.48750e-04  1.34092e-04  1.73186e-04  2.43024e-04  3.10054e-04  3.59184e-04
  3.89453e-04  3.94775e-04  3.63511e-04  2.98412e-04  2.19570e-04  1.47413e-04
  2.72798e-07  5.49862e-07  1.06210e-06  1.95659e-06  3.42026e-06  5.64055e-06
  8.71824e-06  1.25530e-05  1.67964e-05  2.09787e-05  2.46367e-05  2.71540e-05
  2.82450e-05  2.93988e-05  3.15249e-05  3.13058e-05  2.63215e-05  1.96134e-05
  1.62128e-05  1.99157e-05  3.35442e-05  6.00325e-05  1.02391e-04  1.61857e-04
  2.34312e-04  3.06943e-04  3.60170e-04  3.78715e-04  3.63267e-04  3.25184e-04
  2.71047e-04  2.05799e-04  1.49042e-04  1.29535e-04  1.57841e-04  2.15102e-04
  2.74192e-04  3.22367e-04  3.55701e-04  3.64400e-04  3.37925e-04  2.80118e-04
  2.08737e-04  1.42014e-04  2.01989e-07  4.03376e-07  7.69904e-07  1.40026e-06
  2.41851e-06  3.95366e-06  6.10165e-06  8.89843e-06  1.23553e-05  1.65320e-05
  2.13843e-05  2.62486e-05  2.99280e-05  3.19197e-05  3.19156e-05  2.83949e-05
  2.14749e-05  1.46985e-05  1.22112e-05  1.69810e-05  3.16053e-05  5.94337e-05
  1.04531e-04  1.69741e-04  2.52338e-04  3.38568e-04  4.03405e-04  4.24926e-04
  4.05407e-04  3.64649e-04  3.09853e-04  2.39627e-04  1.73936e-04  1.48461e-04
  1.78448e-04  2.44847e-04  3.16234e-04  3.72753e-04  4.04859e-04  4.03509e-04
  3.64356e-04  2.96348e-04  2.18324e-04  1.47595e-04  1.55622e-07  3.07464e-07
  5.82472e-07  1.05603e-06  1.82852e-06  3.01888e-06  4.75466e-06  7.17346e-06
  1.04568e-05  1.48418e-05  2.04046e-05  2.65015e-05  3.14518e-05  3.32959e-05
  3.09539e-05  2.47602e-05  1.68862e-05  1.07692e-05  9.49992e-06  1.54485e-05
  3.13046e-05  6.11137e-05  1.10284e-04  1.83596e-04  2.79944e-04  3.84091e-04
  4.63049e-04  4.84516e-04  4.53517e-04  4.05849e-04  3.51128e-04  2.76431e-04
  2.03968e-04  1.85031e-04  2.43890e-04  3.55368e-04  4.68933e-04  5.43609e-04
  5.64689e-04  5.34944e-04  4.61675e-04  3.61079e-04  2.57153e-04  1.68966e-04
  1.24293e-07  2.42166e-07  4.54768e-07  8.22015e-07  1.42780e-06  2.38094e-06
  3.81498e-06  5.89654e-06  8.84022e-06  1.28820e-05  1.80687e-05  2.37765e-05
  2.83206e-05  2.95000e-05  2.62296e-05  1.96648e-05  1.25905e-05  7.96739e-06
  8.12752e-06  1.51656e-05  3.19988e-05  6.32686e-05  1.15343e-04  1.94259e-04
  2.99783e-04  4.15121e-04  5.00836e-04  5.17115e-04  4.74406e-04  4.24161e-04
  3.72940e-04  2.94226e-04  2.19621e-04  2.24275e-04  3.45085e-04  5.46305e-04
  7.41511e-04  8.41149e-04  8.30198e-04  7.58416e-04  6.38628e-04  4.83235e-04
  3.30247e-04  2.08142e-04  1.00439e-07  1.92450e-07  3.56772e-07  6.39460e-07
  1.10639e-06  1.84586e-06  2.97018e-06  4.61823e-06  6.95340e-06  1.01169e-05
  1.40595e-05  1.82232e-05  2.13205e-05  2.17773e-05  1.89409e-05  1.39018e-05
  8.91426e-06  6.25913e-06  7.84493e-06  1.57272e-05  3.30063e-05  6.45424e-05
  1.16824e-04  1.95756e-04  3.00489e-04  4.13110e-04  4.93547e-04  5.04528e-04
  4.62708e-04  4.19554e-04  3.69981e-04  2.84677e-04  2.12722e-04  2.53262e-04
  4.55445e-04  7.66491e-04  1.06909e-03  1.18112e-03  1.07601e-03  1.00176e-03
  8.83083e-04  6.63918e-04  4.36577e-04  2.62833e-04  7.96962e-08  1.50150e-07
  2.73920e-07  4.84130e-07  8.28059e-07  1.36881e-06  2.18518e-06  3.36851e-06
  5.00999e-06  7.15514e-06  9.69646e-06  1.22112e-05  1.39069e-05  1.39295e-05
  1.20265e-05  8.96093e-06  6.21898e-06  5.43495e-06  8.24874e-06  1.67201e-05
  3.39867e-05  6.47313e-05  1.14800e-04  1.88803e-04  2.84346e-04  3.83819e-04
  4.53131e-04  4.65312e-04  4.36378e-04  4.00020e-04  3.44073e-04  2.53622e-04
  1.93875e-04  2.84438e-04  5.96746e-04  1.03103e-03  1.48922e-03  1.66561e-03
  1.11887e-03  1.11933e-03  1.15991e-03  8.86287e-04  5.61688e-04  3.23389e-04
  6.06187e-08  1.12586e-07  2.02040e-07  3.51079e-07  5.90647e-07  9.60937e-07
  1.50971e-06  2.28660e-06  3.32918e-06  4.63068e-06  6.08396e-06  7.42044e-06
  8.22526e-06  8.12123e-06  7.07308e-06  5.57945e-06  4.57443e-06  5.23947e-06
  9.02350e-06  1.79653e-05  3.51453e-05  6.49094e-05  1.12217e-04  1.80134e-04
  2.64839e-04  3.50201e-04  4.09853e-04  4.25562e-04  4.06031e-04  3.66853e-04
  3.00482e-04  2.12419e-04  1.79271e-04  3.54440e-04  9.30003e-04  1.88135e-03
  2.93718e-03  3.65918e-03  1.89426e-03  1.27043e-03  1.43707e-03  1.09290e-03
  6.67920e-04  3.70990e-04  4.35040e-08  8.00189e-08  1.41574e-07  2.41872e-07
  3.99506e-07  6.37608e-07  9.81724e-07  1.45464e-06  2.06591e-06  2.79379e-06
  3.56121e-06  4.22127e-06  4.58497e-06  4.51897e-06  4.08183e-06  3.61851e-06
  3.76668e-06  5.45808e-06  1.00403e-05  1.95644e-05  3.71236e-05  6.69147e-05
  1.13381e-04  1.78594e-04  2.57727e-04  3.35249e-04  3.88298e-04  4.00914e-04
  3.75652e-04  3.22623e-04  2.45546e-04  1.64499e-04  1.59795e-04  4.09001e-04
  1.21263e-03  2.47404e-03  2.87941e-03  3.63830e-03  3.14156e-03  1.56444e-03
  1.57372e-03  1.16842e-03  7.00980e-04  3.83774e-04  2.91771e-08  5.34408e-08
  9.36090e-08  1.57641e-07  2.55872e-07  4.00480e-07  6.03715e-07  8.74320e-07
  1.21144e-06  1.59610e-06  1.98336e-06  2.30355e-06  2.48517e-06  2.50616e-06
  2.46169e-06  2.62648e-06  3.51057e-06  5.95142e-06  1.13052e-05  2.17595e-05
  4.06736e-05  7.26151e-05  1.22397e-04  1.92170e-04  2.76363e-04  3.57269e-04
  4.08307e-04  4.09560e-04  3.63362e-04  2.87661e-04  1.97659e-04  1.16313e-04
  1.13000e-04  3.31200e-04  9.29698e-04  1.44402e-03  1.12358e-03  2.63054e-03
  2.10361e-03  1.32537e-03  1.37409e-03  1.03537e-03  6.33126e-04  3.52340e-04
  1.81860e-08  3.33563e-08  5.81430e-08  9.69179e-08  1.55068e-07  2.38518e-07
  3.52588e-07  4.99943e-07  6.77653e-07  8.74001e-07  1.06736e-06  1.23131e-06
  1.35115e-06  1.45425e-06  1.65305e-06  2.20127e-06  3.57729e-06  6.63096e-06
  1.28426e-05  2.47239e-05  4.62909e-05  8.32732e-05  1.42231e-04  2.27148e-04
  3.32350e-04  4.34026e-04  4.91292e-04  4.72290e-04  3.90742e-04  2.91101e-04
  1.91943e-04  9.74425e-05  5.79506e-05  1.75285e-04  5.15987e-04  8.96951e-04
  1.20962e-03  1.68983e-03  1.22438e-03  9.96070e-04  9.97058e-04  7.73677e-04
  4.97153e-04  2.89222e-04  1.05037e-08  1.93933e-08  3.38162e-08  5.60733e-08
  8.88293e-08  1.34797e-07  1.96086e-07  2.73253e-07  3.64147e-07  4.63286e-07
  5.63179e-07  6.59882e-07  7.65550e-07  9.30666e-07  1.28004e-06  2.07243e-06
  3.80592e-06  7.41061e-06  1.45902e-05  2.83750e-05  5.38737e-05  9.89365e-05
  1.73749e-04  2.87093e-04  4.35670e-04  5.85352e-04  6.61548e-04  6.01896e-04
  4.65235e-04  3.67698e-04  2.87982e-04  1.68165e-04  5.77737e-05  6.03638e-05
  2.30837e-04  5.18763e-04  8.15041e-04  9.24511e-04  7.63862e-04  6.83233e-04
  6.44144e-04  5.15824e-04  3.53587e-04  2.18986e-04  5.61009e-09  1.04794e-08
  1.83751e-08  3.04664e-08  4.80279e-08  7.22495e-08  1.03938e-07  1.43148e-07
  1.88960e-07  2.39956e-07  2.96363e-07  3.65396e-07  4.72010e-07  6.78612e-07
  1.12078e-06  2.07348e-06  4.07666e-06  8.17274e-06  1.63426e-05  3.22588e-05
  6.24491e-05  1.17731e-04  2.13957e-04  3.68963e-04  5.88049e-04  8.26523e-04
  9.47107e-04  8.26204e-04  6.68990e-04  6.73576e-04  6.01344e-04  4.00658e-04
  1.72622e-04  4.58593e-05  7.12086e-05  1.96931e-04  3.27642e-04  3.87913e-04
  3.91491e-04  3.99514e-04  3.89228e-04  3.29789e-04  2.43352e-04  1.61715e-04
  2.76339e-09  5.24969e-09  9.30671e-09  1.55136e-08  2.44677e-08  3.66886e-08
  5.25016e-08  7.19749e-08  9.51146e-08  1.22767e-07  1.59041e-07  2.16447e-07
  3.25986e-07  5.56439e-07  1.05161e-06  2.10299e-06  4.29196e-06  8.76612e-06
  1.77637e-05  3.55695e-05  7.01325e-05  1.35458e-04  2.54136e-04  4.56580e-04
  7.65067e-04  1.13385e-03  1.35779e-03  1.35649e-03  1.79849e-03  1.82621e-03
  1.07167e-03  7.42566e-04  3.94640e-04  1.23703e-04  3.06944e-05  5.26365e-05
  1.07772e-04  1.57586e-04  2.01885e-04  2.39603e-04  2.51665e-04  2.27546e-04
  1.79325e-04  1.26536e-04  1.24974e-09  2.42800e-09  4.37726e-09  7.37981e-09
  1.17148e-08  1.76161e-08  2.52500e-08  3.47753e-08  4.67146e-08  6.30053e-08
  8.94818e-08  1.40886e-07  2.50629e-07  4.90029e-07  1.00655e-06  2.10005e-06
  4.37445e-06  9.03673e-06  1.84770e-05  3.73612e-05  7.45828e-05  1.46437e-04
  2.80803e-04  5.19117e-04  9.00672e-04  1.38019e-03  1.69124e-03  2.13681e-03
  4.09433e-03  2.57517e-03  6.92682e-04  1.01819e-03  6.27519e-04  2.16364e-04
  5.71371e-05  4.67159e-05  8.62987e-05  1.32774e-04  1.76161e-04  2.08560e-04
  2.17382e-04  1.97771e-04  1.58540e-04  1.14183e-04  5.16245e-10  1.03008e-09
  1.90005e-09  3.26102e-09  5.24583e-09  7.96855e-09  1.15392e-08  1.61735e-08
  2.26030e-08  3.31608e-08  5.42146e-08  1.00994e-07  2.06981e-07  4.42577e-07
  9.52659e-07  2.03195e-06  4.27538e-06  8.87564e-06  1.82039e-05  3.69158e-05
  7.39647e-05  1.45982e-04  2.81994e-04  5.26236e-04  9.20807e-04  1.39899e-03
  1.53642e-03  1.36557e-03  2.75789e-03  1.97634e-03  1.90419e-03  1.65869e-03
  7.41960e-04  2.37343e-04  9.48573e-05  1.12627e-04  1.71033e-04  2.21872e-04
  2.55774e-04  2.69885e-04  2.58709e-04  2.22562e-04  1.72021e-04  1.20951e-04
  1.93750e-10  3.98197e-10  7.54913e-10  1.32737e-09  2.17972e-09  3.37422e-09
  4.99385e-09  7.26507e-09  1.09487e-08  1.83816e-08  3.57767e-08  7.77673e-08
  1.76129e-07  3.97133e-07  8.76340e-07  1.88812e-06  3.98345e-06  8.26028e-06
  1.68858e-05  3.40813e-05  6.78927e-05  1.33112e-04  2.55191e-04  4.71909e-04
  8.16101e-04  1.21953e-03  1.27624e-03  6.88442e-04  1.66743e-03  3.50427e-03
  3.22231e-03  1.60242e-03  5.65446e-04  1.85846e-04  1.32646e-04  2.02107e-04
  2.85311e-04  3.44093e-04  3.75697e-04  3.77615e-04  3.44548e-04  2.82067e-04
  2.08175e-04  1.40643e-04  6.59490e-11  1.39497e-10  2.72396e-10  4.92885e-10
  8.32145e-10  1.32605e-09  2.04061e-09  3.18022e-09  5.43999e-09  1.09461e-08
  2.53548e-08  6.19530e-08  1.49473e-07  3.47335e-07  7.75961e-07  1.67643e-06
  3.52688e-06  7.26612e-06  1.47157e-05  2.93517e-05  5.76396e-05  1.11113e-04
  2.08871e-04  3.77885e-04  6.40786e-04  9.63860e-04  1.16184e-03  1.07380e-03
  1.23717e-03  1.59805e-03  1.28862e-03  7.00411e-04  2.94516e-04  1.52236e-04
  1.84372e-04  2.81418e-04  3.68557e-04  4.32274e-04  4.77606e-04  4.87679e-04
  4.43106e-04  3.54176e-04  2.52815e-04  1.65008e-04  2.04274e-11  4.42651e-11
  8.88886e-11  1.65863e-10  2.89675e-10  4.81288e-10  7.90763e-10  1.38641e-09
  2.85146e-09  6.99323e-09  1.86677e-08  4.93482e-08  1.23783e-07  2.92713e-07
  6.57609e-07  1.41834e-06  2.96375e-06  6.04062e-06  1.20606e-05  2.36358e-05
  4.54492e-05  8.54894e-05  1.56288e-04  2.74504e-04  4.54127e-04  6.85349e-04
  9.04764e-04  1.01868e-03  9.86723e-04  7.96217e-04  5.41504e-04  3.33440e-04
  2.03181e-04  1.79326e-04  2.43604e-04  3.33671e-04  4.05243e-04  4.69987e-04
  5.38870e-04  5.71343e-04  5.24664e-04  4.14519e-04  2.89536e-04  1.84491e-04
  5.79992e-12  1.27968e-11  2.63116e-11  5.06065e-11  9.19967e-11  1.62595e-10
  2.97765e-10  6.26105e-10  1.60425e-09  4.67528e-09  1.37837e-08  3.83439e-08
  9.86696e-08  2.36025e-07  5.31601e-07  1.14202e-06  2.36454e-06  4.75385e-06
  9.32427e-06  1.78817e-05  3.35175e-05  6.12229e-05  1.08328e-04  1.83865e-04
  2.94949e-04  4.37955e-04  5.86396e-04  6.87272e-04  6.81551e-04  5.59880e-04
  3.98148e-04  2.72840e-04  2.12261e-04  2.24438e-04  2.90524e-04  3.66665e-04
  4.27871e-04  4.94118e-04  5.75083e-04  6.15988e-04  5.63653e-04  4.40210e-04
  3.03267e-04  1.90657e-04  1.52855e-12  3.40715e-12  7.14137e-12  1.41697e-11
  2.71487e-11  5.29029e-11  1.15130e-10  3.05447e-10  9.58380e-10  3.15677e-09
  9.92725e-09  2.86022e-08  7.50610e-08  1.81287e-07  4.09078e-07  8.74840e-07
  1.79310e-06  3.55078e-06  6.82868e-06  1.27857e-05  2.33050e-05  4.12420e-05
  7.04811e-05  1.15360e-04  1.78720e-04  2.57972e-04  3.40040e-04  3.99649e-04
  4.09392e-04  3.64026e-04  2.92558e-04  2.34450e-04  2.16061e-04  2.46230e-04
  3.12592e-04  3.87555e-04  4.54373e-04  5.21950e-04  5.89185e-04  6.08999e-04
  5.43670e-04  4.18942e-04  2.86713e-04  1.79661e-04  3.78392e-13  8.49801e-13
  1.81476e-12  3.74423e-12  7.80077e-12  1.78203e-11  4.88835e-11  1.62161e-10
  5.87074e-10  2.08587e-09  6.84511e-09  2.02716e-08  5.41765e-08  1.32200e-07
  2.99231e-07  6.37616e-07  1.29430e-06  2.52448e-06  4.75814e-06  8.69247e-06
  1.53982e-05  2.63924e-05  4.35684e-05  6.87892e-05  1.02895e-04  1.44034e-04
  1.85904e-04  2.17838e-04  2.29421e-04  2.18943e-04  1.97586e-04  1.83604e-04
  1.93156e-04  2.33795e-04  3.00368e-04  3.77315e-04  4.49759e-04  5.11142e-04
  5.50394e-04  5.40418e-04  4.67850e-04  3.56701e-04  2.44337e-04  1.54019e-04
  8.92461e-14  2.02250e-13  4.44510e-13  9.86024e-13  2.36918e-12  6.75823e-12
  2.33615e-11  9.03843e-11  3.55077e-10  1.31905e-09  4.46473e-09  1.35529e-08
  3.69238e-08  9.12580e-08  2.07732e-07  4.42055e-07  8.90303e-07  1.71267e-06
  3.16681e-06  5.64948e-06  9.73486e-06  1.61809e-05  2.58487e-05  3.94620e-05
  5.71464e-05  7.77979e-05  9.86105e-05  1.15476e-04  1.24924e-04  1.26995e-04
  1.26743e-04  1.32756e-04  1.53751e-04  1.94780e-04  2.54066e-04  3.22408e-04
  3.86481e-04  4.33244e-04  4.50005e-04  4.25346e-04  3.60353e-04  2.73762e-04
  1.89019e-04  1.20741e-04  2.07641e-14  4.71142e-14  1.11215e-13  2.80497e-13
  8.29572e-13  2.95756e-12  1.19990e-11  5.04107e-11  2.06336e-10  7.87780e-10
  2.73261e-09  8.49793e-09  2.36558e-08  5.94264e-08  1.36560e-07  2.91250e-07
  5.83791e-07  1.11058e-06  2.01924e-06  3.52504e-06  5.92109e-06  9.56727e-06
  1.48338e-05  2.19770e-05  3.09462e-05  4.11763e-05  5.15196e-05  6.05452e-05
  6.73322e-05  7.24729e-05  7.86055e-05  8.99762e-05  1.11090e-04  1.44765e-04
  1.90051e-04  2.40989e-04  2.87424e-04  3.17952e-04  3.23289e-04  2.99543e-04
  2.51541e-04  1.91896e-04  1.34299e-04  8.73765e-05  4.91122e-15  1.16739e-14
  3.11432e-14  9.44138e-14  3.42280e-13  1.42454e-12  6.25140e-12  2.71926e-11
  1.13446e-10  4.40664e-10  1.56115e-09  4.97234e-09  1.41776e-08  3.63498e-08
  8.47276e-08  1.81957e-07  3.64577e-07  6.88567e-07  1.23545e-06  2.11743e-06
  3.47800e-06  5.48086e-06  8.27808e-06  1.19530e-05  1.64470e-05  2.15053e-05
  2.67033e-05  3.16190e-05  3.61602e-05  4.09253e-05  4.73831e-05  5.76893e-05
  7.40803e-05  9.78653e-05  1.28208e-04  1.61246e-04  1.90397e-04  2.08257e-04
  2.09369e-04  1.92573e-04  1.61852e-04  1.24722e-04  8.88030e-05  5.90206e-05
  1.30450e-07  2.17684e-07  3.39858e-07  4.93337e-07  6.62048e-07  8.17135e-07
  9.23237e-07  9.51215e-07  8.91881e-07  7.63449e-07  6.08092e-07  4.79984e-07
  4.32652e-07  5.14198e-07  7.75775e-07  1.29575e-06  2.22293e-06  3.84864e-06
  6.72739e-06  1.18735e-05  2.10577e-05  3.71906e-05  6.46632e-05  1.09248e-04
  1.76728e-04  2.69163e-04  3.78843e-04  4.83647e-04  5.51053e-04  5.53759e-04
  4.88812e-04  3.82480e-04  2.70911e-04  1.77989e-04  1.11144e-04  6.78574e-05
  4.19966e-05  2.74015e-05  1.93234e-05  1.46337e-05  1.15246e-05  9.10269e-06
  7.02526e-06  5.22294e-06  2.41561e-07  4.13120e-07  6.61665e-07  9.84516e-07
  1.35058e-06  1.69584e-06  1.93589e-06  1.99716e-06  1.85376e-06  1.54789e-06
  1.17940e-06  8.70846e-07  7.30815e-07  8.36774e-07  1.24748e-06  2.04404e-06
  3.39948e-06  5.69126e-06  9.69441e-06  1.69165e-05  3.01520e-05  5.43053e-05
  9.73771e-05  1.70991e-04  2.88651e-04  4.58340e-04  6.67272e-04  8.68385e-04
  9.93103e-04  9.88826e-04  8.51675e-04  6.42454e-04  4.38277e-04  2.78048e-04
  1.67833e-04  9.95914e-05  6.10110e-05  4.06185e-05  2.99892e-05  2.38881e-05
  1.95306e-05  1.57325e-05  1.22020e-05  9.02525e-06  4.22675e-07  7.46294e-07
  1.23735e-06  1.90584e-06  2.69843e-06  3.47641e-06  4.03639e-06  4.18800e-06
  3.85581e-06  3.13810e-06  2.27619e-06  1.55560e-06  1.20514e-06  1.35076e-06
  2.03788e-06  3.30642e-06  5.30317e-06  8.44879e-06  1.37226e-05  2.31791e-05
  4.08633e-05  7.43154e-05  1.36708e-04  2.48866e-04  4.37819e-04  7.22555e-04
  1.07383e-03  1.37340e-03  1.49708e-03  1.44244e-03  1.21196e-03  8.93862e-04
  6.09448e-04  3.86369e-04  2.29508e-04  1.33484e-04  8.19208e-05  5.68769e-05
  4.49214e-05  3.80293e-05  3.23085e-05  2.64685e-05  2.05623e-05  1.50884e-05
  6.98117e-07  1.28321e-06  2.22713e-06  3.59558e-06  5.31922e-06  7.10653e-06
  8.46121e-06  8.87595e-06  8.12539e-06  6.44294e-06  4.42880e-06  2.76550e-06
  1.94877e-06  2.18165e-06  3.43305e-06  5.58861e-06  8.63782e-06  1.29136e-05
  1.94816e-05  3.08625e-05  5.23664e-05  9.44228e-05  1.76249e-04  3.30231e-04
  6.01680e-04  1.02211e-03  1.50088e-03  1.66776e-03  1.32773e-03  1.19159e-03
  1.01866e-03  7.92191e-04  6.60008e-04  4.63699e-04  2.79098e-04  1.60417e-04
  1.00404e-04  7.50610e-05  6.49390e-05  5.88126e-05  5.18222e-05  4.30304e-05
  3.33894e-05  2.42589e-05  1.08614e-06  2.09491e-06  3.85499e-06  6.62395e-06
  1.03970e-05  1.45971e-05  1.79966e-05  1.91962e-05  1.75094e-05  1.35166e-05
  8.76867e-06  4.93345e-06  3.09293e-06  3.55026e-06  6.02754e-06  9.99545e-06
  1.49893e-05  2.09429e-05  2.87001e-05  4.09581e-05  6.39964e-05  1.10704e-04
  2.05533e-04  3.90963e-04  7.28100e-04  1.25222e-03  1.75077e-03  1.36640e-03
  2.27718e-04  1.17177e-03  8.43750e-04  2.79422e-04  5.87380e-04  5.02424e-04
  3.02908e-04  1.70724e-04  1.11861e-04  9.39273e-05  9.06218e-05  8.76847e-05
  7.97558e-05  6.69116e-05  5.17789e-05  3.72257e-05  1.59066e-06  3.23049e-06
  6.38259e-06  1.18838e-05  2.01729e-05  3.02625e-05  3.90879e-05  4.26441e-05
  3.87864e-05  2.90819e-05  1.77264e-05  8.86332e-06  4.79566e-06  5.84383e-06
  1.10573e-05  1.89473e-05  2.79760e-05  3.69793e-05  4.58689e-05  5.69273e-05
  7.69255e-05  1.20356e-04  2.14388e-04  4.05041e-04  7.54881e-04  1.28031e-03
  1.67602e-03  1.26737e-03  1.28444e-03  2.93037e-03  7.93346e-04  1.07530e-03
  8.37002e-04  5.60032e-04  2.98752e-04  1.60618e-04  1.15338e-04  1.13379e-04
  1.21755e-04  1.24446e-04  1.16142e-04  9.82966e-05  7.58964e-05  5.40581e-05
  2.21123e-06  4.67706e-06  9.98677e-06  2.05342e-05  3.85923e-05  6.31876e-05
  8.67534e-05  9.73877e-05  8.82147e-05  6.39082e-05  3.63828e-05  1.59651e-05
  7.17396e-06  9.73706e-06  2.10469e-05  3.76788e-05  5.58533e-05  7.17275e-05
  8.25003e-05  8.87991e-05  9.77475e-05  1.25602e-04  2.00219e-04  3.63354e-04
  6.61608e-04  1.07114e-03  1.23285e-03  7.72968e-04  1.16134e-03  4.71132e-03
  3.67129e-04  2.02120e-03  1.24256e-03  5.94622e-04  2.63253e-04  1.36667e-04
  1.16485e-04  1.34737e-04  1.55991e-04  1.65392e-04  1.57640e-04  1.34742e-04
  1.04094e-04  7.36796e-05  3.02867e-06  6.38150e-06  1.44854e-05  3.32972e-05
  7.11835e-05  1.30793e-04  1.94615e-04  2.26423e-04  2.03544e-04  1.41215e-04
  7.44477e-05  2.83641e-05  1.01299e-05  1.64064e-05  4.09128e-05  7.70248e-05
  1.16930e-04  1.50550e-04  1.67427e-04  1.62985e-04  1.45850e-04  1.38781e-04
  1.73088e-04  2.83482e-04  4.96083e-04  7.68124e-04  8.17401e-04  2.83736e-04
  7.94973e-04  1.02719e-03  4.78898e-04  1.46504e-03  1.08308e-03  4.94378e-04
  2.00889e-04  1.14739e-04  1.24048e-04  1.58218e-04  1.87987e-04  2.03202e-04
  1.97370e-04  1.70843e-04  1.32589e-04  9.36614e-05  4.47950e-06  8.63948e-06
  1.92525e-05  4.83298e-05  1.20287e-04  2.57455e-04  4.27379e-04  5.21239e-04
  4.62986e-04  3.03929e-04  1.46788e-04  4.81296e-05  1.31100e-05  2.78609e-05
  7.91676e-05  1.57024e-04  2.48053e-04  3.28575e-04  3.67185e-04  3.42522e-04
  2.67606e-04  1.88899e-04  1.55254e-04  1.97659e-04  3.25214e-04  5.03795e-04
  6.11899e-04  5.63534e-04  8.05658e-04  1.24122e-03  1.15829e-03  1.08126e-03
  7.04099e-04  3.24993e-04  1.40522e-04  1.07836e-04  1.40155e-04  1.80682e-04
  2.12601e-04  2.31364e-04  2.28142e-04  2.00081e-04  1.56452e-04  1.10766e-04
  7.88373e-06  1.35077e-05  2.53709e-05  5.97921e-05  1.68401e-04  4.38493e-04
  8.49602e-04  1.11211e-03  9.78976e-04  6.02857e-04  2.64328e-04  7.41752e-05
  1.51346e-05  4.70516e-05  1.46826e-04  3.05595e-04  5.04953e-04  6.91636e-04
  7.89071e-04  7.38145e-04  5.49452e-04  3.27490e-04  1.77474e-04  1.35111e-04
  1.87196e-04  2.96595e-04  4.10261e-04  5.08996e-04  6.68595e-04  8.40025e-04
  8.21264e-04  6.35957e-04  3.81721e-04  1.81929e-04  1.00521e-04  1.11605e-04
  1.56674e-04  1.98050e-04  2.29154e-04  2.48413e-04  2.46239e-04  2.17849e-04
  1.71719e-04  1.22248e-04  1.57960e-05  2.72483e-05  4.42244e-05  7.35108e-05
  1.68694e-04  5.14434e-04  1.22515e-03  1.82939e-03  1.69319e-03  1.00387e-03
  4.02637e-04  9.69307e-05  1.57224e-05  7.62348e-05  2.47676e-04  5.33732e-04
  9.01412e-04  1.19218e-03  1.29820e-03  1.28998e-03  1.04516e-03  6.13339e-04
  2.71099e-04  1.14592e-04  9.60878e-05  1.48660e-04  2.20145e-04  2.84501e-04
  3.43570e-04  3.83732e-04  3.63367e-04  2.76007e-04  1.64092e-04  8.61972e-05
  7.31822e-05  1.10533e-04  1.62242e-04  2.05233e-04  2.36312e-04  2.54308e-04
  2.51498e-04  2.23457e-04  1.77471e-04  1.27324e-04  3.07679e-05  5.96106e-05
  1.06871e-04  1.61235e-04  1.80882e-04  2.43491e-04  5.46320e-04  1.18335e-03
  1.82198e-03  1.21746e-03  4.70435e-04  9.91142e-05  1.63528e-05  1.11370e-04
  3.55930e-04  7.71232e-04  1.23467e-03  1.10069e-03  4.64477e-04  7.98221e-04
  1.44036e-03  1.04115e-03  4.44896e-04  1.39545e-04  5.36402e-05  6.72259e-05
  1.06857e-04  1.37404e-04  1.51027e-04  1.49897e-04  1.31477e-04  9.47524e-05
  5.38092e-05  3.43111e-05  5.21073e-05  9.90221e-05  1.53020e-04  1.98627e-04
  2.31985e-04  2.50647e-04  2.48212e-04  2.21397e-04  1.77014e-04  1.28002e-04
  5.16226e-05  1.12109e-04  2.35937e-04  4.42230e-04  5.77565e-04  2.02893e-04
  3.58704e-05  6.90961e-05  8.86710e-04  9.31445e-04  3.83245e-04  7.44078e-05
  1.95897e-05  1.36438e-04  4.06783e-04  8.45422e-04  1.17224e-03  1.91771e-04
  5.34044e-03  1.22989e-03  1.34352e-03  1.49169e-03  6.42833e-04  1.88573e-04
  5.03565e-05  4.71397e-05  8.07116e-05  1.06823e-04  1.12920e-04  1.02693e-04
  8.20131e-05  5.51728e-05  3.13269e-05  2.57403e-05  4.84065e-05  9.38912e-05
  1.46637e-04  1.94212e-04  2.30938e-04  2.51610e-04  2.49357e-04  2.22188e-04
  1.77742e-04  1.28846e-04  7.08653e-05  1.63570e-04  3.75862e-04  8.09048e-04
  1.36444e-03  9.27033e-04  8.67655e-05  9.82976e-06  2.88338e-04  4.29842e-04
  2.10114e-04  4.40329e-05  2.62366e-05  1.33399e-04  3.51723e-04  6.62580e-04
  8.00293e-04  1.42676e-04  1.27308e-03  4.91790e-04  1.84357e-03  1.74554e-03
  7.30205e-04  2.18465e-04  6.83397e-05  7.08792e-05  1.16917e-04  1.55450e-04
  1.68437e-04  1.57204e-04  1.30014e-04  9.59770e-05  6.71811e-05  5.90136e-05
  8.08932e-05  1.27376e-04  1.82685e-04  2.32771e-04  2.69481e-04  2.86135e-04
  2.76605e-04  2.41239e-04  1.89791e-04  1.35935e-04  7.91739e-05  1.83076e-04
  4.21598e-04  9.18717e-04  1.67658e-03  1.94656e-03  9.88571e-04  3.04153e-04
  1.26901e-04  1.36503e-04  9.13735e-05  3.75892e-05  4.01673e-05  1.07683e-04
  2.29355e-04  3.74166e-04  4.20835e-04  2.92862e-04  4.35742e-04  1.41569e-03
  2.24498e-03  1.48286e-03  6.15367e-04  2.01878e-04  9.14196e-05  1.16070e-04
  1.79094e-04  2.28668e-04  2.44633e-04  2.29920e-04  1.96580e-04  1.56860e-04
  1.25629e-04  1.22336e-04  1.59641e-04  2.29955e-04  3.07990e-04  3.67055e-04
  3.94345e-04  3.90258e-04  3.56318e-04  2.96708e-04  2.24524e-04  1.55682e-04
  7.36616e-05  1.62774e-04  3.52805e-04  7.15318e-04  1.23933e-03  1.58011e-03
  1.24928e-03  5.54783e-04  1.40223e-04  5.25416e-05  6.10421e-05  6.68897e-05
  7.04322e-05  8.65849e-05  1.21600e-04  1.65549e-04  2.03346e-04  3.30892e-04
  7.97756e-04  1.40145e-03  1.41371e-03  8.79125e-04  3.91459e-04  1.57398e-04
  1.12768e-04  1.62534e-04  2.34592e-04  2.81763e-04  2.87997e-04  2.64751e-04
  2.29622e-04  1.93938e-04  1.72613e-04  1.92273e-04  2.74759e-04  4.13107e-04
  5.63920e-04  6.57250e-04  6.55949e-04  5.99028e-04  5.15853e-04  4.08318e-04
  2.93511e-04  1.93806e-04  5.94428e-05  1.21728e-04  2.39540e-04  4.33767e-04
  6.72693e-04  8.05363e-04  6.58263e-04  3.24179e-04  8.55321e-05  3.53040e-05
  7.61377e-05  1.10436e-04  1.05907e-04  8.13014e-05  6.51307e-05  6.68476e-05
  9.38503e-05  1.94820e-04  4.17056e-04  6.25693e-04  6.04957e-04  4.00233e-04
  2.06677e-04  1.19699e-04  1.31600e-04  1.97939e-04  2.67706e-04  3.01326e-04
  2.90982e-04  2.58321e-04  2.24296e-04  1.96408e-04  1.89623e-04  2.40359e-04
  3.83423e-04  6.22702e-04  9.34736e-04  1.16331e-03  1.08591e-03  9.14939e-04
  7.73641e-04  5.95167e-04  4.06387e-04  2.53482e-04  4.38579e-05  8.19266e-05
  1.43902e-04  2.28894e-04  3.11187e-04  3.33462e-04  2.53393e-04  1.17577e-04
  2.97203e-05  3.45663e-05  9.04819e-05  1.30133e-04  1.20612e-04  8.14093e-05
  4.79447e-05  3.45564e-05  4.25725e-05  8.11546e-05  1.52393e-04  2.14003e-04
  2.12430e-04  1.57932e-04  1.07672e-04  1.02727e-04  1.47921e-04  2.20380e-04
  2.82568e-04  3.03297e-04  2.81517e-04  2.42762e-04  2.07155e-04  1.80177e-04
  1.79584e-04  2.50090e-04  4.25721e-04  6.63656e-04  1.11238e-03  1.92404e-03
  1.63358e-03  1.20948e-03  1.11838e-03  8.66630e-04  5.62939e-04  3.31012e-04
  3.14810e-05  5.35592e-05  8.36882e-05  1.16106e-04  1.36085e-04  1.25138e-04
  8.01042e-05  2.83553e-05  9.63212e-06  3.82263e-05  8.97236e-05  1.22556e-04
  1.14124e-04  7.87561e-05  4.52561e-05  2.69930e-05  2.21056e-05  2.81670e-05
  4.39849e-05  6.09094e-05  6.72234e-05  6.48158e-05  7.08648e-05  1.02546e-04
  1.63003e-04  2.36216e-04  2.92649e-04  3.07916e-04  2.83089e-04  2.40510e-04
  1.97807e-04  1.62840e-04  1.59925e-04  2.51496e-04  5.20313e-04  8.07772e-04
  8.26367e-04  1.99174e-03  1.96097e-03  1.29124e-03  1.51760e-03  1.18988e-03
  7.34027e-04  4.09439e-04  2.34426e-05  3.69274e-05  5.21950e-05  6.39123e-05
  6.44184e-05  4.91752e-05  2.41908e-05  6.39865e-06  1.21182e-05  4.30169e-05
  8.24778e-05  1.05718e-04  9.87146e-05  7.01577e-05  4.05796e-05  2.20118e-05
  1.34881e-05  1.06447e-05  1.22687e-05  1.81506e-05  2.70394e-05  4.05928e-05
  6.64055e-05  1.13243e-04  1.81442e-04  2.56227e-04  3.11439e-04  3.25859e-04
  2.99811e-04  2.51560e-04  1.97986e-04  1.51841e-04  1.46665e-04  2.85771e-04
  9.05264e-04  2.55438e-03  8.02531e-04  6.80202e-03  5.42695e-04  1.46126e-03
  1.83234e-03  1.41633e-03  8.45689e-04  4.58406e-04  1.89254e-05  2.85505e-05
  3.81057e-05  4.34088e-05  4.01897e-05  2.83180e-05  1.47612e-05  1.04318e-05
  2.23312e-05  4.81493e-05  7.66548e-05  9.27967e-05  8.67416e-05  6.24015e-05
  3.49349e-05  1.70143e-05  1.00691e-05  9.15571e-06  1.11335e-05  1.61230e-05
  2.56349e-05  4.34814e-05  7.70505e-05  1.33586e-04  2.11743e-04  2.94672e-04
  3.53556e-04  3.65261e-04  3.30700e-04  2.70943e-04  2.05899e-04  1.50359e-04
  1.40292e-04  2.89437e-04  9.70296e-04  2.72652e-03  9.40598e-04  6.41364e-03
  7.17467e-04  1.13930e-03  1.61753e-03  1.34309e-03  8.23954e-04  4.52585e-04
  1.65500e-05  2.47456e-05  3.26567e-05  3.68254e-05  3.42182e-05  2.57753e-05
  1.79272e-05  1.85730e-05  3.11946e-05  5.34505e-05  7.92918e-05  9.93857e-05
  1.00630e-04  7.65098e-05  4.16526e-05  1.81461e-05  1.16334e-05  1.41855e-05
  1.88696e-05  2.45347e-05  3.41296e-05  5.44208e-05  9.56987e-05  1.67126e-04
  2.66882e-04  3.71994e-04  4.40317e-04  4.37921e-04  3.75137e-04  2.95391e-04
  2.24047e-04  1.64157e-04  1.39148e-04  2.31558e-04  6.03914e-04  1.31167e-03
  2.12421e-03  3.68070e-03  2.49409e-03  6.92373e-04  1.10788e-03  1.03321e-03
  6.84657e-04  3.96215e-04  1.50762e-05  2.27640e-05  3.03830e-05  3.47457e-05
  3.29433e-05  2.58528e-05  1.97112e-05  2.20426e-05  3.63106e-05  6.26526e-05
  1.02800e-04  1.55843e-04  1.90192e-04  1.56353e-04  8.12485e-05  3.19004e-05
  1.93773e-05  2.19265e-05  2.59369e-05  3.03304e-05  4.03224e-05  6.57888e-05
  1.21216e-04  2.20866e-04  3.65251e-04  5.19846e-04  6.04994e-04  5.50268e-04
  4.10853e-04  3.12676e-04  2.57404e-04  2.02622e-04  1.55127e-04  1.77291e-04
  3.60828e-04  7.54267e-04  1.45633e-03  2.08696e-03  1.22006e-03  6.40032e-04
  7.71494e-04  7.21772e-04  5.15268e-04  3.19383e-04  1.36611e-05  2.09144e-05
  2.83305e-05  3.28789e-05  3.15256e-05  2.48519e-05  1.94531e-05  2.47546e-05
  4.77429e-05  9.35106e-05  1.75824e-04  3.30694e-04  4.97343e-04  4.20799e-04
  1.89667e-04  6.63130e-05  3.88180e-05  3.50732e-05  3.18516e-05  3.13105e-05
  4.19369e-05  7.64489e-05  1.54768e-04  3.01423e-04  5.27774e-04  7.86173e-04
  9.05486e-04  6.86122e-04  3.95296e-04  4.38292e-04  3.95404e-04  2.90154e-04
  2.18015e-04  1.68300e-04  2.29046e-04  4.23818e-04  6.70969e-04  7.64164e-04
  6.11184e-04  5.34703e-04  5.59592e-04  5.06059e-04  3.80288e-04  2.51322e-04
  1.19310e-05  1.84481e-05  2.52564e-05  2.96841e-05  2.90050e-05  2.39713e-05
  2.21780e-05  3.74712e-05  8.78098e-05  1.93099e-04  3.63441e-04  6.83349e-04
  1.24731e-03  1.07239e-03  3.93386e-04  1.38198e-04  8.63978e-05  6.18881e-05
  4.10468e-05  3.09490e-05  4.14772e-05  8.69983e-05  1.94202e-04  4.04887e-04
  7.59568e-04  1.22117e-03  1.46094e-03  8.78869e-04  7.37052e-04  2.25870e-03
  1.27411e-03  5.39447e-04  4.26321e-04  2.51798e-04  1.75201e-04  2.27446e-04
  3.23509e-04  3.82324e-04  4.01092e-04  4.22285e-04  4.28320e-04  3.82525e-04
  2.96943e-04  2.05783e-04  9.94371e-06  1.54010e-05  2.11144e-05  2.49622e-05
  2.50346e-05  2.29084e-05  2.77699e-05  6.03983e-05  1.63297e-04  4.15450e-04
  8.03640e-04  8.05616e-04  7.70287e-04  1.08901e-03  5.66101e-04  3.07513e-04
  1.87080e-04  1.05857e-04  5.42455e-05  3.10119e-05  4.01158e-05  9.49567e-05
  2.28611e-04  5.03330e-04  1.00636e-03  1.77120e-03  2.38557e-03  1.54426e-03
  2.14419e-03  3.32304e-03  2.28834e-03  1.46599e-03  1.05930e-03  4.66894e-04
  1.95056e-04  1.54796e-04  2.09219e-04  2.78352e-04  3.35875e-04  3.72257e-04
  3.72258e-04  3.29625e-04  2.59117e-04  1.83963e-04  8.03689e-06  1.23318e-05
  1.66787e-05  1.94498e-05  1.95946e-05  1.95256e-05  2.93264e-05  7.42493e-05
  2.19321e-04  6.31588e-04  1.41134e-03  5.30296e-04  3.55878e-03  1.25787e-04
  7.52870e-04  6.23932e-04  3.15997e-04  1.47653e-04  6.33995e-05  2.90417e-05
  3.61265e-05  9.46809e-05  2.40595e-04  5.47903e-04  1.13470e-03  2.10087e-03
  3.08420e-03  2.34145e-03  7.04553e-04  9.71039e-03  4.03082e-04  3.90422e-03
  2.02458e-03  6.87028e-04  2.33585e-04  1.54975e-04  2.08652e-04  2.87892e-04
  3.51654e-04  3.83256e-04  3.73561e-04  3.25178e-04  2.54279e-04  1.81033e-04
  6.61159e-06  9.96562e-06  1.30858e-05  1.46019e-05  1.39628e-05  1.38802e-05
  2.34071e-05  6.37208e-05  1.88105e-04  5.30770e-04  1.20706e-03  9.38698e-04
  7.20449e-04  5.24215e-05  1.05706e-03  7.40564e-04  3.49021e-04  1.51616e-04
  5.95086e-05  2.41793e-05  2.98497e-05  8.32829e-05  2.18845e-04  5.05536e-04
  1.04312e-03  1.87845e-03  2.54619e-03  1.55533e-03  1.38361e-03  4.02839e-03
  1.39727e-03  3.79376e-03  1.88051e-03  6.40525e-04  2.33546e-04  1.86012e-04
  2.59204e-04  3.44547e-04  4.03790e-04  4.25755e-04  4.05368e-04  3.47251e-04
  2.68559e-04  1.89750e-04  5.97908e-06  8.93601e-06  1.14888e-05  1.22693e-05
  1.09123e-05  1.03740e-05  1.79825e-05  4.54509e-05  1.14499e-04  2.63096e-04
  4.90552e-04  6.26629e-04  6.51278e-04  7.35912e-04  7.36079e-04  4.90480e-04
  2.56009e-04  1.17031e-04  5.08416e-05  2.93203e-05  3.39203e-05  6.95637e-05
  1.70736e-04  3.93565e-04  7.93816e-04  1.33797e-03  1.61725e-03  9.97114e-04
  2.27139e-03  4.07438e-03  1.45286e-03  1.22180e-03  9.03626e-04  4.12477e-04
  2.12959e-04  2.28755e-04  3.19870e-04  4.02333e-04  4.52222e-04  4.66647e-04
  4.40259e-04  3.74945e-04  2.88074e-04  2.02020e-04  6.32514e-06  9.75926e-06
  1.30764e-05  1.46975e-05  1.41811e-05  1.59614e-05  2.80938e-05  5.22127e-05
  8.52168e-05  1.28701e-04  1.79174e-04  2.47397e-04  3.56057e-04  3.90906e-04
  3.42169e-04  2.57662e-04  1.60327e-04  9.13141e-05  7.63350e-05  9.26410e-05
  9.42479e-05  8.62133e-05  1.24220e-04  2.63325e-04  5.26339e-04  8.58600e-04
  1.04366e-03  8.70016e-04  8.86543e-04  1.00468e-03  4.78293e-04  4.53859e-04
  4.26916e-04  2.72093e-04  2.13198e-04  2.70223e-04  3.63205e-04  4.34445e-04
  4.74494e-04  4.85567e-04  4.58989e-04  3.91905e-04  3.00993e-04  2.10464e-04
  7.69233e-06  1.28549e-05  1.93215e-05  2.51524e-05  2.80743e-05  3.48463e-05
  6.33202e-05  1.02357e-04  1.16778e-04  1.08488e-04  9.96777e-05  1.10800e-04
  1.46637e-04  1.76883e-04  1.89041e-04  1.78354e-04  1.38905e-04  1.18622e-04
  2.00696e-04  3.28969e-04  3.27041e-04  2.05684e-04  1.21456e-04  1.60455e-04
  3.18968e-04  5.35949e-04  6.98371e-04  7.11461e-04  6.36063e-04  5.43423e-04
  4.38550e-04  3.82987e-04  3.07950e-04  2.28935e-04  2.24053e-04  2.92545e-04
  3.76901e-04  4.37401e-04  4.71266e-04  4.80828e-04  4.55527e-04  3.90273e-04
  3.00539e-04  2.10500e-04  9.82252e-06  1.81352e-05  3.14084e-05  4.82559e-05
  5.80435e-05  5.52134e-05  8.90002e-05  1.63624e-04  1.72229e-04  1.16047e-04
  6.69593e-05  5.38923e-05  7.69650e-05  1.22689e-04  1.75235e-04  2.10034e-04
  1.92165e-04  1.69956e-04  3.66294e-04  7.82839e-04  8.78424e-04  5.22098e-04
  2.00606e-04  1.06205e-04  1.83509e-04  3.37893e-04  4.80325e-04  5.48109e-04
  5.36664e-04  4.81928e-04  4.13195e-04  3.37329e-04  2.56594e-04  2.04814e-04
  2.17522e-04  2.83848e-04  3.60308e-04  4.16959e-04  4.49780e-04  4.58195e-04
  4.33061e-04  3.71123e-04  2.86731e-04  2.01856e-04  1.19088e-05  2.39553e-05
  4.69025e-05  8.36466e-05  1.07316e-04  4.42148e-05  7.46072e-06  7.09780e-05
  1.66775e-04  1.03699e-04  3.84366e-05  2.74666e-05  6.44358e-05  1.33801e-04
  2.22351e-04  3.03629e-04  2.92947e-04  1.21328e-04  4.38793e-05  4.68696e-04
  1.46442e-03  9.99446e-04  3.47162e-04  9.35660e-05  1.06167e-04  2.27878e-04
  3.59341e-04  4.43267e-04  4.62636e-04  4.31306e-04  3.69912e-04  2.92597e-04
  2.17702e-04  1.75918e-04  1.89424e-04  2.48046e-04  3.19044e-04  3.76901e-04
  4.13040e-04  4.22925e-04  3.99435e-04  3.42499e-04  2.65782e-04  1.88475e-04
  1.27346e-05  2.68567e-05  5.62834e-05  1.09886e-04  1.51433e-04  1.76237e-05
  9.06166e-04  3.97920e-05  9.41117e-05  6.85959e-05  1.60299e-05  2.08291e-05
  7.60264e-05  1.62464e-04  2.68683e-04  3.72452e-04  3.58659e-04  4.68017e-05
  1.30503e-03  1.01550e-03  1.48855e-03  1.34331e-03  4.57639e-04  9.25522e-05
  6.94791e-05  1.81074e-04  3.13889e-04  4.07873e-04  4.40671e-04  4.17916e-04
  3.56823e-04  2.75786e-04  1.97896e-04  1.51840e-04  1.56072e-04  2.03347e-04
  2.68278e-04  3.28265e-04  3.70918e-04  3.87006e-04  3.68801e-04  3.17884e-04
  2.48001e-04  1.76976e-04  1.15389e-05  2.42996e-05  5.07678e-05  9.95200e-05
  1.47764e-04  7.10099e-05  1.46736e-05  1.62562e-05  8.35474e-05  4.56903e-05
  1.02728e-05  3.05719e-05  9.54444e-05  1.78796e-04  2.63145e-04  3.24615e-04
  2.74919e-04  5.04844e-05  2.55768e-04  1.44542e-05  1.73396e-03  1.30015e-03
  4.27758e-04  7.76496e-05  6.11536e-05  1.79655e-04  3.21468e-04  4.24264e-04
  4.62531e-04  4.40103e-04  3.74400e-04  2.85526e-04  1.98377e-04  1.42393e-04
  1.36243e-04  1.74110e-04  2.33978e-04  2.96346e-04  3.47926e-04  3.74242e-04
  3.62813e-04  3.14641e-04  2.45458e-04  1.74725e-04  8.77872e-06  1.76572e-05
  3.46428e-05  6.36509e-05  9.82206e-05  1.09745e-04  1.03127e-04  1.10737e-04
  8.59474e-05  3.68185e-05  1.72898e-05  4.74095e-05  1.09971e-04  1.70730e-04
  2.07198e-04  2.04238e-04  1.45079e-04  1.45274e-04  5.01604e-04  1.27450e-03
  1.56224e-03  8.91155e-04  2.82982e-04  5.41097e-05  7.44780e-05  2.05977e-04
  3.55042e-04  4.60560e-04  4.96384e-04  4.68422e-04  3.96199e-04  3.00074e-04
  2.05575e-04  1.45234e-04  1.40029e-04  1.82016e-04  2.46098e-04  3.14567e-04
  3.77487e-04  4.16340e-04  4.08616e-04  3.52515e-04  2.70380e-04  1.88413e-04
  5.74256e-06  1.06235e-05  1.87966e-05  3.11355e-05  4.68142e-05  6.34586e-05
  7.81408e-05  7.79828e-05  5.41207e-05  2.70368e-05  2.48601e-05  5.85917e-05
  1.09290e-04  1.41333e-04  1.38357e-04  1.05770e-04  7.16899e-05  1.57003e-04
  5.03858e-04  8.66352e-04  8.02994e-04  4.34013e-04  1.39031e-04  4.30166e-05
  1.01308e-04  2.38857e-04  3.84258e-04  4.81239e-04  5.06410e-04  4.69853e-04
  3.92769e-04  2.94176e-04  2.00298e-04  1.49750e-04  1.68725e-04  2.44818e-04
  3.43146e-04  4.34303e-04  5.03299e-04  5.48717e-04  5.36941e-04  4.52769e-04
  3.33997e-04  2.22912e-04  3.56369e-06  5.81340e-06  8.85938e-06  1.25689e-05
  1.70162e-05  2.29369e-05  2.94348e-05  3.08532e-05  2.42533e-05  1.80383e-05
  2.65283e-05  5.57427e-05  8.89161e-05  9.89024e-05  8.08698e-05  5.07350e-05
  3.38642e-05  7.91237e-05  2.11463e-04  3.26216e-04  2.95888e-04  1.65198e-04
  6.16261e-05  5.04865e-05  1.28857e-04  2.58895e-04  3.87070e-04  4.65316e-04
  4.75943e-04  4.32350e-04  3.54683e-04  2.59668e-04  1.76031e-04  1.52732e-04
  2.29311e-04  3.99230e-04  6.52423e-04  8.85165e-04  8.51115e-04  8.01735e-04
  7.73980e-04  6.33933e-04  4.43016e-04  2.79043e-04  2.72923e-06  3.92210e-06
  5.04663e-06  5.71193e-06  5.90474e-06  6.41251e-06  7.91045e-06  9.49671e-06
  1.02131e-05  1.25556e-05  2.24062e-05  4.13816e-05  5.78243e-05  5.70987e-05
  4.16967e-05  2.47861e-05  1.72228e-05  3.12668e-05  6.92453e-05  1.01680e-04
  9.51372e-05  6.01554e-05  3.93206e-05  6.62309e-05  1.46772e-04  2.58935e-04
  3.61991e-04  4.18018e-04  4.15723e-04  3.69347e-04  2.96216e-04  2.11593e-04
  1.49018e-04  1.77342e-04  3.88970e-04  8.28817e-04  1.65591e-03  2.78070e-03
  1.93614e-03  1.14402e-03  1.11103e-03  8.95119e-04  5.89582e-04  3.49245e-04
  3.16070e-06  4.53777e-06  5.84568e-06  6.55698e-06  6.30486e-06  5.42902e-06
  4.91307e-06  5.45154e-06  7.07779e-06  1.03940e-05  1.71720e-05  2.68514e-05
  3.29299e-05  2.98466e-05  2.17867e-05  1.56458e-05  1.31722e-05  1.56177e-05
  2.44030e-05  3.40323e-05  3.59302e-05  3.28080e-05  4.16308e-05  8.08154e-05
  1.55123e-04  2.48215e-04  3.27914e-04  3.65211e-04  3.53731e-04  3.07409e-04
  2.42013e-04  1.73319e-04  1.41096e-04  2.53076e-04  7.93356e-04  2.06207e-03
  2.28435e-03  1.30899e-03  2.63516e-03  1.31894e-03  1.47959e-03  1.18175e-03
  7.35755e-04  4.13590e-04  4.43614e-06  6.78726e-06  9.51803e-06  1.19167e-05
  1.30177e-05  1.23672e-05  1.06967e-05  9.46476e-06  9.76989e-06  1.21577e-05
  1.67214e-05  2.17354e-05  2.34185e-05  2.07233e-05  1.77799e-05  1.72867e-05
  1.71290e-05  1.63441e-05  1.76671e-05  2.20654e-05  2.69287e-05  3.33990e-05
  5.15839e-05  9.42993e-05  1.64510e-04  2.47348e-04  3.14547e-04  3.41645e-04
  3.24655e-04  2.77753e-04  2.17404e-04  1.60791e-04  1.50038e-04  3.17578e-04
  1.14197e-03  3.26297e-03  2.38212e-04  4.48405e-03  6.11087e-04  1.40922e-03
  1.75884e-03  1.35573e-03  8.13077e-04  4.44291e-04  5.95538e-06  9.55831e-06
  1.41645e-05  1.88343e-05  2.18346e-05  2.17411e-05  1.90425e-05  1.62082e-05
  1.59545e-05  1.95983e-05  2.58568e-05  3.03396e-05  2.93457e-05  2.59314e-05
  2.60639e-05  2.90141e-05  2.93656e-05  2.63911e-05  2.49806e-05  2.80597e-05
  3.37225e-05  4.28563e-05  6.52791e-05  1.13792e-04  1.91268e-04  2.81964e-04
  3.55360e-04  3.84238e-04  3.63958e-04  3.11152e-04  2.45262e-04  1.83919e-04
  1.63374e-04  2.81546e-04  8.35761e-04  2.26900e-03  1.54446e-03  9.10975e-04
  1.91066e-03  1.59536e-03  1.68711e-03  1.27662e-03  7.69992e-04  4.23825e-04
  7.08774e-06  1.16582e-05  1.77286e-05  2.41584e-05  2.85633e-05  2.88036e-05
  2.55302e-05  2.26953e-05  2.52618e-05  3.61817e-05  5.19851e-05  5.98566e-05
  5.19751e-05  4.41848e-05  5.07186e-05  5.92653e-05  5.60862e-05  4.47404e-05
  3.66831e-05  3.70861e-05  4.28828e-05  5.44908e-05  8.41729e-05  1.48763e-04
  2.53890e-04  3.81129e-04  4.87963e-04  5.31368e-04  5.03662e-04  4.32439e-04
  3.43748e-04  2.54338e-04  1.94396e-04  2.24289e-04  4.47377e-04  1.06292e-03
  2.50748e-03  3.65647e-03  2.09953e-03  1.23529e-03  1.27603e-03  9.95742e-04
  6.29973e-04  3.60944e-04  7.37467e-06  1.21876e-05  1.86114e-05  2.54505e-05
  3.02251e-05  3.09152e-05  2.88783e-05  2.95600e-05  4.07832e-05  7.05625e-05
  1.16374e-04  1.40820e-04  1.08417e-04  8.66865e-05  1.20168e-04  1.39343e-04
  1.14639e-04  7.50388e-05  4.83879e-05  4.15878e-05  4.77645e-05  6.55192e-05
  1.10656e-04  2.07956e-04  3.71004e-04  5.78070e-04  7.55329e-04  8.13493e-04
  7.52687e-04  6.46404e-04  5.14734e-04  3.74483e-04  2.60438e-04  2.20251e-04
  3.07871e-04  5.69507e-04  1.01899e-03  1.23277e-03  9.23819e-04  8.49240e-04
  8.59361e-04  6.92294e-04  4.66015e-04  2.82780e-04  6.73215e-06  1.10055e-05
  1.66375e-05  2.26792e-05  2.74456e-05  3.02345e-05  3.36889e-05  4.43844e-05
  7.32664e-05  1.40616e-04  2.68567e-04  3.74143e-04  2.60229e-04  2.00648e-04
  3.46613e-04  3.56211e-04  2.38672e-04  1.24874e-04  6.03208e-05  4.02472e-05
  4.71757e-05  7.59456e-05  1.46386e-04  2.95674e-04  5.54977e-04  9.03364e-04
  1.19243e-03  1.19425e-03  1.03908e-03  9.89977e-04  7.61737e-04  5.20285e-04
  3.60154e-04  2.57621e-04  2.57144e-04  3.56942e-04  4.87240e-04  5.49559e-04
  5.55047e-04  5.81366e-04  5.65626e-04  4.65797e-04  3.31714e-04  2.13491e-04
  5.47021e-06  8.78667e-06  1.31675e-05  1.82978e-05  2.40983e-05  3.22992e-05
  4.81143e-05  8.10382e-05  1.46912e-04  2.77720e-04  5.46550e-04  8.84599e-04
  5.48864e-04  5.09254e-04  1.05733e-03  8.51327e-04  4.48997e-04  1.93621e-04
  7.47684e-05  3.78865e-05  4.55668e-05  8.81122e-05  1.89788e-04  4.03861e-04
  7.92256e-04  1.35207e-03  1.79048e-03  1.46717e-03  1.35931e-03  2.43246e-03
  1.45388e-03  7.40803e-04  5.33759e-04  3.37599e-04  2.37605e-04  2.42244e-04
  2.91910e-04  3.40147e-04  3.79352e-04  4.03368e-04  3.87282e-04  3.25715e-04
  2.42543e-04  1.64031e-04  4.06365e-06  6.47487e-06  9.88871e-06  1.48534e-05
  2.31766e-05  3.96473e-05  7.44220e-05  1.47302e-04  2.95812e-04  5.68936e-04
  9.02775e-04  7.80411e-04  3.33412e-05  5.73633e-04  2.24963e-03  1.46838e-03
  6.45747e-04  2.49257e-04  8.82135e-05  3.93372e-05  4.80050e-05  1.02860e-04
  2.32176e-04  5.03368e-04  1.01266e-03  1.79860e-03  2.43239e-03  1.61213e-03
  1.65222e-03  1.73603e-03  2.54990e-03  1.59427e-03  9.69595e-04  4.78663e-04
  2.43209e-04  1.83694e-04  2.04957e-04  2.48491e-04  2.88378e-04  3.08358e-04
  2.96028e-04  2.52770e-04  1.93526e-04  1.35094e-04  2.86734e-06  4.66048e-06
  7.59439e-06  1.29604e-05  2.40267e-05  4.82258e-05  1.01641e-04  2.20859e-04
  4.92598e-04  1.07732e-03  1.74750e-03  7.53268e-05  3.46808e-03  7.40898e-04
  1.80994e-03  1.37940e-03  6.19191e-04  2.44954e-04  9.12207e-05  4.36670e-05
  5.43458e-05  1.16126e-04  2.58637e-04  5.51527e-04  1.09896e-03  1.94559e-03
  2.61556e-03  1.90959e-03  5.94841e-04  5.89382e-03  8.78059e-04  3.20915e-03
  1.55832e-03  6.04385e-04  2.46924e-04  1.60798e-04  1.81043e-04  2.26682e-04
  2.64073e-04  2.79034e-04  2.65260e-04  2.26260e-04  1.74262e-04  1.22750e-04
  2.00303e-06  3.43171e-06  6.12742e-06  1.17258e-05  2.40227e-05  5.13369e-05
  1.12058e-04  2.49668e-04  5.70522e-04  1.28593e-03  2.27729e-03  9.26797e-04
  1.49786e-04  1.75112e-04  8.70933e-04  7.48401e-04  4.07369e-04  1.86743e-04
  8.10316e-05  4.65476e-05  5.99892e-05  1.21559e-04  2.57834e-04  5.24905e-04
  9.95268e-04  1.64734e-03  1.96122e-03  1.41198e-03  1.86944e-03  6.01018e-04
  1.52013e-03  2.76739e-03  1.45709e-03  5.56726e-04  2.21090e-04  1.59975e-04
  1.98892e-04  2.50327e-04  2.83675e-04  2.91515e-04  2.71578e-04  2.28401e-04
  1.74071e-04  1.21589e-04  1.42687e-06  2.61348e-06  5.03583e-06  1.02402e-05
  2.15867e-05  4.61018e-05  9.85578e-05  2.10631e-04  4.45457e-04  8.75914e-04
  1.29644e-03  8.40727e-04  5.60452e-04  1.10770e-03  7.31906e-04  4.03957e-04
  2.31217e-04  1.23489e-04  6.46882e-05  4.55354e-05  6.10251e-05  1.16295e-04
  2.31427e-04  4.41735e-04  7.78988e-04  1.18310e-03  1.30069e-03  9.70170e-04
  2.44359e-03  3.07665e-03  1.41945e-03  1.36299e-03  8.77475e-04  3.85719e-04
  1.83509e-04  1.75854e-04  2.35535e-04  2.88915e-04  3.16965e-04  3.18838e-04
  2.92722e-04  2.42906e-04  1.82585e-04  1.25790e-04  1.04403e-06  2.02072e-06
  4.04862e-06  8.31842e-06  1.72194e-05  3.53262e-05  7.10950e-05  1.38925e-04
  2.55967e-04  4.09276e-04  4.68327e-04  2.91682e-04  2.75531e-04  4.69346e-04
  3.72012e-04  2.17062e-04  1.29567e-04  7.81102e-05  4.88489e-05  4.10956e-05
  5.70191e-05  1.02886e-04  1.91746e-04  3.41625e-04  5.60475e-04  8.02501e-04
  9.19035e-04  8.50813e-04  1.02275e-03  1.18497e-03  9.30300e-04  7.55355e-04
  4.90315e-04  2.50253e-04  1.64736e-04  1.98383e-04  2.64691e-04  3.12990e-04
  3.37055e-04  3.37527e-04  3.09225e-04  2.55329e-04  1.90419e-04  1.29957e-04
  7.77427e-07  1.55415e-06  3.13412e-06  6.30433e-06  1.24808e-05  2.40174e-05
  4.43918e-05  7.74084e-05  1.22386e-04  1.61185e-04  1.51365e-04  8.86856e-05
  7.51329e-05  1.22733e-04  1.27136e-04  9.71335e-05  6.92759e-05  4.84917e-05
  3.58261e-05  3.49216e-05  5.00120e-05  8.65410e-05  1.52161e-04  2.54566e-04
  3.92725e-04  5.40795e-04  6.43213e-04  6.70828e-04  6.82120e-04  6.79796e-04
  6.01883e-04  4.62810e-04  2.95878e-04  1.78726e-04  1.60199e-04  2.11174e-04
  2.72398e-04  3.13800e-04  3.35935e-04  3.37394e-04  3.10287e-04  2.56782e-04
  1.91575e-04  1.30597e-04  5.83236e-07  1.18238e-06  2.35920e-06  4.58996e-06
  8.61882e-06  1.54464e-05  2.60499e-05  4.04326e-05  5.54760e-05  6.25567e-05
  5.16000e-05  2.81753e-05  1.76185e-05  2.71293e-05  3.78082e-05  4.02428e-05
  3.65188e-05  3.02359e-05  2.59896e-05  2.86303e-05  4.24733e-05  7.17635e-05
  1.20895e-04  1.92599e-04  2.83272e-04  3.77484e-04  4.49839e-04  4.82600e-04
  4.80319e-04  4.49551e-04  3.84384e-04  2.88250e-04  1.91158e-04  1.38873e-04
  1.52070e-04  2.06520e-04  2.62097e-04  3.00077e-04  3.21168e-04  3.22821e-04
  2.97794e-04  2.47791e-04  1.86045e-04  1.27585e-04  4.40514e-07  8.97475e-07
  1.76753e-06  3.34133e-06  6.01260e-06  1.01872e-05  1.60012e-05  2.27588e-05
  2.82686e-05  2.90244e-05  2.28131e-05  1.27890e-05  6.57856e-06  8.30159e-06
  1.47734e-05  2.02302e-05  2.15426e-05  1.98727e-05  1.90519e-05  2.32555e-05
  3.61233e-05  6.09727e-05  1.00663e-04  1.56085e-04  2.23288e-04  2.91196e-04
  3.43810e-04  3.68421e-04  3.62379e-04  3.29454e-04  2.73458e-04  2.03035e-04
  1.41018e-04  1.16636e-04  1.40594e-04  1.94007e-04  2.47740e-04  2.86605e-04
  3.08417e-04  3.09868e-04  2.85722e-04  2.38422e-04  1.80029e-04  1.24316e-04
  3.37552e-07  6.88762e-07  1.34552e-06  2.50432e-06  4.41189e-06  7.28617e-06
  1.11210e-05  1.53709e-05  1.87242e-05  1.94880e-05  1.69262e-05  1.25559e-05
  9.47599e-06  9.82070e-06  1.27766e-05  1.53224e-05  1.54482e-05  1.41471e-05
  1.43470e-05  1.92292e-05  3.17282e-05  5.46982e-05  9.06322e-05  1.40235e-04
  2.00015e-04  2.60550e-04  3.08285e-04  3.31733e-04  3.27095e-04  2.97063e-04
  2.46371e-04  1.84573e-04  1.32758e-04  1.16289e-04  1.44169e-04  2.00363e-04
  2.59041e-04  3.03519e-04  3.27260e-04  3.25646e-04  2.96218e-04  2.44486e-04
  1.83430e-04  1.26324e-04  2.64280e-07  5.37974e-07  1.04596e-06  1.93589e-06
  3.39311e-06  5.58940e-06  8.55641e-06  1.19948e-05  1.51549e-05  1.70786e-05
  1.72950e-05  1.63553e-05  1.54288e-05  1.52498e-05  1.53701e-05  1.45980e-05
  1.25911e-05  1.06998e-05  1.12284e-05  1.66017e-05  2.93297e-05  5.22419e-05
  8.81567e-05  1.38392e-04  2.00159e-04  2.64326e-04  3.16658e-04  3.44283e-04
  3.42716e-04  3.15085e-04  2.65971e-04  2.04391e-04  1.53502e-04  1.43015e-04
  1.84829e-04  2.61739e-04  3.41776e-04  3.99060e-04  4.21078e-04  4.04980e-04
  3.55074e-04  2.83491e-04  2.06963e-04  1.39515e-04  2.10753e-07  4.25109e-07
  8.20571e-07  1.51120e-06  2.64346e-06  4.36365e-06  6.74095e-06  9.65169e-06
  1.27105e-05  1.53912e-05  1.73312e-05  1.84834e-05  1.88733e-05  1.83315e-05
  1.65933e-05  1.37011e-05  1.04446e-05  8.36026e-06  9.29774e-06  1.52299e-05
  2.85324e-05  5.22728e-05  8.98582e-05  1.43417e-04  2.10750e-04  2.82246e-04
  3.41557e-04  3.73232e-04  3.72580e-04  3.45075e-04  2.95856e-04  2.33029e-04
  1.84976e-04  1.92821e-04  2.76203e-04  4.13217e-04  5.51133e-04  6.34958e-04
  6.42057e-04  5.86560e-04  4.89737e-04  3.73211e-04  2.60716e-04  1.68948e-04
  1.68696e-07  3.34669e-07  6.37417e-07  1.16181e-06  2.01756e-06  3.31948e-06
  5.14109e-06  7.45239e-06  1.00814e-05  1.27574e-05  1.51968e-05  1.70795e-05
  1.79373e-05  1.72644e-05  1.49441e-05  1.15655e-05  8.33370e-06  6.73268e-06
  8.31499e-06  1.48535e-05  2.87577e-05  5.33668e-05  9.25588e-05  1.49002e-04
  2.20724e-04  2.97426e-04  3.60905e-04  3.93885e-04  3.92076e-04  3.63097e-04
  3.12181e-04  2.47687e-04  2.07424e-04  2.50678e-04  4.11753e-04  6.68592e-04
  9.38611e-04  1.08038e-03  1.03391e-03  8.98408e-04  7.25310e-04  5.30842e-04
  3.53047e-04  2.17697e-04  1.32932e-07  2.58056e-07  4.82140e-07  8.64354e-07
  1.48044e-06  2.41075e-06  3.71427e-06  5.39513e-06  7.38184e-06  9.52900e-06
  1.16140e-05  1.32850e-05  1.40399e-05  1.34287e-05  1.14419e-05  8.72105e-06
  6.38064e-06  5.70207e-06  8.05726e-06  1.51647e-05  2.95039e-05  5.45527e-05
  9.43230e-05  1.51508e-04  2.23940e-04  3.00928e-04  3.64011e-04  3.96191e-04
  3.93463e-04  3.62423e-04  3.06998e-04  2.39037e-04  2.09212e-04  2.97306e-04
  5.51252e-04  9.49688e-04  1.47076e-03  1.78695e-03  1.53865e-03  1.28970e-03
  1.06808e-03  7.67639e-04  4.86493e-04  2.84377e-04  1.01347e-07  1.92262e-07
  3.51271e-07  6.16805e-07  1.03711e-06  1.66298e-06  2.53353e-06  3.65823e-06
  5.00294e-06  6.47799e-06  7.91919e-06  9.05512e-06  9.53375e-06  9.08219e-06
  7.75667e-06  6.06376e-06  4.85983e-06  5.19075e-06  8.31102e-06  1.59355e-05
  3.05871e-05  5.57347e-05  9.52196e-05  1.51331e-04  2.21401e-04  2.94686e-04
  3.53795e-04  3.83364e-04  3.79037e-04  3.44260e-04  2.82264e-04  2.11399e-04
  1.96231e-04  3.43515e-04  7.18245e-04  1.14682e-03  1.86972e-03  2.92496e-03
  1.91155e-03  1.55904e-03  1.49330e-03  1.07271e-03  6.46823e-04  3.58656e-04
  7.37938e-08  1.37118e-07  2.45002e-07  4.20787e-07  6.93002e-07  1.09105e-06
  1.63736e-06  2.33737e-06  3.16989e-06  4.07580e-06  4.94490e-06  5.60692e-06
  5.86456e-06  5.59595e-06  4.88683e-06  4.10862e-06  3.89348e-06  5.10759e-06
  8.93642e-06  1.71228e-05  3.22456e-05  5.77588e-05  9.72912e-05  1.52628e-04
  2.20427e-04  2.89622e-04  3.43426e-04  3.67427e-04  3.56818e-04  3.13843e-04
  2.44256e-04  1.74098e-04  1.84077e-04  4.49337e-04  1.27533e-03  2.35862e-03
  1.33111e-03  5.25233e-04  1.93038e-03  1.76350e-03  1.95062e-03  1.37039e-03
  7.86889e-04  4.18045e-04  5.08400e-08  9.29879e-08  1.62972e-07  2.74129e-07
  4.42233e-07  6.82976e-07  1.00764e-06  1.41755e-06  1.89788e-06  2.41109e-06
  2.89115e-06  3.24660e-06  3.38653e-06  3.27952e-06  3.02500e-06  2.90848e-06
  3.43111e-06  5.36485e-06  9.89452e-06  1.88656e-05  3.50446e-05  6.21057e-05
  1.03814e-04  1.61779e-04  2.31866e-04  3.01415e-04  3.51553e-04  3.66321e-04
  3.41416e-04  2.82776e-04  2.02286e-04  1.31894e-04  1.63239e-04  5.39950e-04
  1.91442e-03  4.04236e-03  1.21052e-03  5.29427e-03  9.33638e-04  1.90179e-03
  2.15146e-03  1.48180e-03  8.32665e-04  4.35083e-04  3.29175e-08  5.96388e-08
  1.03044e-07  1.70358e-07  2.69778e-07  4.09061e-07  5.93212e-07  8.21467e-07
  1.08403e-06  1.35905e-06  1.61180e-06  1.80065e-06  1.89588e-06  1.91405e-06
  1.96267e-06  2.28940e-06  3.34497e-06  5.89229e-06  1.12059e-05  2.13759e-05
  3.96337e-05  7.03979e-05  1.18396e-04  1.85964e-04  2.68211e-04  3.48403e-04
  4.00022e-04  4.01085e-04  3.51233e-04  2.68663e-04  1.72546e-04  9.18482e-05
  1.08261e-04  4.23594e-04  1.43193e-03  2.57382e-03  7.03235e-04  2.80514e-04
  1.31997e-03  1.36559e-03  1.78240e-03  1.28839e-03  7.45810e-04  3.97763e-04
  1.99316e-08  3.60068e-08  6.17057e-08  1.00778e-07  1.57273e-07  2.34762e-07
  3.35165e-07  4.57290e-07  5.95363e-07  7.38222e-07  8.70632e-07  9.79358e-07
  1.06689e-06  1.17495e-06  1.41958e-06  2.04350e-06  3.50304e-06  6.62376e-06
  1.28716e-05  2.47740e-05  4.64356e-05  8.38436e-05  1.44134e-04  2.32260e-04
  3.43400e-04  4.52585e-04  5.13430e-04  4.87867e-04  3.94274e-04  2.88257e-04
  1.85689e-04  8.48703e-05  4.58032e-05  2.02810e-04  7.04021e-04  1.44673e-03
  2.44920e-03  3.36513e-03  1.64865e-03  1.12197e-03  1.21929e-03  9.27655e-04
  5.73245e-04  3.22177e-04  1.12485e-08  2.03877e-08  3.48669e-08  5.65796e-08
  8.74520e-08  1.29040e-07  1.81979e-07  2.45376e-07  3.16360e-07  3.90381e-07
  4.63340e-07  5.37148e-07  6.30905e-07  8.00558e-07  1.17257e-06  2.00354e-06
  3.78978e-06  7.47088e-06  1.47947e-05  2.89231e-05  5.52976e-05  1.02526e-04
  1.82311e-04  3.05850e-04  4.71726e-04  6.40964e-04  7.16947e-04  6.12411e-04
  4.28730e-04  3.54262e-04  3.10690e-04  1.83831e-04  5.32343e-05  5.80721e-05
  2.84906e-04  7.30079e-04  1.30372e-03  1.48900e-03  1.02065e-03  8.03399e-04
  7.53593e-04  5.93547e-04  3.95971e-04  2.38878e-04  5.90073e-09  1.07922e-08
  1.85287e-08  3.00477e-08  4.62494e-08  6.77992e-08  9.48985e-08  1.27101e-07
  1.63394e-07  2.03000e-07  2.47768e-07  3.07401e-07  4.09658e-07  6.19303e-07
  1.07375e-06  2.05123e-06  4.10261e-06  8.30462e-06  1.67339e-05  3.33099e-05
  6.51621e-05  1.24490e-04  2.30064e-04  4.04911e-04  6.59777e-04  9.39674e-04
  1.03389e-03  6.99622e-04  3.78533e-04  6.58974e-04  7.66730e-04  5.08029e-04
  2.07051e-04  4.88426e-05  8.26927e-05  2.51414e-04  4.37737e-04  5.08103e-04
  4.71182e-04  4.54576e-04  4.35638e-04  3.63319e-04  2.62882e-04  1.71382e-04
  2.86694e-09  5.32250e-09  9.22777e-09  1.50424e-08  2.31867e-08  3.39558e-08
  4.74416e-08  6.35562e-08  8.23420e-08  1.04998e-07  1.36352e-07  1.89943e-07
  2.97950e-07  5.30542e-07  1.03401e-06  2.10657e-06  4.34883e-06  8.96082e-06
  1.83183e-05  3.70546e-05  7.39794e-05  1.45155e-04  2.77834e-04  5.11931e-04
  8.83493e-04  1.33606e-03  1.48968e-03  8.64476e-04  1.11868e-03  2.43397e-03
  1.71422e-03  1.04132e-03  5.11004e-04  1.55258e-04  3.67979e-05  5.95664e-05
  1.23221e-04  1.76779e-04  2.19267e-04  2.55428e-04  2.65571e-04  2.37480e-04
  1.84899e-04  1.29014e-04  1.28340e-09  2.43260e-09  4.28573e-09  7.06672e-09
  1.09755e-08  1.61541e-08  2.26813e-08  3.06754e-08  4.07014e-08  5.48667e-08
  7.93198e-08  1.29223e-07  2.38566e-07  4.79790e-07  1.00340e-06  2.11800e-06
  4.45148e-06  9.27422e-06  1.91399e-05  3.91302e-05  7.91809e-05  1.58156e-04
  3.10094e-04  5.90233e-04  1.06249e-03  1.68313e-03  1.93750e-03  1.57642e-03
  1.63393e-03  2.52217e-04  7.33028e-04  1.46319e-03  8.52698e-04  2.80565e-04
  6.59376e-05  3.69186e-05  7.26659e-05  1.21529e-04  1.68432e-04  2.03076e-04
  2.12613e-04  1.93236e-04  1.54603e-04  1.11205e-04  5.25951e-10  1.02280e-09
  1.84253e-09  3.09320e-09  4.87426e-09  7.26173e-09  1.03357e-08  1.43017e-08
  1.99200e-08  2.96070e-08  4.98699e-08  9.61290e-08  2.02223e-07  4.39604e-07
  9.56430e-07  2.05687e-06  4.36139e-06  9.12911e-06  1.89008e-05  3.87622e-05
  7.87487e-05  1.58186e-04  3.12682e-04  6.01733e-04  1.09645e-03  1.73870e-03
  1.83116e-03  9.20616e-04  1.02860e-03  4.59482e-03  9.06759e-04  2.51544e-03
  1.03676e-03  3.09335e-04  9.92225e-05  8.92287e-05  1.39071e-04  1.92290e-04
  2.30800e-04  2.47441e-04  2.38026e-04  2.05211e-04  1.59386e-04  1.12862e-04
  1.96082e-10  3.92509e-10  7.26379e-10  1.24965e-09  2.01186e-09  3.06083e-09
  4.46824e-09  6.45987e-09  9.81350e-09  1.69112e-08  3.40422e-08  7.59442e-08
  1.74668e-07  3.97452e-07  8.83014e-07  1.91484e-06  4.06812e-06  8.50269e-06
  1.75418e-05  3.57967e-05  7.22817e-05  1.44165e-04  2.82599e-04  5.38269e-04
  9.67833e-04  1.51150e-03  1.57587e-03  5.45478e-04  1.17776e-03  6.41111e-04
  3.09543e-03  2.15388e-03  7.38528e-04  2.28412e-04  1.25182e-04  1.68671e-04
  2.45534e-04  3.07775e-04  3.40334e-04  3.39188e-04  3.05882e-04  2.49751e-04
  1.85646e-04  1.26991e-04  6.63213e-11  1.36589e-10  2.60285e-10  4.60871e-10
  7.63501e-10  1.19814e-09  1.82666e-09  2.85426e-09  4.98883e-09  1.03865e-08
  2.47571e-08  6.14661e-08  1.49465e-07  3.49010e-07  7.83293e-07  1.70135e-06
  3.60210e-06  7.47651e-06  1.52746e-05  3.07853e-05  6.12279e-05  1.19921e-04
  2.30050e-04  4.27303e-04  7.49618e-04  1.17427e-03  1.46559e-03  1.34367e-03
  1.28571e-03  8.60241e-04  7.30587e-04  6.35439e-04  3.17937e-04  1.61771e-04
  1.67988e-04  2.51334e-04  3.44127e-04  4.13197e-04  4.46217e-04  4.36001e-04
  3.83714e-04  3.04216e-04  2.19172e-04  1.45500e-04  2.04127e-11  4.30484e-11
  8.43491e-11  1.53994e-10  2.64179e-10  4.33295e-10  7.10031e-10  1.26406e-09
  2.68873e-09  6.81635e-09  1.85492e-08  4.94275e-08  1.24372e-07  2.94791e-07
  6.64380e-07  1.43935e-06  3.02492e-06  6.20781e-06  1.24952e-05  2.47239e-05
  4.80949e-05  9.17617e-05  1.70755e-04  3.06664e-04  5.21611e-04  8.13727e-04
  1.11179e-03  1.27101e-03  1.12671e-03  6.57022e-04  3.53053e-04  2.71879e-04
  2.00699e-04  1.76439e-04  2.26640e-04  3.18329e-04  4.10209e-04  4.81048e-04
  5.18288e-04  5.07043e-04  4.43912e-04  3.47404e-04  2.45859e-04  1.60061e-04
  5.75708e-12  1.23602e-11  2.48058e-11  4.66834e-11  8.34361e-11  1.46255e-10
  2.70036e-10  5.85120e-10  1.55631e-09  4.64974e-09  1.38515e-08  3.86389e-08
  9.94577e-08  2.38057e-07  5.37250e-07  1.15833e-06  2.41039e-06  4.87631e-06
  9.63530e-06  1.86391e-05  3.52993e-05  6.52821e-05  1.17261e-04  2.02690e-04
  3.32300e-04  5.05786e-04  6.94006e-04  8.24223e-04  7.99576e-04  6.11205e-04
  4.06201e-04  2.78379e-04  2.17046e-04  2.17650e-04  2.73278e-04  3.56860e-04
  4.40474e-04  5.08855e-04  5.47170e-04  5.35216e-04  4.66973e-04  3.62869e-04
  2.54424e-04  1.63972e-04  1.50841e-12  3.27454e-12  6.69365e-12  1.30044e-11
  2.45801e-11  4.79473e-11  1.06803e-10  2.94463e-10  9.52306e-10  3.18272e-09
  1.00519e-08  2.89480e-08  7.58510e-08  1.83062e-07  4.13481e-07  8.86662e-07
  1.82506e-06  3.63404e-06  7.03494e-06  1.32740e-05  2.44144e-05  4.36674e-05
  7.55691e-05  1.25517e-04  1.97740e-04  2.90596e-04  3.89482e-04  4.62378e-04
  4.71794e-04  4.11152e-04  3.21571e-04  2.49888e-04  2.18552e-04  2.33621e-04
  2.87761e-04  3.62031e-04  4.37104e-04  4.98863e-04  5.30758e-04  5.13887e-04
  4.44689e-04  3.43604e-04  2.40057e-04  1.54364e-04  3.70782e-13  8.12458e-13
  1.69323e-12  3.43735e-12  7.11846e-12  1.65104e-11  4.68861e-11  1.60808e-10
  5.93168e-10  2.12199e-09  6.96804e-09  2.05900e-08  5.48721e-08  1.33657e-07
  3.02492e-07  6.45707e-07  1.31518e-06  2.57728e-06  4.88575e-06  8.98614e-06
  1.60436e-05  2.77482e-05  4.62851e-05  7.39428e-05  1.12034e-04  1.58891e-04
  2.07459e-04  2.44826e-04  2.57681e-04  2.43305e-04  2.14642e-04  1.91518e-04
  1.89610e-04  2.15948e-04  2.67482e-04  3.32868e-04  3.97936e-04  4.48569e-04
  4.69234e-04  4.46925e-04  3.82648e-04  2.94554e-04  2.06088e-04  1.33119e-04
  8.69738e-14  1.93240e-13  4.15762e-13  9.12215e-13  2.20871e-12  6.47848e-12
  2.31184e-11  9.13600e-11  3.62520e-10  1.35005e-09  4.56296e-09  1.38081e-08
  3.74850e-08  9.23911e-08  2.10073e-07  4.47366e-07  9.03213e-07  1.74415e-06
  3.24089e-06  5.81538e-06  1.00882e-05  1.68968e-05  2.72249e-05  4.19558e-05
  6.13619e-05  8.43433e-05  1.07761e-04  1.26739e-04  1.36852e-04  1.37562e-04
  1.33874e-04  1.34304e-04  1.47020e-04  1.76537e-04  2.21658e-04  2.75423e-04
  3.27044e-04  3.64068e-04  3.74473e-04  3.51284e-04  2.98287e-04  2.29597e-04
  1.61661e-04  1.05492e-04  2.02199e-14  4.52728e-14  1.04829e-13  2.64479e-13
  7.99150e-13  2.92649e-12  1.21220e-11  5.14762e-11  2.11884e-10  8.09412e-10
  2.80170e-09  8.68292e-09  2.40730e-08  6.02686e-08  1.38210e-07  2.94664e-07
  5.91463e-07  1.12839e-06  2.05984e-06  3.61354e-06  6.10428e-06  9.92666e-06
  1.55000e-05  2.31378e-05  3.28301e-05  4.39901e-05  5.53276e-05  6.51280e-05
  7.21102e-05  7.65451e-05  8.08069e-05  8.88001e-05  1.04517e-04  1.30311e-04
  1.65391e-04  2.05158e-04  2.41811e-04  2.66116e-04  2.70178e-04  2.50913e-04
  2.12359e-04  1.64179e-04  1.16841e-04  7.73693e-05  4.76787e-15  1.12993e-14
  2.98943e-14  9.12980e-14  3.39052e-13  1.43734e-12  6.38000e-12  2.79374e-11
  1.16837e-10  4.53935e-10  1.60498e-09  5.09413e-09  1.44654e-08  3.69447e-08
  8.58666e-08  1.84147e-07  3.69066e-07  6.98305e-07  1.25668e-06  2.16228e-06
  3.56831e-06  5.65300e-06  8.58749e-06  1.24745e-05  1.72649e-05  2.26867e-05
  2.82529e-05  3.34272e-05  3.79641e-05  4.22886e-05  4.76710e-05  5.60070e-05
  6.92085e-05  8.83256e-05  1.12635e-04  1.39085e-04  1.62558e-04  1.77163e-04
  1.78322e-04  1.64845e-04  1.39748e-04  1.08953e-04  7.86309e-05  5.29975e-05
  1.27140e-07  2.13511e-07  3.35624e-07  4.90450e-07  6.62228e-07  8.21755e-07
  9.32569e-07  9.63872e-07  9.04801e-07  7.72466e-07  6.08965e-07  4.69578e-07
  4.10086e-07  4.81730e-07  7.39192e-07  1.26412e-06  2.20800e-06  3.86441e-06
  6.79079e-06  1.20072e-05  2.12958e-05  3.75870e-05  6.53002e-05  1.10240e-04
  1.78209e-04  2.71256e-04  3.81602e-04  4.86989e-04  5.54719e-04  5.57419e-04
  4.92225e-04  3.85480e-04  2.73357e-04  1.79839e-04  1.12469e-04  6.87793e-05
  4.26362e-05  2.78560e-05  1.96645e-05  1.49085e-05  1.17580e-05  9.30264e-06
  7.19136e-06  5.35378e-06  2.39556e-07  4.12600e-07  6.65647e-07  9.97315e-07
  1.37692e-06  1.73914e-06  1.99602e-06  2.06893e-06  1.92678e-06  1.60836e-06
  1.21305e-06  8.66496e-07  6.83405e-07  7.49594e-07  1.13291e-06  1.92259e-06
  3.29746e-06  5.63814e-06  9.72173e-06  1.70609e-05  3.04635e-05  5.48620e-05
  9.83012e-05  1.72456e-04  2.90865e-04  4.61504e-04  6.71527e-04  8.73667e-04
  9.98861e-04  9.94308e-04  8.56829e-04  6.47328e-04  4.42443e-04  2.81234e-04
  1.70126e-04  1.01210e-04  6.21586e-05  4.14577e-05  3.06422e-05  2.44351e-05
  2.00092e-05  1.61475e-05  1.25446e-05  9.28960e-06  4.26276e-07  7.57978e-07
  1.26557e-06  1.96237e-06  2.79621e-06  3.62482e-06  4.23504e-06  4.42196e-06
  4.09548e-06  3.34425e-06  2.40855e-06  1.58198e-06  1.10881e-06  1.13543e-06
  1.72957e-06  2.95121e-06  4.96108e-06  8.18528e-06  1.36014e-05  2.32617e-05
  4.12193e-05  7.50446e-05  1.37964e-04  2.50864e-04  4.40789e-04  7.26703e-04
  1.07948e-03  1.38110e-03  1.50542e-03  1.44770e-03  1.21672e-03  9.00775e-04
  6.16174e-04  3.91539e-04  2.33228e-04  1.36149e-04  8.38528e-05  5.83307e-05
  4.61022e-05  3.90723e-05  3.32602e-05  2.73084e-05  2.12521e-05  1.56098e-05
  7.15457e-07  1.32357e-06  2.31182e-06  3.75547e-06  5.58998e-06  7.51562e-06
  9.00963e-06  9.52374e-06  8.79242e-06  7.02539e-06  4.82324e-06  2.89007e-06
  1.75838e-06  1.67725e-06  2.66608e-06  4.65845e-06  7.67958e-06  1.20768e-05
  1.89061e-05  3.06633e-05  5.26394e-05  9.52743e-05  1.77830e-04  3.32721e-04
  6.05146e-04  1.02634e-03  1.50634e-03  1.67926e-03  1.34331e-03  1.18018e-03
  1.00649e-03  7.99913e-04  6.70188e-04  4.71325e-04  2.84601e-04  1.64444e-04
  1.03379e-04  7.73596e-05  6.69184e-05  6.07042e-05  5.36523e-05  4.46823e-05
  3.47378e-05  2.52545e-05  1.13057e-06  2.19252e-06  4.05693e-06  7.01006e-06
  1.10670e-05  1.56343e-05  1.94102e-05  2.08774e-05  1.92403e-05  1.50299e-05
  9.81623e-06  5.32994e-06  2.73472e-06  2.42550e-06  4.22635e-06  7.71491e-06
  1.25197e-05  1.86265e-05  2.68674e-05  3.98632e-05  6.37892e-05  1.11464e-04
  2.07329e-04  3.93810e-04  7.31587e-04  1.25471e-03  1.75063e-03  1.37833e-03
  2.65631e-04  1.13745e-03  7.79280e-04  2.81820e-04  5.98347e-04  5.11531e-04
  3.10058e-04  1.76157e-04  1.15883e-04  9.70876e-05  9.36123e-05  9.09243e-05
  8.31471e-05  7.00479e-05  5.43134e-05  3.90468e-05  1.68171e-06  3.43075e-06
  6.81029e-06  1.27445e-05  2.17513e-05  3.28215e-05  4.26732e-05  4.69355e-05
  4.31613e-05  3.28514e-05  2.03367e-05  9.95491e-06  4.17647e-06  3.46656e-06
  7.04035e-06  1.36192e-05  2.19033e-05  3.09295e-05  4.06739e-05  5.32600e-05
  7.51137e-05  1.20389e-04  2.16082e-04  4.08073e-04  7.58212e-04  1.28038e-03
  1.66524e-03  1.25538e-03  1.46045e-03  1.88870e-03  1.03387e-03  1.03359e-03
  8.30377e-04  5.66968e-04  3.06701e-04  1.66915e-04  1.19730e-04  1.16800e-04
  1.25681e-04  1.29670e-04  1.22162e-04  1.03978e-04  8.04133e-05  5.72034e-05
  2.37469e-06  5.04487e-06  1.08194e-05  2.23530e-05  4.22281e-05  6.95109e-05
  9.59749e-05  1.08481e-04  9.92601e-05  7.30906e-05  4.25953e-05  1.87136e-05
  6.24724e-06  5.01899e-06  1.25512e-05  2.57312e-05  4.13348e-05  5.62575e-05
  6.82911e-05  7.79256e-05  9.12306e-05  1.23196e-04  2.01006e-04  3.66293e-04
  6.65167e-04  1.07163e-03  1.22481e-03  7.86482e-04  1.43555e-03  5.26784e-03
  4.58319e-04  1.90239e-03  1.21013e-03  5.97739e-04  2.70948e-04  1.42477e-04
  1.19533e-04  1.36882e-04  1.60333e-04  1.73370e-04  1.67764e-04  1.44385e-04
  1.11585e-04  7.87241e-05  3.29693e-06  6.99715e-06  1.59764e-05  3.69220e-05
  7.93517e-05  1.46519e-04  2.18947e-04  2.55862e-04  2.31692e-04  1.63185e-04
  8.85570e-05  3.47466e-05  9.09819e-06  7.77191e-06  2.40459e-05  5.13612e-05
  8.29084e-05  1.11051e-04  1.28565e-04  1.31854e-04  1.26192e-04  1.29580e-04
  1.71058e-04  2.85606e-04  5.00023e-04  7.71257e-04  8.19336e-04  3.13957e-04
  9.34427e-04  1.20021e-03  4.51386e-04  1.36977e-03  1.05811e-03  4.97172e-04
  2.07304e-04  1.18088e-04  1.23445e-04  1.57202e-04  1.92203e-04  2.14870e-04
  2.13169e-04  1.85798e-04  1.43900e-04  1.01043e-04  4.90104e-06  9.59558e-06
  2.16646e-05  5.48837e-05  1.37492e-04  2.95696e-04  4.92096e-04  6.00542e-04
  5.34586e-04  3.54764e-04  1.76782e-04  6.15943e-05  1.28709e-05  1.38064e-05
  4.85029e-05  1.05103e-04  1.70602e-04  2.28014e-04  2.60372e-04  2.54853e-04
  2.12911e-04  1.62779e-04  1.46436e-04  1.97435e-04  3.28817e-04  5.08543e-04
  6.16574e-04  5.71199e-04  8.13142e-04  1.21876e-03  1.10906e-03  1.04744e-03
  6.96903e-04  3.28702e-04  1.44479e-04  1.07305e-04  1.34904e-04  1.76290e-04
  2.17261e-04  2.47637e-04  2.50352e-04  2.20714e-04  1.71684e-04  1.20476e-04
  8.56763e-06  1.49842e-05  2.89236e-05  6.98514e-05  1.99233e-04  5.21321e-04
  1.00948e-03  1.31442e-03  1.15072e-03  7.11218e-04  3.21421e-04  9.91100e-05
  1.79561e-05  2.81801e-05  9.82672e-05  2.10830e-04  3.40773e-04  4.47807e-04
  5.08432e-04  5.06246e-04  4.11583e-04  2.64953e-04  1.55116e-04  1.30127e-04
  1.89242e-04  3.01484e-04  4.15850e-04  5.13216e-04  6.67342e-04  8.29980e-04
  8.09074e-04  6.30093e-04  3.82472e-04  1.85013e-04  1.01724e-04  1.08028e-04
  1.49128e-04  1.93421e-04  2.36414e-04  2.69438e-04  2.73636e-04  2.42703e-04
  1.89788e-04  1.33646e-04  1.70145e-05  2.98574e-05  4.98442e-05  8.68075e-05
  2.08101e-04  6.37963e-04  1.49210e-03  2.19372e-03  2.01735e-03  1.19410e-03
  4.92448e-04  1.35376e-04  2.56832e-05  5.91147e-05  1.86886e-04  3.90681e-04
  6.10981e-04  7.13128e-04  7.30002e-04  8.20683e-04  7.68497e-04  4.90531e-04
  2.26884e-04  1.01881e-04  9.52115e-05  1.52700e-04  2.26312e-04  2.90770e-04
  3.48084e-04  3.85894e-04  3.64553e-04  2.77706e-04  1.66352e-04  8.79237e-05
  7.26913e-05  1.06588e-04  1.56653e-04  2.04557e-04  2.47837e-04  2.78499e-04
  2.80863e-04  2.49559e-04  1.96392e-04  1.39308e-04  3.30327e-05  6.49506e-05
  1.18945e-04  1.85455e-04  2.19854e-04  3.02209e-04  4.65645e-04  1.01968e-03
  2.07843e-03  1.43929e-03  5.73224e-04  1.45178e-04  3.81958e-05  1.10565e-04
  3.07529e-04  6.17916e-04  8.92785e-04  6.64528e-04  2.47549e-04  5.77861e-04
  1.13379e-03  8.55938e-04  3.72736e-04  1.16228e-04  4.83938e-05  6.95972e-05
  1.13127e-04  1.45282e-04  1.58578e-04  1.56019e-04  1.36030e-04  9.79353e-05
  5.57364e-05  3.48948e-05  5.10269e-05  9.64049e-05  1.51147e-04  2.02576e-04
  2.46408e-04  2.74836e-04  2.75848e-04  2.45709e-04  1.94808e-04  1.39466e-04
  5.54766e-05  1.22350e-04  2.63105e-04  5.07885e-04  6.77231e-04  1.54158e-04
  8.69125e-04  3.62150e-03  7.75290e-04  1.05783e-03  4.54278e-04  1.13858e-04
  5.39269e-05  1.64817e-04  4.01037e-04  7.54466e-04  9.79468e-04  3.11318e-04
  2.42946e-04  1.35123e-05  1.28503e-03  1.26444e-03  5.42273e-04  1.53287e-04
  3.96455e-05  4.73232e-05  8.72910e-05  1.17148e-04  1.24399e-04  1.13076e-04
  8.98294e-05  5.98633e-05  3.32104e-05  2.56020e-05  4.70203e-05  9.22492e-05
  1.46911e-04  1.99937e-04  2.44833e-04  2.72598e-04  2.72674e-04  2.42821e-04
  1.93171e-04  1.39067e-04  7.63433e-05  1.79074e-04  4.20897e-04  9.35022e-04
  1.62228e-03  8.26673e-04  4.06459e-03  1.75750e-04  2.23079e-04  4.47982e-04
  2.28323e-04  6.34387e-05  6.10574e-05  1.79127e-04  3.80714e-04  6.42778e-04
  7.50818e-04  2.35187e-04  1.26174e-04  4.77346e-05  1.71876e-03  1.48046e-03
  6.12818e-04  1.74270e-04  5.26857e-05  6.93597e-05  1.25291e-04  1.71235e-04
  1.88316e-04  1.76938e-04  1.45478e-04  1.04985e-04  7.04103e-05  5.87275e-05
  7.92160e-05  1.25856e-04  1.82978e-04  2.37129e-04  2.79715e-04  3.01683e-04
  2.94311e-04  2.57460e-04  2.02403e-04  1.44619e-04  8.55367e-05  2.00936e-04
  4.72775e-04  1.06139e-03  2.00809e-03  2.35408e-03  1.05826e-03  3.69703e-04
  1.52914e-04  1.30248e-04  7.63392e-05  2.80815e-05  4.98871e-05  1.32621e-04
  2.43672e-04  3.55125e-04  3.78064e-04  2.62710e-04  4.31496e-04  1.29152e-03
  1.88759e-03  1.24107e-03  5.07952e-04  1.57090e-04  7.39264e-05  1.14904e-04
  1.91826e-04  2.53783e-04  2.78276e-04  2.65160e-04  2.25054e-04  1.73528e-04
  1.31751e-04  1.22621e-04  1.58147e-04  2.28604e-04  3.07269e-04  3.67648e-04
  3.97927e-04  3.98009e-04  3.67170e-04  3.08055e-04  2.34179e-04  1.62776e-04
  7.98722e-05  1.79170e-04  3.95883e-04  8.23322e-04  1.47376e-03  1.95184e-03
  1.61546e-03  7.77996e-04  2.22936e-04  5.67675e-05  2.73987e-05  2.41110e-05
  4.39313e-05  8.00297e-05  1.10732e-04  1.25855e-04  1.32017e-04  2.24866e-04
  6.14198e-04  1.12962e-03  1.16009e-03  7.23702e-04  3.13825e-04  1.20634e-04
  9.80718e-05  1.64546e-04  2.53376e-04  3.17005e-04  3.35511e-04  3.15343e-04
  2.70906e-04  2.17944e-04  1.81421e-04  1.93519e-04  2.74747e-04  4.13851e-04
  5.63303e-04  6.52181e-04  6.47763e-04  5.93542e-04  5.16474e-04  4.13414e-04
  2.99834e-04  1.99257e-04  6.48244e-05  1.34766e-04  2.70046e-04  5.00149e-04
  7.98142e-04  9.91826e-04  8.55786e-04  4.65652e-04  1.48519e-04  3.25126e-05
  2.95327e-05  5.35053e-05  7.53768e-05  8.68055e-05  7.99066e-05  5.79316e-05
  4.90853e-05  1.15468e-04  3.01172e-04  4.87051e-04  4.82487e-04  3.17579e-04
  1.59213e-04  9.53935e-05  1.23431e-04  2.04710e-04  2.90988e-04  3.41244e-04
  3.43112e-04  3.12958e-04  2.68249e-04  2.21212e-04  1.98260e-04  2.42427e-04
  3.87269e-04  6.31768e-04  9.45652e-04  1.16222e-03  1.06221e-03  8.84722e-04
  7.55960e-04  5.90791e-04  4.08510e-04  2.57148e-04  4.82777e-05  9.17462e-05
  1.64474e-04  2.68225e-04  3.76508e-04  4.22004e-04  3.45292e-04  1.85740e-04
  5.76128e-05  2.10210e-05  4.96777e-05  9.26835e-05  1.18249e-04  1.19554e-04
  1.01350e-04  7.08614e-05  4.50493e-05  5.12172e-05  9.95623e-05  1.51784e-04
  1.56245e-04  1.17246e-04  8.32297e-05  9.14430e-05  1.47604e-04  2.31272e-04
  3.06182e-04  3.39448e-04  3.25991e-04  2.87289e-04  2.41488e-04  1.98482e-04
  1.85481e-04  2.53037e-04  4.34864e-04  6.90005e-04  1.19026e-03  2.04761e-03
  1.66280e-03  1.14962e-03  1.07044e-03  8.48568e-04  5.60026e-04  3.32844e-04
  3.51595e-05  6.11464e-05  9.82089e-05  1.41155e-04  1.73541e-04  1.71397e-04
  1.24512e-04  5.78112e-05  1.60625e-05  2.29060e-05  6.48384e-05  1.08665e-04
  1.27649e-04  1.18738e-04  9.58796e-05  6.90863e-05  4.27286e-05  2.53440e-05
  2.43136e-05  3.43861e-05  4.30832e-05  4.85314e-05  6.35700e-05  1.02984e-04
  1.69913e-04  2.49580e-04  3.13221e-04  3.35319e-04  3.14217e-04  2.69731e-04
  2.19048e-04  1.73611e-04  1.63856e-04  2.55700e-04  5.26503e-04  8.08229e-04
  9.86901e-04  2.56054e-03  2.41274e-03  1.26864e-03  1.43968e-03  1.15884e-03
  7.27017e-04  4.09898e-04  2.67257e-05  4.33351e-05  6.36423e-05  8.20792e-05
  8.90402e-05  7.62087e-05  4.62272e-05  1.64467e-05  7.78882e-06  2.79101e-05
  6.53992e-05  9.76501e-05  1.06081e-04  9.02836e-05  6.57951e-05  4.47628e-05
  2.76543e-05  1.36179e-05  6.49931e-06  9.52182e-06  2.14024e-05  4.10066e-05
  7.27572e-05  1.23759e-04  1.94446e-04  2.71101e-04  3.28428e-04  3.44911e-04
  3.19442e-04  2.68883e-04  2.10166e-04  1.58392e-04  1.50658e-04  2.91608e-04
  9.01332e-04  2.45344e-03  9.87388e-04  7.14215e-03  7.54834e-04  1.55866e-03
  1.76360e-03  1.38609e-03  8.38710e-04  4.58647e-04  2.21118e-05  3.45925e-05
  4.84675e-05  5.88825e-05  5.92747e-05  4.62360e-05  2.53061e-05  1.00145e-05
  1.18373e-05  3.12996e-05  5.83984e-05  7.86420e-05  8.03491e-05  6.31541e-05
  3.98408e-05  2.34584e-05  1.56069e-05  1.19215e-05  1.19049e-05  1.85900e-05
  3.35121e-05  5.75722e-05  9.53020e-05  1.53059e-04  2.30234e-04  3.11358e-04
  3.68780e-04  3.79653e-04  3.44201e-04  2.82505e-04  2.14250e-04  1.55482e-04
  1.44468e-04  2.96512e-04  9.77862e-04  2.71014e-03  1.12007e-03  3.21024e-03
  9.23824e-04  1.22001e-03  1.60216e-03  1.33119e-03  8.21712e-04  4.53791e-04
  1.97434e-05  3.07742e-05  4.29005e-05  5.17856e-05  5.17363e-05  4.03377e-05
  2.36855e-05  1.40370e-05  1.91227e-05  3.62121e-05  5.68220e-05  7.18549e-05
  7.20350e-05  5.40779e-05  3.00016e-05  1.59819e-05  1.44781e-05  1.84719e-05
  2.48275e-05  3.59623e-05  5.39880e-05  8.12631e-05  1.25123e-04  1.94987e-04
  2.90837e-04  3.91654e-04  4.56832e-04  4.52959e-04  3.89431e-04  3.08073e-04
  2.33560e-04  1.69903e-04  1.42692e-04  2.36572e-04  6.14994e-04  1.31844e-03
  1.92280e-03  3.12296e-03  2.10112e-03  7.01510e-04  1.12924e-03  1.03935e-03
  6.87771e-04  3.98632e-04  1.81130e-05  2.85135e-05  4.02012e-05  4.91475e-05
  4.97995e-05  3.97706e-05  2.55388e-05  1.99076e-05  3.01364e-05  5.24159e-05
  7.86540e-05  1.01197e-04  1.05872e-04  7.93627e-05  4.22763e-05  2.40293e-05
  2.37700e-05  2.84422e-05  3.50823e-05  4.83041e-05  7.03857e-05  1.03970e-04
  1.60462e-04  2.56033e-04  3.94363e-04  5.43691e-04  6.26716e-04  5.73667e-04
  4.36177e-04  3.35832e-04  2.74836e-04  2.12657e-04  1.59126e-04  1.79134e-04
  3.63585e-04  7.46808e-04  1.36046e-03  1.86409e-03  1.11927e-03  6.64403e-04
  7.98174e-04  7.33921e-04  5.20770e-04  3.22334e-04  1.62122e-05  2.56933e-05
  3.64258e-05  4.46933e-05  4.53748e-05  3.66483e-05  2.60025e-05  2.82924e-05
  5.43702e-05  1.03945e-04  1.66235e-04  2.24232e-04  2.48853e-04  1.91890e-04
  1.05541e-04  6.42592e-05  5.11952e-05  4.26541e-05  3.96503e-05  5.05926e-05
  7.70289e-05  1.21089e-04  1.99618e-04  3.40694e-04  5.60128e-04  8.14267e-04
  9.37170e-04  7.31928e-04  4.48054e-04  4.77712e-04  4.28116e-04  3.11931e-04
  2.25976e-04  1.69724e-04  2.29427e-04  4.23616e-04  6.64470e-04  7.56481e-04
  6.24758e-04  5.61137e-04  5.79184e-04  5.16434e-04  3.85440e-04  2.54034e-04
  1.37451e-05  2.17040e-05  3.05128e-05  3.69338e-05  3.69260e-05  3.01680e-05
  2.58548e-05  4.28573e-05  1.04306e-04  2.32650e-04  4.16087e-04  5.54801e-04
  6.25550e-04  5.46544e-04  3.37491e-04  2.03591e-04  1.24679e-04  7.17503e-05
  4.40096e-05  4.54530e-05  7.34368e-05  1.29548e-04  2.37315e-04  4.42606e-04
  7.90821e-04  1.25004e-03  1.50367e-03  9.67118e-04  8.07415e-04  2.20844e-03
  1.30268e-03  5.85352e-04  4.40111e-04  2.54477e-04  1.76994e-04  2.31671e-04
  3.31840e-04  3.95815e-04  4.18536e-04  4.38762e-04  4.39976e-04  3.89438e-04
  3.00798e-04  2.07947e-04  1.10274e-05  1.71618e-05  2.36002e-05  2.77391e-05
  2.69555e-05  2.26504e-05  2.55164e-05  5.91767e-05  1.67954e-04  4.34756e-04
  8.77465e-04  8.92928e-04  4.98937e-04  9.04201e-04  9.37314e-04  5.40697e-04
  2.64916e-04  1.20286e-04  5.30086e-05  3.80437e-05  6.26193e-05  1.27679e-04
  2.62936e-04  5.33670e-04  1.03083e-03  1.79117e-03  2.41516e-03  1.63280e-03
  2.16842e-03  3.58660e-03  2.37991e-03  1.51905e-03  1.06002e-03  4.67264e-04
  1.98771e-04  1.61119e-04  2.17900e-04  2.88769e-04  3.46552e-04  3.81511e-04
  3.79197e-04  3.34318e-04  2.62089e-04  1.85765e-04  8.61757e-06  1.31179e-05
  1.74638e-05  1.96450e-05  1.82045e-05  1.55340e-05  2.21084e-05  6.16798e-05
  1.87295e-04  5.18586e-04  1.07105e-03  3.95492e-04  1.88965e-03  9.41674e-05
  1.22906e-03  8.64116e-04  3.92177e-04  1.61648e-04  6.04692e-05  3.01539e-05
  4.82455e-05  1.15129e-04  2.63355e-04  5.68211e-04  1.14910e-03  2.10286e-03
  3.05319e-03  2.23114e-03  7.83399e-04  1.12103e-02  5.46871e-04  3.77896e-03
  1.96676e-03  6.79218e-04  2.38522e-04  1.63219e-04  2.17849e-04  2.97241e-04
  3.60647e-04  3.91345e-04  3.80195e-04  3.30061e-04  2.57516e-04  1.82998e-04
  6.96349e-06  1.03768e-05  1.33544e-05  1.42590e-05  1.22416e-05  9.78210e-06
  1.52022e-05  4.52075e-05  1.33458e-04  3.46114e-04  7.03953e-04  7.85068e-04
  6.69885e-04  7.46425e-05  7.84057e-04  7.24948e-04  3.69796e-04  1.57283e-04
  5.62272e-05  2.22004e-05  3.44149e-05  9.38533e-05  2.31888e-04  5.17342e-04
  1.04955e-03  1.86910e-03  2.48410e-03  1.33897e-03  1.47035e-03  2.38931e-03
  1.69016e-03  3.57591e-03  1.80019e-03  6.29301e-04  2.39308e-04  1.96215e-04
  2.71247e-04  3.58059e-04  4.18227e-04  4.39527e-04  4.16652e-04  3.55209e-04
  2.73504e-04  1.92537e-04  6.28154e-06  9.34321e-06  1.19354e-05  1.25430e-05
  1.05532e-05  8.50046e-06  1.26162e-05  3.08652e-05  7.39642e-05  1.64572e-04
  4.04990e-04  1.28959e-03  2.30543e-03  1.39325e-03  5.96226e-04  4.09429e-04
  2.43496e-04  1.15876e-04  4.74691e-05  2.55744e-05  3.36321e-05  7.37463e-05
  1.77589e-04  4.00299e-04  7.96953e-04  1.33029e-03  1.58070e-03  8.99787e-04
  2.16724e-03  4.25273e-03  1.54497e-03  1.14754e-03  8.63859e-04  4.06779e-04
  2.19649e-04  2.40879e-04  3.36794e-04  4.24676e-04  4.78416e-04  4.92048e-04
  4.60389e-04  3.88355e-04  2.95888e-04  2.06150e-04  6.62742e-06  1.02425e-05
  1.38208e-05  1.57718e-05  1.54951e-05  1.68486e-05  2.67427e-05  4.51600e-05
  6.74312e-05  1.05514e-04  2.33881e-04  6.31428e-04  1.05444e-03  7.76471e-04
  3.69102e-04  2.26156e-04  1.49041e-04  8.89781e-05  7.14393e-05  8.44132e-05
  8.77644e-05  8.47552e-05  1.26896e-04  2.67408e-04  5.28933e-04  8.56044e-04
  1.03067e-03  8.43248e-04  8.57758e-04  1.00506e-03  4.79801e-04  4.34321e-04
  4.14633e-04  2.71996e-04  2.20647e-04  2.83996e-04  3.85132e-04  4.66275e-04
  5.13396e-04  5.23419e-04  4.88456e-04  4.11006e-04  3.11796e-04  2.16015e-04
  7.94848e-06  1.32707e-05  2.00129e-05  2.63865e-05  3.02526e-05  3.75547e-05
  6.39865e-05  9.84769e-05  1.08792e-04  1.04421e-04  1.31048e-04  2.26769e-04
  3.20297e-04  2.87956e-04  2.10437e-04  1.70976e-04  1.36369e-04  1.17988e-04
  1.88276e-04  3.03413e-04  3.02574e-04  1.92686e-04  1.18454e-04  1.62105e-04
  3.21235e-04  5.36265e-04  6.94954e-04  7.04022e-04  6.27111e-04  5.36094e-04
  4.31185e-04  3.75583e-04  3.04765e-04  2.31194e-04  2.31504e-04  3.06626e-04
  4.00642e-04  4.72949e-04  5.15354e-04  5.24113e-04  4.89456e-04  4.12391e-04
  3.13116e-04  2.17000e-04  9.94453e-06  1.81999e-05  3.12459e-05  4.78222e-05
  5.83793e-05  5.77525e-05  8.82895e-05  1.55042e-04  1.61410e-04  1.09280e-04
  7.32213e-05  8.19620e-05  1.17853e-04  1.51857e-04  1.84589e-04  2.14213e-04
  2.04382e-04  1.79405e-04  3.46010e-04  7.23194e-04  8.09082e-04  4.82055e-04
  1.86639e-04  1.03931e-04  1.84525e-04  3.38648e-04  4.79469e-04  5.45387e-04
  5.32588e-04  4.77279e-04  4.08697e-04  3.34131e-04  2.55904e-04  2.07201e-04
  2.23792e-04  2.95980e-04  3.81050e-04  4.48031e-04  4.88598e-04  4.97149e-04
  4.64585e-04  3.92424e-04  2.99287e-04  2.08575e-04  1.18261e-05  2.33797e-05
  4.47849e-05  7.79340e-05  9.83640e-05  4.51110e-05  4.98615e-06  6.16805e-05
  1.50643e-04  9.30219e-05  3.52033e-05  3.32739e-05  7.69414e-05  1.46702e-04
  2.33938e-04  3.23899e-04  3.34474e-04  1.55221e-04  6.19276e-05  5.04214e-04
  1.35675e-03  9.17449e-04  3.17199e-04  8.59878e-05  1.05094e-04  2.27628e-04
  3.58189e-04  4.40935e-04  4.59433e-04  4.27742e-04  3.66591e-04  2.90218e-04
  2.16867e-04  1.77135e-04  1.93603e-04  2.56812e-04  3.34348e-04  3.99888e-04
  4.42116e-04  4.53050e-04  4.24990e-04  3.60725e-04  2.77132e-04  1.94879e-04
  1.24585e-05  2.56127e-05  5.18142e-05  9.62994e-05  1.23208e-04  1.38978e-05
  6.25573e-04  4.55512e-05  8.46946e-05  6.23005e-05  1.41404e-05  2.48094e-05
  8.64865e-05  1.77468e-04  2.88749e-04  4.10258e-04  4.31807e-04  7.50501e-05
  1.09640e-03  3.06028e-04  1.41949e-03  1.23104e-03  4.15464e-04  8.07809e-05
  6.63834e-05  1.79325e-04  3.11441e-04  4.04547e-04  4.36861e-04  4.13894e-04
  3.52775e-04  2.72191e-04  1.95408e-04  1.51091e-04  1.57904e-04  2.08981e-04
  2.79065e-04  3.44950e-04  3.92420e-04  4.09915e-04  3.89048e-04  3.33067e-04
  2.57984e-04  1.82924e-04  1.11815e-05  2.27903e-05  4.53979e-05  8.28033e-05
  1.08348e-04  3.68755e-05  2.06836e-05  2.22087e-05  9.07250e-05  5.10203e-05
  1.51142e-05  3.81008e-05  1.08845e-04  1.98222e-04  2.89076e-04  3.68449e-04
  3.55331e-04  1.07999e-04  9.14466e-05  8.44681e-05  1.63190e-03  1.19307e-03
  3.87290e-04  6.55743e-05  5.71651e-05  1.76781e-04  3.17877e-04  4.20156e-04
  4.58491e-04  4.35781e-04  3.69106e-04  2.79756e-04  1.93400e-04  1.39281e-04
  1.35920e-04  1.77590e-04  2.42190e-04  3.09628e-04  3.65243e-04  3.92920e-04
  3.79703e-04  3.27746e-04  2.54438e-04  1.80320e-04  8.48020e-06  1.64229e-05
  3.04615e-05  5.15650e-05  7.11884e-05  7.47718e-05  8.98180e-05  1.20319e-04
  1.01185e-04  4.96931e-05  2.64555e-05  5.49457e-05  1.20728e-04  1.87677e-04
  2.30511e-04  2.39004e-04  2.00247e-04  2.01142e-04  5.18371e-04  1.21831e-03
  1.44984e-03  8.21271e-04  2.55930e-04  4.54645e-05  7.11278e-05  2.02963e-04
  3.51238e-04  4.56908e-04  4.93877e-04  4.65562e-04  3.90655e-04  2.92453e-04
  1.98286e-04  1.40115e-04  1.38282e-04  1.84403e-04  2.52600e-04  3.24566e-04
  3.90295e-04  4.30687e-04  4.22377e-04  3.63833e-04  2.78552e-04  1.93745e-04
  5.57096e-06  9.90244e-06  1.65004e-05  2.52201e-05  3.52963e-05  4.95160e-05
  7.19768e-05  8.36529e-05  6.58175e-05  3.86261e-05  3.19246e-05  5.99249e-05
  1.09757e-04  1.47355e-04  1.51472e-04  1.25781e-04  9.82337e-05  1.77259e-04
  4.90799e-04  8.16460e-04  7.50088e-04  4.02612e-04  1.26146e-04  3.89166e-05
  9.96656e-05  2.36755e-04  3.81242e-04  4.78993e-04  5.06525e-04  4.69801e-04
  3.88476e-04  2.86257e-04  1.92256e-04  1.44363e-04  1.67837e-04  2.48558e-04
  3.47459e-04  4.33831e-04  5.00712e-04  5.50494e-04  5.43574e-04  4.60896e-04
  3.40991e-04  2.27908e-04  3.48624e-06  5.49294e-06  7.90253e-06  1.03573e-05
  1.32384e-05  1.88630e-05  2.80210e-05  3.39344e-05  3.08307e-05  2.50750e-05
  2.96366e-05  5.21065e-05  8.19619e-05  9.57430e-05  8.43035e-05  5.90820e-05
  4.44108e-05  8.62635e-05  2.07429e-04  3.11079e-04  2.79367e-04  1.54738e-04
  5.75533e-05  5.00089e-05  1.29238e-04  2.58359e-04  3.85332e-04  4.64138e-04
  4.77182e-04  4.33643e-04  3.51812e-04  2.53124e-04  1.69582e-04  1.50224e-04
  2.34725e-04  4.13840e-04  6.59321e-04  8.49983e-04  7.92604e-04  7.64741e-04
  7.62881e-04  6.35581e-04  4.47987e-04  2.83512e-04  2.64459e-06  3.73535e-06
  4.65383e-06  5.01733e-06  5.00724e-06  5.86351e-06  8.64217e-06  1.21926e-05
  1.46737e-05  1.73490e-05  2.49102e-05  3.95369e-05  5.31133e-05  5.36311e-05
  4.15066e-05  2.69604e-05  2.01822e-05  3.32262e-05  6.83818e-05  9.79870e-05
  9.09091e-05  5.77379e-05  3.94304e-05  6.81331e-05  1.49050e-04  2.60202e-04
  3.61743e-04  4.17373e-04  4.16177e-04  3.69690e-04  2.93863e-04  2.07036e-04
  1.45616e-04  1.80115e-04  4.05856e-04  8.74455e-04  1.72582e-03  2.72312e-03
  1.75982e-03  1.03064e-03  1.07007e-03  8.87508e-04  5.92054e-04  3.53123e-04
  2.93725e-06  4.19046e-06  5.38302e-06  6.13817e-06  6.35217e-06  6.58469e-06
  7.72286e-06  9.95477e-06  1.26438e-05  1.58298e-05  2.09943e-05  2.80171e-05
  3.18274e-05  2.79832e-05  2.01819e-05  1.43584e-05  1.20682e-05  1.46522e-05
  2.34228e-05  3.29660e-05  3.52133e-05  3.32681e-05  4.38112e-05  8.44367e-05
  1.59119e-04  2.51274e-04  3.29297e-04  3.65358e-04  3.53579e-04  3.06736e-04
  2.39896e-04  1.70377e-04  1.40240e-04  2.59437e-04  8.08611e-04  2.08489e-03
  2.55429e-03  1.79122e-03  2.76067e-03  1.20581e-03  1.42088e-03  1.16843e-03
  7.36921e-04  4.17209e-04  3.94777e-06  6.00482e-06  8.46041e-06  1.09466e-05
  1.30554e-05  1.46667e-05  1.59993e-05  1.71982e-05  1.81275e-05  1.88844e-05
  1.99739e-05  2.08412e-05  1.92427e-05  1.49767e-05  1.17523e-05  1.15432e-05
  1.21942e-05  1.29831e-05  1.62696e-05  2.22177e-05  2.81049e-05  3.57363e-05
  5.54912e-05  9.95699e-05  1.70088e-04  2.51871e-04  3.17172e-04  3.42535e-04
  3.24538e-04  2.76941e-04  2.15778e-04  1.58938e-04  1.50568e-04  3.25624e-04
  1.14754e-03  3.16938e-03  2.69184e-04  1.00431e-02  8.05719e-04  1.38729e-03
  1.71681e-03  1.34723e-03  8.15686e-04  4.48270e-04  5.13474e-06  8.16473e-06
  1.21340e-05  1.66726e-05  2.10726e-05  2.45786e-05  2.67008e-05  2.73654e-05
  2.69925e-05  2.61704e-05  2.47101e-05  2.12026e-05  1.53934e-05  1.10771e-05
  1.20987e-05  1.62183e-05  1.86912e-05  1.97853e-05  2.35187e-05  3.04687e-05
  3.78194e-05  4.77878e-05  7.13274e-05  1.20811e-04  1.98077e-04  2.86980e-04
  3.57639e-04  3.84133e-04  3.62731e-04  3.09827e-04  2.44037e-04  1.82981e-04
  1.64946e-04  2.93207e-04  8.70285e-04  2.30554e-03  1.65876e-03  4.48787e-04
  1.74924e-03  1.47555e-03  1.67230e-03  1.28009e-03  7.75896e-04  4.28500e-04
  5.98752e-06  9.70804e-06  1.47186e-05  2.06034e-05  2.64447e-05  3.12092e-05
  3.42715e-05  3.58604e-05  3.72875e-05  3.95979e-05  4.04289e-05  3.39919e-05
  2.16145e-05  1.76360e-05  2.72310e-05  3.65018e-05  3.62169e-05  3.26498e-05
  3.50347e-05  4.31522e-05  5.14726e-05  6.29514e-05  9.26019e-05  1.57186e-04
  2.60864e-04  3.84400e-04  4.86129e-04  5.25479e-04  4.97078e-04  4.28172e-04
  3.42218e-04  2.54435e-04  1.96845e-04  2.36511e-04  4.92553e-04  1.17495e-03
  2.54122e-03  3.29351e-03  1.76853e-03  1.18767e-03  1.28982e-03  1.00878e-03
  6.38305e-04  3.65965e-04  6.18168e-06  1.00252e-05  1.51558e-05  2.10774e-05
  2.68689e-05  3.18570e-05  3.63171e-05  4.17758e-05  5.11166e-05  6.64067e-05
  8.10619e-05  7.40439e-05  4.53624e-05  4.86621e-05  8.74403e-05  1.01433e-04
  7.98143e-05  5.38279e-05  4.50507e-05  5.10523e-05  6.08373e-05  7.71418e-05
  1.20608e-04  2.16412e-04  3.75835e-04  5.75164e-04  7.41374e-04  7.90926e-04
  7.31148e-04  6.34043e-04  5.11566e-04  3.76031e-04  2.63782e-04  2.28638e-04
  3.34125e-04  6.31455e-04  1.09295e-03  1.25319e-03  9.33695e-04  8.78543e-04
  8.84442e-04  7.07284e-04  4.74328e-04  2.87372e-04  5.68740e-06  9.11051e-06
  1.35683e-05  1.86050e-05  2.36927e-05  2.92475e-05  3.74619e-05  5.23762e-05
  7.99539e-05  1.26160e-04  1.81953e-04  1.86465e-04  1.15899e-04  1.69318e-04
  2.98821e-04  2.82044e-04  1.76512e-04  8.97543e-05  5.24296e-05  4.99770e-05
  6.16755e-05  8.81449e-05  1.55547e-04  3.01701e-04  5.54134e-04  8.87035e-04
  1.15095e-03  1.13316e-03  9.87828e-04  9.59949e-04  7.48827e-04  5.21095e-04
  3.64458e-04  2.62280e-04  2.67002e-04  3.79378e-04  5.22840e-04  5.88840e-04
  5.91076e-04  6.10217e-04  5.84917e-04  4.77147e-04  3.38050e-04  2.16981e-04
  4.73936e-06  7.48398e-06  1.10551e-05  1.53462e-05  2.07751e-05  2.95753e-05
  4.69942e-05  8.21430e-05  1.49121e-04  2.62691e-04  4.04729e-04  4.32590e-04
  2.94744e-04  6.05816e-04  9.01172e-04  6.56644e-04  3.33174e-04  1.39904e-04
  6.00778e-05  4.37992e-05  5.69816e-05  9.72821e-05  1.95375e-04  4.04952e-04
  7.82571e-04  1.31470e-03  1.69909e-03  1.33904e-03  1.30915e-03  2.36486e-03
  1.34647e-03  7.12292e-04  5.34942e-04  3.39541e-04  2.39153e-04  2.47134e-04
  3.02344e-04  3.55096e-04  3.95442e-04  4.17127e-04  3.97068e-04  3.31865e-04
  2.46163e-04  1.66103e-04  3.66677e-06  5.78201e-06  8.73980e-06  1.30479e-05
  2.04307e-05  3.54699e-05  6.80338e-05  1.37891e-04  2.83056e-04  5.50023e-04
  8.34192e-04  6.04143e-04  3.89047e-04  1.23837e-03  1.64231e-03  1.00151e-03
  4.52683e-04  1.77531e-04  6.74491e-05  3.96811e-05  5.37444e-05  1.06882e-04
  2.32748e-04  4.98762e-04  9.94779e-04  1.74264e-03  2.28446e-03  1.39848e-03
  1.83504e-03  2.11681e-03  2.21337e-03  1.46094e-03  9.58903e-04  4.77022e-04
  2.40412e-04  1.81862e-04  2.05263e-04  2.50700e-04  2.91500e-04  3.11352e-04
  2.98327e-04  2.54328e-04  1.94530e-04  1.35732e-04  2.71495e-06  4.38417e-06
  7.05942e-06  1.18364e-05  2.15500e-05  4.28186e-05  9.02186e-05  1.96694e-04
  4.37051e-04  9.34744e-04  1.49199e-03  5.66683e-04  3.22289e-06  4.34834e-04
  9.08225e-04  7.46450e-04  3.90852e-04  1.68615e-04  6.83812e-05  3.96671e-05
  5.48815e-05  1.15400e-04  2.54897e-04  5.42981e-04  1.07900e-03  1.89428e-03
  2.47970e-03  1.63758e-03  5.13971e-04  1.11935e-02  9.86219e-04  3.10195e-03
  1.54789e-03  5.98177e-04  2.40698e-04  1.57003e-04  1.79465e-04  2.25628e-04
  2.62363e-04  2.76726e-04  2.63004e-04  2.24533e-04  1.73159e-04  1.22138e-04
  1.98054e-06  3.35595e-06  5.86148e-06  1.08799e-05  2.16417e-05  4.52842e-05
  9.74574e-05  2.13675e-04  4.72791e-04  9.94178e-04  1.55606e-03  7.96513e-04
  4.10481e-04  6.80616e-04  2.50342e-04  3.08263e-04  2.32785e-04  1.25477e-04
  6.10622e-05  4.06689e-05  5.73763e-05  1.17932e-04  2.51713e-04  5.15185e-04
  9.79560e-04  1.62259e-03  1.92660e-03  1.27155e-03  1.84484e-03  3.28177e-04
  1.64347e-03  2.84841e-03  1.46236e-03  5.46045e-04  2.12163e-04  1.57242e-04
  2.00942e-04  2.52930e-04  2.83779e-04  2.89007e-04  2.67975e-04  2.25097e-04
  1.71666e-04  1.20074e-04  1.45348e-06  2.60858e-06  4.87240e-06  9.55855e-06
  1.94952e-05  4.05058e-05  8.43937e-05  1.74683e-04  3.51445e-04  6.34253e-04
  8.14978e-04  5.15223e-04  7.88820e-04  1.08410e-03  4.70150e-04  2.11475e-04
  1.38617e-04  8.56668e-05  5.03550e-05  3.98053e-05  5.72339e-05  1.11575e-04
  2.24657e-04  4.32516e-04  7.68053e-04  1.17700e-03  1.32259e-03  1.00359e-03
  2.19159e-03  2.74622e-03  1.47104e-03  1.42430e-03  8.77328e-04  3.72204e-04
  1.74708e-04  1.77036e-04  2.44766e-04  2.99820e-04  3.24280e-04  3.21113e-04
  2.91343e-04  2.40103e-04  1.79925e-04  1.23858e-04  1.08489e-06  2.04796e-06
  3.97528e-06  7.89628e-06  1.58157e-05  3.13908e-05  6.08436e-05  1.13285e-04
  1.95208e-04  2.82704e-04  2.78448e-04  1.68040e-04  2.90901e-04  4.57346e-04
  3.05739e-04  1.54816e-04  9.13412e-05  5.88973e-05  3.99704e-05  3.65047e-05
  5.32683e-05  9.81743e-05  1.85219e-04  3.33137e-04  5.51373e-04  7.98650e-04
  9.34882e-04  8.93561e-04  1.04507e-03  1.17899e-03  9.48536e-04  7.63226e-04
  4.81169e-04  2.38356e-04  1.59577e-04  2.04559e-04  2.80567e-04  3.32224e-04
  3.53517e-04  3.47565e-04  3.12674e-04  2.54725e-04  1.88443e-04  1.28080e-04
  8.27780e-07  1.62210e-06  3.19691e-06  6.27404e-06  1.20882e-05  2.25054e-05
  3.97823e-05  6.51268e-05  9.40743e-05  1.08273e-04  8.09691e-05  3.55732e-05
  5.92536e-05  1.17647e-04  1.14068e-04  8.04512e-05  5.56512e-05  3.97851e-05
  3.08202e-05  3.16606e-05  4.68352e-05  8.22794e-05  1.46075e-04  2.46409e-04
  3.83286e-04  5.33090e-04  6.43011e-04  6.81734e-04  6.96475e-04  6.87327e-04
  6.01873e-04  4.56483e-04  2.86620e-04  1.71294e-04  1.59222e-04  2.19890e-04
  2.90007e-04  3.36101e-04  3.57570e-04  3.52989e-04  3.17809e-04  2.58394e-04
  1.90528e-04  1.28997e-04  6.47863e-07  1.30426e-06  2.58471e-06  4.99351e-06
  9.29134e-06  1.64020e-05  2.69171e-05  3.98024e-05  5.02880e-05  4.92442e-05
  3.07617e-05  7.93750e-06  6.06797e-06  2.30551e-05  3.52051e-05  3.62552e-05
  3.19481e-05  2.64885e-05  2.33780e-05  2.65486e-05  4.00029e-05  6.80111e-05
  1.15107e-04  1.84300e-04  2.72621e-04  3.65785e-04  4.39495e-04  4.75418e-04
  4.75251e-04  4.43949e-04  3.77354e-04  2.80812e-04  1.84819e-04  1.35192e-04
  1.53032e-04  2.13879e-04  2.75761e-04  3.18079e-04  3.39809e-04  3.37176e-04
  3.05321e-04  2.49824e-04  1.85338e-04  1.26142e-04  5.20676e-07  1.06950e-06
  2.13101e-06  4.09068e-06  7.49886e-06  1.29670e-05  2.07631e-05  2.99046e-05
  3.70426e-05  3.69270e-05  2.70426e-05  1.33998e-05  6.62741e-06  9.65876e-06
  1.61649e-05  2.01244e-05  2.02441e-05  1.84399e-05  1.79352e-05  2.21438e-05
  3.43115e-05  5.76234e-05  9.49184e-05  1.47208e-04  2.10984e-04  2.76067e-04
  3.27517e-04  3.53019e-04  3.49197e-04  3.18788e-04  2.65178e-04  1.97023e-04
  1.37194e-04  1.15022e-04  1.41525e-04  1.97945e-04  2.54668e-04  2.95839e-04
  3.18212e-04  3.17488e-04  2.89487e-04  2.38886e-04  1.78812e-04  1.22728e-04
  4.27402e-07  8.89033e-07  1.78058e-06  3.42069e-06  6.26804e-06  1.08543e-05
  1.74955e-05  2.56234e-05  3.29426e-05  3.57053e-05  3.17054e-05  2.37657e-05
  1.76393e-05  1.58989e-05  1.65721e-05  1.67814e-05  1.55414e-05  1.39575e-05
  1.42385e-05  1.88803e-05  3.04465e-05  5.15961e-05  8.46869e-05  1.30418e-04
  1.85679e-04  2.42083e-04  2.87650e-04  3.12096e-04  3.11312e-04  2.86194e-04
  2.39659e-04  1.80715e-04  1.30868e-04  1.15786e-04  1.44498e-04  2.01055e-04
  2.59838e-04  3.04407e-04  3.28118e-04  3.25869e-04  2.95276e-04  2.42568e-04
  1.81195e-04  1.24337e-04  3.53625e-07  7.36975e-07  1.47508e-06  2.82909e-06
  5.17613e-06  8.96452e-06  1.45000e-05  2.14563e-05  2.82757e-05  3.23679e-05
  3.20517e-05  2.85656e-05  2.47132e-05  2.17631e-05  1.91567e-05  1.62345e-05
  1.32222e-05  1.12080e-05  1.17746e-05  1.67768e-05  2.84011e-05  4.92374e-05
  8.18601e-05  1.27459e-04  1.83604e-04  2.42508e-04  2.92283e-04  3.22080e-04
  3.26929e-04  3.06657e-04  2.62595e-04  2.03315e-04  1.53405e-04  1.43249e-04
  1.84396e-04  2.59622e-04  3.37706e-04  3.93694e-04  4.15431e-04  3.99697e-04
  3.50334e-04  2.79379e-04  2.03613e-04  1.37002e-04  2.89762e-07  5.97899e-07
  1.18465e-06  2.24825e-06  4.06854e-06  6.96594e-06  1.11484e-05  1.63939e-05
  2.17273e-05  2.56235e-05  2.70816e-05  2.64712e-05  2.47089e-05  2.20807e-05
  1.85620e-05  1.45780e-05  1.10492e-05  9.13750e-06  1.01469e-05  1.56514e-05
  2.77602e-05  4.92640e-05  8.32273e-05  1.31534e-04  1.92319e-04  2.57618e-04
  3.14191e-04  3.49342e-04  3.57551e-04  3.39519e-04  2.95936e-04  2.34659e-04
  1.86461e-04  1.93327e-04  2.74045e-04  4.06894e-04  5.41018e-04  6.23155e-04
  6.30885e-04  5.77192e-04  4.82233e-04  3.67349e-04  2.56334e-04  1.65864e-04
  2.31314e-07  4.67916e-07  9.09335e-07  1.69216e-06  2.99964e-06  5.02659e-06
  7.87736e-06  1.13971e-05  1.50429e-05  1.80436e-05  1.98762e-05  2.04955e-05
  1.99422e-05  1.80909e-05  1.50720e-05  1.15813e-05  8.66977e-06  7.46180e-06
  9.15312e-06  1.52619e-05  2.79759e-05  5.03347e-05  8.58141e-05  1.36759e-04
  2.01499e-04  2.71518e-04  3.32118e-04  3.69137e-04  3.77245e-04  3.58692e-04
  3.13850e-04  2.50776e-04  2.09736e-04  2.50200e-04  4.04758e-04  6.52876e-04
  9.16850e-04  1.05765e-03  1.01534e-03  8.85551e-04  7.16114e-04  5.23818e-04
  3.47810e-04  2.14051e-04  1.77769e-07  3.50370e-07  6.63570e-07  1.20306e-06
  2.07642e-06  3.38715e-06  5.17644e-06  7.34569e-06  9.62254e-06  1.16494e-05
  1.31507e-05  1.39609e-05  1.38844e-05  1.27432e-05  1.06785e-05  8.29300e-06
  6.47826e-06  6.23022e-06  8.68736e-06  1.53915e-05  2.86257e-05  5.15705e-05
  8.78355e-05  1.39788e-04  2.05536e-04  2.76083e-04  3.36309e-04  3.72191e-04
  3.78804e-04  3.57760e-04  3.08459e-04  2.42254e-04  2.11118e-04  2.92465e-04
  5.29997e-04  9.10929e-04  1.43069e-03  1.74418e-03  1.50580e-03  1.27655e-03
  1.06099e-03  7.61080e-04  4.80881e-04  2.80276e-04  1.30556e-07  2.50199e-07
  4.60442e-07  8.10876e-07  1.35946e-06  2.15606e-06  3.21324e-06  4.47515e-06
  5.81255e-06  7.05977e-06  8.06443e-06  8.67538e-06  8.71897e-06  8.08157e-06
  6.88777e-06  5.57675e-06  4.82992e-06  5.49701e-06  8.67181e-06  1.59291e-05
  2.96137e-05  5.29274e-05  8.93665e-05  1.40964e-04  2.05327e-04  2.73152e-04
  3.29788e-04  3.62320e-04  3.65768e-04  3.39581e-04  2.83226e-04  2.14245e-04
  1.96088e-04  3.26367e-04  6.51837e-04  1.03399e-03  1.85425e-03  2.86422e-03
  1.81812e-03  1.56279e-03  1.50224e-03  1.07089e-03  6.41880e-04  3.54358e-04
  9.12012e-08  1.70234e-07  3.04537e-07  5.20972e-07  8.48771e-07  1.31044e-06
  1.90833e-06  2.61293e-06  3.36313e-06  4.07898e-06  4.67381e-06  5.04898e-06
  5.10254e-06  4.79183e-06  4.22655e-06  3.72619e-06  3.81458e-06  5.23507e-06
  9.06037e-06  1.69172e-05  3.12301e-05  5.52336e-05  9.22980e-05  1.44056e-04
  2.07448e-04  2.72539e-04  3.24522e-04  3.50699e-04  3.45876e-04  3.09577e-04
  2.44840e-04  1.76367e-04  1.80561e-04  4.11000e-04  1.10177e-03  1.97819e-03
  1.51795e-03  7.31869e-04  1.78520e-03  1.85982e-03  2.00601e-03  1.37948e-03
  7.83830e-04  4.13869e-04  6.03688e-08  1.10269e-07  1.92396e-07  3.20544e-07
  5.08710e-07  7.66558e-07  1.09351e-06  1.47443e-06  1.87972e-06  2.26940e-06
  2.59621e-06  2.80761e-06  2.85946e-06  2.75545e-06  2.60063e-06  2.64853e-06
  3.33951e-06  5.37158e-06  9.85037e-06  1.85274e-05  3.40414e-05  5.98969e-05
  9.96818e-05  1.54945e-04  2.21834e-04  2.88543e-04  3.37506e-04  3.53768e-04
  3.32750e-04  2.78851e-04  2.02328e-04  1.33491e-04  1.57933e-04  4.91487e-04
  1.67682e-03  3.49360e-03  4.64581e-04  1.06797e-02  1.03385e-03  2.21949e-03
  2.26426e-03  1.50158e-03  8.31449e-04  4.31175e-04  3.77193e-08  6.78649e-08
  1.16138e-07  1.89321e-07  2.93842e-07  4.33634e-07  6.07640e-07  8.08088e-07
  1.02052e-06  1.22511e-06  1.39868e-06  1.51918e-06  1.57818e-06  1.60650e-06
  1.71111e-06  2.12131e-06  3.25401e-06  5.82707e-06  1.10584e-05  2.09627e-05
  3.86667e-05  6.84561e-05  1.14938e-04  1.80444e-04  2.60373e-04  3.38669e-04
  3.89677e-04  3.91852e-04  3.44443e-04  2.64882e-04  1.71791e-04  9.29432e-05
  1.05045e-04  3.92139e-04  1.29941e-03  2.34193e-03  8.38889e-04  3.73566e-04
  1.48439e-03  1.68793e-03  1.88699e-03  1.30686e-03  7.44631e-04  3.94011e-04
  2.21634e-08  3.95604e-08  6.68573e-08  1.07291e-07  1.63723e-07  2.37653e-07
  3.28211e-07  4.31480e-07  5.40565e-07  6.46450e-07  7.40085e-07  8.17380e-07
  8.89910e-07  1.00453e-06  1.27516e-06  1.93363e-06  3.41632e-06  6.51924e-06
  1.26655e-05  2.43192e-05  4.54940e-05  8.20628e-05  1.41066e-04  2.27490e-04
  3.36843e-04  4.44862e-04  5.05906e-04  4.81784e-04  3.89586e-04  2.84348e-04
  1.83257e-04  8.48906e-05  4.57667e-05  1.92516e-04  6.65472e-04  1.38990e-03
  2.38611e-03  3.19960e-03  1.68794e-03  1.24105e-03  1.26583e-03  9.35252e-04
  5.70549e-04  3.18454e-04  1.22086e-08  2.17670e-08  3.65802e-08  5.81804e-08
  8.78209e-08  1.26052e-07  1.72316e-07  2.24756e-07  2.80407e-07  3.36102e-07
  3.90716e-07  4.50127e-07  5.36956e-07  7.08493e-07  1.08883e-06  1.92736e-06
  3.70709e-06  7.34559e-06  1.45550e-05  2.84390e-05  5.43513e-05  1.00785e-04
  1.79351e-04  3.01308e-04  4.65726e-04  6.34810e-04  7.13336e-04  6.12920e-04
  4.29068e-04  3.48653e-04  3.02265e-04  1.79131e-04  5.31420e-05  5.71860e-05
  2.75658e-04  7.08296e-04  1.26257e-03  1.44072e-03  1.01916e-03  8.24013e-04
  7.62404e-04  5.92316e-04  3.91929e-04  2.35257e-04  6.28516e-09  1.12657e-08
  1.89510e-08  3.00691e-08  4.51806e-08  6.44943e-08  8.77328e-08  1.14142e-07
  1.42816e-07  1.73693e-07  2.09906e-07  2.62692e-07  3.60899e-07  5.69116e-07
  1.02242e-06  1.99352e-06  4.02286e-06  8.16844e-06  1.64735e-05  3.27998e-05
  6.41837e-05  1.22698e-04  2.27005e-04  4.00245e-04  6.54061e-04  9.36256e-04
  1.04100e-03  7.21998e-04  3.89983e-04  6.33661e-04  7.32419e-04  4.86497e-04
  1.99833e-04  4.82213e-05  8.05892e-05  2.43338e-04  4.23376e-04  4.93540e-04
  4.64123e-04  4.52055e-04  4.32205e-04  3.58638e-04  2.58453e-04  1.68023e-04
  3.01208e-09  5.46207e-09  9.25696e-09  1.47461e-08  2.21896e-08  3.16876e-08
  4.31517e-08  5.64004e-08  7.15638e-08  9.01480e-08  1.17451e-07  1.67460e-07
  2.72433e-07  5.01761e-07  9.99469e-07  2.05898e-06  4.27164e-06  8.81989e-06
  1.80463e-05  3.65244e-05  7.29628e-05  1.43279e-04  2.74601e-04  5.07046e-04
  8.78341e-04  1.33880e-03  1.52525e-03  9.45639e-04  1.10717e-03  2.30962e-03
  1.61442e-03  9.76617e-04  4.84900e-04  1.49311e-04  3.56985e-05  5.69438e-05
  1.17929e-04  1.70294e-04  2.13181e-04  2.49783e-04  2.60008e-04  2.32331e-04
  1.80707e-04  1.25988e-04  1.33582e-09  2.46640e-09  4.23880e-09  6.82324e-09
  1.03479e-08  1.48746e-08  2.04147e-08  2.70608e-08  3.54101e-08  4.76740e-08
  7.01033e-08  1.17856e-07  2.24601e-07  4.61790e-07  9.77732e-07  2.07660e-06
  4.37754e-06  9.13384e-06  1.88664e-05  3.85952e-05  7.81503e-05  1.56239e-04
  3.06763e-04  5.85264e-04  1.05829e-03  1.69487e-03  2.02052e-03  1.74589e-03
  1.84078e-03  3.49259e-04  7.11317e-04  1.32076e-03  7.96158e-04  2.67612e-04
  6.43979e-05  3.66182e-05  7.10684e-05  1.18465e-04  1.64240e-04  1.98107e-04
  2.07400e-04  1.88466e-04  1.50776e-04  1.08461e-04  5.44361e-10  1.02866e-09
  1.80446e-09  2.95497e-09  4.54749e-09  6.62642e-09  9.24488e-09  1.25980e-08
  1.74514e-08  2.62235e-08  4.53829e-08  9.01749e-08  1.93976e-07  4.27209e-07
  9.35943e-07  2.02018e-06  4.29218e-06  8.99481e-06  1.86374e-05  3.82463e-05
  7.77536e-05  1.56329e-04  3.09445e-04  5.96913e-04  1.09277e-03  1.75413e-03
  1.93576e-03  1.09932e-03  7.43142e-04  6.13398e-03  1.02254e-03  2.28111e-03
  9.63965e-04  2.94826e-04  9.82335e-05  9.05012e-05  1.39747e-04  1.91500e-04
  2.28279e-04  2.43453e-04  2.33356e-04  2.00774e-04  1.55791e-04  1.10283e-04
  2.02325e-10  3.92898e-10  7.06915e-10  1.18502e-09  1.86342e-09  2.77616e-09
  3.98384e-09  5.70430e-09  8.70602e-09  1.53411e-08  3.18088e-08  7.26259e-08
  1.69357e-07  3.88248e-07  8.66086e-07  1.88256e-06  4.00539e-06  8.37974e-06
  1.73007e-05  3.53265e-05  7.13797e-05  1.42490e-04  2.79680e-04  5.33845e-04
  9.63734e-04  1.51970e-03  1.63743e-03  6.36340e-04  1.19067e-03  8.63733e-04
  3.12605e-03  2.02351e-03  6.97028e-04  2.20812e-04  1.25984e-04  1.71148e-04
  2.47597e-04  3.08250e-04  3.38633e-04  3.35573e-04  3.01330e-04  2.45355e-04
  1.82092e-04  1.24464e-04  6.83017e-11  1.36356e-10  2.52324e-10  4.34991e-10
  7.03678e-10  1.08241e-09  1.62745e-09  2.53753e-09  4.50668e-09  9.65439e-09
  2.35953e-08  5.94770e-08  1.45795e-07  3.41907e-07  7.69279e-07  1.67363e-06
  3.54743e-06  7.36927e-06  1.50656e-05  3.03822e-05  6.04648e-05  1.18522e-04
  2.27626e-04  4.23537e-04  7.45159e-04  1.17369e-03  1.48175e-03  1.38015e-03
  1.34168e-03  1.03402e-03  8.29097e-04  6.37051e-04  3.12598e-04  1.61612e-04
  1.70171e-04  2.54064e-04  3.46000e-04  4.13020e-04  4.43680e-04  4.31693e-04
  3.78721e-04  2.99595e-04  2.15537e-04  1.42968e-04  2.09834e-11  4.28938e-11
  8.15647e-11  1.44892e-10  2.42663e-10  3.90608e-10  6.34242e-10  1.13809e-09
  2.48279e-09  6.46752e-09  1.79106e-08  4.81620e-08  1.21743e-07  2.89282e-07
  6.52999e-07  1.41633e-06  2.97928e-06  6.11873e-06  1.23238e-05  2.43989e-05
  4.74918e-05  9.06777e-05  1.68903e-04  3.03752e-04  5.17674e-04  8.09951e-04
  1.11160e-03  1.28042e-03  1.15900e-03  7.17670e-04  3.98559e-04  2.87427e-04
  2.04809e-04  1.78611e-04  2.28840e-04  3.20233e-04  4.10367e-04  4.78460e-04
  5.13513e-04  5.01295e-04  4.38225e-04  3.42530e-04  2.42177e-04  1.57561e-04
  5.90318e-12  1.22947e-11  2.39396e-11  4.38251e-11  7.64890e-11  1.31925e-10
  2.43266e-10  5.37255e-10  1.46874e-09  4.47799e-09  1.34843e-08  3.78093e-08
  9.75703e-08  2.33870e-07  5.28316e-07  1.14000e-06  2.37400e-06  4.80588e-06
  9.50194e-06  1.83917e-05  3.48514e-05  6.44978e-05  1.15951e-04  2.00645e-04
  3.29414e-04  5.02321e-04  6.90993e-04  8.24012e-04  8.05729e-04  6.23652e-04
  4.17609e-04  2.84401e-04  2.19631e-04  2.19213e-04  2.74745e-04  3.57676e-04
  4.38991e-04  5.04290e-04  5.40744e-04  5.28575e-04  4.61034e-04  3.58065e-04
  2.50906e-04  1.61625e-04  1.54124e-12  3.24806e-12  6.45001e-12  1.21928e-11
  2.25416e-11  4.35302e-11  9.78781e-11  2.76600e-10  9.14404e-10  3.09498e-09
  9.83470e-09  2.84031e-08  7.45231e-08  1.79987e-07  4.06756e-07  8.72706e-07
  1.79736e-06  3.58096e-06  6.93622e-06  1.30951e-05  2.40995e-05  4.31322e-05
  7.46998e-05  1.24189e-04  1.95867e-04  2.88238e-04  3.86988e-04  4.60501e-04
  4.71444e-04  4.12412e-04  3.23284e-04  2.51068e-04  2.19238e-04  2.34270e-04
  2.88545e-04  3.62257e-04  4.35343e-04  4.94481e-04  5.24819e-04  5.07862e-04
  4.39395e-04  3.39380e-04  2.36987e-04  1.52323e-04  3.78815e-13  8.03383e-13
  1.62804e-12  3.22048e-12  6.55564e-12  1.52076e-11  4.39761e-11  1.54060e-10
  5.76145e-10  2.07584e-09  6.83949e-09  2.02398e-08  5.39716e-08  1.31497e-07
  2.97662e-07  6.35582e-07  1.29508e-06  2.53910e-06  4.81594e-06  8.86264e-06
  1.58323e-05  2.74001e-05  4.57369e-05  7.31273e-05  1.10904e-04  1.57463e-04
  2.05856e-04  2.43298e-04  2.56508e-04  2.42593e-04  2.14247e-04  1.91261e-04
  1.89481e-04  2.16064e-04  2.67827e-04  3.32940e-04  3.96798e-04  4.45711e-04
  4.65154e-04  4.42539e-04  3.78631e-04  2.91273e-04  2.03667e-04  1.31490e-04
  8.90507e-14  1.90813e-13  3.98959e-13  8.56158e-13  2.05701e-12  6.09313e-12
  2.21321e-11  8.86622e-11  3.54514e-10  1.32533e-09  4.48780e-09  1.35907e-08
  3.69012e-08  9.09474e-08  2.06777e-07  4.40377e-07  8.89304e-07  1.71792e-06
  3.19364e-06  5.73361e-06  9.95203e-06  1.66790e-05  2.68922e-05  4.14746e-05
  6.07095e-05  8.35243e-05  1.06823e-04  1.25768e-04  1.35950e-04  1.36791e-04
  1.33241e-04  1.33800e-04  1.46672e-04  1.76401e-04  2.21713e-04  2.75398e-04
  3.26439e-04  3.62522e-04  3.72094e-04  3.48513e-04  2.95591e-04  2.27304e-04
  1.59923e-04  1.04296e-04  2.03092e-14  4.49025e-14  1.00650e-13  2.50359e-13
  7.56758e-13  2.80463e-12  1.17592e-11  5.03185e-11  2.07999e-10  7.96269e-10
  2.75926e-09  8.55361e-09  2.37133e-08  5.93539e-08  1.36080e-07  2.90087e-07
  5.82311e-07  1.11120e-06  2.02923e-06  3.56149e-06  6.01960e-06  9.79478e-06
  1.53041e-05  2.28616e-05  3.24633e-05  4.35342e-05  5.48007e-05  6.45628e-05
  7.15444e-05  7.60082e-05  8.03155e-05  8.83679e-05  1.04169e-04  1.30077e-04
  1.65259e-04  2.05004e-04  2.41397e-04  2.65236e-04  2.68816e-04  2.49254e-04
  2.10673e-04  1.62696e-04  1.15684e-04  7.65520e-05  4.88540e-15  1.11257e-14
  2.84560e-14  8.71744e-14  3.25786e-13  1.39379e-12  6.23470e-12  2.74172e-11
  1.14937e-10  4.47102e-10  1.58184e-09  5.02140e-09  1.42566e-08  3.63992e-08
  8.45682e-08  1.81316e-07  3.63355e-07  6.87562e-07  1.23767e-06  2.13042e-06
  3.51744e-06  5.57552e-06  8.47503e-06  1.23194e-05  1.70626e-05  2.24377e-05
  2.79643e-05  3.31114e-05  3.76351e-05  4.19582e-05  4.73474e-05  5.56987e-05
  6.89277e-05  8.80844e-05  1.12425e-04  1.38851e-04  1.62198e-04  1.76580e-04
  1.77495e-04  1.63854e-04  1.38731e-04  1.08041e-04  7.79036e-05  5.24712e-05
  1.19430e-07  2.01369e-07  3.17894e-07  4.66408e-07  6.31921e-07  7.86243e-07
  8.93901e-07  9.24641e-07  8.67378e-07  7.38100e-07  5.77291e-07  4.38630e-07
  3.76959e-07  4.43544e-07  6.93700e-07  1.20916e-06  2.13852e-06  3.76498e-06
  6.61964e-06  1.16634e-05  2.05542e-05  3.59733e-05  6.18743e-05  1.03273e-04
  1.64861e-04  2.47624e-04  3.43829e-04  4.33796e-04  4.90232e-04  4.91513e-04
  4.36164e-04  3.45457e-04  2.48745e-04  1.66601e-04  1.06463e-04  6.69551e-05
  4.30427e-05  2.93279e-05  2.15188e-05  1.67467e-05  1.33615e-05  1.05784e-05
  8.13269e-06  6.00490e-06  2.27711e-07  3.93964e-07  6.38337e-07  9.60085e-07
  1.32999e-06  1.68498e-06  1.93950e-06  2.01598e-06  1.88190e-06  1.57181e-06
  1.17955e-06  8.26072e-07  6.24149e-07  6.61173e-07  1.00923e-06  1.76209e-06
  3.09882e-06  5.38834e-06  9.36927e-06  1.64591e-05  2.92516e-05  5.22201e-05
  9.24732e-05  1.59931e-04  2.65327e-04  4.13438e-04  5.90764e-04  7.56528e-04
  8.55446e-04  8.48966e-04  7.38156e-04  5.68285e-04  3.96993e-04  2.58117e-04
  1.60420e-04  9.90442e-05  6.39499e-05  4.50992e-05  3.48822e-05  2.85116e-05
  2.34902e-05  1.88573e-05  1.44953e-05  1.06021e-05  4.09482e-07  7.31030e-07
  1.22475e-06  1.90451e-06  2.72104e-06  3.53788e-06  4.14920e-06  4.35410e-06
  4.05824e-06  3.33682e-06  2.41216e-06  1.56319e-06  1.02872e-06  9.60739e-07
  1.44153e-06  2.54945e-06  4.45887e-06  7.59093e-06  1.28752e-05  2.22241e-05
  3.93545e-05  7.10687e-05  1.28910e-04  2.30299e-04  3.96067e-04  6.37233e-04
  9.24072e-04  1.16211e-03  1.25633e-03  1.20421e-03  1.02952e-03  7.86795e-04
  5.51088e-04  3.57517e-04  2.19413e-04  1.34430e-04  8.87382e-05  6.64035e-05
  5.51764e-05  4.76844e-05  4.05213e-05  3.28612e-05  2.51572e-05  1.81656e-05
  6.93213e-07  1.28577e-06  2.24943e-06  3.65797e-06  5.45165e-06  7.34652e-06
  8.84387e-06  9.41360e-06  8.78238e-06  7.12055e-06  4.97302e-06  2.99838e-06
  1.71120e-06  1.37451e-06  2.04808e-06  3.72140e-06  6.47451e-06  1.06824e-05
  1.73599e-05  2.88198e-05  4.98714e-05  8.98111e-05  1.65258e-04  3.02766e-04
  5.35944e-04  8.80144e-04  1.25399e-03  1.40201e-03  1.20030e-03  1.03853e-03
  9.23811e-04  7.74693e-04  6.20305e-04  4.30720e-04  2.67087e-04  1.64502e-04
  1.14000e-04  9.35343e-05  8.49937e-05  7.78823e-05  6.80728e-05  5.55669e-05
  4.22323e-05  3.00287e-05  1.10259e-06  2.13939e-06  3.95463e-06  6.82218e-06
  1.07590e-05  1.52108e-05  1.89563e-05  2.05559e-05  1.92138e-05  1.53499e-05
  1.03658e-05  5.85321e-06  2.91893e-06  1.98640e-06  2.97776e-06  5.61734e-06
  9.70039e-06  1.53475e-05  2.34150e-05  3.63194e-05  5.95998e-05  1.04550e-04
  1.92067e-04  3.56434e-04  6.41217e-04  1.05598e-03  1.41687e-03  1.17233e-03
  4.49031e-04  7.83582e-04  6.68019e-04  4.82292e-04  5.80097e-04  4.60220e-04
  2.87690e-04  1.79200e-04  1.35383e-04  1.26195e-04  1.26566e-04  1.22686e-04
  1.09979e-04  9.01929e-05  6.79540e-05  4.75200e-05  1.64741e-06  3.35464e-06
  6.63013e-06  1.23414e-05  2.09692e-05  3.15814e-05  4.11567e-05  4.56472e-05
  4.26872e-05  3.34618e-05  2.17838e-05  1.15819e-05  5.16400e-06  3.04680e-06
  4.65511e-06  9.05314e-06  1.53852e-05  2.31413e-05  3.25807e-05  4.56872e-05
  6.80468e-05  1.11870e-04  2.00051e-04  3.69513e-04  6.63786e-04  1.07318e-03
  1.32724e-03  8.66910e-04  1.20783e-03  3.12171e-03  1.90468e-03  5.96864e-04
  6.26465e-04  4.71033e-04  2.75702e-04  1.73622e-04  1.50677e-04  1.62887e-04
  1.78838e-04  1.82434e-04  1.67882e-04  1.38606e-04  1.03649e-04  7.13297e-05
  2.33062e-06  4.93425e-06  1.04968e-05  2.14665e-05  4.01754e-05  6.57366e-05
  9.07275e-05  1.03316e-04  9.62788e-05  7.34236e-05  4.57128e-05  2.29217e-05
  9.47403e-06  5.29244e-06  8.28162e-06  1.60165e-05  2.63396e-05  3.75000e-05
  4.84941e-05  6.00851e-05  7.70391e-05  1.11441e-04  1.85877e-04  3.34136e-04
  5.89282e-04  9.19822e-04  1.05048e-03  6.58921e-04  1.72221e-03  2.91116e-03
  1.30118e-03  7.71194e-04  7.43165e-04  4.53058e-04  2.33423e-04  1.54380e-04
  1.62718e-04  1.98508e-04  2.31810e-04  2.48807e-04  2.37414e-04  1.98800e-04
  1.48129e-04  1.00566e-04  3.22510e-06  6.83080e-06  1.54322e-05  3.50990e-05
  7.42193e-05  1.35385e-04  2.01349e-04  2.36590e-04  2.18344e-04  1.59956e-04
  9.40266e-05  4.43750e-05  1.77974e-05  1.07752e-05  1.70906e-05  3.12400e-05
  4.86485e-05  6.54137e-05  7.86629e-05  8.70043e-05  9.30960e-05  1.08565e-04
  1.55751e-04  2.63508e-04  4.52796e-04  6.88903e-04  7.82222e-04  5.33704e-04
  7.16894e-04  9.44866e-04  3.36793e-04  7.25286e-04  6.81450e-04  3.65662e-04
  1.75444e-04  1.38443e-04  1.75796e-04  2.21513e-04  2.65864e-04  3.04994e-04
  3.07379e-04  2.63308e-04  1.96311e-04  1.31946e-04  4.72653e-06  9.28680e-06
  2.08186e-05  5.16813e-05  1.26198e-04  2.65568e-04  4.36865e-04  5.34467e-04
  4.85165e-04  3.36218e-04  1.83785e-04  8.14213e-05  3.35617e-05  2.46879e-05
  3.90029e-05  6.52980e-05  9.43237e-05  1.18444e-04  1.34657e-04  1.40080e-04
  1.30673e-04  1.16400e-04  1.24307e-04  1.82763e-04  3.05147e-04  4.67801e-04
  5.85040e-04  5.92448e-04  6.73805e-04  7.91347e-04  7.42441e-04  7.11214e-04
  4.95752e-04  2.46482e-04  1.29453e-04  1.36345e-04  1.85394e-04  2.24095e-04
  2.76378e-04  3.44674e-04  3.67086e-04  3.20697e-04  2.39403e-04  1.59940e-04
  8.04985e-06  1.41229e-05  2.73654e-05  6.53025e-05  1.80059e-04  4.54513e-04
  8.61469e-04  1.11939e-03  9.98891e-04  6.47228e-04  3.25013e-04  1.35820e-04
  6.20244e-05  5.81137e-05  9.03433e-05  1.38731e-04  1.83211e-04  2.05929e-04
  2.18249e-04  2.32024e-04  2.14398e-04  1.58392e-04  1.11361e-04  1.15430e-04
  1.79765e-04  2.84045e-04  3.87482e-04  4.66400e-04  5.52046e-04  6.24746e-04
  5.98432e-04  4.71464e-04  2.90095e-04  1.47986e-04  1.05767e-04  1.40696e-04
  1.89359e-04  2.29937e-04  2.98310e-04  3.82685e-04  4.10037e-04  3.58381e-04
  2.67431e-04  1.78546e-04  1.55845e-05  2.70468e-05  4.49107e-05  7.88978e-05
  1.87992e-04  5.54207e-04  1.27484e-03  1.85069e-03  1.69049e-03  1.04170e-03
  4.83353e-04  1.95590e-04  1.09033e-04  1.28130e-04  1.94605e-04  2.79652e-04
  3.37189e-04  3.07691e-04  2.66670e-04  3.35358e-04  3.71279e-04  2.67669e-04
  1.37927e-04  7.71941e-05  9.22281e-05  1.51443e-04  2.17356e-04  2.66577e-04
  2.98751e-04  3.11601e-04  2.85901e-04  2.16383e-04  1.31539e-04  8.01176e-05
  8.94333e-05  1.40416e-04  1.97000e-04  2.57242e-04  3.37129e-04  4.10228e-04
  4.23457e-04  3.66259e-04  2.74177e-04  1.84417e-04  2.97994e-05  5.72237e-05
  1.01710e-04  1.54420e-04  1.89329e-04  3.10843e-04  7.97778e-04  1.53071e-03
  1.84602e-03  1.21444e-03  5.47068e-04  2.29448e-04  1.74364e-04  2.44322e-04
  3.58699e-04  4.88499e-04  5.47359e-04  3.69400e-04  1.65440e-04  3.61780e-04
  6.07168e-04  4.67805e-04  2.13691e-04  7.23831e-05  4.67984e-05  8.07579e-05
  1.24783e-04  1.50035e-04  1.51789e-04  1.38582e-04  1.14974e-04  8.13258e-05
  4.84874e-05  3.97147e-05  6.92959e-05  1.26230e-04  1.91371e-04  2.62726e-04
  3.39455e-04  3.96236e-04  3.99805e-04  3.46100e-04  2.62496e-04  1.79452e-04
  4.97907e-05  1.06714e-04  2.20526e-04  4.04898e-04  5.29425e-04  2.46414e-04
  2.36689e-05  1.85033e-04  9.49126e-04  8.66017e-04  4.19093e-04  2.06309e-04
  2.35467e-04  3.72236e-04  5.18654e-04  6.57933e-04  6.90651e-04  3.86287e-04
  1.01069e-04  4.00893e-04  9.06359e-04  7.14355e-04  3.09314e-04  8.87554e-05
  3.83423e-05  7.10139e-05  1.21627e-04  1.52812e-04  1.54565e-04  1.35445e-04
  1.05517e-04  7.06699e-05  4.09270e-05  3.30752e-05  5.76670e-05  1.07990e-04
  1.70270e-04  2.39011e-04  3.08483e-04  3.57479e-04  3.61144e-04  3.16529e-04
  2.44553e-04  1.70458e-04  6.87144e-05  1.56654e-04  3.53998e-04  7.48528e-04
  1.26865e-03  1.10801e-03  1.80066e-04  4.47556e-05  2.38183e-04  3.38871e-04
  1.93092e-04  1.30222e-04  2.38114e-04  4.10360e-04  5.30600e-04  5.99896e-04
  5.69097e-04  3.12341e-04  2.05885e-04  6.95975e-04  1.17942e-03  8.42564e-04
  3.50153e-04  1.01975e-04  5.60865e-05  1.10687e-04  1.91494e-04  2.51188e-04
  2.70743e-04  2.52871e-04  2.06575e-04  1.46048e-04  9.22845e-05  6.65161e-05
  7.90272e-05  1.22212e-04  1.80331e-04  2.43679e-04  3.04332e-04  3.44474e-04
  3.44622e-04  3.02658e-04  2.35834e-04  1.66114e-04  7.77250e-05  1.78017e-04
  4.04873e-04  8.72057e-04  1.59749e-03  2.00487e-03  1.34804e-03  5.34056e-04
  1.72803e-04  1.05021e-04  5.68583e-05  5.55255e-05  1.64218e-04  3.01143e-04
  3.49086e-04  3.28495e-04  2.68476e-04  2.03156e-04  4.06548e-04  9.24958e-04
  1.09251e-03  7.04323e-04  2.90956e-04  9.87974e-05  8.98519e-05  1.80800e-04
  3.00132e-04  3.91500e-04  4.28511e-04  4.11353e-04  3.44647e-04  2.50928e-04
  1.68936e-04  1.29874e-04  1.45172e-04  2.01264e-04  2.70572e-04  3.31883e-04
  3.76354e-04  3.95945e-04  3.79136e-04  3.24959e-04  2.49536e-04  1.74047e-04
  7.37184e-05  1.62017e-04  3.48654e-04  7.03174e-04  1.22467e-03  1.61621e-03
  1.39919e-03  7.41547e-04  2.61957e-04  9.62154e-05  5.88147e-05  7.30303e-05
  1.52354e-04  2.41681e-04  2.43324e-04  1.72341e-04  1.01844e-04  1.23115e-04
  3.42893e-04  6.30918e-04  6.51404e-04  4.12656e-04  1.81484e-04  9.01264e-05
  1.31311e-04  2.55487e-04  3.99821e-04  5.01156e-04  5.35395e-04  5.15730e-04
  4.38897e-04  3.24120e-04  2.27726e-04  1.95555e-04  2.44190e-04  3.52187e-04
  4.67095e-04  5.35679e-04  5.47206e-04  5.28059e-04  4.80817e-04  3.97554e-04
  2.95169e-04  1.99530e-04  6.11658e-05  1.25316e-04  2.46571e-04  4.47747e-04
  7.03326e-04  8.73168e-04  7.77934e-04  4.69432e-04  2.06260e-04  1.07848e-04
  1.19145e-04  1.83007e-04  2.87230e-04  3.90549e-04  3.99367e-04  2.91625e-04
  1.58001e-04  1.05833e-04  1.71603e-04  2.67736e-04  2.68162e-04  1.78162e-04
  9.70170e-05  9.11990e-05  1.70461e-04  3.08274e-04  4.48892e-04  5.27648e-04
  5.33215e-04  5.05356e-04  4.36800e-04  3.28068e-04  2.40044e-04  2.34434e-04
  3.40868e-04  5.38278e-04  7.52201e-04  8.53312e-04  7.89760e-04  7.14940e-04
  6.49994e-04  5.29301e-04  3.78273e-04  2.44553e-04  4.69845e-05  8.85990e-05
  1.57336e-04  2.54306e-04  3.55795e-04  4.03739e-04  3.47190e-04  2.17645e-04
  1.12737e-04  9.18239e-05  1.44068e-04  2.34591e-04  3.37384e-04  4.27143e-04
  4.50746e-04  3.66084e-04  2.23101e-04  1.13505e-04  7.54076e-05  7.93398e-05
  7.81943e-05  6.29621e-05  6.16062e-05  1.03491e-04  1.98219e-04  3.27841e-04
  4.43439e-04  4.88600e-04  4.63518e-04  4.21371e-04  3.64199e-04  2.79799e-04
  2.14721e-04  2.38414e-04  3.96442e-04  6.71722e-04  1.03271e-03  1.26924e-03
  9.89258e-04  8.48452e-04  8.66850e-04  7.21028e-04  4.96224e-04  3.05208e-04
  3.57968e-05  6.23572e-05  1.00354e-04  1.44873e-04  1.80240e-04  1.83750e-04
  1.45489e-04  8.79433e-05  5.27968e-05  6.52054e-05  1.19026e-04  1.86951e-04
  2.37797e-04  2.62232e-04  2.68383e-04  2.39638e-04  1.67545e-04  8.69390e-05
  3.39612e-05  1.51316e-05  1.73698e-05  3.12508e-05  6.17458e-05  1.21009e-04
  2.13878e-04  3.24866e-04  4.14394e-04  4.41027e-04  4.07535e-04  3.56083e-04
  2.99110e-04  2.30838e-04  1.85118e-04  2.35675e-04  4.64811e-04  8.92725e-04
  1.57533e-03  2.26678e-03  1.33692e-03  9.16066e-04  1.12570e-03  9.50476e-04
  6.26447e-04  3.67509e-04  2.90336e-05  4.78833e-05  7.18245e-05  9.51294e-05
  1.07013e-04  9.74148e-05  6.83252e-05  3.78782e-05  2.72638e-05  4.44912e-05
  8.19871e-05  1.21118e-04  1.37929e-04  1.25648e-04  1.08313e-04  9.81514e-05
  7.91059e-05  4.73936e-05  1.97289e-05  1.03037e-05  1.96294e-05  4.27872e-05
  8.10339e-05  1.41497e-04  2.26146e-04  3.20493e-04  3.92938e-04  4.13831e-04
  3.83721e-04  3.29248e-04  2.66645e-04  2.02258e-04  1.69541e-04  2.55547e-04
  6.40031e-04  1.58418e-03  2.82996e-03  3.29905e-03  2.44186e-03  1.30042e-03
  1.39538e-03  1.12825e-03  7.16021e-04  4.07569e-04  2.60315e-05  4.23377e-05
  6.23427e-05  8.04781e-05  8.70529e-05  7.45598e-05  4.83807e-05  2.65815e-05
  2.26124e-05  3.48548e-05  5.46635e-05  7.29551e-05  7.79057e-05  6.34431e-05
  4.37835e-05  3.57072e-05  3.50185e-05  3.18980e-05  2.95275e-05  3.63368e-05
  5.29722e-05  7.66794e-05  1.12091e-04  1.68713e-04  2.48440e-04  3.35852e-04
  4.00609e-04  4.16256e-04  3.82348e-04  3.21200e-04  2.52357e-04  1.88392e-04
  1.62709e-04  2.62692e-04  6.69582e-04  1.52325e-03  2.06466e-03  2.50625e-03
  2.43402e-03  1.40276e-03  1.39677e-03  1.11601e-03  7.09339e-04  4.04920e-04
  2.51208e-05  4.15801e-05  6.26357e-05  8.29818e-05  9.17913e-05  7.94136e-05
  5.20323e-05  3.15351e-05  2.99825e-05  3.89265e-05  4.77516e-05  5.41888e-05
  5.59107e-05  4.80471e-05  3.54543e-05  3.01140e-05  3.38672e-05  4.14198e-05
  5.46987e-05  7.74958e-05  1.02503e-04  1.23908e-04  1.53427e-04  2.09152e-04
  2.95470e-04  3.92499e-04  4.60533e-04  4.65740e-04  4.12092e-04  3.34917e-04
  2.59631e-04  1.93670e-04  1.61090e-04  2.30229e-04  4.94015e-04  8.94219e-04
  1.10010e-03  1.55326e-03  1.34130e-03  9.99822e-04  1.09791e-03  9.16777e-04
  6.09547e-04  3.61004e-04  2.43864e-05  4.13025e-05  6.39864e-05  8.74709e-05
  9.96633e-05  8.82007e-05  5.95840e-05  4.09841e-05  4.64830e-05  6.35434e-05
  7.97234e-05  9.72321e-05  1.14500e-04  1.12795e-04  8.97804e-05  6.73779e-05
  5.64581e-05  5.65192e-05  7.49795e-05  1.14541e-04  1.52906e-04  1.74760e-04
  2.02012e-04  2.67649e-04  3.82053e-04  5.16966e-04  6.06062e-04  5.89350e-04
  4.91642e-04  3.93053e-04  3.13148e-04  2.37944e-04  1.79345e-04  1.91884e-04
  3.38680e-04  6.00219e-04  8.71911e-04  1.02943e-03  8.55079e-04  7.64340e-04
  7.93864e-04  6.77016e-04  4.76712e-04  2.98408e-04  2.24309e-05  3.83497e-05
  5.99285e-05  8.24524e-05  9.41588e-05  8.32974e-05  5.80785e-05  4.87060e-05
  7.23329e-05  1.18919e-04  1.81737e-04  2.81602e-04  4.08391e-04  4.29764e-04
  3.10395e-04  1.82257e-04  1.03698e-04  6.70738e-05  7.57585e-05  1.27400e-04
  1.81389e-04  2.10754e-04  2.47604e-04  3.43016e-04  5.19807e-04  7.42023e-04
  8.88029e-04  8.26915e-04  6.74470e-04  6.10526e-04  4.90539e-04  3.52724e-04
  2.46616e-04  1.86208e-04  2.32291e-04  3.81597e-04  5.47383e-04  6.21766e-04
  5.94930e-04  5.84059e-04  5.74243e-04  4.93163e-04  3.65014e-04  2.41695e-04
  1.89842e-05  3.21204e-05  4.93157e-05  6.61215e-05  7.30873e-05  6.29165e-05
  4.64994e-05  5.32820e-05  1.04531e-04  2.02825e-04  3.60083e-04  6.89002e-04
  1.29603e-03  1.48136e-03  9.47448e-04  4.47985e-04  1.94458e-04  8.34653e-05
  6.35251e-05  1.09967e-04  1.70304e-04  2.13419e-04  2.76114e-04  4.24309e-04
  7.03638e-04  1.08635e-03  1.36647e-03  1.25234e-03  1.26830e-03  1.65768e-03
  1.02718e-03  5.68709e-04  4.05816e-04  2.46430e-04  1.84503e-04  2.33639e-04
  3.22934e-04  3.90617e-04  4.29300e-04  4.52624e-04  4.43750e-04  3.85740e-04
  2.95893e-04  2.04510e-04  1.48255e-05  2.43916e-05  3.59785e-05  4.57726e-05
  4.76327e-05  3.93572e-05  3.29041e-05  5.38149e-05  1.26763e-04  2.65314e-04
  4.47242e-04  7.90935e-04  2.08934e-03  2.98107e-03  1.86331e-03  7.91060e-04
  3.08785e-04  1.12511e-04  5.39208e-05  7.62952e-05  1.27911e-04  1.83968e-04
  2.79697e-04  4.88323e-04  8.84579e-04  1.47551e-03  1.97616e-03  1.79322e-03
  2.46925e-03  3.94563e-03  1.59248e-03  8.84410e-04  7.16222e-04  3.74589e-04
  1.95291e-04  1.83029e-04  2.45696e-04  3.18188e-04  3.76144e-04  4.07621e-04
  3.98717e-04  3.47088e-04  2.69678e-04  1.89946e-04  1.10487e-05  1.74955e-05
  2.44747e-05  2.90787e-05  2.79890e-05  2.20517e-05  2.16982e-05  4.62018e-05
  1.17950e-04  2.53236e-04  3.81584e-04  3.21416e-04  6.68656e-04  1.44612e-03
  1.39025e-03  7.71549e-04  3.43994e-04  1.31733e-04  4.90386e-05  4.44229e-05
  7.97455e-05  1.40858e-04  2.58755e-04  5.04381e-04  9.66360e-04  1.67209e-03
  2.25465e-03  1.64895e-03  1.88751e-03  3.21344e-03  1.42328e-03  1.48646e-03
  1.07986e-03  4.81416e-04  2.24177e-04  2.05233e-04  2.79315e-04  3.61107e-04
  4.19592e-04  4.43320e-04  4.23230e-04  3.61961e-04  2.78273e-04  1.94973e-04
  8.37813e-06  1.27942e-05  1.70072e-05  1.88758e-05  1.67018e-05  1.22833e-05
  1.33322e-05  3.24162e-05  8.74112e-05  2.26220e-04  6.78269e-04  2.10836e-03
  2.83144e-03  1.02766e-03  3.54078e-04  4.02567e-04  2.59311e-04  1.17170e-04
  4.06741e-05  2.21558e-05  4.34908e-05  9.97037e-05  2.17228e-04  4.55305e-04
  8.85287e-04  1.49998e-03  1.87886e-03  1.03208e-03  1.54524e-03  4.37075e-03
  2.70833e-03  1.72647e-03  1.02348e-03  4.43355e-04  2.38013e-04  2.72940e-04
  3.86161e-04  4.79387e-04  5.27043e-04  5.32366e-04  4.92607e-04  4.11201e-04
  3.09575e-04  2.13059e-04  7.01463e-06  1.05504e-05  1.37152e-05  1.47862e-05
  1.27534e-05  9.62247e-06  1.11027e-05  2.47597e-05  6.54278e-05  2.04825e-04
  7.92170e-04  2.59505e-03  4.03577e-03  2.07918e-03  4.59239e-04  2.15981e-04
  1.56903e-04  8.28349e-05  3.18961e-05  1.63919e-05  2.89787e-05  6.98468e-05
  1.63849e-04  3.56619e-04  6.88562e-04  1.11716e-03  1.33587e-03  9.49985e-04
  1.47611e-03  3.11302e-03  1.87867e-03  1.00278e-03  6.21978e-04  3.24042e-04
  2.55288e-04  3.70563e-04  5.32914e-04  6.36803e-04  6.62875e-04  6.39780e-04
  5.75883e-04  4.71159e-04  3.48001e-04  2.35170e-04  6.85574e-06  1.05603e-05
  1.42207e-05  1.62219e-05  1.57007e-05  1.53486e-05  2.07986e-05  3.47544e-05
  6.36809e-05  1.56668e-04  4.81797e-04  1.22321e-03  1.74053e-03  1.13364e-03
  3.98339e-04  1.60784e-04  1.01759e-04  6.34951e-05  4.76025e-05  5.40314e-05
  6.03784e-05  6.86606e-05  1.16130e-04  2.45357e-04  4.74485e-04  7.56926e-04
  9.32117e-04  8.64256e-04  8.90537e-04  1.05434e-03  7.76222e-04  5.34969e-04
  3.76629e-04  2.61007e-04  2.94341e-04  4.66708e-04  6.65618e-04  7.79573e-04
  7.81479e-04  7.25480e-04  6.38579e-04  5.15602e-04  3.76358e-04  2.51407e-04
  7.68852e-06  1.25936e-05  1.85277e-05  2.37767e-05  2.64678e-05  3.01469e-05
  4.45148e-05  6.51156e-05  7.88140e-05  1.08494e-04  2.15333e-04  4.18148e-04
  5.45839e-04  4.25358e-04  2.32768e-04  1.37031e-04  9.85809e-05  8.56012e-05
  1.29692e-04  2.01108e-04  2.01499e-04  1.35773e-04  9.92886e-05  1.54117e-04
  3.02496e-04  4.97307e-04  6.48741e-04  6.84561e-04  6.46746e-04  5.88514e-04
  4.92038e-04  3.90339e-04  2.93862e-04  2.49309e-04  3.23353e-04  5.03626e-04
  6.99860e-04  8.13449e-04  8.10262e-04  7.44667e-04  6.50967e-04  5.23869e-04
  3.81583e-04  2.54435e-04  9.13966e-06  1.61731e-05  2.65391e-05  3.87581e-05
  4.67618e-05  4.85453e-05  6.61036e-05  9.90285e-05  9.88839e-05  7.60170e-05
  8.29697e-05  1.33638e-04  1.84626e-04  1.91708e-04  1.75372e-04  1.66177e-04
  1.50027e-04  1.46710e-04  2.82678e-04  5.19438e-04  5.38428e-04  3.21094e-04
  1.34787e-04  9.81144e-05  1.85715e-04  3.31941e-04  4.64615e-04  5.30070e-04
  5.22930e-04  4.72829e-04  4.03938e-04  3.25857e-04  2.54798e-04  2.35803e-04
  3.09243e-04  4.58214e-04  6.14210e-04  7.10187e-04  7.23902e-04  6.83730e-04
  6.06702e-04  4.92414e-04  3.61531e-04  2.43037e-04  1.04995e-05  1.98547e-05
  3.58211e-05  5.87063e-05  7.59514e-05  6.21819e-05  4.92280e-05  9.09990e-05
  1.02979e-04  5.42827e-05  2.56855e-05  4.68363e-05  9.92848e-05  1.54595e-04
  2.04470e-04  2.48001e-04  2.48611e-04  1.96129e-04  3.27546e-04  8.02198e-04
  1.00488e-03  6.03863e-04  2.11962e-04  7.34825e-05  1.17150e-04  2.41457e-04
  3.68681e-04  4.48465e-04  4.65400e-04  4.33070e-04  3.71704e-04  2.96495e-04
  2.29797e-04  2.08802e-04  2.60074e-04  3.67680e-04  4.81936e-04  5.61036e-04
  5.93151e-04  5.83308e-04  5.30496e-04  4.37568e-04  3.26224e-04  2.22720e-04
  1.08448e-05  2.12214e-05  4.02550e-05  7.07578e-05  9.98241e-05  8.44372e-05
  4.68209e-05  8.78408e-05  1.10710e-04  5.13150e-05  1.37821e-05  3.79814e-05
  1.07747e-04  1.87834e-04  2.60803e-04  3.25065e-04  3.33881e-04  2.21781e-04
  2.29394e-04  7.89497e-04  1.31352e-03  8.17895e-04  2.70355e-04  6.29513e-05
  8.66389e-05  2.10621e-04  3.47995e-04  4.45653e-04  4.82410e-04  4.61275e-04
  3.96381e-04  3.08148e-04  2.25474e-04  1.83578e-04  2.04286e-04  2.75752e-04
  3.62270e-04  4.34458e-04  4.79986e-04  4.90620e-04  4.57610e-04  3.84604e-04
  2.91856e-04  2.02694e-04  9.66646e-06  1.87791e-05  3.53439e-05  6.25261e-05
  9.64535e-05  1.23773e-04  1.52219e-04  1.86948e-04  1.52288e-04  7.35207e-05
  3.47021e-05  6.67893e-05  1.51611e-04  2.36074e-04  2.90507e-04  3.21827e-04
  3.13163e-04  2.71043e-04  4.28617e-04  1.03485e-03  1.35292e-03  7.90525e-04
  2.51000e-04  5.32321e-05  8.72901e-05  2.27319e-04  3.86733e-04  5.10279e-04
  5.71760e-04  5.59575e-04  4.77558e-04  3.58128e-04  2.43964e-04  1.72790e-04
  1.65071e-04  2.10842e-04  2.81200e-04  3.52399e-04  4.09439e-04  4.35648e-04
  4.17028e-04  3.56444e-04  2.73827e-04  1.92022e-04  7.36349e-06  1.36630e-05
  2.42897e-05  4.11254e-05  6.70923e-05  1.11713e-04  1.75609e-04  2.00773e-04
  1.54758e-04  9.11795e-05  6.31465e-05  9.93099e-05  1.86331e-04  2.55440e-04
  2.66984e-04  2.43497e-04  2.12913e-04  2.69529e-04  6.00279e-04  1.04005e-03
  1.00613e-03  5.43128e-04  1.69374e-04  4.80097e-05  1.12946e-04  2.74559e-04
  4.57815e-04  6.10675e-04  7.05845e-04  7.04969e-04  5.90002e-04  4.22138e-04
  2.69905e-04  1.73954e-04  1.52688e-04  1.92009e-04  2.59558e-04  3.33188e-04
  4.00706e-04  4.41113e-04  4.31306e-04  3.70970e-04  2.83945e-04  1.97499e-04
  4.92332e-06  8.42925e-06  1.36242e-05  2.12445e-05  3.43916e-05  6.05920e-05
  9.84249e-05  1.19695e-04  1.08286e-04  8.42768e-05  7.48489e-05  1.04700e-04
  1.69243e-04  2.09330e-04  1.92478e-04  1.49247e-04  1.19762e-04  1.76389e-04
  3.82179e-04  5.73918e-04  5.09554e-04  2.72844e-04  9.12368e-05  5.60517e-05
  1.50787e-04  3.24676e-04  5.17757e-04  6.86366e-04  8.09680e-04  8.19908e-04
  6.69263e-04  4.55159e-04  2.75414e-04  1.73760e-04  1.68194e-04  2.35303e-04
  3.24690e-04  4.03786e-04  4.72716e-04  5.24816e-04  5.19293e-04  4.42671e-04
  3.30463e-04  2.22992e-04  3.21059e-06  4.91680e-06  6.92946e-06  9.36278e-06
  1.38310e-05  2.39675e-05  4.04651e-05  5.58463e-05  6.33683e-05  6.54829e-05
  7.04304e-05  8.87039e-05  1.16351e-04  1.24384e-04  1.04102e-04  7.66418e-05
  6.16186e-05  8.60610e-05  1.61347e-04  2.23371e-04  1.96941e-04  1.11177e-04
  5.24284e-05  7.40095e-05  1.81995e-04  3.48657e-04  5.25602e-04  6.76141e-04
  7.87855e-04  7.93431e-04  6.37281e-04  4.19160e-04  2.44201e-04  1.67006e-04
  2.18906e-04  3.76162e-04  5.60876e-04  6.63737e-04  6.58433e-04  6.89048e-04
  6.92550e-04  5.81494e-04  4.16604e-04  2.68276e-04  2.59806e-06  3.68205e-06
  4.68316e-06  5.47436e-06  6.73864e-06  1.03379e-05  1.78224e-05  2.82615e-05
  3.92418e-05  4.98257e-05  6.15320e-05  7.48380e-05  8.09168e-05  6.96746e-05
  5.11795e-05  3.87430e-05  3.32890e-05  3.84763e-05  5.73218e-05  7.37559e-05
  6.74649e-05  4.66251e-05  4.42451e-05  9.04308e-05  1.94103e-04  3.36419e-04
  4.76552e-04  5.80843e-04  6.40762e-04  6.23090e-04  4.98082e-04  3.27692e-04
  1.94968e-04  1.74956e-04  3.44534e-04  7.30096e-04  1.28483e-03  1.60931e-03
  1.12314e-03  9.05837e-04  9.43993e-04  7.83059e-04  5.33942e-04  3.26129e-04
  3.00118e-06  4.43294e-06  6.05394e-06  7.74430e-06  9.75429e-06  1.29346e-05
  1.81707e-05  2.53239e-05  3.33167e-05  4.17881e-05  5.18752e-05  6.21186e-05
  6.33734e-05  5.04376e-05  3.51310e-05  2.73157e-05  2.33385e-05  2.06569e-05
  2.22635e-05  2.69132e-05  2.89859e-05  3.10098e-05  4.85178e-05  9.96943e-05
  1.90277e-04  3.03756e-04  4.05094e-04  4.64045e-04  4.74833e-04  4.36396e-04
  3.47544e-04  2.37324e-04  1.63328e-04  2.23266e-04  5.88250e-04  1.43289e-03
  2.69258e-03  3.59493e-03  2.09398e-03  1.16113e-03  1.24317e-03  1.00634e-03
  6.51692e-04  3.79607e-04  4.04705e-06  6.43591e-06  9.70800e-06  1.39457e-05
  1.92405e-05  2.55060e-05  3.18966e-05  3.67979e-05  3.92850e-05  4.05026e-05
  4.29350e-05  4.66278e-05  4.63387e-05  3.89900e-05  3.07054e-05  2.62023e-05
  2.25044e-05  1.86969e-05  1.90135e-05  2.40819e-05  2.95177e-05  3.66213e-05
  5.74584e-05  1.06179e-04  1.85593e-04  2.79154e-04  3.55557e-04  3.88346e-04
  3.74433e-04  3.27114e-04  2.59400e-04  1.88852e-04  1.59343e-04  2.77052e-04
  7.80664e-04  1.93289e-03  3.02227e-03  3.33392e-03  2.57298e-03  1.46039e-03
  1.49196e-03  1.15037e-03  7.16619e-04  4.05748e-04  5.23558e-06  8.73626e-06
  1.39483e-05  2.12793e-05  3.09012e-05  4.19528e-05  5.12991e-05  5.46725e-05
  5.10736e-05  4.39779e-05  3.77351e-05  3.41565e-05  3.19440e-05  3.01675e-05
  2.99340e-05  2.98987e-05  2.73707e-05  2.60121e-05  3.26718e-05  4.41729e-05
  5.06899e-05  5.43607e-05  7.18046e-05  1.19139e-04  1.97974e-04  2.89953e-04
  3.62864e-04  3.89805e-04  3.68232e-04  3.16342e-04  2.52638e-04  1.92676e-04
  1.72259e-04  2.78248e-04  6.84630e-04  1.55773e-03  2.54775e-03  3.06491e-03
  2.14059e-03  1.49897e-03  1.47539e-03  1.10757e-03  6.87040e-04  3.89580e-04
  6.08795e-06  1.03756e-05  1.69339e-05  2.63797e-05  3.90502e-05  5.38926e-05
  6.62676e-05  6.94837e-05  6.24026e-05  5.04607e-05  3.87079e-05  2.97141e-05
  2.65752e-05  3.22754e-05  4.22990e-05  4.58783e-05  4.04104e-05  3.88176e-05
  5.42589e-05  7.61119e-05  8.30923e-05  7.96274e-05  9.32540e-05  1.46964e-04
  2.43140e-04  3.59355e-04  4.54160e-04  4.90423e-04  4.64606e-04  4.02761e-04
  3.27238e-04  2.51244e-04  2.04925e-04  2.53278e-04  4.90666e-04  1.00418e-03
  1.75116e-03  2.05916e-03  1.43783e-03  1.23399e-03  1.18525e-03  9.00041e-04
  5.76421e-04  3.36959e-04  6.29738e-06  1.07229e-05  1.73954e-05  2.67616e-05
  3.90643e-05  5.37611e-05  6.71854e-05  7.28999e-05  6.94083e-05  6.08487e-05
  4.92084e-05  3.67438e-05  3.73781e-05  6.44043e-05  9.47738e-05  9.49219e-05
  6.96668e-05  5.34965e-05  7.08997e-05  1.02031e-04  1.10578e-04  1.02964e-04
  1.19874e-04  1.94473e-04  3.33313e-04  5.07956e-04  6.52181e-04  6.98419e-04
  6.51822e-04  5.70288e-04  4.71887e-04  3.61691e-04  2.68326e-04  2.47445e-04
  3.58455e-04  6.20082e-04  9.43440e-04  1.05845e-03  9.41504e-04  9.04680e-04
  8.39439e-04  6.53221e-04  4.39529e-04  2.69533e-04  5.83374e-06  9.76507e-06
  1.54351e-05  2.28971e-05  3.21558e-05  4.36332e-05  5.68660e-05  6.90707e-05
  7.85732e-05  8.36627e-05  7.72770e-05  6.44357e-05  9.51388e-05  1.93987e-04
  2.56337e-04  2.14458e-04  1.26856e-04  6.89322e-05  7.09508e-05  1.01848e-04
  1.13929e-04  1.12940e-04  1.47454e-04  2.61883e-04  4.73583e-04  7.48177e-04
  9.61620e-04  9.63983e-04  8.45623e-04  7.77092e-04  6.46672e-04  4.95268e-04
  3.60595e-04  2.69851e-04  2.77969e-04  3.82310e-04  5.13285e-04  5.89250e-04
  6.11668e-04  6.15879e-04  5.67222e-04  4.54902e-04  3.22240e-04  2.08215e-04
  4.91472e-06  8.03783e-06  1.23500e-05  1.77860e-05  2.46055e-05  3.45641e-05
  5.07635e-05  7.56011e-05  1.09169e-04  1.40229e-04  1.36946e-04  1.31894e-04
  3.26861e-04  6.22740e-04  6.32154e-04  4.18911e-04  2.06643e-04  8.57835e-05
  5.78186e-05  7.62610e-05  9.20982e-05  1.08696e-04  1.73810e-04  3.41976e-04
  6.49700e-04  1.06128e-03  1.33633e-03  1.11615e-03  9.66094e-04  1.28205e-03
  8.63670e-04  6.11406e-04  4.84055e-04  3.21566e-04  2.37922e-04  2.49629e-04
  3.05624e-04  3.62341e-04  4.04736e-04  4.21065e-04  3.94353e-04  3.26914e-04
  2.42254e-04  1.63878e-04  3.84675e-06  6.19321e-06  9.45528e-06  1.38806e-05
  2.05585e-05  3.27970e-05  5.68992e-05  1.01590e-04  1.74569e-04  2.56740e-04
  2.48267e-04  2.37372e-04  9.45376e-04  1.47906e-03  1.05199e-03  5.57567e-04
  2.50557e-04  9.56894e-05  4.50541e-05  4.76630e-05  6.53000e-05  1.01224e-04
  1.97590e-04  4.14980e-04  8.10616e-04  1.35516e-03  1.65976e-03  1.06850e-03
  1.69716e-03  3.32977e-03  1.35904e-03  8.28249e-04  6.90966e-04  3.97864e-04
  2.26059e-04  1.90172e-04  2.21475e-04  2.68452e-04  3.07641e-04  3.24372e-04
  3.08058e-04  2.61246e-04  1.99162e-04  1.38605e-04  2.86456e-06  4.62591e-06
  7.26919e-06  1.14749e-05  1.91341e-05  3.47357e-05  6.69933e-05  1.30735e-04
  2.45165e-04  3.94495e-04  3.97129e-04  3.06710e-04  1.42882e-03  1.81047e-03
  8.67569e-04  4.04670e-04  1.99845e-04  8.62581e-05  3.81404e-05  3.21452e-05
  5.00771e-05  9.84504e-05  2.12905e-04  4.51706e-04  8.77713e-04  1.46071e-03
  1.73716e-03  1.04251e-03  2.86541e-03  4.25491e-03  1.77575e-03  1.30503e-03
  9.29479e-04  4.45269e-04  2.17070e-04  1.82808e-04  2.26860e-04  2.74759e-04
  3.03013e-04  3.08979e-04  2.88890e-04  2.44078e-04  1.86302e-04  1.29993e-04
  2.07692e-06  3.43668e-06  5.69900e-06  9.78622e-06  1.78721e-05  3.45759e-05
  6.87016e-05  1.35468e-04  2.53940e-04  4.05309e-04  4.07985e-04  2.81837e-04
  1.10985e-03  1.28314e-03  4.60626e-04  1.85761e-04  1.16896e-04  6.55638e-05
  3.44369e-05  2.82684e-05  4.61578e-05  9.78397e-05  2.11692e-04  4.33957e-04
  8.10858e-04  1.29611e-03  1.48457e-03  9.39491e-04  2.24223e-03  3.20282e-03
  1.37071e-03  1.32649e-03  8.80036e-04  3.88787e-04  1.98332e-04  2.20521e-04
  3.07489e-04  3.60883e-04  3.69071e-04  3.54168e-04  3.18913e-04  2.62187e-04
  1.95506e-04  1.33688e-04  1.50038e-06  2.58560e-06  4.54361e-06  8.29072e-06
  1.57458e-05  3.05689e-05  5.90056e-05  1.09986e-04  1.89020e-04  2.67028e-04
  2.37412e-04  1.69870e-04  5.57356e-04  7.20142e-04  3.34789e-04  1.29943e-04
  7.75497e-05  5.00340e-05  3.16388e-05  2.84958e-05  4.58715e-05  9.37367e-05
  1.92409e-04  3.71735e-04  6.54349e-04  9.92318e-04  1.14690e-03  9.24003e-04
  1.17819e-03  1.44433e-03  9.70637e-04  9.12773e-04  5.93889e-04  2.74822e-04
  1.92205e-04  2.94054e-04  4.27165e-04  4.80776e-04  4.67886e-04  4.33705e-04
  3.78667e-04  3.00867e-04  2.16871e-04  1.43905e-04  1.10825e-06  2.00809e-06
  3.70951e-06  6.99546e-06  1.33145e-05  2.50241e-05  4.52212e-05  7.60460e-05
  1.12617e-04  1.30247e-04  9.21214e-05  6.06552e-05  1.91864e-04  2.94532e-04
  2.02423e-04  1.04305e-04  6.13296e-05  4.03406e-05  2.85798e-05  2.81938e-05
  4.42300e-05  8.46090e-05  1.62217e-04  2.92979e-04  4.83750e-04  7.01585e-04
  8.43509e-04  8.38937e-04  8.53261e-04  8.71571e-04  7.53709e-04  5.96397e-04
  3.66303e-04  1.99715e-04  2.10671e-04  3.59042e-04  5.06250e-04  5.59881e-04
  5.50969e-04  5.14095e-04  4.40923e-04  3.39930e-04  2.37744e-04  1.53726e-04
  8.58740e-07  1.64258e-06  3.16357e-06  6.08475e-06  1.15103e-05  2.09693e-05
  3.58121e-05  5.52079e-05  7.21985e-05  7.15596e-05  4.41225e-05  2.21228e-05
  5.32678e-05  9.61536e-05  9.22551e-05  6.60977e-05  4.54404e-05  3.20276e-05
  2.48590e-05  2.63534e-05  4.05414e-05  7.29827e-05  1.31112e-04  2.22051e-04
  3.45400e-04  4.81187e-04  5.86238e-04  6.28634e-04  6.28602e-04  5.97111e-04
  5.12932e-04  3.80553e-04  2.38397e-04  1.68352e-04  2.23373e-04  3.65358e-04
  4.95250e-04  5.61250e-04  5.80318e-04  5.51733e-04  4.69000e-04  3.55980e-04
  2.45555e-04  1.57045e-04  7.06772e-07  1.42272e-06  2.84029e-06  5.57363e-06
  1.06238e-05  1.93658e-05  3.30310e-05  5.09851e-05  6.76623e-05  7.17879e-05
  5.65711e-05  3.59348e-05  3.23111e-05  4.23275e-05  4.68430e-05  4.17550e-05
  3.30250e-05  2.51650e-05  2.10901e-05  2.36748e-05  3.61258e-05  6.22706e-05
  1.06321e-04  1.70941e-04  2.53059e-04  3.39257e-04  4.07145e-04  4.38637e-04
  4.32796e-04  3.96515e-04  3.31897e-04  2.45852e-04  1.68397e-04  1.47381e-04
  2.07053e-04  3.17174e-04  4.20735e-04  4.92381e-04  5.28406e-04  5.12137e-04
  4.40519e-04  3.38098e-04  2.35625e-04  1.51971e-04  6.10464e-07  1.27762e-06
  2.62110e-06  5.24379e-06  1.01638e-05  1.89030e-05  3.31895e-05  5.34839e-05
  7.57161e-05  8.91048e-05  8.37416e-05  6.55906e-05  5.11692e-05  4.51628e-05
  4.09165e-05  3.44709e-05  2.68927e-05  2.06305e-05  1.79602e-05  2.10665e-05
  3.23735e-05  5.47190e-05  9.08905e-05  1.41929e-04  2.04216e-04  2.67158e-04
  3.15276e-04  3.36411e-04  3.29007e-04  2.98625e-04  2.49587e-04  1.88787e-04
  1.38305e-04  1.29615e-04  1.75232e-04  2.53052e-04  3.29296e-04  3.89307e-04
  4.26836e-04  4.26277e-04  3.79718e-04  3.01367e-04  2.16044e-04  1.42470e-04
  5.36715e-07  1.14684e-06  2.38473e-06  4.81632e-06  9.41683e-06  1.76991e-05
  3.15153e-05  5.17525e-05  7.52178e-05  9.23089e-05  9.34213e-05  8.17073e-05
  6.84680e-05  5.70801e-05  4.54670e-05  3.38969e-05  2.41712e-05  1.76978e-05
  1.55531e-05  1.90336e-05  3.00132e-05  5.10123e-05  8.46702e-05  1.32148e-04
  1.90424e-04  2.50003e-04  2.96606e-04  3.19087e-04  3.16716e-04  2.94110e-04
  2.51859e-04  1.94177e-04  1.42793e-04  1.27178e-04  1.57538e-04  2.15538e-04
  2.75417e-04  3.25793e-04  3.61420e-04  3.68864e-04  3.37695e-04  2.75522e-04
  2.02382e-04  1.36122e-04  4.65160e-07  9.96001e-07  2.06642e-06  4.15098e-06
  8.05010e-06  1.49692e-05  2.63011e-05  4.25561e-05  6.11493e-05  7.53168e-05
  7.91205e-05  7.47079e-05  6.74268e-05  5.75057e-05  4.46234e-05  3.15994e-05
  2.13268e-05  1.51293e-05  1.36118e-05  1.76833e-05  2.90970e-05  5.05966e-05
  8.54831e-05  1.36072e-04  2.00654e-04  2.69979e-04  3.27428e-04  3.58227e-04
  3.61492e-04  3.43734e-04  3.01816e-04  2.35663e-04  1.71864e-04  1.47866e-04
  1.76683e-04  2.38882e-04  3.05427e-04  3.59090e-04  3.90945e-04  3.90468e-04
[truncated: 2,091,447 more chars]
