# Supplementary material for: In situ observations of an active MoS2 model hydrodesulfurization catalyst
Source: Nat Commun. 2019 Jun 11;10:2546. doi: 10.1038/s41467-019-10526-0 (PMC6560102; doi:10.1038/s41467-019-10526-0)
Supplement: Supplementary file 15 — Supplementary Data 12 [file 41467_2019_10526_MOESM15_ESM.txt]

CUBE FILE
generated from Au50_50_LDOS_BB.asc
 110  -13.626493  -17.624658  -31.403969
  55    0.500000    0.000000    0.000000
  78    0.000000    0.500000    0.000000
  84    0.000000    0.000000    0.500000
   1    0.000000   -1.592399   11.069310   -5.760200
   1    0.000000    4.234680   10.819158   -4.096261
  42    0.000000    7.696991    6.010135   -5.371315
  42    0.000000  -10.638048    5.936486   -5.334142
  42    0.000000   -4.329322    5.913862   -5.266923
  42    0.000000   -1.550758    0.733749   -5.285845
  42    0.000000    4.338723    0.759098   -5.356619
  42    0.000000   10.244257    0.712880   -5.323112
  42    0.000000   -7.449327    0.685246   -5.327136
  42    0.000000    1.391148   -4.456933   -5.292458
  42    0.000000    7.286119   -4.506137   -5.368104
  42    0.000000  -10.399380   -4.482057   -5.286353
  42    0.000000   -4.494183   -4.497142   -5.193166
  42    0.000000   -1.486181   -9.584564   -4.918005
  42    0.000000    4.194524   -9.671856   -5.567480
  42    0.000000   10.385061   -9.672815   -5.555488
  42    0.000000   -7.511811   -9.597574   -4.904186
  42    0.000000    1.055355    5.959415   -5.312058
  16    0.000000    4.270019    9.343340   -6.209068
  16    0.000000   10.271621    9.528968   -4.788559
  16    0.000000   -7.363973    9.188027   -5.996634
  16    0.000000   -1.542240    4.099309   -2.093516
  16    0.000000    4.389330    4.422661   -2.477457
  16    0.000000   10.232474    4.110148   -2.170866
  16    0.000000   -7.489594    4.247443   -2.397394
  16    0.000000   -1.616088    4.211328   -8.393886
  16    0.000000    4.341042    4.330311   -8.284692
  16    0.000000   10.296272    4.120516   -8.466159
  16    0.000000   -7.451924    4.204794   -8.279834
  16    0.000000    1.453295   -0.979244   -2.312069
  16    0.000000    7.260139   -1.040231   -2.360017
  16    0.000000  -10.417677   -1.013112   -2.305942
  16    0.000000   -4.506262   -0.973578   -2.269184
  16    0.000000    1.375110   -1.012633   -8.314206
  16    0.000000    7.276207   -1.008926   -8.338132
  16    0.000000  -10.374468   -1.064261   -8.322126
  16    0.000000   -4.487322   -1.096337   -8.271911
  16    0.000000   -1.511122   -6.055029   -2.102518
  16    0.000000    4.385119   -6.366395   -2.397475
  16    0.000000   10.187871   -6.364429   -2.386478
  16    0.000000   -7.484311   -6.066976   -2.099736
  16    0.000000   -1.615628   -6.384536   -8.175860
  16    0.000000    4.307537   -6.149882   -8.415840
  16    0.000000   10.267837   -6.156476   -8.410568
  16    0.000000   -7.382743   -6.403966   -8.163481
  16    0.000000    1.506901  -11.392242   -2.274381
  16    0.000000    7.281857  -12.890201   -4.177350
  16    0.000000  -10.507578  -11.421207   -2.281930
  16    0.000000   -4.489882  -11.853927   -2.171994
  16    0.000000    1.214536  -11.429285   -8.210484
  16    0.000000    7.297789  -12.157676   -8.029726
  16    0.000000  -10.221959  -11.417045   -8.205036
  16    0.000000   -4.498131  -13.060722   -5.882260
  16    0.000000   -1.593672    9.490810   -3.719202
  79    0.000000   -7.451425   -9.631702    3.114255
  79    0.000000   -1.553434   -9.631702    3.114255
  79    0.000000    4.344556   -9.631702    3.114255
  79    0.000000   10.242547   -9.631702    3.114255
  79    0.000000  -10.400901   -4.485567    3.086251
  79    0.000000   -4.502910   -4.485567    3.086251
  79    0.000000    1.395080   -4.485567    3.086251
  79    0.000000    7.293071   -4.485567    3.086251
  79    0.000000   -7.451425    0.722743    3.057908
  79    0.000000   -1.553434    0.722743    3.057908
  79    0.000000    4.344556    0.722743    3.057908
  79    0.000000   10.242547    0.722743    3.057908
  79    0.000000  -10.400901    5.954975    3.029435
  79    0.000000   -4.502910    5.954975    3.029435
  79    0.000000    1.395080    5.954975    3.029435
  79    0.000000    7.293071    5.954975    3.029435
  79    0.000000  -10.400901  -14.827261    3.142529
  79    0.000000   -4.502910  -14.827261    3.142529
  79    0.000000    1.395080  -14.827261    3.142529
  79    0.000000    7.293071  -14.827261    3.142529
  79    0.000000   -7.451425   11.150533    3.001162
  79    0.000000   -1.553434   11.150533    3.001162
  79    0.000000    4.344556   11.150533    3.001162
  79    0.000000   10.242547   11.150533    3.001162
  79    0.000000  -10.400901   16.346092    2.972889
  79    0.000000   -4.502910   16.346092    2.972889
  79    0.000000    1.395080   16.346092    2.972889
  79    0.000000    7.293071   16.346092    2.972889
  79    0.000000   -4.502430   -7.899849    7.129947
  79    0.000000    1.395561   -7.899849    7.129947
  79    0.000000    7.293552   -7.899849    7.129947
  79    0.000000  -10.400420   -7.899849    7.129947
  79    0.000000   -7.451905   -2.753714    7.101943
  79    0.000000   -1.553915   -2.753714    7.101943
  79    0.000000    4.344076   -2.753714    7.101943
  79    0.000000   10.242066   -2.753714    7.101943
  79    0.000000   -4.502430    2.454596    7.073600
  79    0.000000    1.395561    2.454596    7.073600
  79    0.000000    7.293552    2.454596    7.073600
  79    0.000000  -10.400420    2.454596    7.073600
  79    0.000000   -7.451905    7.686828    7.045128
  79    0.000000   -1.553915    7.686828    7.045128
  79    0.000000    4.344076    7.686828    7.045128
  79    0.000000   10.242066    7.686828    7.045128
  79    0.000000   -7.451905  -13.095408    7.158221
  79    0.000000   -1.553915  -13.095408    7.158221
  79    0.000000    4.344076  -13.095408    7.158221
  79    0.000000   10.242066  -13.095408    7.158221
  79    0.000000   -4.502430   12.882386    7.016854
  79    0.000000    1.395561   12.882386    7.016854
  79    0.000000    7.293552   12.882386    7.016854
  79    0.000000  -10.400420   12.882386    7.016854
  79    0.000000   -7.451905   18.077945    6.988581
  79    0.000000   -1.553915   18.077945    6.988581
  79    0.000000    4.344076   18.077945    6.988581
  79    0.000000   10.242066   18.077945    6.988581
  0.00000e+00  0.00000e+00  0.00000e+00  0.00000e+00  0.00000e+00  0.00000e+00
  0.00000e+00  0.00000e+00  0.00000e+00  0.00000e+00  0.00000e+00  0.00000e+00
  0.00000e+00  0.00000e+00  0.00000e+00  0.00000e+00  0.00000e+00  0.00000e+00
  0.00000e+00  1.77031e-18  1.70219e-17  6.10469e-17  2.93718e-16  1.32230e-15
  5.86694e-15  2.57620e-14  1.09990e-13  4.42002e-13  1.68620e-12  6.09106e-12
  2.07989e-11  6.69704e-11  2.03275e-10  5.80475e-10  1.55701e-09  3.91678e-09
  9.22944e-09  2.03517e-08  4.19400e-08  8.07014e-08  1.44899e-07  2.42651e-07
  3.78754e-07  5.50580e-07  7.44635e-07  9.36683e-07  1.09721e-06  1.20183e-06
  1.24166e-06  1.22796e-06  1.18812e-06  1.15583e-06  1.16262e-06  1.23707e-06
  1.41464e-06  1.75685e-06  2.37762e-06  3.47743e-06  5.39153e-06  8.65774e-06
  1.40933e-05  2.28324e-05  3.62172e-05  5.53967e-05  8.05357e-05  1.09818e-04
  1.38896e-04  1.61685e-04  1.72673e-04  1.69466e-04  1.53759e-04  1.30263e-04
  1.04612e-04  8.14607e-05  6.34095e-05  5.08952e-05  4.27981e-05  3.73214e-05
  3.27895e-05  2.81668e-05  2.31876e-05  1.81305e-05  1.34478e-05  9.48681e-06
  0.00000e+00  0.00000e+00  0.00000e+00  0.00000e+00  0.00000e+00  0.00000e+00
  0.00000e+00  0.00000e+00  0.00000e+00  0.00000e+00  0.00000e+00  0.00000e+00
  0.00000e+00  0.00000e+00  0.00000e+00  0.00000e+00  0.00000e+00  0.00000e+00
  0.00000e+00  3.90539e-18  3.90989e-17  1.41642e-16  6.94505e-16  3.16076e-15
  1.42648e-14  6.38433e-14  2.66502e-13  1.04692e-12  3.83462e-12  1.30235e-11
  4.11702e-11  1.22024e-10  3.43019e-10  9.22214e-10  2.37879e-09  5.86791e-09
  1.37557e-08  3.04494e-08  6.33295e-08  1.23400e-07  2.24904e-07  3.82857e-07
  6.07577e-07  8.96285e-07  1.22505e-06  1.54694e-06  1.80254e-06  1.94260e-06
  1.95217e-06  1.86102e-06  1.73213e-06  1.63578e-06  1.62622e-06  1.73636e-06
  1.99597e-06  2.46907e-06  3.30057e-06  4.76808e-06  7.35192e-06  1.18420e-05
  1.94776e-05  3.20487e-05  5.17811e-05  8.07262e-05  1.19413e-04  1.65002e-04
  2.10166e-04  2.44585e-04  2.59463e-04  2.52040e-04  2.26298e-04  1.90156e-04
  1.52173e-04  1.19247e-04  9.52005e-05  8.03733e-05  7.23545e-05  6.74256e-05
  6.21681e-05  5.47424e-05  4.52428e-05  3.49883e-05  2.54360e-05  1.75071e-05
  0.00000e+00  0.00000e+00  0.00000e+00  0.00000e+00  0.00000e+00  0.00000e+00
  0.00000e+00  0.00000e+00  0.00000e+00  0.00000e+00  0.00000e+00  0.00000e+00
  0.00000e+00  0.00000e+00  0.00000e+00  0.00000e+00  0.00000e+00  0.00000e+00
  1.50766e-18  1.64516e-17  6.10203e-17  3.13792e-16  1.49046e-15  7.30881e-15
  3.39666e-14  1.51040e-13  6.29450e-13  2.43726e-12  8.60477e-12  2.76535e-11
  8.09117e-11  2.18571e-10  5.57995e-10  1.38102e-09  3.36223e-09  8.04364e-09
  1.86819e-08  4.15398e-08  8.75366e-08  1.73823e-07  3.24210e-07  5.66251e-07
  9.22272e-07  1.39313e-06  1.93926e-06  2.47223e-06  2.87286e-06  3.04026e-06
  2.94831e-06  2.66983e-06  2.34698e-06  2.12640e-06  2.10183e-06  2.29735e-06
  2.70322e-06  3.35243e-06  4.40842e-06  6.23990e-06  9.50390e-06  1.52883e-05
  2.53303e-05  4.22169e-05  6.92928e-05  1.09804e-04  1.64794e-04  2.29987e-04
  2.93759e-04  3.39886e-04  3.55920e-04  3.40506e-04  3.02064e-04  2.52222e-04
  2.01949e-04  1.60445e-04  1.33457e-04  1.21529e-04  1.20111e-04  1.21528e-04
  1.18233e-04  1.06486e-04  8.77957e-05  6.66461e-05  4.71563e-05  3.14855e-05
  0.00000e+00  0.00000e+00  0.00000e+00  0.00000e+00  0.00000e+00  0.00000e+00
  0.00000e+00  0.00000e+00  0.00000e+00  0.00000e+00  0.00000e+00  0.00000e+00
  0.00000e+00  0.00000e+00  0.00000e+00  0.00000e+00  0.00000e+00  0.00000e+00
  2.91227e-18  2.33112e-17  1.25145e-16  6.20522e-16  3.16573e-15  1.58672e-14
  7.57091e-14  3.39634e-13  1.42569e-12  5.44061e-12  1.87620e-11  5.77069e-11
  1.58202e-10  3.91911e-10  9.03685e-10  2.01769e-09  4.51364e-09  1.02338e-08
  2.32181e-08  5.15689e-08  1.10181e-07  2.24133e-07  4.31244e-07  7.80044e-07
  1.31679e-06  2.05605e-06  2.93929e-06  3.80676e-06  4.42428e-06  4.58615e-06
  4.24515e-06  3.56993e-06  2.87168e-06  2.45052e-06  2.46555e-06  2.89384e-06
  3.60147e-06  4.50567e-06  5.75464e-06  7.83312e-06  1.16202e-05  1.85268e-05
  3.07904e-05  5.17997e-05  8.60599e-05  1.38089e-04  2.09449e-04  2.94062e-04
  3.75014e-04  4.29124e-04  4.40985e-04  4.13606e-04  3.62045e-04  3.00707e-04
  2.41110e-04  1.94971e-04  1.71871e-04  1.74001e-04  1.94220e-04  2.17174e-04
  2.24429e-04  2.06215e-04  1.68329e-04  1.24396e-04  8.50880e-05  5.48364e-05
  0.00000e+00  0.00000e+00  0.00000e+00  0.00000e+00  0.00000e+00  0.00000e+00
  0.00000e+00  0.00000e+00  0.00000e+00  0.00000e+00  0.00000e+00  0.00000e+00
  0.00000e+00  0.00000e+00  0.00000e+00  0.00000e+00  0.00000e+00  1.79029e-19
  4.85388e-18  4.40686e-17  2.41680e-16  1.22326e-15  6.47767e-15  3.27053e-14
  1.58315e-13  7.21747e-13  3.02119e-12  1.15052e-11  3.90021e-11  1.16292e-10
  3.04186e-10  7.05675e-10  1.49187e-09  2.99926e-09  6.02357e-09  1.25052e-08
  2.68759e-08  5.84874e-08  1.25734e-07  2.62189e-07  5.23434e-07  9.88961e-07
  1.74723e-06  2.84809e-06  4.22011e-06  5.59396e-06  6.52904e-06  6.61715e-06
  5.77368e-06  4.36964e-06  3.05605e-06  2.41754e-06  2.70427e-06  3.75300e-06
  5.11474e-06  6.40147e-06  7.68072e-06  9.63536e-06  1.34804e-05  2.09744e-05
  3.47497e-05  5.87862e-05  9.84609e-05  1.59251e-04  2.43014e-04  3.41913e-04
  4.34179e-04  4.90651e-04  4.94578e-04  4.54818e-04  3.92639e-04  3.22938e-04
  2.56503e-04  2.09358e-04  1.98163e-04  2.29623e-04  2.97375e-04  3.76545e-04
  4.19219e-04  3.92516e-04  3.14525e-04  2.24555e-04  1.47772e-04  9.16542e-05
  0.00000e+00  0.00000e+00  0.00000e+00  0.00000e+00  0.00000e+00  0.00000e+00
  0.00000e+00  0.00000e+00  0.00000e+00  0.00000e+00  0.00000e+00  0.00000e+00
  0.00000e+00  0.00000e+00  0.00000e+00  0.00000e+00  0.00000e+00  3.67916e-19
  1.88619e-17  7.82555e-17  4.36895e-16  2.25346e-15  1.22679e-14  6.35875e-14
  3.10359e-13  1.41998e-12  5.99089e-12  2.27452e-11  7.61825e-11  2.22637e-10
  5.65370e-10  1.25977e-09  2.51811e-09  4.68102e-09  8.48537e-09  1.57240e-08
  3.06144e-08  6.25569e-08  1.31517e-07  2.77442e-07  5.73415e-07  1.13659e-06
  2.11825e-06  3.63937e-06  5.64465e-06  7.72673e-06  9.11585e-06  9.04965e-06
  7.39119e-06  4.91712e-06  2.90372e-06  2.38592e-06  3.67748e-06  6.25726e-06
  8.97257e-06  1.07389e-05  1.14594e-05  1.22954e-05  1.51343e-05  2.21678e-05
  3.62038e-05  6.13531e-05  1.03216e-04  1.67499e-04  2.55941e-04  3.59696e-04
  4.54877e-04  5.10232e-04  5.09233e-04  4.63150e-04  3.94237e-04  3.16043e-04
  2.40954e-04  1.93169e-04  1.97951e-04  2.64559e-04  3.98838e-04  5.97622e-04
  7.44497e-04  7.12504e-04  5.56987e-04  3.83664e-04  2.43209e-04  1.45332e-04
  0.00000e+00  0.00000e+00  0.00000e+00  0.00000e+00  0.00000e+00  0.00000e+00
  0.00000e+00  0.00000e+00  0.00000e+00  0.00000e+00  0.00000e+00  0.00000e+00
  0.00000e+00  0.00000e+00  0.00000e+00  0.00000e+00  0.00000e+00  2.46905e-18
  2.96011e-17  1.29925e-16  7.38222e-16  4.18005e-15  2.17554e-14  1.14940e-13
  5.63184e-13  2.60402e-12  1.10307e-11  4.17601e-11  1.38859e-10  4.00545e-10
  1.00105e-09  2.18917e-09  4.27434e-09  7.66872e-09  1.31049e-08  2.21622e-08
  3.84021e-08  6.99476e-08  1.35337e-07  2.75303e-07  5.72677e-07  1.17702e-06
  2.31218e-06  4.20983e-06  6.89402e-06  9.84452e-06  1.18684e-05  1.16956e-05
  9.17562e-06  5.85208e-06  4.01117e-06  5.17923e-06  9.43695e-06  1.54151e-05
  2.05361e-05  2.23286e-05  2.05669e-05  1.77498e-05  1.73043e-05  2.20830e-05
  3.46953e-05  5.86760e-05  9.89466e-05  1.60474e-04  2.44371e-04  3.41949e-04
  4.31179e-04  4.83979e-04  4.84930e-04  4.41287e-04  3.69416e-04  2.81710e-04
  1.97676e-04  1.55351e-04  1.90801e-04  2.91465e-04  4.28813e-04  7.77049e-04
  1.16810e-03  1.14060e-03  8.82866e-04  6.01441e-04  3.72609e-04  2.15861e-04
  0.00000e+00  0.00000e+00  0.00000e+00  0.00000e+00  0.00000e+00  0.00000e+00
  0.00000e+00  0.00000e+00  0.00000e+00  0.00000e+00  0.00000e+00  0.00000e+00
  0.00000e+00  0.00000e+00  0.00000e+00  0.00000e+00  0.00000e+00  3.67070e-18
  3.43483e-17  2.01439e-16  1.19584e-15  6.84052e-15  3.63328e-14  1.92822e-13
  9.49450e-13  4.43101e-12  1.88178e-11  7.11501e-11  2.35363e-10  6.74060e-10
  1.67357e-09  3.64699e-09  7.12360e-09  1.28007e-08  2.17493e-08  3.58042e-08
  5.83086e-08  9.60280e-08  1.64121e-07  2.97685e-07  5.75055e-07  1.15580e-06
  2.31654e-06  4.41282e-06  7.63005e-06  1.14693e-05  1.44117e-05  1.47340e-05
  1.25559e-05  1.07917e-05  1.30559e-05  2.06951e-05  3.22998e-05  4.45461e-05
  5.24321e-05  5.13849e-05  4.17935e-05  2.96169e-05  2.15142e-05  2.12620e-05
  3.05696e-05  5.14165e-05  8.70597e-05  1.40808e-04  2.12615e-04  2.94605e-04
  3.69205e-04  4.14990e-04  4.18833e-04  3.81665e-04  3.11901e-04  2.22602e-04
  1.45281e-04  1.44898e-04  3.24407e-04  7.40507e-04  9.75601e-04  1.14507e-03
  1.50492e-03  1.29526e-03  1.13849e-03  8.41100e-04  5.23759e-04  2.96648e-04
  0.00000e+00  0.00000e+00  0.00000e+00  0.00000e+00  0.00000e+00  0.00000e+00
  0.00000e+00  0.00000e+00  0.00000e+00  0.00000e+00  0.00000e+00  0.00000e+00
  0.00000e+00  0.00000e+00  0.00000e+00  0.00000e+00  0.00000e+00  5.11433e-18
  4.90557e-17  3.32879e-16  1.81197e-15  1.00295e-14  5.68118e-14  2.93998e-13
  1.49252e-12  6.99911e-12  2.97905e-11  1.12629e-10  3.71554e-10  1.06075e-09
  2.63314e-09  5.77123e-09  1.14288e-08  2.09956e-08  3.66403e-08  6.17711e-08
  1.01641e-07  1.64648e-07  2.65604e-07  4.34047e-07  7.34703e-07  1.31051e-06
  2.44573e-06  4.58488e-06  8.12833e-06  1.28528e-05  1.73955e-05  2.02798e-05
  2.28721e-05  3.06138e-05  4.82278e-05  7.38448e-05  1.00168e-04  1.19583e-04
  1.24991e-04  1.11325e-04  8.24371e-05  5.10973e-05  2.89283e-05  2.03052e-05
  2.47838e-05  4.15708e-05  7.13973e-05  1.15332e-04  1.71703e-04  2.33056e-04
  2.86025e-04  3.16225e-04  3.15105e-04  2.81945e-04  2.21701e-04  1.49734e-04
  1.09747e-04  2.06914e-04  7.19064e-04  2.23395e-03  3.01746e-03  6.50205e-04
  1.20806e-03  6.13025e-04  1.19059e-03  1.06250e-03  6.70502e-04  3.72540e-04
  0.00000e+00  0.00000e+00  0.00000e+00  0.00000e+00  0.00000e+00  0.00000e+00
  0.00000e+00  0.00000e+00  0.00000e+00  0.00000e+00  0.00000e+00  0.00000e+00
  0.00000e+00  0.00000e+00  0.00000e+00  0.00000e+00  2.06936e-19  6.68730e-18
  6.52720e-17  4.70545e-16  2.64238e-15  1.45084e-14  8.04533e-14  4.28625e-13
  2.18747e-12  1.03002e-11  4.39758e-11  1.66343e-10  5.48412e-10  1.56597e-09
  3.90264e-09  8.64148e-09  1.74408e-08  3.29576e-08  5.95952e-08  1.04495e-07
  1.78809e-07  2.99542e-07  4.92149e-07  7.95335e-07  1.27448e-06  2.05973e-06
  3.42421e-06  5.86488e-06  1.00198e-05  1.62185e-05  2.41258e-05  3.41885e-05
  5.17187e-05  8.75550e-05  1.46725e-04  2.14296e-04  2.62744e-04  2.75891e-04
  2.54256e-04  2.04332e-04  1.39212e-04  7.86896e-05  3.75143e-05  1.87877e-05
  1.84355e-05  3.19077e-05  5.70593e-05  9.28062e-05  1.35778e-04  1.77925e-04
  2.07890e-04  2.16576e-04  2.02132e-04  1.68704e-04  1.23132e-04  8.18037e-05
  9.24975e-05  2.73272e-04  9.00327e-04  2.11691e-03  4.99164e-04  6.10854e-03
  3.25173e-04  9.54236e-04  1.44521e-03  1.24949e-03  7.70632e-04  4.21096e-04
  0.00000e+00  0.00000e+00  0.00000e+00  0.00000e+00  0.00000e+00  0.00000e+00
  0.00000e+00  0.00000e+00  0.00000e+00  0.00000e+00  0.00000e+00  0.00000e+00
  0.00000e+00  0.00000e+00  0.00000e+00  0.00000e+00  3.90324e-19  5.53623e-18
  8.09498e-17  5.98489e-16  3.58308e-15  1.95553e-14  1.09909e-13  5.88535e-13
  3.01279e-12  1.42292e-11  6.08823e-11  2.30730e-10  7.61478e-10  2.18085e-09
  5.46763e-09  1.22473e-08  2.51833e-08  4.88159e-08  9.10083e-08  1.65012e-07
  2.92566e-07  5.08254e-07  8.64653e-07  1.43725e-06  2.33300e-06  3.71970e-06
  5.90581e-06  9.46430e-06  1.52819e-05  2.43874e-05  3.82822e-05  6.18916e-05
  1.10359e-04  2.09404e-04  3.66995e-04  5.28427e-04  5.99246e-04  5.48199e-04
  4.29968e-04  3.01600e-04  1.86883e-04  9.75346e-05  4.08263e-05  1.53010e-05
  1.29103e-05  2.56541e-05  4.93345e-05  8.19116e-05  1.19076e-04  1.51344e-04
  1.66536e-04  1.58189e-04  1.31704e-04  9.79498e-05  6.38717e-05  4.11542e-05
  7.10622e-05  2.47697e-04  7.05966e-04  1.26871e-03  1.25585e-03  2.64844e-04
  1.94711e-03  1.73945e-03  1.67189e-03  1.27291e-03  7.70923e-04  4.22427e-04
  0.00000e+00  0.00000e+00  0.00000e+00  0.00000e+00  0.00000e+00  0.00000e+00
  0.00000e+00  0.00000e+00  0.00000e+00  0.00000e+00  0.00000e+00  0.00000e+00
  0.00000e+00  0.00000e+00  0.00000e+00  0.00000e+00  3.95193e-19  1.14895e-17
  1.35172e-16  7.74073e-16  4.53067e-15  2.53207e-14  1.42561e-13  7.65492e-13
  3.92135e-12  1.85940e-11  7.98077e-11  3.03045e-10  1.00315e-09  2.88493e-09
  7.28073e-09  1.64794e-08  3.43874e-08  6.78846e-08  1.29082e-07  2.38800e-07
  4.32214e-07  7.67468e-07  1.33632e-06  2.27350e-06  3.76342e-06  6.05535e-06
  9.51755e-06  1.47439e-05  2.26512e-05  3.46628e-05  5.40852e-05  9.23893e-05
  1.84134e-04  3.97364e-04  7.74295e-04  1.16481e-03  1.24880e-03  9.66308e-04
  6.00974e-04  3.43881e-04  1.88592e-04  9.12544e-05  3.43993e-05  1.09079e-05
  1.13024e-05  2.66208e-05  5.30800e-05  9.02574e-05  1.34864e-04  1.75614e-04
  1.95905e-04  1.89498e-04  1.71665e-04  1.52371e-04  1.17261e-04  6.92677e-05
  5.34413e-05  1.47297e-04  4.45446e-04  1.07561e-03  2.31438e-03  2.67760e-03
  1.10218e-03  1.06744e-03  1.33657e-03  1.05526e-03  6.63774e-04  3.76577e-04
  0.00000e+00  0.00000e+00  0.00000e+00  0.00000e+00  0.00000e+00  0.00000e+00
  0.00000e+00  0.00000e+00  0.00000e+00  0.00000e+00  0.00000e+00  0.00000e+00
  0.00000e+00  0.00000e+00  0.00000e+00  0.00000e+00  4.34166e-19  1.35675e-17
  1.66428e-16  9.70635e-16  5.59362e-15  3.16075e-14  1.77860e-13  9.56320e-13
  4.90344e-12  2.32970e-11  1.00084e-10  3.81106e-10  1.26580e-09  3.65580e-09
  9.27753e-09  2.11525e-08  4.45317e-08  8.86983e-08  1.69882e-07  3.15876e-07
  5.73957e-07  1.02354e-06  1.79212e-06  3.06762e-06  5.09732e-06  8.16869e-06
  1.25820e-05  1.86366e-05  2.66941e-05  3.75481e-05  5.46659e-05  9.31301e-05
  2.08618e-04  5.58329e-04  1.36406e-03  2.36081e-03  2.46149e-03  1.51544e-03
  6.52707e-04  2.73836e-04  1.36170e-04  6.75618e-05  2.78377e-05  1.34217e-05
  1.89966e-05  3.84265e-05  7.16772e-05  1.23563e-04  1.95423e-04  2.74249e-04
  3.30871e-04  3.58572e-04  4.17035e-04  4.86044e-04  4.15062e-04  2.41209e-04
  9.87747e-05  6.54463e-05  1.88171e-04  4.77201e-04  7.93094e-04  6.69003e-04
  4.20873e-04  7.21362e-04  9.10443e-04  7.59815e-04  5.10471e-04  3.06217e-04
  0.00000e+00  0.00000e+00  0.00000e+00  0.00000e+00  0.00000e+00  0.00000e+00
  0.00000e+00  0.00000e+00  0.00000e+00  0.00000e+00  0.00000e+00  0.00000e+00
  0.00000e+00  0.00000e+00  0.00000e+00  0.00000e+00  4.48481e-19  2.87734e-17
  1.99757e-16  1.19230e-15  6.86156e-15  3.83867e-14  2.15899e-13  1.16153e-12
  5.95840e-12  2.83068e-11  1.21760e-10  4.64364e-10  1.54591e-09  4.47710e-09
  1.13951e-08  2.60582e-08  5.49670e-08  1.09393e-07  2.08466e-07  3.84068e-07
  6.89744e-07  1.21491e-06  2.10143e-06  3.55043e-06  5.79941e-06  9.04740e-06
  1.33303e-05  1.83963e-05  2.37980e-05  2.95180e-05  3.77800e-05  5.78435e-05
  1.31148e-04  4.66336e-04  1.74025e-03  4.09769e-03  4.31123e-03  1.83845e-03
  4.13978e-04  1.44992e-04  1.09546e-04  7.56934e-05  4.54803e-05  3.33099e-05
  3.93823e-05  6.12392e-05  1.04463e-04  1.82995e-04  3.09500e-04  4.72063e-04
  6.03858e-04  6.75143e-04  1.00146e-03  1.48328e-03  1.18095e-03  6.23658e-04
  2.69132e-04  8.99695e-05  7.21228e-05  1.65542e-04  2.68016e-04  3.10076e-04
  3.96149e-04  5.58753e-04  6.18076e-04  5.25920e-04  3.74291e-04  2.37755e-04
  0.00000e+00  0.00000e+00  0.00000e+00  0.00000e+00  0.00000e+00  0.00000e+00
  0.00000e+00  0.00000e+00  0.00000e+00  0.00000e+00  0.00000e+00  0.00000e+00
  0.00000e+00  0.00000e+00  0.00000e+00  0.00000e+00  4.35555e-19  3.16981e-17
  2.60673e-16  1.51477e-15  7.86654e-15  4.62640e-14  2.57001e-13  1.39715e-12
  7.15807e-12  3.39254e-11  1.45698e-10  5.54992e-10  1.84646e-09  5.34440e-09
  1.35916e-08  3.10171e-08  6.51069e-08  1.28303e-07  2.40662e-07  4.34122e-07
  7.60683e-07  1.30494e-06  2.19436e-06  3.58980e-06  5.63082e-06  8.32021e-06
  1.13884e-05  1.43194e-05  1.70001e-05  2.15512e-05  3.53414e-05  7.16161e-05
  1.35719e-04  2.22652e-04  8.71312e-04  3.84789e-03  4.34096e-03  9.93396e-04
  3.26664e-04  3.83087e-04  2.84645e-04  1.71825e-04  1.00578e-04  6.92915e-05
  6.67186e-05  8.80967e-05  1.43461e-04  2.59166e-04  4.70321e-04  7.82669e-04
  1.05324e-03  1.03730e-03  1.82443e-03  3.37847e-03  2.11000e-03  1.16063e-03
  6.19806e-04  2.41909e-04  1.01215e-04  1.12621e-04  1.83816e-04  2.69000e-04
  3.62891e-04  4.38009e-04  4.44708e-04  3.78816e-04  2.79926e-04  1.86038e-04
  0.00000e+00  0.00000e+00  0.00000e+00  0.00000e+00  0.00000e+00  0.00000e+00
  0.00000e+00  0.00000e+00  0.00000e+00  0.00000e+00  0.00000e+00  0.00000e+00
  0.00000e+00  0.00000e+00  0.00000e+00  0.00000e+00  4.45645e-19  2.21378e-17
  3.16689e-16  1.76632e-15  9.50653e-15  5.54859e-14  3.11441e-13  1.68588e-12
  8.61438e-12  4.06124e-11  1.73545e-10  6.57342e-10  2.17508e-09  6.26419e-09
  1.58490e-08  3.59189e-08  7.45676e-08  1.44468e-07  2.64666e-07  4.63819e-07
  7.86748e-07  1.30274e-06  2.10423e-06  3.27443e-06  4.80489e-06  6.48368e-06
  7.89765e-06  8.94652e-06  1.16361e-05  2.45420e-05  7.28482e-05  2.20122e-04
  5.95603e-04  1.23550e-03  1.07138e-03  1.16091e-04  3.20893e-04  1.88849e-03
  2.46029e-03  1.41142e-03  6.70309e-04  3.18842e-04  1.63320e-04  1.00484e-04
  8.58645e-05  1.05948e-04  1.72974e-04  3.26215e-04  6.31057e-04  1.14248e-03
  1.69889e-03  1.64995e-03  1.68664e-03  3.44869e-04  1.05909e-03  2.35800e-03
  1.28619e-03  4.74497e-04  1.94891e-04  1.56266e-04  2.06631e-04  2.77864e-04
  3.39964e-04  3.71182e-04  3.56358e-04  3.00609e-04  2.25864e-04  1.54162e-04
  0.00000e+00  0.00000e+00  0.00000e+00  0.00000e+00  0.00000e+00  0.00000e+00
  0.00000e+00  0.00000e+00  0.00000e+00  0.00000e+00  0.00000e+00  0.00000e+00
  0.00000e+00  0.00000e+00  0.00000e+00  0.00000e+00  3.16009e-18  2.92968e-17
  3.65904e-16  2.16037e-15  1.14955e-14  6.79012e-14  3.80032e-13  2.05645e-12
  1.04541e-11  4.89815e-11  2.07370e-10  7.76778e-10  2.54194e-09  7.24867e-09
  1.81671e-08  4.07185e-08  8.32439e-08  1.57888e-07  2.81632e-07  4.78817e-07
  7.86460e-07  1.25752e-06  1.94641e-06  2.85453e-06  3.83294e-06  4.51908e-06
  4.57096e-06  4.73171e-06  9.56201e-06  3.34325e-05  1.15212e-04  3.59451e-04
  1.03431e-03  2.54599e-03  3.38314e-03  2.30503e-05  6.67899e-04  2.53754e-03
  3.54656e-03  1.83784e-03  8.14107e-04  3.65446e-04  1.76090e-04  1.01635e-04
  8.32260e-05  1.03263e-04  1.76067e-04  3.48887e-04  7.03923e-04  1.32598e-03
  2.07773e-03  2.24507e-03  7.05078e-04  1.13509e-02  3.35393e-04  4.01360e-03
  1.78349e-03  6.19658e-04  2.71680e-04  2.15613e-04  2.55135e-04  3.09505e-04
  3.46503e-04  3.52956e-04  3.24876e-04  2.69379e-04  2.02233e-04  1.39081e-04
  0.00000e+00  0.00000e+00  0.00000e+00  0.00000e+00  0.00000e+00  0.00000e+00
  0.00000e+00  0.00000e+00  0.00000e+00  0.00000e+00  0.00000e+00  0.00000e+00
  0.00000e+00  0.00000e+00  0.00000e+00  0.00000e+00  4.82804e-18  3.92678e-17
  4.47057e-16  2.34483e-15  1.40168e-14  8.43824e-14  4.69493e-13  2.53715e-12
  1.28269e-11  5.95725e-11  2.48797e-10  9.17127e-10  2.95398e-09  8.30323e-09
  2.05436e-08  4.54114e-08  9.12456e-08  1.69376e-07  2.94941e-07  4.89799e-07
  7.87716e-07  1.23371e-06  1.85835e-06  2.60764e-06  3.24627e-06  3.37692e-06
  2.93676e-06  3.66316e-06  1.16444e-05  4.06589e-05  1.18435e-04  3.01664e-04
  6.76199e-04  1.12441e-03  8.22885e-04  1.79089e-03  2.44914e-03  4.45614e-04
  7.07149e-04  8.08500e-04  4.93108e-04  2.49120e-04  1.22897e-04  7.28428e-05
  6.26577e-05  8.09979e-05  1.47146e-04  3.09254e-04  6.38240e-04  1.17839e-03
  1.69081e-03  1.34513e-03  1.65719e-03  7.23629e-04  1.74269e-03  2.19329e-03
  1.25857e-03  5.56018e-04  2.96857e-04  2.60009e-04  3.01899e-04  3.48601e-04
  3.72209e-04  3.65068e-04  3.27149e-04  2.66635e-04  1.98136e-04  1.35513e-04
  0.00000e+00  0.00000e+00  0.00000e+00  0.00000e+00  0.00000e+00  0.00000e+00
  0.00000e+00  0.00000e+00  0.00000e+00  0.00000e+00  0.00000e+00  0.00000e+00
  0.00000e+00  0.00000e+00  0.00000e+00  0.00000e+00  6.94468e-18  5.57193e-17
  5.03597e-16  2.81048e-15  1.74187e-14  1.03795e-13  5.82955e-13  3.13747e-12
  1.57899e-11  7.25535e-11  2.98245e-10  1.07891e-09  3.40836e-09  9.41732e-09
  2.29488e-08  4.99760e-08  9.87587e-08  1.80063e-07  3.08653e-07  5.07927e-07
  8.16642e-07  1.28667e-06  1.95088e-06  2.74437e-06  3.42055e-06  3.68690e-06
  4.08669e-06  8.06569e-06  2.37294e-05  6.02985e-05  1.17881e-04  1.80098e-04
  1.99859e-04  1.39372e-04  1.05840e-03  6.51583e-03  9.53634e-03  3.50876e-03
  4.30755e-04  1.74145e-04  1.64775e-04  1.03775e-04  6.63729e-05  6.21298e-05
  6.19140e-05  6.37797e-05  1.02141e-04  2.25908e-04  4.82182e-04  8.72990e-04
  1.21115e-03  1.13881e-03  1.70090e-03  2.99926e-03  1.61707e-03  1.00368e-03
  7.54753e-04  4.45636e-04  2.95260e-04  2.87685e-04  3.36717e-04  3.81691e-04
  4.00589e-04  3.87676e-04  3.43141e-04  2.76315e-04  2.03059e-04  1.37575e-04
  0.00000e+00  0.00000e+00  0.00000e+00  0.00000e+00  0.00000e+00  0.00000e+00
  0.00000e+00  0.00000e+00  0.00000e+00  0.00000e+00  0.00000e+00  0.00000e+00
  0.00000e+00  0.00000e+00  0.00000e+00  0.00000e+00  9.39554e-18  7.55849e-17
  6.35150e-16  3.32308e-15  2.11503e-14  1.26675e-13  7.13012e-13  3.84286e-12
  1.92578e-11  8.76031e-11  3.54359e-10  1.25680e-09  3.89135e-09  1.05566e-08
  2.53167e-08  5.43274e-08  1.05840e-07  1.90749e-07  3.25642e-07  5.40685e-07
  8.89897e-07  1.45173e-06  2.29773e-06  3.41081e-06  4.60742e-06  5.78128e-06
  8.36481e-06  1.91651e-05  5.37371e-05  1.23434e-04  1.97177e-04  2.00668e-04
  1.07970e-04  1.22935e-04  1.10886e-03  3.81569e-03  5.04250e-03  2.69711e-03
  7.02274e-04  1.64411e-04  8.33957e-05  6.52031e-05  1.12442e-04  1.82809e-04
  1.76983e-04  1.11740e-04  7.87411e-05  1.39979e-04  3.17468e-04  5.93731e-04
  8.81577e-04  1.09257e-03  1.41617e-03  1.71598e-03  1.35177e-03  9.02343e-04
  5.97405e-04  3.79274e-04  2.87756e-04  3.01957e-04  3.55596e-04  3.99485e-04
  4.17144e-04  4.02670e-04  3.54987e-04  2.84227e-04  2.07593e-04  1.39864e-04
  0.00000e+00  0.00000e+00  0.00000e+00  0.00000e+00  0.00000e+00  0.00000e+00
  0.00000e+00  0.00000e+00  0.00000e+00  0.00000e+00  0.00000e+00  0.00000e+00
  0.00000e+00  0.00000e+00  0.00000e+00  0.00000e+00  1.19601e-17  9.72369e-17
  7.36990e-16  4.01171e-15  2.50872e-14  1.48885e-13  8.52256e-13  4.60001e-12
  2.29839e-11  1.03611e-10  4.13148e-10  1.43968e-09  4.37430e-09  1.16579e-08
  2.75231e-08  5.82569e-08  1.12244e-07  2.01279e-07  3.46130e-07  5.88957e-07
  1.01040e-06  1.74071e-06  2.94314e-06  4.74477e-06  7.14601e-06  1.02091e-05
  1.57155e-05  3.34529e-05  9.31231e-05  2.30254e-04  3.89545e-04  4.03809e-04
  2.39546e-04  1.51202e-04  5.19864e-04  1.34199e-03  1.70304e-03  1.13223e-03
  4.78789e-04  2.14992e-04  1.34828e-04  1.24695e-04  3.06401e-04  5.76747e-04
  5.70048e-04  3.20342e-04  1.23886e-04  8.80650e-05  1.91573e-04  3.85875e-04
  6.09833e-04  8.10762e-04  9.76959e-04  1.04486e-03  9.17267e-04  6.82138e-04
  4.61073e-04  3.13860e-04  2.66532e-04  2.97011e-04  3.52824e-04  3.95190e-04
  4.11673e-04  3.97114e-04  3.50334e-04  2.81012e-04  2.05773e-04  1.39051e-04
  0.00000e+00  0.00000e+00  0.00000e+00  0.00000e+00  0.00000e+00  0.00000e+00
  0.00000e+00  0.00000e+00  0.00000e+00  0.00000e+00  0.00000e+00  0.00000e+00
  0.00000e+00  0.00000e+00  0.00000e+00  0.00000e+00  1.42749e-17  1.15121e-16
  5.57580e-16  4.61205e-15  2.93685e-14  1.71258e-13  9.84504e-13  5.32245e-12
  2.65432e-11  1.18885e-10  4.68754e-10  1.61054e-09  4.81683e-09  1.26380e-08
  2.94046e-08  6.14406e-08  1.17318e-07  2.10275e-07  3.66877e-07  6.45226e-07
  1.16298e-06  2.13060e-06  3.87682e-06  6.84643e-06  1.15669e-05  1.86514e-05
  2.92379e-05  4.83757e-05  1.00236e-04  2.34792e-04  4.28719e-04  5.62604e-04
  4.03939e-04  1.61869e-04  1.45376e-04  3.23267e-04  4.36592e-04  3.66341e-04
  2.71420e-04  2.53864e-04  2.12791e-04  1.11125e-04  1.92556e-04  8.06693e-04
  1.24211e-03  7.39153e-04  2.56430e-04  8.30908e-05  1.16865e-04  2.51847e-04
  4.14049e-04  5.50686e-04  6.31905e-04  6.40222e-04  5.69354e-04  4.45977e-04
  3.19820e-04  2.38373e-04  2.25475e-04  2.66871e-04  3.23850e-04  3.65868e-04
  3.82377e-04  3.70170e-04  3.29110e-04  2.66995e-04  1.98001e-04  1.35462e-04
  0.00000e+00  0.00000e+00  0.00000e+00  0.00000e+00  0.00000e+00  0.00000e+00
  0.00000e+00  0.00000e+00  0.00000e+00  0.00000e+00  0.00000e+00  0.00000e+00
  0.00000e+00  0.00000e+00  0.00000e+00  0.00000e+00  1.60121e-17  1.44573e-16
  6.39197e-16  5.18605e-15  3.23073e-14  1.87963e-13  1.08799e-12  5.90227e-12
  2.94225e-11  1.31208e-10  5.14149e-10  1.74987e-09  5.17473e-09  1.34047e-08
  3.07752e-08  6.34930e-08  1.20131e-07  2.15335e-07  3.81570e-07  6.93663e-07
  1.31092e-06  2.54392e-06  4.95651e-06  9.52918e-06  1.79474e-05  3.29857e-05
  5.78228e-05  8.81232e-05  8.96763e-05  3.18567e-05  1.03181e-05  1.60840e-04
  3.67714e-04  1.62679e-04  2.92246e-05  3.76060e-05  9.95491e-05  1.65246e-04
  2.49185e-04  3.42672e-04  3.06985e-04  3.72276e-05  8.87667e-04  1.30187e-05
  1.68690e-03  1.19083e-03  4.10512e-04  1.05261e-04  8.54888e-05  1.83717e-04
  3.07320e-04  4.02381e-04  4.44104e-04  4.31603e-04  3.76440e-04  2.96514e-04
  2.18121e-04  1.72025e-04  1.76115e-04  2.20930e-04  2.77798e-04  3.22016e-04
  3.43254e-04  3.38283e-04  3.06563e-04  2.53676e-04  1.91674e-04  1.33311e-04
  0.00000e+00  0.00000e+00  0.00000e+00  0.00000e+00  0.00000e+00  0.00000e+00
  0.00000e+00  0.00000e+00  0.00000e+00  0.00000e+00  0.00000e+00  0.00000e+00
  0.00000e+00  0.00000e+00  0.00000e+00  0.00000e+00  1.68510e-17  1.53986e-16
  7.57489e-16  5.47161e-15  3.24010e-14  1.97672e-13  1.15451e-12  6.24678e-12
  3.11507e-11  1.38877e-10  5.43170e-10  1.84092e-09  5.40877e-09  1.38816e-08
  3.14863e-08  6.40697e-08  1.19792e-07  2.13876e-07  3.82839e-07  7.14151e-07
  1.40179e-06  2.84889e-06  5.86043e-06  1.20327e-05  2.46058e-05  5.01682e-05
  1.00066e-04  1.77276e-04  1.91588e-04  1.96349e-06  5.21946e-04  3.12949e-06
  2.04724e-04  1.38451e-04  4.65469e-05  5.02705e-05  1.22337e-04  2.24762e-04
  3.38442e-04  4.34741e-04  3.81895e-04  3.94933e-05  1.25214e-03  1.63657e-05
  1.91164e-03  1.31910e-03  4.56312e-04  1.17480e-04  8.20221e-05  1.66697e-04
  2.74022e-04  3.50954e-04  3.76818e-04  3.55865e-04  3.02650e-04  2.33266e-04
  1.68405e-04  1.32915e-04  1.41711e-04  1.87158e-04  2.45805e-04  2.96525e-04
  3.27915e-04  3.33310e-04  3.09276e-04  2.60244e-04  1.98884e-04  1.39379e-04
  0.00000e+00  0.00000e+00  0.00000e+00  0.00000e+00  0.00000e+00  0.00000e+00
  0.00000e+00  0.00000e+00  0.00000e+00  0.00000e+00  0.00000e+00  0.00000e+00
  0.00000e+00  0.00000e+00  0.00000e+00  0.00000e+00  1.66345e-17  2.06288e-16
  7.68899e-16  4.86348e-15  3.25510e-14  1.97852e-13  1.16117e-12  6.30911e-12
  3.14934e-11  1.40884e-10  5.52302e-10  1.87433e-09  5.49830e-09  1.40299e-08
  3.14655e-08  6.30270e-08  1.15850e-07  2.04339e-07  3.65493e-07  6.90755e-07
  1.38875e-06  2.91074e-06  6.20317e-06  1.32457e-05  2.82734e-05  6.04092e-05
  1.27308e-04  2.46350e-04  3.45887e-04  1.54874e-04  7.42755e-06  8.85514e-05
  1.55441e-04  1.24554e-04  1.00671e-04  1.42422e-04  2.34058e-04  3.32004e-04
  4.05647e-04  4.35135e-04  3.69126e-04  2.16243e-04  2.69976e-04  1.12711e-03
  1.68876e-03  9.88421e-04  3.50975e-04  1.04526e-04  9.44502e-05  1.83209e-04
  2.87226e-04  3.57513e-04  3.76540e-04  3.50828e-04  2.94747e-04  2.23765e-04
  1.59292e-04  1.27950e-04  1.45503e-04  2.02944e-04  2.74901e-04  3.39389e-04
  3.83488e-04  3.96235e-04  3.69824e-04  3.09554e-04  2.33616e-04  1.61238e-04
  0.00000e+00  0.00000e+00  0.00000e+00  0.00000e+00  0.00000e+00  0.00000e+00
  0.00000e+00  0.00000e+00  0.00000e+00  0.00000e+00  0.00000e+00  0.00000e+00
  0.00000e+00  0.00000e+00  0.00000e+00  0.00000e+00  1.54058e-17  2.10480e-16
  7.58310e-16  4.73239e-15  3.06114e-14  1.89721e-13  1.11201e-12  6.08912e-12
  3.05423e-11  1.37365e-10  5.42293e-10  1.85180e-09  5.44874e-09  1.38614e-08
  3.07646e-08  6.05050e-08  1.08602e-07  1.87121e-07  3.29512e-07  6.20728e-07
  1.25767e-06  2.67391e-06  5.79005e-06  1.25245e-05  2.68685e-05  5.69640e-05
  1.17422e-04  2.22862e-04  3.42870e-04  3.53295e-04  2.53471e-04  1.82441e-04
  1.32691e-04  1.08118e-04  1.24740e-04  1.92388e-04  2.86741e-04  3.57960e-04
  3.76446e-04  3.43190e-04  2.72535e-04  2.59504e-04  5.09222e-04  9.06678e-04
  8.91488e-04  5.07914e-04  1.96055e-04  8.45297e-05  1.15857e-04  2.14116e-04
  3.16852e-04  3.81061e-04  3.92964e-04  3.62031e-04  3.02534e-04  2.29608e-04
  1.68233e-04  1.52578e-04  2.03038e-04  3.05004e-04  4.18792e-04  5.08845e-04
  5.61488e-04  5.71146e-04  5.24310e-04  4.26550e-04  3.10031e-04  2.05732e-04
  0.00000e+00  0.00000e+00  0.00000e+00  0.00000e+00  0.00000e+00  0.00000e+00
  0.00000e+00  0.00000e+00  0.00000e+00  0.00000e+00  0.00000e+00  0.00000e+00
  0.00000e+00  0.00000e+00  0.00000e+00  0.00000e+00  1.34059e-17  2.10499e-16
  7.32706e-16  4.42702e-15  2.79302e-14  1.76351e-13  1.03240e-12  5.65492e-12
  2.86032e-11  1.29749e-10  5.17532e-10  1.78537e-09  5.28757e-09  1.34450e-08
  2.95474e-08  5.69288e-08  9.91192e-08  1.64739e-07  2.80748e-07  5.17558e-07
  1.03889e-06  2.20499e-06  4.76990e-06  1.02362e-05  2.14723e-05  4.35887e-05
  8.40278e-05  1.47283e-04  2.16997e-04  2.44436e-04  2.02742e-04  1.33214e-04
  8.45936e-05  7.44208e-05  1.04332e-04  1.69499e-04  2.42422e-04  2.81155e-04
  2.69303e-04  2.21722e-04  1.65599e-04  1.54130e-04  2.40784e-04  3.46371e-04
  3.21019e-04  1.92847e-04  9.13824e-05  7.64950e-05  1.38663e-04  2.40660e-04
  3.36951e-04  3.91065e-04  3.93591e-04  3.57061e-04  2.95620e-04  2.24733e-04
  1.76098e-04  1.97082e-04  3.18300e-04  5.21686e-04  7.45622e-04  8.89983e-04
  9.10282e-04  8.89515e-04  8.06860e-04  6.35869e-04  4.39819e-04  2.76814e-04
  0.00000e+00  0.00000e+00  0.00000e+00  0.00000e+00  0.00000e+00  0.00000e+00
  0.00000e+00  0.00000e+00  0.00000e+00  0.00000e+00  0.00000e+00  0.00000e+00
  0.00000e+00  0.00000e+00  0.00000e+00  0.00000e+00  1.09511e-17  2.05938e-16
  6.67790e-16  4.01298e-15  2.52853e-14  1.59691e-13  9.36691e-13  5.14040e-12
  2.61860e-11  1.20011e-10  4.84759e-10  1.69311e-09  5.05805e-09  1.28775e-08
  2.80467e-08  5.28931e-08  8.89062e-08  1.40987e-07  2.28672e-07  4.04958e-07
  7.91767e-07  1.65328e-06  3.52553e-06  7.40279e-06  1.49501e-05  2.85722e-05
  5.06643e-05  8.05542e-05  1.08926e-04  1.17886e-04  9.82957e-05  6.52668e-05
  4.31484e-05  4.52363e-05  7.33659e-05  1.19120e-04  1.59228e-04  1.70179e-04
  1.52156e-04  1.20914e-04  9.00795e-05  7.44126e-05  8.41341e-05  9.96637e-05
  8.95912e-05  6.06476e-05  4.88813e-05  7.98002e-05  1.54128e-04  2.50733e-04
  3.35122e-04  3.77596e-04  3.72287e-04  3.32334e-04  2.71173e-04  2.06525e-04
  1.79699e-04  2.54816e-04  4.79830e-04  8.49617e-04  1.38412e-03  1.79242e-03
  1.49467e-03  1.30552e-03  1.22608e-03  9.50492e-04  6.24075e-04  3.71108e-04
  0.00000e+00  0.00000e+00  0.00000e+00  0.00000e+00  0.00000e+00  0.00000e+00
  0.00000e+00  0.00000e+00  0.00000e+00  0.00000e+00  0.00000e+00  0.00000e+00
  0.00000e+00  0.00000e+00  0.00000e+00  0.00000e+00  1.66079e-17  1.98590e-16
  5.99929e-16  3.64946e-15  2.33476e-14  1.42073e-13  8.40102e-13  4.63683e-12
  2.38078e-11  1.10146e-10  4.50377e-10  1.59265e-09  4.80048e-09  1.22468e-08
  2.64733e-08  4.89389e-08  7.93914e-08  1.19527e-07  1.82457e-07  3.05868e-07
  5.74139e-07  1.16529e-06  2.42740e-06  4.95356e-06  9.58118e-06  1.71780e-05
  2.79815e-05  4.03405e-05  4.96657e-05  5.01815e-05  4.06786e-05  2.81712e-05
  2.32628e-05  3.28829e-05  5.67447e-05  8.47392e-05  9.94008e-05  9.24459e-05
  7.46265e-05  5.89158e-05  4.71174e-05  3.72929e-05  3.04020e-05  2.60366e-05
  2.20475e-05  2.26890e-05  4.00425e-05  8.51744e-05  1.58371e-04  2.44224e-04
  3.15538e-04  3.48625e-04  3.39160e-04  2.98680e-04  2.40774e-04  1.87080e-04
  1.87672e-04  3.26098e-04  6.87088e-04  1.24197e-03  2.29663e-03  3.74965e-03
  2.43936e-03  1.61987e-03  1.73345e-03  1.34158e-03  8.36301e-04  4.71615e-04
  0.00000e+00  0.00000e+00  0.00000e+00  0.00000e+00  0.00000e+00  0.00000e+00
  0.00000e+00  0.00000e+00  0.00000e+00  0.00000e+00  0.00000e+00  0.00000e+00
  0.00000e+00  0.00000e+00  0.00000e+00  0.00000e+00  1.46554e-17  1.62072e-16
  5.90120e-16  3.37735e-15  2.12374e-14  1.27452e-13  7.56697e-13  4.20660e-12
  2.17288e-11  1.01408e-10  4.18575e-10  1.49521e-09  4.53798e-09  1.15980e-08
  2.49298e-08  4.53655e-08  7.14259e-08  1.02632e-07  1.47696e-07  2.33694e-07
  4.18721e-07  8.21555e-07  1.66821e-06  3.31683e-06  6.18849e-06  1.05266e-05
  1.59698e-05  2.11327e-05  2.37722e-05  2.21791e-05  1.72990e-05  1.34057e-05
  1.60140e-05  2.84607e-05  4.84560e-05  6.59484e-05  6.83536e-05  5.44276e-05
  3.73508e-05  2.81805e-05  2.53416e-05  2.24554e-05  1.75784e-05  1.30630e-05
  1.21826e-05  1.95855e-05  4.26245e-05  8.81230e-05  1.55446e-04  2.31446e-04
  2.93344e-04  3.21250e-04  3.10860e-04  2.72062e-04  2.19566e-04  1.77874e-04
  2.01303e-04  3.97827e-04  9.75547e-04  1.95004e-03  1.35311e-03  1.27135e-03
  1.67116e-03  1.84067e-03  2.21983e-03  1.68724e-03  1.00632e-03  5.46090e-04
  0.00000e+00  0.00000e+00  0.00000e+00  0.00000e+00  0.00000e+00  0.00000e+00
  0.00000e+00  0.00000e+00  0.00000e+00  0.00000e+00  0.00000e+00  0.00000e+00
  0.00000e+00  0.00000e+00  0.00000e+00  0.00000e+00  3.81899e-18  1.59902e-16
  4.20858e-16  3.07497e-15  1.91109e-14  1.16630e-13  6.89638e-13  3.85962e-12
  2.00123e-11  9.39613e-11  3.90214e-10  1.40123e-09  4.26892e-09  1.09189e-08
  2.33773e-08  4.21062e-08  6.50285e-08  9.05882e-08  1.25155e-07  1.89861e-07
  3.28120e-07  6.26773e-07  1.25159e-06  2.46166e-06  4.54031e-06  7.59326e-06
  1.12461e-05  1.44427e-05  1.57204e-05  1.42069e-05  1.08956e-05  9.00817e-06
  1.26321e-05  2.40380e-05  4.05142e-05  5.30802e-05  5.20682e-05  3.80237e-05
  2.27367e-05  1.58760e-05  1.65306e-05  1.89125e-05  1.98473e-05  1.95779e-05
  2.03228e-05  2.71506e-05  4.82294e-05  9.08430e-05  1.54663e-04  2.27267e-04
  2.87139e-04  3.15283e-04  3.06925e-04  2.71202e-04  2.22757e-04  1.84748e-04
  2.07971e-04  4.04788e-04  1.07675e-03  2.61050e-03  6.72250e-04  1.25332e-02
  8.35472e-04  1.96075e-03  2.37553e-03  1.77791e-03  1.04524e-03  5.61205e-04
  0.00000e+00  0.00000e+00  0.00000e+00  0.00000e+00  0.00000e+00  0.00000e+00
  0.00000e+00  0.00000e+00  0.00000e+00  0.00000e+00  0.00000e+00  0.00000e+00
  0.00000e+00  0.00000e+00  0.00000e+00  0.00000e+00  4.48686e-18  1.56290e-16
  3.95737e-16  2.59838e-15  1.74528e-14  1.07696e-13  6.34355e-13  3.55513e-12
  1.85237e-11  8.71793e-11  3.62641e-10  1.30347e-09  3.97099e-09  1.01424e-08
  2.16530e-08  3.87997e-08  5.94520e-08  8.19106e-08  1.11628e-07  1.66852e-07
  2.84133e-07  5.36581e-07  1.06874e-06  2.11937e-06  3.97756e-06  6.82415e-06
  1.04633e-05  1.40673e-05  1.62276e-05  1.56912e-05  1.27813e-05  1.04061e-05
  1.31974e-05  2.46024e-05  4.27298e-05  5.75497e-05  5.70595e-05  4.18830e-05
  2.58629e-05  1.87284e-05  1.93858e-05  2.34920e-05  2.82449e-05  3.14464e-05
  3.26711e-05  3.72015e-05  5.58736e-05  9.87557e-05  1.66891e-04  2.47068e-04
  3.14876e-04  3.48604e-04  3.43951e-04  3.11488e-04  2.62903e-04  2.14202e-04
  2.06805e-04  3.26990e-04  7.62040e-04  1.88790e-03  3.26066e-03  2.49528e-03
  2.10087e-03  1.65322e-03  2.01792e-03  1.53690e-03  9.26834e-04  5.08510e-04
  0.00000e+00  0.00000e+00  0.00000e+00  0.00000e+00  0.00000e+00  0.00000e+00
  0.00000e+00  0.00000e+00  0.00000e+00  0.00000e+00  0.00000e+00  0.00000e+00
  0.00000e+00  0.00000e+00  0.00000e+00  0.00000e+00  4.96395e-18  1.49899e-16
  4.90117e-16  2.26678e-15  1.60996e-14  9.83461e-14  5.77908e-13  3.25567e-12
  1.69676e-11  7.98952e-11  3.31916e-10  1.18989e-09  3.61258e-09  9.19396e-09
  1.95609e-08  3.49688e-08  5.35978e-08  7.42017e-08  1.02003e-07  1.53526e-07
  2.61473e-07  4.92142e-07  9.82515e-07  1.97659e-06  3.81318e-06  6.81064e-06
  1.10102e-05  1.58087e-05  1.97178e-05  2.08734e-05  1.88829e-05  1.69674e-05
  2.20539e-05  4.20665e-05  7.88260e-05  1.14350e-04  1.15466e-04  8.26112e-05
  5.32797e-05  4.11789e-05  3.67516e-05  3.56116e-05  3.81637e-05  4.16010e-05
  4.27727e-05  4.66233e-05  6.69225e-05  1.17937e-04  2.03314e-04  3.06910e-04
  3.93635e-04  4.32939e-04  4.28794e-04  4.00825e-04  3.49314e-04  2.77528e-04
  2.20816e-04  2.50825e-04  4.65155e-04  1.01675e-03  2.07276e-03  2.64586e-03
  1.71476e-03  1.46967e-03  1.49101e-03  1.13854e-03  7.19091e-04  4.12617e-04
  0.00000e+00  0.00000e+00  0.00000e+00  0.00000e+00  0.00000e+00  0.00000e+00
  0.00000e+00  0.00000e+00  0.00000e+00  0.00000e+00  0.00000e+00  0.00000e+00
  0.00000e+00  0.00000e+00  0.00000e+00  0.00000e+00  5.16129e-18  1.40069e-16
  4.30677e-16  1.96992e-15  1.42597e-14  8.65302e-14  5.13324e-13  2.90129e-12
  1.50936e-11  7.09804e-11  2.94307e-10  1.05064e-09  3.17204e-09  8.02441e-09
  1.69823e-08  3.02741e-08  4.65518e-08  6.52961e-08  9.16365e-08  1.40213e-07
  2.39322e-07  4.46632e-07  8.85868e-07  1.79261e-06  3.53016e-06  6.51948e-06
  1.10167e-05  1.67007e-05  2.22399e-05  2.55815e-05  2.60665e-05  2.76818e-05
  4.11035e-05  8.51126e-05  1.80947e-04  2.99124e-04  3.08267e-04  1.93260e-04
  1.16262e-04  9.38864e-05  7.47617e-05  5.59684e-05  4.69429e-05  4.60267e-05
  4.72832e-05  5.42368e-05  8.30656e-05  1.53843e-04  2.75651e-04  4.26565e-04
  5.41353e-04  5.64857e-04  5.59869e-04  5.68467e-04  5.03609e-04  3.90789e-04
  2.77715e-04  2.27311e-04  3.15636e-04  5.81153e-04  9.73024e-04  1.21049e-03
  1.15603e-03  1.10583e-03  1.00286e-03  7.68612e-04  5.10966e-04  3.09907e-04
  0.00000e+00  0.00000e+00  0.00000e+00  0.00000e+00  0.00000e+00  0.00000e+00
  0.00000e+00  0.00000e+00  0.00000e+00  0.00000e+00  0.00000e+00  0.00000e+00
  0.00000e+00  0.00000e+00  0.00000e+00  0.00000e+00  5.04341e-18  9.73070e-17
  3.65131e-16  1.60669e-15  1.18919e-14  7.27342e-14  4.32267e-13  2.45487e-12
  1.27658e-11  6.00524e-11  2.48541e-10  8.83748e-10  2.65209e-09  6.65554e-09
  1.39658e-08  2.47417e-08  3.81091e-08  5.43105e-08  7.83591e-08  1.22492e-07
  2.08744e-07  3.80670e-07  7.34113e-07  1.46287e-06  2.89159e-06  5.44802e-06
  9.51012e-06  1.50709e-05  2.13351e-05  2.69102e-05  3.18379e-05  4.12230e-05
  6.92237e-05  1.49133e-04  3.56624e-04  7.16125e-04  7.83989e-04  4.03272e-04
  2.39535e-04  2.08010e-04  1.46438e-04  8.75056e-05  5.51768e-05  4.49379e-05
  4.62451e-05  6.00661e-05  1.04496e-04  2.08252e-04  3.93115e-04  6.33133e-04
  7.89697e-04  7.31892e-04  9.04254e-04  1.28938e-03  9.59584e-04  6.35650e-04
  4.28675e-04  2.73958e-04  2.47421e-04  3.51483e-04  5.18383e-04  6.53056e-04
  7.12108e-04  7.09418e-04  6.35882e-04  5.00735e-04  3.51135e-04  2.25571e-04
  0.00000e+00  0.00000e+00  0.00000e+00  0.00000e+00  0.00000e+00  0.00000e+00
  0.00000e+00  0.00000e+00  0.00000e+00  0.00000e+00  0.00000e+00  0.00000e+00
  0.00000e+00  0.00000e+00  0.00000e+00  0.00000e+00  4.63155e-18  8.96262e-17
  2.97109e-16  1.26198e-15  8.89271e-15  5.72198e-14  3.39781e-13  1.94102e-12
  1.01062e-11  4.75867e-11  1.96916e-10  6.98420e-10  2.08513e-09  5.18537e-09
  1.07502e-08  1.88318e-08  2.89819e-08  4.22105e-08  6.35476e-08  1.02958e-07
  1.75562e-07  3.07424e-07  5.55046e-07  1.04012e-06  1.98504e-06  3.72022e-06
  6.62796e-06  1.10012e-05  1.69002e-05  2.45156e-05  3.60151e-05  5.91758e-05
  1.11766e-04  2.26203e-04  4.69058e-04  9.51980e-04  1.02825e-03  5.24833e-04
  5.16664e-04  4.35552e-04  2.56083e-04  1.28760e-04  6.44269e-05  4.13887e-05
  4.17484e-05  6.34945e-05  1.26670e-04  2.72020e-04  5.47267e-04  9.47969e-04
  1.23454e-03  1.04311e-03  2.20632e-03  3.95395e-03  2.49111e-03  1.40431e-03
  8.06676e-04  4.09943e-04  2.43212e-04  2.35423e-04  3.01955e-04  3.79311e-04
  4.33391e-04  4.47065e-04  4.12028e-04  3.37884e-04  2.49242e-04  1.68543e-04
  0.00000e+00  0.00000e+00  0.00000e+00  0.00000e+00  0.00000e+00  0.00000e+00
  0.00000e+00  0.00000e+00  0.00000e+00  0.00000e+00  0.00000e+00  0.00000e+00
  0.00000e+00  0.00000e+00  0.00000e+00  0.00000e+00  3.99858e-18  7.75369e-17
  2.07310e-16  8.71089e-16  6.53711e-15  4.16816e-14  2.47278e-13  1.41187e-12
  7.40175e-12  3.49020e-11  1.44800e-10  5.13716e-10  1.52872e-09  3.76940e-09
  7.70668e-09  1.33314e-08  2.06460e-08  3.15755e-08  5.17933e-08  9.04213e-08
  1.58161e-07  2.67055e-07  4.36622e-07  7.10007e-07  1.17775e-06  2.00575e-06
  3.48040e-06  6.11741e-06  1.09417e-05  2.02233e-05  3.95074e-05  8.25158e-05
  1.80503e-04  3.79503e-04  5.74149e-04  2.06342e-04  2.21923e-04  1.06413e-04
  8.73637e-04  6.54769e-04  3.41400e-04  1.59711e-04  7.09803e-05  3.67544e-05
  3.48697e-05  6.15650e-05  1.38629e-04  3.18793e-04  6.83261e-04  1.29307e-03
  1.92202e-03  1.70369e-03  1.10505e-03  2.04533e-03  1.94540e-03  2.94600e-03
  1.38334e-03  5.70793e-04  2.69287e-04  1.95630e-04  2.17134e-04  2.65770e-04
  3.07426e-04  3.23360e-04  3.05096e-04  2.57685e-04  1.96474e-04  1.37232e-04
  0.00000e+00  0.00000e+00  0.00000e+00  0.00000e+00  0.00000e+00  0.00000e+00
  0.00000e+00  0.00000e+00  0.00000e+00  0.00000e+00  0.00000e+00  0.00000e+00
  0.00000e+00  0.00000e+00  0.00000e+00  0.00000e+00  3.56865e-18  6.33214e-17
  1.16821e-16  6.11158e-16  4.45888e-15  2.85874e-14  1.70501e-13  9.61020e-13
  5.04391e-12  2.38120e-11  9.91068e-11  3.52740e-10  1.04995e-09  2.57782e-09
  5.23112e-09  9.08097e-09  1.47752e-08  2.55832e-08  4.90457e-08  9.64365e-08
  1.80425e-07  3.11903e-07  4.96503e-07  7.32189e-07  1.01009e-06  1.33143e-06
  1.80047e-06  2.93742e-06  6.40103e-06  1.62166e-05  4.09729e-05  9.97409e-05
  2.38799e-04  5.53718e-04  9.96562e-04  3.03844e-04  2.69260e-03  3.66651e-06
  5.35263e-04  5.22176e-04  3.11049e-04  1.54786e-04  6.75572e-05  3.04884e-05
  2.63310e-05  5.13933e-05  1.28443e-04  3.15519e-04  7.08312e-04  1.40450e-03
  2.23274e-03  2.00802e-03  5.21952e-04  1.13838e-02  9.96557e-04  3.04467e-03
  1.41701e-03  5.76174e-04  2.70770e-04  1.95023e-04  2.12380e-04  2.53850e-04
  2.86926e-04  2.96653e-04  2.77440e-04  2.33954e-04  1.78895e-04  1.25562e-04
  0.00000e+00  0.00000e+00  0.00000e+00  0.00000e+00  0.00000e+00  0.00000e+00
  0.00000e+00  0.00000e+00  0.00000e+00  0.00000e+00  0.00000e+00  0.00000e+00
  0.00000e+00  0.00000e+00  0.00000e+00  0.00000e+00  3.39417e-18  3.74402e-17
  8.82187e-17  4.94475e-16  3.26610e-15  2.08328e-14  1.15902e-13  6.48742e-13
  3.37189e-12  1.58595e-11  6.59654e-11  2.35487e-10  7.04622e-10  1.74491e-09
  3.61727e-09  6.68758e-09  1.25792e-08  2.65867e-08  5.98414e-08  1.30004e-07
  2.61529e-07  4.86320e-07  8.43093e-07  1.37260e-06  2.10220e-06  3.01000e-06
  4.00516e-06  5.15351e-06  7.70012e-06  1.60925e-05  3.99218e-05  9.62939e-05
  2.17912e-04  4.54882e-04  7.31652e-04  5.05824e-04  3.29557e-04  5.53361e-04
  3.83610e-04  3.11135e-04  2.19214e-04  1.20736e-04  5.65227e-05  2.99485e-05
  2.57820e-05  3.90741e-05  9.55470e-05  2.52247e-04  5.87524e-04  1.15387e-03
  1.74369e-03  1.62168e-03  2.37786e-03  3.32071e-03  2.73396e-03  1.39921e-03
  8.07069e-04  4.16442e-04  2.40665e-04  2.11819e-04  2.49444e-04  2.96027e-04
  3.24093e-04  3.24024e-04  2.94549e-04  2.42795e-04  1.82313e-04  1.26113e-04
  0.00000e+00  0.00000e+00  0.00000e+00  0.00000e+00  0.00000e+00  0.00000e+00
  0.00000e+00  0.00000e+00  0.00000e+00  0.00000e+00  0.00000e+00  0.00000e+00
  0.00000e+00  0.00000e+00  0.00000e+00  0.00000e+00  9.59025e-19  2.88055e-17
  7.28031e-17  4.31661e-16  2.92091e-15  1.73583e-14  9.40102e-14  5.04947e-13
  2.55551e-12  1.18226e-11  4.84379e-11  1.72045e-10  5.19368e-10  1.32877e-09
  2.96718e-09  6.31214e-09  1.42947e-08  3.49289e-08  8.47326e-08  1.92332e-07
  4.05404e-07  8.05283e-07  1.53284e-06  2.82803e-06  5.06771e-06  8.70244e-06
  1.38532e-05  1.95178e-05  2.39491e-05  2.89568e-05  4.39810e-05  8.08386e-05
  1.46311e-04  2.30687e-04  2.67092e-04  2.46810e-04  5.62907e-04  7.56065e-04
  4.52533e-04  2.54614e-04  1.57575e-04  8.84157e-05  6.18199e-05  7.24001e-05
  7.51934e-05  5.63788e-05  6.19965e-05  1.57178e-04  3.92320e-04  7.65047e-04
  1.10841e-03  1.12916e-03  1.50225e-03  2.25240e-03  1.19256e-03  5.32871e-04
  4.00336e-04  2.78947e-04  2.17842e-04  2.38245e-04  2.97697e-04  3.51271e-04
  3.76731e-04  3.67807e-04  3.26456e-04  2.63087e-04  1.93547e-04  1.31502e-04
  0.00000e+00  0.00000e+00  0.00000e+00  0.00000e+00  0.00000e+00  0.00000e+00
  0.00000e+00  0.00000e+00  0.00000e+00  0.00000e+00  0.00000e+00  0.00000e+00
  0.00000e+00  0.00000e+00  0.00000e+00  0.00000e+00  1.30052e-18  2.40725e-17
  8.60935e-17  5.00711e-16  3.38373e-15  1.83214e-14  9.93835e-14  5.22682e-13
  2.56640e-12  1.14955e-11  4.58683e-11  1.59794e-10  4.85006e-10  1.29488e-09
  3.16590e-09  7.61620e-09  1.90507e-08  4.85588e-08  1.19179e-07  2.73932e-07
  5.93331e-07  1.23552e-06  2.52129e-06  5.10538e-06  1.02653e-05  2.01212e-05
  3.67601e-05  5.81637e-05  7.30682e-05  7.11989e-05  6.58193e-05  7.43012e-05
  9.11147e-05  1.01389e-04  1.00063e-04  1.50815e-04  3.36880e-04  4.50444e-04
  3.57400e-04  2.32814e-04  1.38732e-04  8.46747e-05  1.34369e-04  2.62238e-04
  2.94114e-04  1.85980e-04  7.61286e-05  7.72586e-05  2.14002e-04  4.46338e-04
  6.60867e-04  7.20461e-04  6.89207e-04  6.43028e-04  4.55587e-04  3.28358e-04
  2.71079e-04  2.21485e-04  2.15053e-04  2.62848e-04  3.32912e-04  3.89473e-04
  4.13528e-04  3.99063e-04  3.49518e-04  2.77890e-04  2.01870e-04  1.35621e-04
  0.00000e+00  0.00000e+00  0.00000e+00  0.00000e+00  0.00000e+00  0.00000e+00
  0.00000e+00  0.00000e+00  0.00000e+00  0.00000e+00  0.00000e+00  0.00000e+00
  0.00000e+00  0.00000e+00  0.00000e+00  0.00000e+00  1.65492e-18  2.31829e-17
  1.14764e-16  6.70834e-16  4.29590e-15  2.28165e-14  1.24880e-13  6.51412e-13
  3.15629e-12  1.38701e-11  5.40813e-11  1.85045e-10  5.60014e-10  1.53035e-09
  3.92190e-09  9.88326e-09  2.51594e-08  6.36283e-08  1.54590e-07  3.55863e-07
  7.84000e-07  1.68728e-06  3.61889e-06  7.84052e-06  1.71823e-05  3.73567e-05
  7.66540e-05  1.35276e-04  1.76966e-04  1.48095e-04  9.53485e-05  7.61029e-05
  6.49936e-05  5.22832e-05  5.69990e-05  1.12618e-04  2.18473e-04  2.94682e-04
  2.91921e-04  2.44173e-04  1.69912e-04  1.14326e-04  2.82798e-04  7.08498e-04
  8.71746e-04  5.58529e-04  1.97748e-04  4.98712e-05  9.69143e-05  2.46651e-04
  3.98189e-04  4.68344e-04  4.46890e-04  3.84567e-04  3.18972e-04  2.66752e-04
  2.23304e-04  1.97806e-04  2.13629e-04  2.70323e-04  3.40735e-04  3.95863e-04
  4.18496e-04  4.02152e-04  3.50728e-04  2.77916e-04  2.01442e-04  1.35152e-04
  0.00000e+00  0.00000e+00  0.00000e+00  0.00000e+00  0.00000e+00  0.00000e+00
  0.00000e+00  0.00000e+00  0.00000e+00  0.00000e+00  0.00000e+00  0.00000e+00
  0.00000e+00  0.00000e+00  0.00000e+00  0.00000e+00  1.97998e-18  2.62866e-17
  1.48199e-16  8.74177e-16  5.18367e-15  2.85854e-14  1.58246e-13  8.24202e-13
  3.98817e-12  1.74037e-11  6.71584e-11  2.27681e-10  6.85749e-10  1.88057e-09
  4.85867e-09  1.22457e-08  3.06800e-08  7.58112e-08  1.81196e-07  4.15677e-07
  9.24431e-07  2.03175e-06  4.50137e-06  1.02016e-05  2.37262e-05  5.56469e-05
  1.25112e-04  2.41128e-04  3.10139e-04  1.60232e-04  4.57717e-05  5.07835e-05
  4.97580e-05  3.41598e-05  4.02051e-05  8.78398e-05  1.63383e-04  2.30184e-04
  2.70555e-04  2.88336e-04  2.52616e-04  1.32973e-04  1.56746e-04  6.69369e-04
  1.54614e-03  1.17532e-03  4.33160e-04  8.04836e-05  4.46675e-05  1.49830e-04
  2.75793e-04  3.52642e-04  3.62657e-04  3.29944e-04  2.83889e-04  2.37395e-04
  1.97723e-04  1.80875e-04  2.01785e-04  2.55862e-04  3.20299e-04  3.70985e-04
  3.92404e-04  3.78130e-04  3.31351e-04  2.64276e-04  1.93012e-04  1.30505e-04
  0.00000e+00  0.00000e+00  0.00000e+00  0.00000e+00  0.00000e+00  0.00000e+00
  0.00000e+00  0.00000e+00  0.00000e+00  0.00000e+00  0.00000e+00  0.00000e+00
  0.00000e+00  0.00000e+00  0.00000e+00  0.00000e+00  2.22234e-18  2.97839e-17
  1.75780e-16  1.01514e-15  6.08915e-15  3.26068e-14  1.86377e-13  9.73966e-13
  4.71881e-12  2.05827e-11  7.92516e-11  2.67911e-10  8.04069e-10  2.19579e-09
  5.62748e-09  1.39463e-08  3.40312e-08  8.17816e-08  1.91642e-07  4.35981e-07
  9.70903e-07  2.15206e-06  4.83621e-06  1.11814e-05  2.67123e-05  6.49223e-05
  1.52661e-04  3.05341e-04  3.48504e-04  9.17871e-06  1.27283e-04  5.96582e-06
  3.95448e-05  2.59529e-05  2.60109e-05  6.14691e-05  1.16872e-04  1.74097e-04
  2.35136e-04  3.01478e-04  3.12994e-04  1.28668e-04  2.09466e-04  1.04750e-03
  1.25742e-03  1.66324e-03  6.52042e-04  1.31547e-04  4.13312e-05  1.30337e-04
  2.53600e-04  3.38619e-04  3.63081e-04  3.39722e-04  2.92059e-04  2.37930e-04
  1.92105e-04  1.71284e-04  1.86188e-04  2.30929e-04  2.86066e-04  3.31377e-04
  3.53017e-04  3.44059e-04  3.05603e-04  2.47234e-04  1.83080e-04  1.25354e-04
  0.00000e+00  0.00000e+00  0.00000e+00  0.00000e+00  0.00000e+00  0.00000e+00
  0.00000e+00  0.00000e+00  0.00000e+00  0.00000e+00  0.00000e+00  0.00000e+00
  0.00000e+00  0.00000e+00  0.00000e+00  0.00000e+00  2.33962e-18  3.05706e-17
  2.26249e-16  1.09450e-15  6.60037e-15  3.52075e-14  1.97918e-13  1.05295e-12
  5.10836e-12  2.23222e-11  8.60735e-11  2.91234e-10  8.72657e-10  2.36884e-09
  5.99341e-09  1.45304e-08  3.44224e-08  8.02408e-08  1.83609e-07  4.11654e-07
  9.09564e-07  2.00634e-06  4.48642e-06  1.02992e-05  2.43510e-05  5.83597e-05
  1.34775e-04  2.63355e-04  2.92195e-04  1.27804e-05  1.55299e-04  1.39128e-05
  4.92514e-05  2.12783e-05  1.84455e-05  4.90746e-05  8.20596e-05  1.09141e-04
  1.56318e-04  2.22492e-04  2.30626e-04  8.52273e-05  1.09159e-04  8.95235e-04
  1.31562e-03  1.69017e-03  6.71355e-04  1.52432e-04  6.79984e-05  1.65479e-04
  2.97995e-04  3.90159e-04  4.16604e-04  3.88413e-04  3.30120e-04  2.62936e-04
  2.04967e-04  1.73912e-04  1.79252e-04  2.14193e-04  2.61023e-04  3.02688e-04
  3.26706e-04  3.24443e-04  2.93719e-04  2.41519e-04  1.81103e-04  1.25120e-04
  0.00000e+00  0.00000e+00  0.00000e+00  0.00000e+00  0.00000e+00  0.00000e+00
  0.00000e+00  0.00000e+00  0.00000e+00  0.00000e+00  0.00000e+00  0.00000e+00
  0.00000e+00  0.00000e+00  0.00000e+00  0.00000e+00  2.30983e-18  2.93992e-17
  2.14310e-16  1.12873e-15  6.56016e-15  3.52162e-14  1.95473e-13  1.03367e-12
  5.05010e-12  2.21685e-11  8.57719e-11  2.91065e-10  8.72129e-10  2.35407e-09
  5.87528e-09  1.39178e-08  3.19647e-08  7.20820e-08  1.60257e-07  3.51496e-07
  7.63148e-07  1.65377e-06  3.61518e-06  8.04098e-06  1.81986e-05  4.11683e-05
  8.86794e-05  1.63998e-04  2.12485e-04  1.57624e-04  1.12569e-04  1.09451e-04
  6.20270e-05  1.80356e-05  3.48023e-05  8.87866e-05  1.03789e-04  7.18263e-05
  6.88563e-05  1.03913e-04  9.73564e-05  6.03159e-05  2.19684e-04  7.58742e-04
  1.61503e-03  1.22270e-03  4.80771e-04  1.36470e-04  1.13202e-04  2.33598e-04
  3.76292e-04  4.68856e-04  4.86772e-04  4.45741e-04  3.74216e-04  2.94144e-04
  2.24218e-04  1.84495e-04  1.85460e-04  2.18313e-04  2.64363e-04  3.08253e-04
  3.38150e-04  3.43091e-04  3.16497e-04  2.62901e-04  1.97331e-04  1.35620e-04
  0.00000e+00  0.00000e+00  0.00000e+00  0.00000e+00  0.00000e+00  0.00000e+00
  0.00000e+00  0.00000e+00  0.00000e+00  0.00000e+00  0.00000e+00  0.00000e+00
  0.00000e+00  0.00000e+00  0.00000e+00  0.00000e+00  2.13801e-18  2.65251e-17
  1.65411e-16  1.03889e-15  6.05320e-15  3.18332e-14  1.76816e-13  9.35543e-13
  4.58768e-12  2.01851e-11  7.86137e-11  2.68142e-10  8.05066e-10  2.16369e-09
  5.33021e-09  1.23394e-08  2.74543e-08  5.97288e-08  1.28324e-07  2.73265e-07
  5.77778e-07  1.21717e-06  2.56806e-06  5.44634e-06  1.15720e-05  2.41990e-05
  4.79078e-05  8.45004e-05  1.24995e-04  1.55565e-04  1.63242e-04  1.22581e-04
  5.31532e-05  2.09981e-05  7.78236e-05  1.86541e-04  2.04670e-04  1.02631e-04
  2.95980e-05  3.32093e-05  3.73981e-05  6.75172e-05  3.16889e-04  7.54870e-04
  9.05888e-04  6.00915e-04  2.56503e-04  1.20574e-04  1.69246e-04  3.09864e-04
  4.54047e-04  5.37183e-04  5.39621e-04  4.83819e-04  4.00729e-04  3.10176e-04
  2.30966e-04  1.88551e-04  1.96324e-04  2.41806e-04  3.05741e-04  3.69914e-04
  4.11725e-04  4.23273e-04  3.96326e-04  3.29052e-04  2.42706e-04  1.62478e-04
  0.00000e+00  0.00000e+00  0.00000e+00  0.00000e+00  0.00000e+00  0.00000e+00
  0.00000e+00  0.00000e+00  0.00000e+00  0.00000e+00  0.00000e+00  0.00000e+00
  0.00000e+00  0.00000e+00  0.00000e+00  0.00000e+00  1.85879e-18  2.24056e-17
  1.40824e-16  8.86182e-16  5.06665e-15  2.63015e-14  1.47470e-13  7.75996e-13
  3.82363e-12  1.69250e-11  6.64652e-11  2.28551e-10  6.89120e-10  1.84829e-09
  4.50156e-09  1.01954e-08  2.19744e-08  4.60297e-08  9.51319e-08  1.95439e-07
  3.99712e-07  8.13690e-07  1.64940e-06  3.32776e-06  6.65116e-06  1.29982e-05
  2.42859e-05  4.23045e-05  6.74238e-05  9.51926e-05  1.08391e-04  8.69407e-05
  4.30510e-05  2.84388e-05  1.05085e-04  2.49559e-04  2.89509e-04  1.60267e-04
  4.13656e-05  1.82866e-05  2.33396e-05  4.07684e-05  1.33975e-04  2.75144e-04
  3.13441e-04  2.22132e-04  1.29408e-04  1.28242e-04  2.22840e-04  3.68504e-04
  5.01929e-04  5.69155e-04  5.56920e-04  4.90651e-04  3.98890e-04  2.98231e-04
  2.11002e-04  1.72896e-04  1.99635e-04  2.71362e-04  4.03937e-04  5.67428e-04
  6.02431e-04  5.88633e-04  5.60568e-04  4.62785e-04  3.29225e-04  2.10350e-04
  0.00000e+00  0.00000e+00  0.00000e+00  0.00000e+00  0.00000e+00  0.00000e+00
  0.00000e+00  0.00000e+00  0.00000e+00  0.00000e+00  0.00000e+00  0.00000e+00
  0.00000e+00  0.00000e+00  0.00000e+00  0.00000e+00  1.51421e-18  1.77710e-17
  1.12313e-16  7.48506e-16  3.97277e-15  2.02757e-14  1.13305e-13  5.95155e-13
  2.92779e-12  1.30988e-11  5.19325e-11  1.80485e-10  5.48475e-10  1.47234e-09
  3.55548e-09  7.89570e-09  1.65101e-08  3.32945e-08  6.60754e-08  1.30592e-07
  2.57867e-07  5.07987e-07  9.96273e-07  1.94156e-06  3.74853e-06  7.12749e-06
  1.32212e-05  2.35975e-05  3.94762e-05  5.86688e-05  7.16085e-05  6.60696e-05
  4.32467e-05  3.16498e-05  7.98935e-05  1.85772e-04  2.28645e-04  1.42367e-04
  4.83153e-05  2.16477e-05  2.01267e-05  1.85584e-05  3.50037e-05  6.85452e-05
  8.64809e-05  8.25411e-05  9.21706e-05  1.49351e-04  2.58479e-04  3.93188e-04
  5.06968e-04  5.57936e-04  5.37554e-04  4.67508e-04  3.69666e-04  2.59450e-04
  1.69680e-04  1.57978e-04  2.54415e-04  4.02471e-04  8.05277e-04  1.52108e-03
  1.17146e-03  8.37638e-04  8.40988e-04  6.92104e-04  4.66022e-04  2.79853e-04
  0.00000e+00  0.00000e+00  0.00000e+00  0.00000e+00  0.00000e+00  0.00000e+00
  0.00000e+00  0.00000e+00  0.00000e+00  0.00000e+00  0.00000e+00  0.00000e+00
  0.00000e+00  0.00000e+00  0.00000e+00  0.00000e+00  1.15989e-18  1.32278e-17
  8.56083e-17  5.52835e-16  2.99000e-15  1.45404e-14  8.06371e-14  4.21874e-13
  2.07807e-12  9.35168e-12  3.75249e-11  1.32132e-10  4.06100e-10  1.09568e-09
  2.63415e-09  5.75772e-09  1.17198e-08  2.28239e-08  4.36323e-08  8.33169e-08
  1.59982e-07  3.08854e-07  5.98480e-07  1.16270e-06  2.26123e-06  4.38353e-06
  8.38252e-06  1.54955e-05  2.67805e-05  4.13786e-05  5.45137e-05  5.86174e-05
  4.96185e-05  3.59666e-05  4.00789e-05  6.94885e-05  8.33152e-05  5.43248e-05
  2.55227e-05  2.16404e-05  2.04310e-05  1.16251e-05  6.91604e-06  1.37501e-05
  2.83331e-05  5.09001e-05  9.28797e-05  1.66313e-04  2.70421e-04  3.85225e-04
  4.76127e-04  5.12589e-04  4.88505e-04  4.18618e-04  3.18527e-04  2.06898e-04
  1.35897e-04  2.25793e-04  6.84046e-04  1.49420e-03  2.37830e-03  4.13494e-03
  2.36604e-03  1.05576e-03  1.28551e-03  1.03082e-03  6.43217e-04  3.60921e-04
  0.00000e+00  0.00000e+00  0.00000e+00  0.00000e+00  0.00000e+00  0.00000e+00
  0.00000e+00  0.00000e+00  0.00000e+00  0.00000e+00  0.00000e+00  0.00000e+00
  0.00000e+00  0.00000e+00  0.00000e+00  0.00000e+00  8.34965e-19  5.17768e-18
  5.81114e-17  3.46231e-16  2.04571e-15  9.64436e-15  5.31155e-14  2.77624e-13
  1.36132e-12  6.16340e-12  2.50327e-11  8.95743e-11  2.79425e-10  7.61327e-10
  1.83187e-09  3.96308e-09  7.89854e-09  1.49578e-08  2.78177e-08  5.20753e-08
  9.92010e-08  1.92464e-07  3.79565e-07  7.58801e-07  1.52902e-06  3.07231e-06
  6.04977e-06  1.14062e-05  2.00394e-05  3.19172e-05  4.49976e-05  5.51004e-05
  5.77300e-05  5.15777e-05  4.04809e-05  2.84173e-05  1.53566e-05  9.35678e-06
  2.07396e-05  3.50800e-05  3.29091e-05  1.80688e-05  6.12484e-06  6.41027e-06
  2.07013e-05  5.04840e-05  1.00368e-04  1.74032e-04  2.66872e-04  3.61294e-04
  4.30456e-04  4.52363e-04  4.23253e-04  3.53987e-04  2.57963e-04  1.59020e-04
  1.29469e-04  3.84327e-04  1.57642e-03  4.08580e-03  7.27937e-04  4.37569e-03
  1.16485e-03  1.40770e-03  1.92285e-03  1.39547e-03  8.04385e-04  4.27513e-04
  0.00000e+00  0.00000e+00  0.00000e+00  0.00000e+00  0.00000e+00  0.00000e+00
  0.00000e+00  0.00000e+00  0.00000e+00  0.00000e+00  0.00000e+00  0.00000e+00
  0.00000e+00  0.00000e+00  0.00000e+00  0.00000e+00  0.00000e+00  3.46561e-18
  3.84713e-17  2.26924e-16  1.19189e-15  5.94077e-15  3.23858e-14  1.68044e-13
  8.21424e-13  3.74903e-12  1.54051e-11  5.60724e-11  1.78161e-10  4.92744e-10
  1.19419e-09  2.57461e-09  5.06441e-09  9.42464e-09  1.73288e-08  3.25800e-08
  6.34201e-08  1.27250e-07  2.60857e-07  5.41390e-07  1.12463e-06  2.30397e-06
  4.57325e-06  8.63451e-06  1.52458e-05  2.48395e-05  3.70711e-05  5.07381e-05
  6.44421e-05  7.74898e-05  8.86544e-05  9.15377e-05  7.93843e-05  6.96562e-05
  8.37128e-05  9.28512e-05  7.16820e-05  3.83058e-05  1.52908e-05  1.04171e-05
  2.37534e-05  5.54068e-05  1.07190e-04  1.79280e-04  2.64626e-04  3.45487e-04
  3.97838e-04  4.04874e-04  3.67807e-04  2.99777e-04  2.13951e-04  1.33480e-04
  1.30677e-04  4.17340e-04  1.58707e-03  3.51848e-03  2.27360e-04  1.18378e-02
  1.03629e-03  2.16096e-03  2.27671e-03  1.53156e-03  8.56010e-04  4.47755e-04
  0.00000e+00  0.00000e+00  0.00000e+00  0.00000e+00  0.00000e+00  0.00000e+00
  0.00000e+00  0.00000e+00  0.00000e+00  0.00000e+00  0.00000e+00  0.00000e+00
  0.00000e+00  0.00000e+00  0.00000e+00  0.00000e+00  0.00000e+00  2.18445e-18
  2.41637e-17  1.40817e-16  7.17415e-16  3.39240e-15  1.81878e-14  9.41970e-14
  4.58714e-13  2.09750e-12  8.72455e-12  3.23088e-11  1.04832e-10  2.95605e-10
  7.26499e-10  1.57410e-09  3.08569e-09  5.71649e-09  1.05942e-08  2.05387e-08
  4.19449e-08  8.84661e-08  1.88686e-07  4.01280e-07  8.41364e-07  1.71896e-06
  3.37955e-06  6.32121e-06  1.11545e-05  1.85246e-05  2.91448e-05  4.43054e-05
  6.71895e-05  1.04136e-04  1.60266e-04  2.17062e-04  2.15385e-04  1.67123e-04
  1.82613e-04  1.97810e-04  1.40603e-04  6.98530e-05  2.74372e-05  1.54262e-05
  2.75290e-05  6.10527e-05  1.16625e-04  1.93518e-04  2.83102e-04  3.64212e-04
  4.08761e-04  4.02154e-04  3.57996e-04  2.97661e-04  2.25844e-04  1.52106e-04
  1.31333e-04  2.88544e-04  8.10249e-04  1.63127e-03  2.94134e-03  3.92204e-03
  2.40314e-03  1.63205e-03  1.80852e-03  1.29838e-03  7.60590e-04  4.10987e-04
  0.00000e+00  0.00000e+00  0.00000e+00  0.00000e+00  0.00000e+00  0.00000e+00
  0.00000e+00  0.00000e+00  0.00000e+00  0.00000e+00  0.00000e+00  0.00000e+00
  0.00000e+00  0.00000e+00  0.00000e+00  0.00000e+00  0.00000e+00  1.29453e-18
  6.67345e-18  8.20619e-17  4.24644e-16  1.81073e-15  9.65418e-15  4.89151e-14
  2.37415e-13  1.08273e-12  4.53361e-12  1.70811e-11  5.66429e-11  1.63526e-10
  4.10054e-10  9.00696e-10  1.77935e-09  3.32805e-09  6.33580e-09  1.29223e-08
  2.80277e-08  6.20913e-08  1.36241e-07  2.92067e-07  6.07891e-07  1.22203e-06
  2.35871e-06  4.35061e-06  7.66193e-06  1.29753e-05  2.15397e-05  3.62306e-05
  6.39399e-05  1.18737e-04  2.16415e-04  3.19829e-04  2.43479e-04  5.22109e-05
  1.18235e-04  2.74098e-04  2.13572e-04  1.00169e-04  3.63833e-05  1.80563e-05
  3.05333e-05  6.87030e-05  1.34167e-04  2.28419e-04  3.42826e-04  4.47402e-04
  4.95375e-04  4.71012e-04  4.30641e-04  4.07647e-04  3.50259e-04  2.47842e-04
  1.64317e-04  1.87893e-04  3.79060e-04  7.95186e-04  1.75470e-03  2.10819e-03
  8.72390e-04  8.90642e-04  1.13510e-03  9.15692e-04  5.87739e-04  3.39227e-04
  0.00000e+00  0.00000e+00  0.00000e+00  0.00000e+00  0.00000e+00  0.00000e+00
  0.00000e+00  0.00000e+00  0.00000e+00  0.00000e+00  0.00000e+00  0.00000e+00
  0.00000e+00  0.00000e+00  0.00000e+00  0.00000e+00  0.00000e+00  7.24645e-19
  3.86293e-18  4.46422e-17  2.27877e-16  1.08814e-15  4.74983e-15  2.32950e-14
  1.13297e-13  5.17354e-13  2.16294e-12  8.25870e-12  2.79876e-11  8.28881e-11
  2.13294e-10  4.79329e-10  9.66241e-10  1.85454e-09  3.69011e-09  8.00821e-09
  1.84233e-08  4.24428e-08  9.46394e-08  2.02322e-07  4.14688e-07  8.15984e-07
  1.54235e-06  2.80519e-06  4.94149e-06  8.56496e-06  1.50257e-05  2.76402e-05
  5.44135e-05  1.11848e-04  2.18074e-04  3.09964e-04  9.01226e-05  3.28952e-04
  2.95309e-05  2.40195e-04  2.41470e-04  1.10145e-04  3.67731e-05  1.74827e-05
  3.34193e-05  8.01060e-05  1.63696e-04  2.93320e-04  4.65708e-04  6.34529e-04
  6.93039e-04  6.08938e-04  6.35489e-04  7.84914e-04  6.78922e-04  4.41144e-04
  2.50057e-04  1.66498e-04  2.15818e-04  3.63938e-04  5.27317e-04  5.01786e-04
  4.18526e-04  5.96480e-04  7.14014e-04  6.12775e-04  4.27685e-04  2.65334e-04
  0.00000e+00  0.00000e+00  0.00000e+00  0.00000e+00  0.00000e+00  0.00000e+00
  0.00000e+00  0.00000e+00  0.00000e+00  0.00000e+00  0.00000e+00  0.00000e+00
  0.00000e+00  0.00000e+00  0.00000e+00  0.00000e+00  0.00000e+00  0.00000e+00
  2.17540e-18  2.40599e-17  1.16159e-16  5.45131e-16  2.19256e-15  1.04398e-14
  4.99999e-14  2.26957e-13  9.52510e-13  3.65177e-12  1.26095e-11  3.83167e-11
  1.01648e-10  2.36103e-10  4.93659e-10  9.94067e-10  2.10808e-09  4.89222e-09
  1.18372e-08  2.80012e-08  6.28299e-08  1.33166e-07  2.68143e-07  5.16592e-07
  9.58579e-07  1.72740e-06  3.06413e-06  5.47021e-06  1.01241e-05  1.99152e-05
  4.15897e-05  8.83838e-05  1.73289e-04  2.45562e-04  9.43650e-05  6.64313e-05
  3.79120e-06  2.44911e-04  2.17155e-04  9.39478e-05  2.88425e-05  1.52233e-05
  3.73128e-05  9.54313e-05  2.04445e-04  3.89249e-04  6.66472e-04  9.76060e-04
  1.05674e-03  7.49025e-04  1.22301e-03  2.08995e-03  1.26211e-03  6.53596e-04
  3.72697e-04  1.94594e-04  1.55082e-04  2.05187e-04  2.65433e-04  3.06140e-04
  3.74144e-04  4.70833e-04  5.01310e-04  4.33320e-04  3.18557e-04  2.09330e-04
  0.00000e+00  0.00000e+00  0.00000e+00  0.00000e+00  0.00000e+00  0.00000e+00
  0.00000e+00  0.00000e+00  0.00000e+00  0.00000e+00  0.00000e+00  0.00000e+00
  0.00000e+00  0.00000e+00  0.00000e+00  0.00000e+00  0.00000e+00  0.00000e+00
  0.00000e+00  1.25747e-17  6.34578e-17  2.58530e-16  9.19913e-16  4.36751e-15
  2.04873e-14  9.21635e-14  3.85233e-13  1.48095e-12  5.18468e-12  1.61552e-11
  4.44104e-11  1.08118e-10  2.40600e-10  5.25420e-10  1.21793e-09  3.02895e-09
  7.61040e-09  1.82479e-08  4.08560e-08  8.55835e-08  1.69479e-07  3.21159e-07
  5.89522e-07  1.06324e-06  1.91907e-06  3.54652e-06  6.85836e-06  1.40002e-05
  2.97075e-05  6.28701e-05  1.24027e-04  2.04382e-04  2.43637e-04  2.30055e-04
  2.72711e-04  2.75668e-04  1.65375e-04  6.50682e-05  1.85748e-05  1.39563e-05
  4.26827e-05  1.12042e-04  2.47689e-04  4.96747e-04  9.17053e-04  1.47785e-03
  1.71134e-03  9.71559e-04  2.52347e-03  3.82310e-03  1.28128e-03  9.36829e-04
  6.08427e-04  2.58999e-04  1.40222e-04  1.60896e-04  2.26199e-04  2.96421e-04
  3.63682e-04  4.08431e-04  4.02032e-04  3.42963e-04  2.57955e-04  1.75488e-04
  0.00000e+00  0.00000e+00  0.00000e+00  0.00000e+00  0.00000e+00  0.00000e+00
  0.00000e+00  0.00000e+00  0.00000e+00  0.00000e+00  0.00000e+00  0.00000e+00
  0.00000e+00  0.00000e+00  0.00000e+00  0.00000e+00  0.00000e+00  0.00000e+00
  0.00000e+00  3.36431e-18  3.16633e-17  1.31363e-16  3.85722e-16  1.70278e-15
  7.94029e-15  3.45796e-14  1.45351e-13  5.57445e-13  1.97129e-12  6.30199e-12
  1.81335e-11  4.73571e-11  1.16720e-10  2.89016e-10  7.49534e-10  1.99095e-09
  5.12358e-09  1.23047e-08  2.73243e-08  5.65391e-08  1.10596e-07  2.07842e-07
  3.81553e-07  6.96263e-07  1.28618e-06  2.44533e-06  4.83199e-06  9.89765e-06
  2.06549e-05  4.26338e-05  8.38489e-05  1.50352e-04  2.32940e-04  2.93101e-04
  2.82928e-04  2.00855e-04  1.03555e-04  3.83309e-05  1.14081e-05  1.50946e-05
  4.84838e-05  1.24719e-04  2.77353e-04  5.70610e-04  1.10125e-03  1.90375e-03
  2.48381e-03  1.78794e-03  5.91236e-04  2.99899e-03  1.26701e-03  2.73468e-03
  1.13508e-03  3.45203e-04  1.43199e-04  1.58143e-04  2.33206e-04  3.08211e-04
  3.62952e-04  3.84407e-04  3.63558e-04  3.06227e-04  2.31692e-04  1.59909e-04
  0.00000e+00  0.00000e+00  0.00000e+00  0.00000e+00  0.00000e+00  0.00000e+00
  0.00000e+00  0.00000e+00  0.00000e+00  0.00000e+00  0.00000e+00  0.00000e+00
  0.00000e+00  0.00000e+00  0.00000e+00  0.00000e+00  0.00000e+00  0.00000e+00
  0.00000e+00  1.79006e-18  8.71552e-18  5.74463e-17  2.53147e-16  6.41995e-16
  2.87860e-15  1.26874e-14  5.19645e-14  2.01317e-13  7.19874e-13  2.37778e-12
  7.31520e-12  2.13013e-11  6.07791e-11  1.75412e-10  5.08665e-10  1.42546e-09
  3.72173e-09  8.91139e-09  1.96232e-08  4.02603e-08  7.83184e-08  1.47163e-07
  2.71959e-07  5.02595e-07  9.41408e-07  1.80214e-06  3.53064e-06  7.03391e-06
  1.40530e-05  2.75848e-05  5.18050e-05  8.97408e-05  1.35531e-04  1.65498e-04
  1.53389e-04  1.05632e-04  5.41235e-05  2.04087e-05  8.58445e-06  1.78754e-05
  5.26354e-05  1.28470e-04  2.79450e-04  5.68084e-04  1.08337e-03  1.83245e-03
  2.25316e-03  1.41956e-03  4.27473e-04  5.38830e-03  1.84493e-03  3.56163e-03
  1.28018e-03  3.54837e-04  1.47418e-04  1.74031e-04  2.54395e-04  3.24904e-04
  3.69856e-04  3.82382e-04  3.56895e-04  2.99052e-04  2.26140e-04  1.56346e-04
  0.00000e+00  0.00000e+00  0.00000e+00  0.00000e+00  0.00000e+00  0.00000e+00
  0.00000e+00  0.00000e+00  0.00000e+00  0.00000e+00  0.00000e+00  0.00000e+00
  0.00000e+00  0.00000e+00  0.00000e+00  0.00000e+00  0.00000e+00  0.00000e+00
  0.00000e+00  0.00000e+00  4.51390e-18  3.47625e-17  1.07952e-16  2.53094e-16
  1.04437e-15  4.49786e-15  1.89112e-14  7.29113e-14  2.71145e-13  9.52368e-13
  3.22457e-12  1.07782e-11  3.58803e-11  1.17913e-10  3.70896e-10  1.08006e-09
  2.85734e-09  6.85685e-09  1.50805e-08  3.09075e-08  6.01622e-08  1.13356e-07
  2.10289e-07  3.89294e-07  7.25423e-07  1.36491e-06  2.58756e-06  4.90912e-06
  9.21665e-06  1.68451e-05  2.92704e-05  4.67017e-05  6.51400e-05  7.50198e-05
  6.81141e-05  4.76675e-05  2.55147e-05  1.11455e-05  8.60015e-06  2.06232e-05
  5.36266e-05  1.22137e-04  2.53776e-04  4.92760e-04  8.83955e-04  1.36087e-03
  1.42025e-03  7.48519e-04  2.78410e-03  2.60913e-03  9.47288e-04  1.39860e-03
  7.57584e-04  2.76250e-04  1.57259e-04  2.03545e-04  2.81996e-04  3.42248e-04
  3.79429e-04  3.89762e-04  3.64037e-04  3.04988e-04  2.30023e-04  1.58375e-04
  0.00000e+00  0.00000e+00  0.00000e+00  0.00000e+00  0.00000e+00  0.00000e+00
  0.00000e+00  0.00000e+00  0.00000e+00  0.00000e+00  0.00000e+00  0.00000e+00
  0.00000e+00  0.00000e+00  0.00000e+00  0.00000e+00  0.00000e+00  0.00000e+00
  0.00000e+00  0.00000e+00  2.46519e-18  1.64135e-17  5.11834e-17  9.37395e-17
  3.94366e-16  1.77645e-15  7.18719e-15  2.94660e-14  1.15026e-13  4.40729e-13
  1.66928e-12  6.27204e-12  2.32332e-11  8.24831e-11  2.72193e-10  8.15591e-10
  2.19538e-09  5.32981e-09  1.18216e-08  2.43838e-08  4.76765e-08  8.99735e-08
  1.66408e-07  3.04944e-07  5.56987e-07  1.01506e-06  1.83999e-06  3.29587e-06
  5.77604e-06  9.76077e-06  1.55731e-05  2.27707e-05  2.93699e-05  3.20772e-05
  2.86836e-05  2.06123e-05  1.21128e-05  7.39487e-06  9.61026e-06  2.22682e-05
  5.16072e-05  1.09118e-04  2.13563e-04  3.89072e-04  6.46622e-04  9.19945e-04
  9.87686e-04  8.96625e-04  1.71510e-03  1.98119e-03  9.64605e-04  7.05925e-04
  4.48571e-04  2.29505e-04  1.84678e-04  2.44081e-04  3.15353e-04  3.63380e-04
  3.92642e-04  4.00240e-04  3.73033e-04  3.11575e-04  2.33835e-04  1.60062e-04
  0.00000e+00  0.00000e+00  0.00000e+00  0.00000e+00  0.00000e+00  0.00000e+00
  0.00000e+00  0.00000e+00  0.00000e+00  0.00000e+00  0.00000e+00  0.00000e+00
  0.00000e+00  0.00000e+00  0.00000e+00  0.00000e+00  0.00000e+00  0.00000e+00
  0.00000e+00  0.00000e+00  1.32504e-18  5.37135e-18  2.22935e-17  9.53209e-17
  1.56872e-16  7.71961e-16  3.23366e-15  1.37529e-14  5.73399e-14  2.35875e-13
  9.64768e-13  3.89250e-12  1.51843e-11  5.60406e-11  1.90299e-10  5.84118e-10
  1.60711e-09  3.97784e-09  8.96566e-09  1.87189e-08  3.68582e-08  6.96094e-08
  1.27839e-07  2.30518e-07  4.10171e-07  7.20657e-07  1.24647e-06  2.10955e-06
  3.46152e-06  5.43596e-06  8.02436e-06  1.08735e-05  1.31492e-05  1.37932e-05
  1.22874e-05  9.31689e-06  6.60095e-06  6.24537e-06  1.05756e-05  2.27812e-05
  4.80495e-05  9.46712e-05  1.74100e-04  2.97339e-04  4.62521e-04  6.31805e-04
  7.34522e-04  8.00389e-04  1.00068e-03  1.08989e-03  8.47958e-04  5.72395e-04
  3.45452e-04  2.16312e-04  2.12847e-04  2.80603e-04  3.47979e-04  3.88452e-04
  4.08778e-04  4.07456e-04  3.73546e-04  3.08637e-04  2.30043e-04  1.56788e-04
  0.00000e+00  0.00000e+00  0.00000e+00  0.00000e+00  0.00000e+00  0.00000e+00
  0.00000e+00  0.00000e+00  0.00000e+00  0.00000e+00  0.00000e+00  0.00000e+00
  0.00000e+00  0.00000e+00  0.00000e+00  0.00000e+00  0.00000e+00  0.00000e+00
  0.00000e+00  0.00000e+00  5.45716e-19  2.66991e-18  1.51608e-17  4.14883e-17
  1.23868e-16  3.77802e-16  1.59007e-15  7.28505e-15  3.12136e-14  1.34067e-13
  5.69569e-13  2.36184e-12  9.43612e-12  3.54807e-11  1.22997e-10  3.86172e-10
  1.08918e-09  2.76103e-09  6.35596e-09  1.34860e-08  2.68106e-08  5.07236e-08
  9.25021e-08  1.64071e-07  2.84463e-07  4.82585e-07  7.99233e-07  1.28538e-06
  1.99134e-06  2.93870e-06  4.07090e-06  5.19944e-06  6.00477e-06  6.16988e-06
  5.63216e-06  4.78862e-06  4.50979e-06  6.07070e-06  1.12533e-05  2.27387e-05
  4.46633e-05  8.29304e-05  1.44401e-04  2.33489e-04  3.45066e-04  4.57347e-04
  5.40466e-04  5.92024e-04  6.35035e-04  6.33152e-04  5.36718e-04  3.84303e-04
  2.46457e-04  1.82579e-04  2.08456e-04  2.84087e-04  3.54278e-04  3.94575e-04
  4.07641e-04  3.95193e-04  3.54117e-04  2.89007e-04  2.14629e-04  1.46507e-04
  0.00000e+00  0.00000e+00  0.00000e+00  0.00000e+00  0.00000e+00  0.00000e+00
  0.00000e+00  0.00000e+00  0.00000e+00  0.00000e+00  0.00000e+00  0.00000e+00
  0.00000e+00  0.00000e+00  0.00000e+00  0.00000e+00  0.00000e+00  0.00000e+00
  0.00000e+00  0.00000e+00  0.00000e+00  1.45498e-18  5.50069e-18  1.88435e-17
  7.20543e-17  1.97155e-16  8.42382e-16  3.88484e-15  1.73054e-14  7.44954e-14
  3.21938e-13  1.35063e-12  5.42248e-12  2.06193e-11  7.26122e-11  2.32984e-10
  6.73974e-10  1.75480e-09  4.13881e-09  8.95297e-09  1.80210e-08  3.42433e-08
  6.21662e-08  1.08781e-07  1.84450e-07  3.03586e-07  4.84388e-07  7.46212e-07
  1.10267e-06  1.54903e-06  2.04595e-06  2.51019e-06  2.83254e-06  2.94094e-06
  2.89656e-06  2.98450e-06  3.77696e-06  6.21219e-06  1.17662e-05  2.27436e-05
  4.25775e-05  7.57783e-05  1.26837e-04  1.97288e-04  2.81153e-04  3.62187e-04
  4.19549e-04  4.42125e-04  4.32814e-04  3.92897e-04  3.19740e-04  2.26165e-04
  1.47022e-04  1.21006e-04  1.59527e-04  2.35011e-04  3.05715e-04  3.48193e-04
  3.60574e-04  3.46553e-04  3.08569e-04  2.52328e-04  1.89090e-04  1.30722e-04
  0.00000e+00  0.00000e+00  0.00000e+00  0.00000e+00  0.00000e+00  0.00000e+00
  0.00000e+00  0.00000e+00  0.00000e+00  0.00000e+00  0.00000e+00  0.00000e+00
  0.00000e+00  0.00000e+00  0.00000e+00  0.00000e+00  0.00000e+00  0.00000e+00
  0.00000e+00  0.00000e+00  0.00000e+00  0.00000e+00  2.83890e-18  1.16145e-17
  3.92461e-17  1.12549e-16  4.33982e-16  1.93378e-15  9.08436e-15  3.98799e-14
  1.70239e-13  7.13622e-13  2.86698e-12  1.09605e-11  3.90904e-11  1.27837e-10
  3.79101e-10  1.01463e-09  2.45696e-09  5.43248e-09  1.11053e-08  2.12635e-08
  3.85752e-08  6.68872e-08  1.11498e-07  1.79137e-07  2.77371e-07  4.12849e-07
  5.88046e-07  7.96660e-07  1.01981e-06  1.22802e-06  1.39614e-06  1.53605e-06
  1.74536e-06  2.26722e-06  3.56715e-06  6.45088e-06  1.22536e-05  2.30959e-05
  4.20893e-05  7.31537e-05  1.19844e-04  1.82640e-04  2.55232e-04  3.22810e-04
  3.66723e-04  3.75021e-04  3.48699e-04  2.95793e-04  2.23606e-04  1.43323e-04
  7.88225e-05  5.79878e-05  8.90049e-05  1.50795e-04  2.11446e-04  2.52208e-04
  2.70565e-04  2.68590e-04  2.46974e-04  2.08481e-04  1.60963e-04  1.14266e-04
  0.00000e+00  0.00000e+00  0.00000e+00  0.00000e+00  0.00000e+00  0.00000e+00
  0.00000e+00  0.00000e+00  0.00000e+00  0.00000e+00  0.00000e+00  0.00000e+00
  0.00000e+00  0.00000e+00  0.00000e+00  0.00000e+00  0.00000e+00  0.00000e+00
  0.00000e+00  0.00000e+00  0.00000e+00  0.00000e+00  0.00000e+00  5.08521e-18
  2.00447e-17  6.21714e-17  2.60684e-16  9.79187e-16  4.49890e-15  1.98052e-14
  8.42368e-14  3.48912e-13  1.39662e-12  5.34580e-12  1.92174e-11  6.38538e-11
  1.93713e-10  5.32568e-10  1.32555e-09  3.00285e-09  6.25325e-09  1.21096e-08
  2.20459e-08  3.80667e-08  6.27335e-08  9.90260e-08  1.49909e-07  2.17472e-07
  3.01735e-07  3.99543e-07  5.05016e-07  6.13820e-07  7.34558e-07  9.09865e-07
  1.25008e-06  1.98490e-06  3.54496e-06  6.69322e-06  1.27254e-05  2.37263e-05
  4.27639e-05  7.36856e-05  1.19924e-04  1.81773e-04  2.52716e-04  3.17824e-04
  3.58677e-04  3.64167e-04  3.36455e-04  2.83656e-04  2.10889e-04  1.26633e-04
  5.42353e-05  2.23250e-05  3.90401e-05  8.37699e-05  1.28541e-04  1.61395e-04
  1.84323e-04  1.97685e-04  1.95927e-04  1.75712e-04  1.41807e-04  1.03851e-04
  0.00000e+00  0.00000e+00  0.00000e+00  0.00000e+00  0.00000e+00  0.00000e+00
  0.00000e+00  0.00000e+00  0.00000e+00  0.00000e+00  0.00000e+00  0.00000e+00
  0.00000e+00  0.00000e+00  0.00000e+00  0.00000e+00  0.00000e+00  0.00000e+00
  0.00000e+00  0.00000e+00  0.00000e+00  0.00000e+00  0.00000e+00  2.14660e-18
  8.30957e-18  5.10113e-17  1.23647e-16  4.99463e-16  2.14021e-15  9.07024e-15
  3.87477e-14  1.58635e-13  6.30998e-13  2.40558e-12  8.66074e-12  2.91188e-11
  9.00473e-11  2.53760e-10  6.49100e-10  1.50938e-09  3.21188e-09  6.31521e-09
  1.15897e-08  2.00288e-08  3.28187e-08  5.12236e-08  7.63658e-08  1.08916e-07
  1.48841e-07  1.95705e-07  2.50406e-07  3.19812e-07  4.26140e-07  6.23805e-07
  1.02826e-06  1.86555e-06  3.55647e-06  6.85509e-06  1.30600e-05  2.42857e-05
  4.36794e-05  7.52425e-05  1.22631e-04  1.86305e-04  2.59509e-04  3.26387e-04
  3.67615e-04  3.73151e-04  3.48244e-04  3.01462e-04  2.32336e-04  1.43781e-04
  6.28365e-05  2.78234e-05  4.96458e-05  9.85375e-05  1.36680e-04  1.54898e-04
  1.66958e-04  1.80933e-04  1.87478e-04  1.74763e-04  1.44077e-04  1.06345e-04
  0.00000e+00  0.00000e+00  0.00000e+00  0.00000e+00  0.00000e+00  0.00000e+00
  0.00000e+00  0.00000e+00  0.00000e+00  0.00000e+00  0.00000e+00  0.00000e+00
  0.00000e+00  0.00000e+00  0.00000e+00  0.00000e+00  0.00000e+00  0.00000e+00
  0.00000e+00  0.00000e+00  0.00000e+00  0.00000e+00  0.00000e+00  9.20162e-19
  3.32298e-18  1.65602e-17  6.12463e-17  2.20759e-16  9.60215e-16  4.02168e-15
  1.64988e-14  6.74453e-14  2.63883e-13  1.00004e-12  3.58953e-12  1.21586e-11
  3.81456e-11  1.09841e-10  2.88322e-10  6.88636e-10  1.50146e-09  3.01049e-09
  5.59622e-09  9.73120e-09  1.59468e-08  2.47682e-08  3.66343e-08  5.18428e-08
  7.07105e-08  9.43371e-08  1.26747e-07  1.79398e-07  2.79637e-07  4.85720e-07
  9.13815e-07  1.78634e-06  3.51631e-06  6.84808e-06  1.30734e-05  2.43132e-05
  4.37563e-05  7.55166e-05  1.23456e-04  1.88234e-04  2.62913e-04  3.30568e-04
  3.70413e-04  3.73081e-04  3.48155e-04  3.07096e-04  2.44422e-04  1.57360e-04
  8.16517e-05  7.50069e-05  1.53809e-04  2.60874e-04  3.22203e-04  3.19320e-04
  2.80034e-04  2.54302e-04  2.46518e-04  2.23722e-04  1.78953e-04  1.27570e-04
  0.00000e+00  0.00000e+00  0.00000e+00  0.00000e+00  0.00000e+00  0.00000e+00
  0.00000e+00  0.00000e+00  0.00000e+00  0.00000e+00  0.00000e+00  0.00000e+00
  0.00000e+00  0.00000e+00  0.00000e+00  0.00000e+00  0.00000e+00  0.00000e+00
  0.00000e+00  0.00000e+00  0.00000e+00  0.00000e+00  0.00000e+00  0.00000e+00
  1.28540e-18  4.69430e-18  2.32021e-17  9.83894e-17  4.00682e-16  1.66635e-15
  6.73104e-15  2.70325e-14  1.03671e-13  3.86727e-13  1.38009e-12  4.66653e-12
  1.47837e-11  4.32593e-11  1.16161e-10  2.84818e-10  6.37376e-10  1.30765e-09
  2.47485e-09  4.35584e-09  7.18419e-09  1.11825e-08  1.65453e-08  2.34967e-08
  3.25793e-08  4.55595e-08  6.76034e-08  1.11605e-07  2.05986e-07  4.08588e-07
  8.31995e-07  1.68954e-06  3.37622e-06  6.60405e-06  1.26104e-05  2.34317e-05
  4.21396e-05  7.27254e-05  1.18995e-04  1.81714e-04  2.54163e-04  3.19402e-04
  3.56121e-04  3.55038e-04  3.28140e-04  2.88901e-04  2.29394e-04  1.47994e-04
  9.81540e-05  1.69505e-04  3.90386e-04  6.30612e-04  7.50279e-04  7.66727e-04
  5.76568e-04  4.06884e-04  3.75163e-04  3.35258e-04  2.55401e-04  1.71384e-04
  0.00000e+00  0.00000e+00  0.00000e+00  0.00000e+00  0.00000e+00  0.00000e+00
  0.00000e+00  0.00000e+00  0.00000e+00  0.00000e+00  0.00000e+00  0.00000e+00
  0.00000e+00  0.00000e+00  0.00000e+00  0.00000e+00  0.00000e+00  0.00000e+00
  0.00000e+00  0.00000e+00  0.00000e+00  0.00000e+00  0.00000e+00  0.00000e+00
  0.00000e+00  1.72404e-18  6.04285e-18  3.79173e-17  2.35452e-16  6.47100e-16
  2.55651e-15  1.01433e-14  3.84737e-14  1.40346e-13  4.95505e-13  1.65987e-12
  5.25680e-12  1.55593e-11  4.24790e-11  1.06675e-10  2.45005e-10  5.15578e-10
  9.97950e-10  1.78843e-09  2.99008e-09  4.70270e-09  7.03493e-09  1.01867e-08
  1.47689e-08  2.26857e-08  3.92161e-08  7.70624e-08  1.63501e-07  3.53009e-07
  7.50254e-07  1.55185e-06  3.11944e-06  6.10129e-06  1.16181e-05  2.15042e-05
  3.85129e-05  6.62097e-05  1.08007e-04  1.64668e-04  2.30377e-04  2.90136e-04
  3.24517e-04  3.23996e-04  2.97754e-04  2.56764e-04  1.96014e-04  1.26266e-04
  1.25557e-04  3.33936e-04  8.28629e-04  1.21633e-03  1.12522e-03  1.68773e-03
  1.12810e-03  4.85741e-04  5.42896e-04  5.20903e-04  3.79213e-04  2.37775e-04
  0.00000e+00  0.00000e+00  0.00000e+00  0.00000e+00  0.00000e+00  0.00000e+00
  0.00000e+00  0.00000e+00  0.00000e+00  0.00000e+00  0.00000e+00  0.00000e+00
  0.00000e+00  0.00000e+00  0.00000e+00  0.00000e+00  0.00000e+00  0.00000e+00
  0.00000e+00  0.00000e+00  0.00000e+00  0.00000e+00  0.00000e+00  0.00000e+00
  0.00000e+00  3.84999e-19  2.10930e-18  7.05608e-18  8.02529e-17  3.39951e-16
  9.20357e-16  3.52507e-15  1.33110e-14  4.81850e-14  1.66268e-13  5.53627e-13
  1.73156e-12  5.13096e-12  1.41790e-11  3.62217e-11  8.51686e-11  1.83804e-10
  3.65084e-10  6.69813e-10  1.14358e-09  1.83550e-09  2.81606e-09  4.26156e-09
  6.73847e-09  1.20135e-08  2.49368e-08  5.71192e-08  1.33314e-07  3.02476e-07
  6.57624e-07  1.37153e-06  2.75839e-06  5.37494e-06  1.01719e-05  1.86850e-05
  3.31878e-05  5.65852e-05  9.16342e-05  1.39000e-04  1.94255e-04  2.45846e-04
  2.78270e-04  2.82000e-04  2.60149e-04  2.19352e-04  1.62667e-04  1.16957e-04
  1.77860e-04  5.46228e-04  1.49167e-03  2.15852e-03  3.94640e-04  2.22147e-03
  1.81055e-03  2.62590e-04  7.96835e-04  8.06409e-04  5.46309e-04  3.18407e-04
  0.00000e+00  0.00000e+00  0.00000e+00  0.00000e+00  0.00000e+00  0.00000e+00
  0.00000e+00  0.00000e+00  0.00000e+00  0.00000e+00  0.00000e+00  0.00000e+00
  0.00000e+00  0.00000e+00  0.00000e+00  0.00000e+00  0.00000e+00  0.00000e+00
  0.00000e+00  0.00000e+00  0.00000e+00  0.00000e+00  0.00000e+00  0.00000e+00
  0.00000e+00  0.00000e+00  5.94085e-19  2.34906e-18  2.01064e-17  1.05017e-16
  3.49511e-16  1.17941e-15  4.33226e-15  1.54323e-14  5.25533e-14  1.71687e-13
  5.34395e-13  1.56676e-12  4.33771e-12  1.12111e-11  2.68180e-11  5.92322e-11
  1.20676e-10  2.27535e-10  3.99603e-10  6.62656e-10  1.06475e-09  1.74763e-09
  3.18529e-09  6.87009e-09  1.69519e-08  4.34415e-08  1.07730e-07  2.51836e-07
  5.54659e-07  1.16053e-06  2.32766e-06  4.50549e-06  8.44729e-06  1.53452e-05
  2.69253e-05  4.53428e-05  7.25983e-05  1.09181e-04  1.52060e-04  1.93322e-04
  2.21931e-04  2.29455e-04  2.14775e-04  1.82259e-04  1.42475e-04  1.29954e-04
  2.30364e-04  6.21062e-04  1.66625e-03  2.90875e-03  3.49507e-04  5.21529e-03
  1.44695e-03  6.95395e-04  1.42931e-03  1.18420e-03  7.19401e-04  3.91208e-04
  0.00000e+00  0.00000e+00  0.00000e+00  0.00000e+00  0.00000e+00  0.00000e+00
  0.00000e+00  0.00000e+00  0.00000e+00  0.00000e+00  0.00000e+00  0.00000e+00
  0.00000e+00  0.00000e+00  0.00000e+00  0.00000e+00  0.00000e+00  0.00000e+00
  0.00000e+00  0.00000e+00  0.00000e+00  0.00000e+00  0.00000e+00  0.00000e+00
  0.00000e+00  0.00000e+00  0.00000e+00  6.89636e-19  2.38316e-18  3.74762e-17
  1.25691e-16  4.53345e-16  1.34534e-15  4.61571e-15  1.56182e-14  5.01129e-14
  1.53638e-13  4.48144e-13  1.23060e-12  3.19056e-12  7.70134e-12  1.73113e-11
  3.60792e-11  6.99836e-11  1.27395e-10  2.21697e-10  3.85103e-10  7.22764e-10
  1.59932e-09  4.18966e-09  1.18286e-08  3.26937e-08  8.43946e-08  2.01399e-07
  4.47582e-07  9.37595e-07  1.87220e-06  3.59278e-06  6.65733e-06  1.19256e-05
  2.06062e-05  3.41596e-05  5.38920e-05  8.00901e-05  1.10819e-04  1.41124e-04
  1.63927e-04  1.73095e-04  1.66811e-04  1.49306e-04  1.34182e-04  1.52832e-04
  2.57153e-04  4.86987e-04  7.46111e-04  9.48353e-04  5.31144e-04  9.60585e-04
  1.27700e-03  2.02467e-03  2.16306e-03  1.45660e-03  8.15256e-04  4.24856e-04
  0.00000e+00  0.00000e+00  0.00000e+00  0.00000e+00  0.00000e+00  0.00000e+00
  0.00000e+00  0.00000e+00  0.00000e+00  0.00000e+00  0.00000e+00  0.00000e+00
  0.00000e+00  0.00000e+00  0.00000e+00  0.00000e+00  0.00000e+00  0.00000e+00
  0.00000e+00  0.00000e+00  0.00000e+00  0.00000e+00  0.00000e+00  0.00000e+00
  0.00000e+00  0.00000e+00  0.00000e+00  0.00000e+00  6.35622e-19  2.20225e-18
  3.33018e-17  1.24751e-16  4.95605e-16  1.54801e-15  4.37338e-15  1.37243e-14
  4.16695e-14  1.19767e-13  3.26496e-13  8.42710e-13  2.03876e-12  4.62725e-12
  9.83743e-12  1.96342e-11  3.73883e-11  6.99844e-11  1.37848e-10  3.13564e-10
  8.58595e-10  2.63801e-09  8.17311e-09  2.37858e-08  6.32735e-08  1.53644e-07
  3.44306e-07  7.22061e-07  1.43500e-06  2.72789e-06  4.98873e-06  8.79636e-06
  1.49356e-05  2.43169e-05  3.77112e-05  5.52418e-05  7.57330e-05  9.63181e-05
  1.12943e-04  1.22068e-04  1.23018e-04  1.20370e-04  1.27082e-04  1.67688e-04
  2.70838e-04  4.19548e-04  4.31773e-04  3.57416e-04  1.82525e-03  1.19010e-03
  4.44080e-04  2.16426e-03  2.16029e-03  1.39383e-03  7.70848e-04  4.00789e-04
  0.00000e+00  0.00000e+00  0.00000e+00  0.00000e+00  0.00000e+00  0.00000e+00
  0.00000e+00  0.00000e+00  0.00000e+00  0.00000e+00  0.00000e+00  0.00000e+00
  0.00000e+00  0.00000e+00  0.00000e+00  0.00000e+00  0.00000e+00  0.00000e+00
  0.00000e+00  0.00000e+00  0.00000e+00  0.00000e+00  0.00000e+00  0.00000e+00
  0.00000e+00  0.00000e+00  0.00000e+00  0.00000e+00  0.00000e+00  4.17240e-19
  1.38003e-18  3.29896e-17  1.07192e-16  4.48588e-16  1.39584e-15  3.61659e-15
  1.06477e-14  3.02321e-14  8.09725e-14  2.08575e-13  5.03322e-13  1.15126e-12
  2.48518e-12  5.13360e-12  1.04109e-11  2.18467e-11  5.17831e-11  1.47191e-10
  4.83296e-10  1.65684e-09  5.45687e-09  1.64945e-08  4.50298e-08  1.11266e-07
  2.51775e-07  5.29388e-07  1.04820e-06  1.97469e-06  3.56359e-06  6.18083e-06
  1.03028e-05  1.64560e-05  2.50559e-05  3.61305e-05  4.90035e-05  6.21512e-05
  7.35418e-05  8.16388e-05  8.69414e-05  9.38777e-05  1.13084e-04  1.63110e-04
  2.66573e-04  4.32356e-04  6.41093e-04  9.58141e-04  1.43431e-03  1.24482e-03
  1.32979e-03  1.85444e-03  1.63570e-03  1.07647e-03  6.16514e-04  3.30236e-04
  0.00000e+00  0.00000e+00  0.00000e+00  0.00000e+00  0.00000e+00  0.00000e+00
  0.00000e+00  0.00000e+00  0.00000e+00  0.00000e+00  0.00000e+00  0.00000e+00
  0.00000e+00  0.00000e+00  0.00000e+00  0.00000e+00  0.00000e+00  0.00000e+00
  0.00000e+00  0.00000e+00  0.00000e+00  0.00000e+00  0.00000e+00  0.00000e+00
  0.00000e+00  0.00000e+00  0.00000e+00  0.00000e+00  0.00000e+00  0.00000e+00
  2.41025e-19  8.82271e-19  2.95240e-17  9.30679e-17  3.62818e-16  1.05714e-15
  2.64752e-15  7.74118e-15  1.91716e-14  4.81306e-14  1.17902e-13  2.70034e-13
  5.98705e-13  1.30168e-12  2.92714e-12  7.29948e-12  2.15710e-11  7.44043e-11
  2.75814e-10  1.01049e-09  3.46609e-09  1.08027e-08  3.02348e-08  7.61568e-08
  1.74496e-07  3.68909e-07  7.29480e-07  1.36426e-06  2.43218e-06  4.15216e-06
  6.79659e-06  1.06507e-05  1.59214e-05  2.25991e-05  3.03223e-05  3.83593e-05
  4.58535e-05  5.24275e-05  5.91271e-05  6.96485e-05  9.18087e-05  1.38825e-04
  2.28893e-04  3.81820e-04  6.16053e-04  9.36921e-04  1.24429e-03  1.35433e-03
  1.37673e-03  1.32480e-03  1.06567e-03  7.19895e-04  4.32955e-04  2.42616e-04
  0.00000e+00  0.00000e+00  0.00000e+00  0.00000e+00  0.00000e+00  0.00000e+00
  0.00000e+00  0.00000e+00  0.00000e+00  0.00000e+00  0.00000e+00  0.00000e+00
  0.00000e+00  0.00000e+00  0.00000e+00  0.00000e+00  0.00000e+00  0.00000e+00
  0.00000e+00  0.00000e+00  0.00000e+00  0.00000e+00  0.00000e+00  0.00000e+00
  0.00000e+00  0.00000e+00  0.00000e+00  0.00000e+00  0.00000e+00  0.00000e+00
  0.00000e+00  2.34772e-19  8.46064e-19  2.40499e-17  7.17300e-17  2.47746e-16
  7.30681e-16  1.83710e-15  4.74193e-15  1.07766e-14  2.65515e-14  6.20202e-14
  1.43274e-13  3.42783e-13  8.99932e-13  2.78240e-12  9.99187e-12  3.89869e-11
  1.54524e-10  5.88039e-10  2.07466e-09  6.63743e-09  1.90492e-08  4.90392e-08
  1.14214e-07  2.43750e-07  4.83115e-07  8.99706e-07  1.58842e-06  2.67417e-06
  4.30481e-06  6.62659e-06  9.73624e-06  1.36180e-05  1.80967e-05  2.28649e-05
  2.76533e-05  3.25875e-05  3.87279e-05  4.87719e-05  6.78797e-05  1.04425e-04
  1.70036e-04  2.77821e-04  4.36523e-04  6.34074e-04  8.14475e-04  9.07370e-04
  8.99497e-04  8.01678e-04  6.30621e-04  4.38843e-04  2.76945e-04  1.62869e-04
  0.00000e+00  0.00000e+00  0.00000e+00  0.00000e+00  0.00000e+00  0.00000e+00
  0.00000e+00  0.00000e+00  0.00000e+00  0.00000e+00  0.00000e+00  0.00000e+00
  0.00000e+00  0.00000e+00  0.00000e+00  0.00000e+00  0.00000e+00  0.00000e+00
  0.00000e+00  0.00000e+00  0.00000e+00  0.00000e+00  0.00000e+00  0.00000e+00
  0.00000e+00  0.00000e+00  0.00000e+00  0.00000e+00  0.00000e+00  0.00000e+00
  0.00000e+00  0.00000e+00  2.11917e-19  7.15753e-19  1.69615e-17  5.00655e-17
  1.53921e-16  4.34002e-16  1.05594e-15  2.55766e-15  6.05662e-15  1.49671e-14
  3.67500e-14  1.01596e-13  3.25798e-13  1.20599e-12  4.89259e-12  2.03330e-11
  8.31570e-11  3.22926e-10  1.16269e-09  3.80611e-09  1.12026e-08  2.95576e-08
  7.02720e-08  1.52139e-07  3.03711e-07  5.65694e-07  9.92786e-07  1.65342e-06
  2.62452e-06  3.97768e-06  5.75608e-06  7.94903e-06  1.04821e-05  1.32517e-05
  1.62344e-05  1.96879e-05  2.44409e-05  3.22512e-05  4.61941e-05  7.09426e-05
  1.12536e-04  1.76798e-04  2.65135e-04  3.67312e-04  4.57374e-04  5.05538e-04
  4.98203e-04  4.40477e-04  3.49957e-04  2.51460e-04  1.65799e-04  1.02073e-04
  0.00000e+00  0.00000e+00  0.00000e+00  0.00000e+00  0.00000e+00  0.00000e+00
  0.00000e+00  0.00000e+00  0.00000e+00  0.00000e+00  0.00000e+00  0.00000e+00
  0.00000e+00  0.00000e+00  0.00000e+00  0.00000e+00  0.00000e+00  0.00000e+00
  0.00000e+00  1.67238e-18  1.86711e-17  7.10598e-17  3.42424e-16  1.52805e-15
  6.86001e-15  3.02300e-14  1.29386e-13  5.21688e-13  1.99778e-12  7.19034e-12
  2.42707e-11  7.65645e-11  2.25893e-10  6.24529e-10  1.62078e-09  3.95396e-09
  9.06765e-09  1.95271e-08  3.94213e-08  7.44738e-08  1.31447e-07  2.16434e-07
  3.31948e-07  4.73359e-07  6.26428e-07  7.68082e-07  8.72082e-07  9.18371e-07
  9.02051e-07  8.37026e-07  7.52111e-07  6.82379e-07  6.61540e-07  7.21016e-07
  8.98133e-07  1.25332e-06  1.89566e-06  3.01868e-06  4.95168e-06  8.23033e-06
  1.36736e-05  2.24200e-05  3.58221e-05  5.50536e-05  8.03384e-05  1.09964e-04
  1.39694e-04  1.63433e-04  1.75423e-04  1.72861e-04  1.57161e-04  1.33090e-04
  1.06572e-04  8.25511e-05  6.37928e-05  5.07881e-05  4.24026e-05  3.67920e-05
  3.22270e-05  2.76279e-05  2.27028e-05  1.77170e-05  1.31141e-05  9.23284e-06
  0.00000e+00  0.00000e+00  0.00000e+00  0.00000e+00  0.00000e+00  0.00000e+00
  0.00000e+00  0.00000e+00  0.00000e+00  0.00000e+00  0.00000e+00  0.00000e+00
  0.00000e+00  0.00000e+00  0.00000e+00  0.00000e+00  0.00000e+00  0.00000e+00
  0.00000e+00  6.68749e-18  4.24476e-17  1.62333e-16  7.96034e-16  3.61949e-15
  1.64358e-14  7.36128e-14  3.09687e-13  1.23101e-12  4.55058e-12  1.55921e-11
  4.93738e-11  1.45036e-10  3.99072e-10  1.03967e-09  2.58576e-09  6.15192e-09
  1.39603e-08  3.00542e-08  6.10545e-08  1.16561e-07  2.08496e-07  3.48490e-07
  5.42633e-07  7.84181e-07  1.04740e-06  1.28772e-06  1.45255e-06  1.50169e-06
  1.42767e-06  1.26345e-06  1.07172e-06  9.22201e-07  8.71696e-07  9.59146e-07
  1.22059e-06  1.72043e-06  2.59455e-06  4.10475e-06  6.71579e-06  1.12084e-05
  1.88193e-05  3.13399e-05  5.10039e-05  7.98954e-05  1.18648e-04  1.64648e-04
  2.10871e-04  2.47114e-04  2.64141e-04  2.58240e-04  2.32671e-04  1.95441e-04
  1.55767e-04  1.21176e-04  9.58196e-05  8.01288e-05  7.16486e-05  6.65499e-05
  6.12846e-05  5.39139e-05  4.44909e-05  3.43320e-05  2.48953e-05  1.70912e-05
  0.00000e+00  0.00000e+00  0.00000e+00  0.00000e+00  0.00000e+00  0.00000e+00
  0.00000e+00  0.00000e+00  0.00000e+00  0.00000e+00  0.00000e+00  0.00000e+00
  0.00000e+00  0.00000e+00  0.00000e+00  0.00000e+00  0.00000e+00  0.00000e+00
  1.41737e-18  1.74965e-17  6.92404e-17  3.54964e-16  1.67825e-15  8.23099e-15
  3.84073e-14  1.71120e-13  7.20245e-13  2.81429e-12  1.00845e-11  3.29279e-11
  9.76439e-11  2.65275e-10  6.72253e-10  1.62708e-09  3.82804e-09  8.80741e-09
  1.97078e-08  4.24323e-08  8.70453e-08  1.68937e-07  3.08640e-07  5.28309e-07
  8.42762e-07  1.24499e-06  1.69128e-06  2.09761e-06  2.35961e-06  2.39625e-06
  2.19599e-06  1.83376e-06  1.44341e-06  1.16223e-06  1.08335e-06  1.24293e-06
  1.64957e-06  2.34508e-06  3.47883e-06  5.38610e-06  8.68844e-06  1.44508e-05
  2.44014e-05  4.11237e-05  6.79644e-05  1.08206e-04  1.63049e-04  2.28623e-04
  2.93969e-04  3.43326e-04  3.63585e-04  3.51431e-04  3.13581e-04  2.61756e-04
  2.08305e-04  1.63715e-04  1.34368e-04  1.20969e-04  1.18898e-04  1.20237e-04
  1.17091e-04  1.05462e-04  8.68121e-05  6.57098e-05  4.63338e-05  3.08318e-05
  0.00000e+00  0.00000e+00  0.00000e+00  0.00000e+00  0.00000e+00  0.00000e+00
  0.00000e+00  0.00000e+00  0.00000e+00  0.00000e+00  0.00000e+00  0.00000e+00
  0.00000e+00  0.00000e+00  0.00000e+00  0.00000e+00  0.00000e+00  1.64120e-20
  2.73439e-18  2.63902e-17  1.40799e-16  7.03422e-16  3.55361e-15  1.77448e-14
  8.43044e-14  3.79878e-13  1.59798e-12  6.15851e-12  2.15462e-11  6.74698e-11
  1.88562e-10  4.75317e-10  1.10656e-09  2.45889e-09  5.37996e-09  1.17739e-08
  2.56790e-08  5.50016e-08  1.13969e-07  2.25912e-07  4.24711e-07  7.51230e-07
  1.23941e-06  1.88898e-06  2.63191e-06  3.31637e-06  3.73996e-06  3.74100e-06
  3.30188e-06  2.58652e-06  1.87263e-06  1.42279e-06  1.37996e-06  1.74220e-06
  2.42537e-06  3.38564e-06  4.75600e-06  6.95353e-06  1.07812e-05  1.76038e-05
  2.96442e-05  5.02902e-05  8.40487e-05  1.35478e-04  2.06343e-04  2.91175e-04
  3.74203e-04  4.33308e-04  4.52318e-04  4.30866e-04  3.80702e-04  3.16161e-04
  2.51199e-04  1.99830e-04  1.72745e-04  1.72535e-04  1.92144e-04  2.15761e-04
  2.23883e-04  2.05890e-04  1.67659e-04  1.23358e-04  8.39595e-05  5.38614e-05
  0.00000e+00  0.00000e+00  0.00000e+00  0.00000e+00  0.00000e+00  0.00000e+00
  0.00000e+00  0.00000e+00  0.00000e+00  0.00000e+00  0.00000e+00  0.00000e+00
  0.00000e+00  0.00000e+00  0.00000e+00  0.00000e+00  0.00000e+00  3.33404e-19
  1.13949e-17  4.96744e-17  2.70631e-16  1.37466e-15  7.22333e-15  3.62220e-14
  1.75153e-13  7.96911e-13  3.33903e-12  1.27940e-11  4.38631e-11  1.32888e-10
  3.54465e-10  8.40792e-10  1.81648e-09  3.70603e-09  7.43727e-09  1.51267e-08
  3.14202e-08  6.58773e-08  1.36907e-07  2.77290e-07  5.39403e-07  9.94177e-07
  1.71283e-06  2.72021e-06  3.92492e-06  5.06970e-06  5.77838e-06  5.73790e-06
  4.92331e-06  3.67894e-06  2.55720e-06  2.03095e-06  2.28448e-06  3.18108e-06
  4.39923e-06  5.68307e-06  7.10537e-06  9.21140e-06  1.30536e-05  2.03053e-05
  3.35949e-05  5.69303e-05  9.57186e-05  1.55505e-04  2.38398e-04  3.37318e-04
  4.32006e-04  4.94882e-04  5.08478e-04  4.77204e-04  4.17504e-04  3.43687e-04
  2.69715e-04  2.14809e-04  1.97319e-04  2.25169e-04  2.93369e-04  3.76699e-04
  4.23329e-04  3.96854e-04  3.16477e-04  2.24275e-04  1.46490e-04  9.02914e-05
  0.00000e+00  0.00000e+00  0.00000e+00  0.00000e+00  0.00000e+00  0.00000e+00
  0.00000e+00  0.00000e+00  0.00000e+00  0.00000e+00  0.00000e+00  0.00000e+00
  0.00000e+00  0.00000e+00  0.00000e+00  0.00000e+00  0.00000e+00  5.62622e-19
  2.06820e-17  8.80105e-17  4.88447e-16  2.50466e-15  1.36542e-14  6.99795e-14
  3.39333e-13  1.55556e-12  6.55789e-12  2.49614e-11  8.42988e-11  2.49240e-10
  6.43505e-10  1.46429e-09  3.00151e-09  5.72706e-09  1.05845e-08  1.96867e-08
  3.77547e-08  7.50183e-08  1.52765e-07  3.12615e-07  6.28349e-07  1.21285e-06
  2.20110e-06  3.68116e-06  5.56302e-06  7.45286e-06  8.69712e-06  8.72171e-06
  7.50359e-06  5.73560e-06  4.45040e-06  4.40457e-06  5.71318e-06  7.86471e-06
  1.00233e-05  1.15115e-05  1.23257e-05  1.33200e-05  1.60105e-05  2.24391e-05
  3.54694e-05  5.93379e-05  9.97673e-05  1.62614e-04  2.49943e-04  3.53702e-04
  4.51483e-04  5.13501e-04  5.22463e-04  4.85394e-04  4.19686e-04  3.37568e-04
  2.53924e-04  1.95848e-04  1.90433e-04  2.50062e-04  3.87623e-04  6.04424e-04
  7.68847e-04  7.35875e-04  5.68849e-04  3.86551e-04  2.42251e-04  1.43549e-04
  0.00000e+00  0.00000e+00  0.00000e+00  0.00000e+00  0.00000e+00  0.00000e+00
  0.00000e+00  0.00000e+00  0.00000e+00  0.00000e+00  0.00000e+00  0.00000e+00
  0.00000e+00  0.00000e+00  0.00000e+00  0.00000e+00  0.00000e+00  2.34214e-18
  3.37305e-17  1.46451e-16  8.25935e-16  4.64844e-15  2.42251e-14  1.26843e-13
  6.18401e-13  2.84494e-12  1.20195e-11  4.55034e-11  1.51986e-10  4.42048e-10
  1.11855e-09  2.48871e-09  4.96946e-09  9.15464e-09  1.60645e-08  2.77347e-08
  4.84952e-08  8.79349e-08  1.67499e-07  3.33415e-07  6.77440e-07  1.35965e-06
  2.60742e-06  4.63489e-06  7.43029e-06  1.04849e-05  1.27758e-05  1.33471e-05
  1.22328e-05  1.07703e-05  1.07209e-05  1.30056e-05  1.71878e-05  2.18452e-05
  2.52103e-05  2.59937e-05  2.42876e-05  2.17692e-05  2.09441e-05  2.44151e-05
  3.50554e-05  5.67736e-05  9.48075e-05  1.54420e-04  2.37134e-04  3.34958e-04
  4.26874e-04  4.85465e-04  4.94325e-04  4.57777e-04  3.88865e-04  2.98245e-04
  2.05765e-04  1.49941e-04  1.67036e-04  2.48558e-04  3.84252e-04  7.90576e-04
  1.26040e-03  1.22570e-03  9.21914e-04  6.11905e-04  3.72654e-04  2.13602e-04
  0.00000e+00  0.00000e+00  0.00000e+00  0.00000e+00  0.00000e+00  0.00000e+00
  0.00000e+00  0.00000e+00  0.00000e+00  0.00000e+00  0.00000e+00  0.00000e+00
  0.00000e+00  0.00000e+00  0.00000e+00  0.00000e+00  0.00000e+00  3.49604e-18
  3.91872e-17  2.28021e-16  1.35676e-15  7.63616e-15  4.09091e-14  2.13776e-13
  1.04645e-12  4.85085e-12  2.04969e-11  7.74081e-11  2.56453e-10  7.38170e-10
  1.84966e-09  4.08672e-09  8.12934e-09  1.49265e-08  2.59372e-08  4.35694e-08
  7.20727e-08  1.19914e-07  2.05955e-07  3.73778e-07  7.20278e-07  1.44095e-06
  2.86852e-06  5.42024e-06  9.32008e-06  1.41075e-05  1.84417e-05  2.09737e-05
  2.20351e-05  2.41205e-05  2.98711e-05  3.93904e-05  5.00647e-05  5.84268e-05
  6.16378e-05  5.82680e-05  4.93291e-05  3.83821e-05  2.98230e-05  2.71274e-05
  3.28587e-05  4.98989e-05  8.21417e-05  1.33368e-04  2.03966e-04  2.86511e-04
  3.63750e-04  4.14026e-04  4.23129e-04  3.90484e-04  3.22902e-04  2.31672e-04
  1.46153e-04  1.28018e-04  2.78728e-04  6.63866e-04  8.39635e-04  1.02866e-03
  1.69435e-03  1.50967e-03  1.22575e-03  8.62253e-04  5.24732e-04  2.93663e-04
  0.00000e+00  0.00000e+00  0.00000e+00  0.00000e+00  0.00000e+00  0.00000e+00
  0.00000e+00  0.00000e+00  0.00000e+00  0.00000e+00  0.00000e+00  0.00000e+00
  0.00000e+00  0.00000e+00  0.00000e+00  0.00000e+00  0.00000e+00  4.89673e-18
  5.62907e-17  3.77282e-16  2.04094e-15  1.14090e-14  6.39197e-14  3.29082e-13
  1.65569e-12  7.70522e-12  3.26094e-11  1.22878e-10  4.05047e-10  1.16008e-09
  2.90093e-09  6.43206e-09  1.29351e-08  2.41788e-08  4.29020e-08  7.32745e-08
  1.21512e-07  1.97292e-07  3.17730e-07  5.18556e-07  8.83493e-07  1.60896e-06
  3.10414e-06  6.03876e-06  1.10984e-05  1.82845e-05  2.63695e-05  3.40754e-05
  4.28339e-05  5.74772e-05  8.11127e-05  1.09357e-04  1.32203e-04  1.41982e-04
  1.37051e-04  1.19474e-04  9.35712e-05  6.59790e-05  4.36368e-05  3.09725e-05
  2.96328e-05  4.05429e-05  6.54573e-05  1.06086e-04  1.61138e-04  2.23236e-04
  2.78666e-04  3.12232e-04  3.14463e-04  2.84121e-04  2.25627e-04  1.52671e-04
  1.05095e-04  1.81873e-04  6.66869e-04  2.24328e-03  2.92721e-03  3.91079e-04
  9.80307e-04  8.38923e-04  1.30489e-03  1.08753e-03  6.70287e-04  3.68292e-04
  0.00000e+00  0.00000e+00  0.00000e+00  0.00000e+00  0.00000e+00  0.00000e+00
  0.00000e+00  0.00000e+00  0.00000e+00  0.00000e+00  0.00000e+00  0.00000e+00
  0.00000e+00  0.00000e+00  0.00000e+00  0.00000e+00  4.15352e-19  6.44087e-18
  7.56186e-17  5.36322e-16  3.01393e-15  1.68903e-14  9.14808e-14  4.84572e-13
  2.45016e-12  1.14404e-11  4.85114e-11  1.82610e-10  6.00971e-10  1.71967e-09
  4.31367e-09  9.65765e-09  1.97748e-08  3.79518e-08  6.95588e-08  1.23023e-07
  2.10871e-07  3.50855e-07  5.67160e-07  8.93920e-07  1.39277e-06  2.21673e-06
  3.76546e-06  6.90302e-06  1.29542e-05  2.30090e-05  3.70577e-05  5.54029e-05
  8.32681e-05  1.31142e-04  2.01842e-04  2.74961e-04  3.16444e-04  3.10468e-04
  2.69577e-04  2.13475e-04  1.54294e-04  1.00105e-04  5.84824e-05  3.37684e-05
  2.54177e-05  3.10481e-05  4.97310e-05  8.12819e-05  1.22739e-04  1.65756e-04
  1.98035e-04  2.09303e-04  1.97041e-04  1.65572e-04  1.21902e-04  8.10238e-05
  8.62326e-05  2.47374e-04  8.44046e-04  2.14728e-03  3.98366e-04  2.41581e-03
  4.49155e-04  9.63665e-04  1.51908e-03  1.26253e-03  7.65991e-04  4.15115e-04
  0.00000e+00  0.00000e+00  0.00000e+00  0.00000e+00  0.00000e+00  0.00000e+00
  0.00000e+00  0.00000e+00  0.00000e+00  0.00000e+00  0.00000e+00  0.00000e+00
  0.00000e+00  0.00000e+00  0.00000e+00  0.00000e+00  5.16126e-19  1.47339e-17
  9.47442e-17  7.00309e-16  4.14964e-15  2.26496e-14  1.26314e-13  6.73315e-13
  3.41146e-12  1.59748e-11  6.78843e-11  2.55685e-10  8.41737e-10  2.41465e-09
  6.09427e-09  1.38095e-08  2.88194e-08  5.67435e-08  1.07189e-07  1.95932e-07
  3.47696e-07  5.99021e-07  9.98992e-07  1.60448e-06  2.47453e-06  3.69798e-06
  5.54341e-06  8.82915e-06  1.53610e-05  2.77495e-05  4.87360e-05  8.34243e-05
  1.47679e-04  2.69569e-04  4.55995e-04  6.39087e-04  7.04249e-04  6.19174e-04
  4.64717e-04  3.21007e-04  2.08610e-04  1.22735e-04  6.28659e-05  3.01781e-05
  1.97430e-05  2.42118e-05  4.03521e-05  6.78314e-05  1.03287e-04  1.36748e-04
  1.54429e-04  1.48074e-04  1.22473e-04  8.95792e-05  5.76780e-05  3.76645e-05
  6.61575e-05  2.27653e-04  6.41463e-04  1.11645e-03  1.05178e-03  1.87889e-04
  1.63717e-03  1.74195e-03  1.68762e-03  1.26659e-03  7.60871e-04  4.14945e-04
  0.00000e+00  0.00000e+00  0.00000e+00  0.00000e+00  0.00000e+00  0.00000e+00
  0.00000e+00  0.00000e+00  0.00000e+00  0.00000e+00  0.00000e+00  0.00000e+00
  0.00000e+00  0.00000e+00  0.00000e+00  0.00000e+00  6.02191e-19  1.71118e-17
  1.56560e-16  9.10514e-16  5.45842e-15  2.96245e-14  1.65463e-13  8.85545e-13
  4.49219e-12  2.11270e-11  9.00152e-11  3.39583e-10  1.12093e-09  3.22929e-09
  8.20925e-09  1.88143e-08  3.98939e-08  8.00845e-08  1.54502e-07  2.88701e-07
  5.24484e-07  9.27249e-07  1.59079e-06  2.62972e-06  4.14887e-06  6.20179e-06
  8.83128e-06  1.24144e-05  1.84838e-05  3.05825e-05  5.47191e-05  1.04110e-04
  2.17606e-04  4.76928e-04  9.37364e-04  1.41720e-03  1.51420e-03  1.15129e-03
  6.93784e-04  3.87376e-04  2.15627e-04  1.10667e-04  4.67485e-05  1.86533e-05
  1.54282e-05  2.44713e-05  4.28371e-05  7.38899e-05  1.16742e-04  1.59775e-04
  1.83800e-04  1.79135e-04  1.59629e-04  1.37830e-04  1.03618e-04  6.09006e-05
  4.94293e-05  1.36965e-04  4.04530e-04  9.64377e-04  2.15466e-03  2.60800e-03
  1.07939e-03  1.04336e-03  1.31380e-03  1.03638e-03  6.50745e-04  3.68638e-04
  0.00000e+00  0.00000e+00  0.00000e+00  0.00000e+00  0.00000e+00  0.00000e+00
  0.00000e+00  0.00000e+00  0.00000e+00  0.00000e+00  0.00000e+00  0.00000e+00
  0.00000e+00  0.00000e+00  0.00000e+00  0.00000e+00  6.61578e-19  1.85810e-17
  1.93235e-16  1.13627e-15  6.52971e-15  3.72293e-14  2.07638e-13  1.11335e-12
  5.67561e-12  2.67657e-11  1.14164e-10  4.31918e-10  1.43057e-09  4.14032e-09
  1.05910e-08  2.44790e-08  5.24365e-08  1.06372e-07  2.07167e-07  3.90376e-07
  7.15524e-07  1.27949e-06  2.22918e-06  3.75799e-06  6.05783e-06  9.20021e-06
  1.29867e-05  1.70339e-05  2.16335e-05  2.94219e-05  4.72674e-05  9.33277e-05
  2.33226e-04  6.69077e-04  1.71397e-03  3.06211e-03  3.24289e-03  1.99430e-03
  8.40678e-04  3.34775e-04  1.55057e-04  6.98406e-05  2.43776e-05  1.30310e-05
  2.20795e-05  3.75785e-05  6.16411e-05  1.06043e-04  1.76685e-04  2.60965e-04
  3.25784e-04  3.56879e-04  4.09778e-04  4.68172e-04  3.89165e-04  2.20147e-04
  8.99035e-05  6.12400e-05  1.73376e-04  4.37167e-04  7.31566e-04  6.09829e-04
  3.67751e-04  6.77181e-04  8.78819e-04  7.39223e-04  4.97982e-04  2.99075e-04
  0.00000e+00  0.00000e+00  0.00000e+00  0.00000e+00  0.00000e+00  0.00000e+00
  0.00000e+00  0.00000e+00  0.00000e+00  0.00000e+00  0.00000e+00  0.00000e+00
  0.00000e+00  0.00000e+00  0.00000e+00  0.00000e+00  6.83088e-19  3.64751e-17
  2.31803e-16  1.48356e-15  8.01611e-15  4.53717e-14  2.53739e-13  1.36303e-12
  6.95117e-12  3.27991e-11  1.40132e-10  5.31429e-10  1.76501e-09  5.12427e-09
  1.31562e-08  3.05245e-08  6.55903e-08  1.33161e-07  2.58694e-07  4.85035e-07
  8.84286e-07  1.57611e-06  2.74727e-06  4.65208e-06  7.55284e-06  1.15412e-05
  1.62324e-05  2.05724e-05  2.35151e-05  2.60383e-05  3.30826e-05  5.59207e-05
  1.44765e-04  5.90741e-04  2.42804e-03  6.07148e-03  6.59508e-03  2.84641e-03
  6.23974e-04  1.70392e-04  1.04274e-04  6.35527e-05  3.64322e-05  3.46354e-05
  4.73736e-05  6.45679e-05  9.64024e-05  1.66306e-04  2.93817e-04  4.69797e-04
  6.22248e-04  7.01382e-04  1.01959e-03  1.49556e-03  1.14396e-03  5.68439e-04
  2.41572e-04  8.28642e-05  6.76473e-05  1.52679e-04  2.43468e-04  2.76390e-04
  3.59100e-04  5.25764e-04  5.93564e-04  5.09863e-04  3.64628e-04  2.32278e-04
  0.00000e+00  0.00000e+00  0.00000e+00  0.00000e+00  0.00000e+00  0.00000e+00
  0.00000e+00  0.00000e+00  0.00000e+00  0.00000e+00  0.00000e+00  0.00000e+00
  0.00000e+00  0.00000e+00  0.00000e+00  0.00000e+00  6.62815e-19  4.30004e-17
  3.00718e-16  1.79861e-15  9.35098e-15  5.45247e-14  3.03697e-13  1.63914e-12
  8.36477e-12  3.94419e-11  1.68531e-10  6.39074e-10  2.12266e-09  6.16310e-09
  1.58184e-08  3.66463e-08  7.84130e-08  1.57847e-07  3.02615e-07  5.58037e-07
  9.99764e-07  1.75361e-06  3.01481e-06  5.04211e-06  8.08107e-06  1.21610e-05
  1.67743e-05  2.07545e-05  2.32896e-05  2.70243e-05  4.18414e-05  8.32041e-05
  1.55227e-04  2.82391e-04  1.53368e-03  7.28293e-03  8.38511e-03  1.76430e-03
  1.73759e-04  3.09870e-04  2.62941e-04  1.64434e-04  1.02479e-04  8.11359e-05
  8.18120e-05  9.54793e-05  1.37971e-04  2.45622e-04  4.63065e-04  8.05434e-04
  1.12419e-03  1.08002e-03  1.73948e-03  3.47326e-03  2.07317e-03  1.00767e-03
  5.49676e-04  2.22696e-04  9.51414e-05  1.04635e-04  1.69720e-04  2.49306e-04
  3.40839e-04  4.17941e-04  4.29452e-04  3.68695e-04  2.73817e-04  1.82579e-04
  0.00000e+00  0.00000e+00  0.00000e+00  0.00000e+00  0.00000e+00  0.00000e+00
  0.00000e+00  0.00000e+00  0.00000e+00  0.00000e+00  0.00000e+00  0.00000e+00
  0.00000e+00  0.00000e+00  0.00000e+00  0.00000e+00  6.05400e-19  2.35556e-17
  3.61462e-16  1.98843e-15  1.11594e-14  6.47946e-14  3.64464e-13  1.96525e-12
  1.00137e-11  4.70707e-11  2.00518e-10  7.57505e-10  2.50574e-09  7.24448e-09
  1.85043e-08  4.25758e-08  9.01192e-08  1.78475e-07  3.34887e-07  6.02464e-07
  1.05215e-06  1.80014e-06  3.01748e-06  4.90308e-06  7.58072e-06  1.09044e-05
  1.42968e-05  1.71502e-05  2.10191e-05  3.55340e-05  9.09036e-05  2.64159e-04
  7.18918e-04  1.52605e-03  1.25168e-03  1.13890e-04  4.31272e-04  3.62698e-04
  1.93219e-03  1.34039e-03  6.71841e-04  3.31063e-04  1.79182e-04  1.19273e-04
  1.02644e-04  1.13645e-04  1.69179e-04  3.17377e-04  6.36212e-04  1.20276e-03
  1.86058e-03  1.60421e-03  8.73778e-04  2.46917e-04  9.18745e-04  2.04995e-03
  1.17081e-03  4.42787e-04  1.82452e-04  1.44012e-04  1.91075e-04  2.60743e-04
  3.24197e-04  3.58931e-04  3.48173e-04  2.95740e-04  2.23176e-04  1.52739e-04
  0.00000e+00  0.00000e+00  0.00000e+00  0.00000e+00  0.00000e+00  0.00000e+00
  0.00000e+00  0.00000e+00  0.00000e+00  0.00000e+00  0.00000e+00  0.00000e+00
  0.00000e+00  0.00000e+00  0.00000e+00  0.00000e+00  3.22088e-18  3.10042e-17
  4.48404e-16  2.38735e-15  1.32841e-14  7.81983e-14  4.37688e-13  2.36618e-12
  1.20115e-11  5.62218e-11  2.37794e-10  8.90453e-10  2.91775e-09  8.36001e-09
  2.11574e-08  4.81208e-08  1.00242e-07  1.94322e-07  3.55337e-07  6.21827e-07
  1.05697e-06  1.76062e-06  2.86329e-06  4.47008e-06  6.52959e-06  8.67694e-06
  1.03300e-05  1.17645e-05  1.74720e-05  4.39542e-05  1.38303e-04  4.31581e-04
  1.28546e-03  3.35854e-03  4.21025e-03  6.92437e-03  1.11288e-02  9.97027e-04
  3.47404e-03  1.89808e-03  8.52535e-04  3.90724e-04  1.95035e-04  1.17183e-04
  9.44578e-05  1.07293e-04  1.72497e-04  3.44283e-04  7.18792e-04  1.41368e-03
  2.33448e-03  2.35680e-03  4.79835e-04  2.61503e-03  2.76506e-04  3.80710e-03
  1.69047e-03  5.88867e-04  2.54730e-04  1.96662e-04  2.32766e-04  2.88050e-04
  3.30452e-04  3.43789e-04  3.21115e-04  2.68559e-04  2.02498e-04  1.39531e-04
  0.00000e+00  0.00000e+00  0.00000e+00  0.00000e+00  0.00000e+00  0.00000e+00
  0.00000e+00  0.00000e+00  0.00000e+00  0.00000e+00  0.00000e+00  0.00000e+00
  0.00000e+00  0.00000e+00  0.00000e+00  0.00000e+00  4.92043e-18  4.39122e-17
  5.61170e-16  2.61755e-15  1.58799e-14  9.51867e-14  5.30830e-13  2.86600e-12
  1.44920e-11  6.73541e-11  2.81615e-10  1.03985e-09  3.35969e-09  9.49888e-09
  2.37270e-08  5.31647e-08  1.08684e-07  2.05892e-07  3.67216e-07  6.27730e-07
  1.04601e-06  1.71072e-06  2.71921e-06  4.09595e-06  5.64623e-06  6.87032e-06
  7.35202e-06  8.36862e-06  1.62919e-05  4.77301e-05  1.38576e-04  3.65429e-04
  8.59726e-04  1.50601e-03  8.20540e-04  1.01933e-03  6.90054e-04  9.11428e-04
  7.75882e-04  8.71456e-04  5.30963e-04  2.70244e-04  1.34067e-04  7.83326e-05
  6.45568e-05  7.93271e-05  1.42386e-04  3.06440e-04  6.53694e-04  1.25624e-03
  1.92554e-03  1.71509e-03  1.51976e-03  4.51891e-04  1.73985e-03  2.16898e-03
  1.21853e-03  5.35801e-04  2.79229e-04  2.35364e-04  2.71081e-04  3.19118e-04
  3.51410e-04  3.55125e-04  3.25237e-04  2.68449e-04  2.00672e-04  1.37533e-04
  0.00000e+00  0.00000e+00  0.00000e+00  0.00000e+00  0.00000e+00  0.00000e+00
  0.00000e+00  0.00000e+00  0.00000e+00  0.00000e+00  0.00000e+00  0.00000e+00
  0.00000e+00  0.00000e+00  0.00000e+00  0.00000e+00  7.07671e-18  6.07432e-17
  5.67476e-16  3.10540e-15  1.93247e-14  1.14826e-13  6.44463e-13  3.47404e-12
  1.74973e-11  8.05775e-11  3.32092e-10  1.20527e-09  3.82519e-09  1.06379e-08
  2.61595e-08  5.76468e-08  1.15597e-07  2.14467e-07  3.75400e-07  6.33961e-07
  1.05220e-06  1.72242e-06  2.73638e-06  4.09035e-06  5.54692e-06  6.67097e-06
  7.64606e-06  1.15987e-05  2.73097e-05  6.69611e-05  1.35926e-04  2.22541e-04
  2.69913e-04  1.60274e-04  9.75317e-04  7.76741e-03  1.24335e-02  4.77548e-03
  6.15573e-04  2.11160e-04  1.85341e-04  1.14160e-04  6.67317e-05  5.55612e-05
  5.30534e-05  5.52662e-05  9.47832e-05  2.22254e-04  4.91155e-04  9.16956e-04
  1.33201e-03  1.36022e-03  1.94897e-03  3.22057e-03  1.71234e-03  9.93923e-04
  7.36416e-04  4.32391e-04  2.77996e-04  2.59137e-04  2.98670e-04  3.44019e-04
  3.73291e-04  3.74405e-04  3.40813e-04  2.79251e-04  2.07015e-04  1.40731e-04
  0.00000e+00  0.00000e+00  0.00000e+00  0.00000e+00  0.00000e+00  0.00000e+00
  0.00000e+00  0.00000e+00  0.00000e+00  0.00000e+00  0.00000e+00  0.00000e+00
  0.00000e+00  0.00000e+00  0.00000e+00  0.00000e+00  9.57273e-18  8.08626e-17
  6.64002e-16  3.60934e-15  2.29966e-14  1.35652e-13  7.74288e-13  4.17400e-12
  2.09500e-11  9.55196e-11  3.87688e-10  1.38083e-09  4.29885e-09  1.17395e-08
  2.83825e-08  6.14953e-08  1.21169e-07  2.21292e-07  3.83983e-07  6.50703e-07
  1.09774e-06  1.84259e-06  3.01446e-06  4.66116e-06  6.63259e-06  8.76682e-06
  1.23842e-05  2.45807e-05  6.27031e-05  1.41430e-04  2.30165e-04  2.47486e-04
  1.51737e-04  1.29390e-04  1.15358e-03  4.32671e-03  5.95172e-03  3.19473e-03
  8.16239e-04  1.84485e-04  9.38474e-05  6.97217e-05  1.02864e-04  1.59746e-04
  1.51812e-04  9.27351e-05  6.66033e-05  1.33874e-04  3.19523e-04  6.10370e-04
  9.21313e-04  1.15422e-03  1.47780e-03  1.75231e-03  1.35129e-03  8.86499e-04
  5.84199e-04  3.67999e-04  2.70512e-04  2.72037e-04  3.14723e-04  3.58049e-04
  3.86006e-04  3.86588e-04  3.51529e-04  2.87326e-04  2.12229e-04  1.43699e-04
  0.00000e+00  0.00000e+00  0.00000e+00  0.00000e+00  0.00000e+00  0.00000e+00
  0.00000e+00  0.00000e+00  0.00000e+00  0.00000e+00  0.00000e+00  0.00000e+00
  0.00000e+00  0.00000e+00  0.00000e+00  0.00000e+00  1.21841e-17  1.02578e-16
  7.58473e-16  4.34556e-15  2.68404e-14  1.58916e-13  9.10280e-13  4.91491e-12
  2.46031e-11  1.11148e-10  4.44572e-10  1.55606e-09  4.75363e-09  1.27478e-08
  3.03010e-08  6.45897e-08  1.25387e-07  2.26797e-07  3.94332e-07  6.80671e-07
  1.18800e-06  2.08574e-06  3.60014e-06  5.94791e-06  9.24629e-06  1.37362e-05
  2.16805e-05  4.46083e-05  1.17190e-04  2.81151e-04  4.72823e-04  4.97931e-04
  3.11871e-04  1.84783e-04  5.37906e-04  1.41685e-03  1.82669e-03  1.20208e-03
  4.88090e-04  2.13162e-04  1.42238e-04  1.32004e-04  2.86669e-04  5.20087e-04
  5.08959e-04  2.80493e-04  1.03052e-04  7.85320e-05  1.89512e-04  3.90130e-04
  6.18751e-04  8.19271e-04  9.77685e-04  1.03519e-03  9.02099e-04  6.68249e-04
  4.50680e-04  3.03945e-04  2.50922e-04  2.70315e-04  3.16432e-04  3.58084e-04
  3.83497e-04  3.82441e-04  3.47416e-04  2.84449e-04  2.10768e-04  1.43232e-04
  0.00000e+00  0.00000e+00  0.00000e+00  0.00000e+00  0.00000e+00  0.00000e+00
  0.00000e+00  0.00000e+00  0.00000e+00  0.00000e+00  0.00000e+00  0.00000e+00
  0.00000e+00  0.00000e+00  0.00000e+00  0.00000e+00  1.45397e-17  1.23343e-16
  5.94079e-16  4.91285e-15  3.09233e-14  1.80417e-13  1.03605e-12  5.61274e-12
  2.80219e-11  1.25749e-10  4.97290e-10  1.71515e-09  5.15484e-09  1.35964e-08
  3.17985e-08  6.67385e-08  1.27918e-07  2.30231e-07  4.04201e-07  7.17482e-07
  1.30813e-06  2.42580e-06  4.46959e-06  8.00817e-06  1.38022e-05  2.29730e-05
  3.79386e-05  6.71135e-05  1.41839e-04  3.15038e-04  5.48428e-04  7.14482e-04
  5.23057e-04  2.22226e-04  1.59653e-04  3.09210e-04  4.07954e-04  3.31440e-04
  2.42160e-04  2.41914e-04  2.22519e-04  1.26679e-04  1.97146e-04  7.40702e-04
  1.12156e-03  6.64043e-04  2.22731e-04  6.96575e-05  1.13344e-04  2.53522e-04
  4.17067e-04  5.50947e-04  6.26830e-04  6.30735e-04  5.58841e-04  4.37165e-04
  3.12941e-04  2.31202e-04  2.14109e-04  2.47918e-04  2.98320e-04  3.40105e-04
  3.63455e-04  3.61390e-04  3.29026e-04  2.71476e-04  2.03338e-04  1.39794e-04
  0.00000e+00  0.00000e+00  0.00000e+00  0.00000e+00  0.00000e+00  0.00000e+00
  0.00000e+00  0.00000e+00  0.00000e+00  0.00000e+00  0.00000e+00  0.00000e+00
  0.00000e+00  0.00000e+00  0.00000e+00  0.00000e+00  1.63065e-17  1.47266e-16
  6.69452e-16  5.42651e-15  3.36890e-14  1.96267e-13  1.13478e-12  6.16558e-12
  3.07605e-11  1.37331e-10  5.39311e-10  1.84135e-09  5.46646e-09  1.42192e-08
  3.27555e-08  6.77074e-08  1.28165e-07  2.29822e-07  4.08261e-07  7.46469e-07
  1.42200e-06  2.78282e-06  5.46668e-06  1.06050e-05  2.02207e-05  3.79101e-05
  6.88243e-05  1.12026e-04  1.29272e-04  4.42023e-05  6.97614e-05  1.88724e-04
  4.77967e-04  2.28698e-04  5.30306e-05  2.90886e-05  7.10979e-05  1.32781e-04
  2.25088e-04  3.34421e-04  3.16251e-04  2.60254e-05  5.70184e-04  2.03226e-05
  1.54233e-03  1.08245e-03  3.65516e-04  8.92163e-05  8.27405e-05  1.87980e-04
  3.14308e-04  4.08148e-04  4.46211e-04  4.30149e-04  3.73266e-04  2.93333e-04
  2.15251e-04  1.68394e-04  1.69923e-04  2.10771e-04  2.64459e-04  3.09097e-04
  3.34891e-04  3.36318e-04  3.09803e-04  2.59307e-04  1.97244e-04  1.37636e-04
  0.00000e+00  0.00000e+00  0.00000e+00  0.00000e+00  0.00000e+00  0.00000e+00
  0.00000e+00  0.00000e+00  0.00000e+00  0.00000e+00  0.00000e+00  0.00000e+00
  0.00000e+00  0.00000e+00  0.00000e+00  0.00000e+00  1.71577e-17  1.56796e-16
  7.79836e-16  5.67828e-15  3.36371e-14  2.04600e-13  1.19635e-12  6.47991e-12
  3.23404e-11  1.44339e-10  5.65340e-10  1.92086e-09  5.65960e-09  1.45655e-08
  3.30919e-08  6.73125e-08  1.25560e-07  2.23590e-07  4.00142e-07  7.49133e-07
  1.47967e-06  3.02784e-06  6.26893e-06  1.29566e-05  2.67154e-05  5.51283e-05
  1.11922e-04  2.03035e-04  2.22221e-04  4.48340e-06  7.42751e-04  1.13386e-05
  2.30518e-04  1.68620e-04  6.36399e-05  5.37949e-05  1.16930e-04  2.16939e-04
  3.32139e-04  4.32862e-04  3.85352e-04  4.05121e-05  6.22429e-04  4.63374e-05
  1.76425e-03  1.20792e-03  4.10945e-04  1.02694e-04  8.26248e-05  1.77090e-04
  2.90178e-04  3.68205e-04  3.90922e-04  3.64993e-04  3.07739e-04  2.36105e-04
  1.69782e-04  1.32724e-04  1.39866e-04  1.83927e-04  2.41946e-04  2.93470e-04
  3.27322e-04  3.35977e-04  3.14476e-04  2.66296e-04  2.04303e-04  1.43483e-04
  0.00000e+00  0.00000e+00  0.00000e+00  0.00000e+00  0.00000e+00  0.00000e+00
  0.00000e+00  0.00000e+00  0.00000e+00  0.00000e+00  0.00000e+00  0.00000e+00
  0.00000e+00  0.00000e+00  0.00000e+00  0.00000e+00  1.69340e-17  2.12069e-16
  8.12973e-16  5.03993e-15  3.36042e-14  2.04507e-13  1.20125e-12  6.52866e-12
  3.25916e-11  1.45922e-10  5.72682e-10  1.94692e-09  5.72247e-09  1.46214e-08
  3.27955e-08  6.55356e-08  1.19905e-07  2.10439e-07  3.75572e-07  7.11402e-07
  1.43821e-06  3.03402e-06  6.50552e-06  1.39730e-05  3.00257e-05  6.47112e-05
  1.37882e-04  2.69763e-04  3.77804e-04  1.47510e-04  3.91877e-06  4.08580e-05
  1.17424e-04  1.11893e-04  9.51068e-05  1.38762e-04  2.33707e-04  3.34634e-04
  4.06647e-04  4.30669e-04  3.54753e-04  1.81802e-04  2.35075e-04  1.03932e-03
  1.55226e-03  9.08412e-04  3.17701e-04  9.56366e-05  1.01242e-04  2.02892e-04
  3.16726e-04  3.91045e-04  4.06902e-04  3.73452e-04  3.09841e-04  2.33558e-04
  1.65073e-04  1.30582e-04  1.46652e-04  2.04461e-04  2.77562e-04  3.42870e-04
  3.87401e-04  4.00701e-04  3.74919e-04  3.14779e-04  2.38232e-04  1.64805e-04
  0.00000e+00  0.00000e+00  0.00000e+00  0.00000e+00  0.00000e+00  0.00000e+00
  0.00000e+00  0.00000e+00  0.00000e+00  0.00000e+00  0.00000e+00  0.00000e+00
  0.00000e+00  0.00000e+00  0.00000e+00  0.00000e+00  1.56798e-17  2.17305e-16
  7.73923e-16  4.93429e-15  3.17468e-14  1.96078e-13  1.15137e-12  6.29929e-12
  3.16181e-11  1.42326e-10  5.62355e-10  1.92284e-09  5.66390e-09  1.44158e-08
  3.19531e-08  6.25978e-08  1.11643e-07  1.91025e-07  3.35057e-07  6.31899e-07
  1.28698e-06  2.75437e-06  6.00201e-06  1.30583e-05  2.81829e-05  6.01803e-05
  1.25095e-04  2.39206e-04  3.67446e-04  3.64533e-04  2.28781e-04  1.38041e-04
  9.87954e-05  8.50570e-05  1.02251e-04  1.69065e-04  2.68096e-04  3.46636e-04
  3.66949e-04  3.28702e-04  2.47879e-04  2.14878e-04  4.37197e-04  8.19303e-04
  8.20173e-04  4.67466e-04  1.79020e-04  8.40365e-05  1.30709e-04  2.45039e-04
  3.62213e-04  4.34064e-04  4.43024e-04  4.01277e-04  3.29969e-04  2.47293e-04
  1.77759e-04  1.56454e-04  2.05613e-04  3.09989e-04  4.26868e-04  5.18241e-04
  5.68935e-04  5.74946e-04  5.26320e-04  4.28761e-04  3.12662e-04  2.08228e-04
  0.00000e+00  0.00000e+00  0.00000e+00  0.00000e+00  0.00000e+00  0.00000e+00
  0.00000e+00  0.00000e+00  0.00000e+00  0.00000e+00  0.00000e+00  0.00000e+00
  0.00000e+00  0.00000e+00  0.00000e+00  0.00000e+00  1.36418e-17  2.18213e-16
  7.59494e-16  4.66406e-15  2.91179e-14  1.83426e-13  1.07454e-12  5.88649e-12
  2.97385e-11  1.35005e-10  5.38910e-10  1.86084e-09  5.51440e-09  1.40173e-08
  3.07362e-08  5.89334e-08  1.01839e-07  1.67846e-07  2.84433e-07  5.24296e-07
  1.05740e-06  2.25945e-06  4.91962e-06  1.06184e-05  2.23989e-05  4.57567e-05
  8.88500e-05  1.56819e-04  2.31594e-04  2.57992e-04  2.06908e-04  1.30499e-04
  8.09360e-05  6.63502e-05  8.51210e-05  1.38450e-04  2.07669e-04  2.51862e-04
  2.45908e-04  1.99818e-04  1.42718e-04  1.28473e-04  2.10943e-04  3.15984e-04
  2.96951e-04  1.78356e-04  8.68905e-05  8.36541e-05  1.61040e-04  2.81665e-04
  3.96362e-04  4.61765e-04  4.62659e-04  4.13535e-04  3.35907e-04  2.49101e-04
  1.86436e-04  1.99265e-04  3.21427e-04  5.30135e-04  7.57284e-04  9.09528e-04
  9.28581e-04  8.89905e-04  7.98198e-04  6.29675e-04  4.37920e-04  2.77256e-04
  0.00000e+00  0.00000e+00  0.00000e+00  0.00000e+00  0.00000e+00  0.00000e+00
  0.00000e+00  0.00000e+00  0.00000e+00  0.00000e+00  0.00000e+00  0.00000e+00
  0.00000e+00  0.00000e+00  0.00000e+00  0.00000e+00  1.11411e-17  2.14561e-16
  7.34356e-16  4.27072e-15  2.63612e-14  1.67736e-13  9.82196e-13  5.39645e-12
  2.74598e-11  1.25885e-10  5.08781e-10  1.77810e-09  5.31277e-09  1.35137e-08
  2.93573e-08  5.50900e-08  9.18931e-08  1.44428e-07  2.32631e-07  4.11309e-07
  8.07239e-07  1.69635e-06  3.63995e-06  7.68307e-06  1.55912e-05  2.99624e-05
  5.35099e-05  8.58509e-05  1.17358e-04  1.28883e-04  1.10696e-04  7.88927e-05
  5.68374e-05  5.43312e-05  7.15806e-05  1.03374e-04  1.33997e-04  1.44035e-04
  1.29224e-04  1.00845e-04  7.28989e-05  6.08895e-05  7.40244e-05  9.19320e-05
  8.37576e-05  5.75460e-05  5.10542e-05  9.15548e-05  1.80804e-04  2.96825e-04
  4.01163e-04  4.57040e-04  4.52180e-04  3.99928e-04  3.19191e-04  2.32341e-04
  1.86227e-04  2.55057e-04  4.96083e-04  8.79898e-04  1.37445e-03  1.83215e-03
  1.58599e-03  1.29749e-03  1.18123e-03  9.22055e-04  6.12605e-04  3.67929e-04
  0.00000e+00  0.00000e+00  0.00000e+00  0.00000e+00  0.00000e+00  0.00000e+00
  0.00000e+00  0.00000e+00  0.00000e+00  0.00000e+00  0.00000e+00  0.00000e+00
  0.00000e+00  0.00000e+00  0.00000e+00  0.00000e+00  1.88288e-17  2.08097e-16
  6.97080e-16  3.89635e-15  2.48325e-14  1.50758e-13  8.92280e-13  4.92636e-12
  2.52576e-11  1.16838e-10  4.77939e-10  1.69020e-09  5.09186e-09  1.29764e-08
  2.79825e-08  5.15173e-08  8.30468e-08  1.24051e-07  1.88039e-07  3.14311e-07
  5.91274e-07  1.20598e-06  2.52382e-06  5.16677e-06  1.00174e-05  1.80150e-05
  2.95086e-05  4.29891e-05  5.39792e-05  5.67592e-05  5.02075e-05  4.11838e-05
  3.91795e-05  4.91811e-05  6.92992e-05  8.98130e-05  9.65563e-05  8.44157e-05
  6.39557e-05  4.71086e-05  3.59948e-05  2.87796e-05  2.51603e-05  2.31537e-05
  2.03887e-05  2.26064e-05  4.41107e-05  9.78490e-05  1.84877e-04  2.88651e-04
  3.78200e-04  4.23819e-04  4.15753e-04  3.64387e-04  2.86195e-04  2.07742e-04
  1.88940e-04  3.37578e-04  7.93436e-04  1.49975e-03  2.19893e-03  3.70746e-03
  2.91942e-03  1.56239e-03  1.57579e-03  1.26418e-03  8.08376e-04  4.63211e-04
  0.00000e+00  0.00000e+00  0.00000e+00  0.00000e+00  0.00000e+00  0.00000e+00
  0.00000e+00  0.00000e+00  0.00000e+00  0.00000e+00  0.00000e+00  0.00000e+00
  0.00000e+00  0.00000e+00  0.00000e+00  0.00000e+00  1.74203e-17  1.72535e-16
  6.46541e-16  3.52932e-15  2.27962e-14  1.37994e-13  8.17632e-13  4.52681e-12
  2.33666e-11  1.09019e-10  4.49806e-10  1.60559e-09  4.86919e-09  1.24301e-08
  2.66733e-08  4.84128e-08  7.59435e-08  1.08594e-07  1.55487e-07  2.45249e-07
  4.39490e-07  8.63932e-07  1.75539e-06  3.48302e-06  6.46962e-06  1.09407e-05
  1.65028e-05  2.17781e-05  2.46820e-05  2.39105e-05  2.09298e-05  2.01855e-05
  2.66047e-05  4.22830e-05  6.35445e-05  7.95504e-05  7.82050e-05  5.94722e-05
  3.74765e-05  2.41450e-05  1.88912e-05  1.57933e-05  1.22904e-05  9.44219e-06
  9.81973e-06  1.88454e-05  4.56858e-05  9.88369e-05  1.78144e-04  2.69053e-04
  3.45327e-04  3.82490e-04  3.72593e-04  3.24482e-04  2.54250e-04  1.90711e-04
  2.01080e-04  4.40129e-04  1.30467e-03  3.09642e-03  1.30314e-03  2.32866e-03
  1.86965e-03  1.46305e-03  1.83478e-03  1.54065e-03  9.59567e-04  5.32458e-04
  0.00000e+00  0.00000e+00  0.00000e+00  0.00000e+00  0.00000e+00  0.00000e+00
  0.00000e+00  0.00000e+00  0.00000e+00  0.00000e+00  0.00000e+00  0.00000e+00
  0.00000e+00  0.00000e+00  0.00000e+00  0.00000e+00  5.56193e-18  1.71283e-16
  4.61122e-16  3.23610e-15  2.09127e-14  1.28872e-13  7.52855e-13  4.21314e-12
  2.18309e-11  1.02342e-10  4.24686e-10  1.52314e-09  4.63450e-09  1.18411e-08
  2.53360e-08  4.56133e-08  7.04176e-08  9.80241e-08  1.35200e-07  2.04600e-07
  3.52861e-07  6.72341e-07  1.33489e-06  2.59717e-06  4.71060e-06  7.69172e-06
  1.10145e-05  1.34950e-05  1.38017e-05  1.16889e-05  9.06953e-06  9.60417e-06
  1.67963e-05  3.17058e-05  5.05461e-05  6.38515e-05  6.20145e-05  4.57843e-05
  2.71171e-05  1.61473e-05  1.29495e-05  1.29523e-05  1.35834e-05  1.43992e-05
  1.64383e-05  2.47660e-05  4.90144e-05  9.80325e-05  1.71735e-04  2.56020e-04
  3.26149e-04  3.59766e-04  3.50310e-04  3.06954e-04  2.45237e-04  1.91279e-04
  2.08214e-04  4.60237e-04  1.47668e-03  4.02842e-03  4.38846e-04  8.04680e-03
  6.76615e-04  1.26466e-03  1.86072e-03  1.59808e-03  9.90011e-04  5.45287e-04
  0.00000e+00  0.00000e+00  0.00000e+00  0.00000e+00  0.00000e+00  0.00000e+00
  0.00000e+00  0.00000e+00  0.00000e+00  0.00000e+00  0.00000e+00  0.00000e+00
  0.00000e+00  0.00000e+00  0.00000e+00  0.00000e+00  6.54041e-18  1.68293e-16
  4.39439e-16  2.88493e-15  1.95534e-14  1.19927e-13  7.03678e-13  3.93018e-12
  2.04647e-11  9.61174e-11  3.99301e-10  1.43277e-09  4.35929e-09  1.11280e-08
  2.37697e-08  4.26736e-08  6.55777e-08  9.06276e-08  1.23634e-07  1.84346e-07
  3.12418e-07  5.85794e-07  1.15256e-06  2.24120e-06  4.08794e-06  6.73624e-06
  9.75018e-06  1.20660e-05  1.23904e-05  1.03296e-05  7.51068e-06  7.33776e-06
  1.33868e-05  2.74066e-05  4.65650e-05  6.12369e-05  6.06023e-05  4.57557e-05
  2.95271e-05  2.03352e-05  1.72599e-05  1.79249e-05  2.15790e-05  2.58398e-05
  2.83035e-05  3.35718e-05  5.40958e-05  1.01811e-04  1.77894e-04  2.67083e-04
  3.41640e-04  3.77302e-04  3.69860e-04  3.31648e-04  2.75019e-04  2.16529e-04
  2.05078e-04  3.57180e-04  9.49397e-04  2.34573e-03  3.03384e-03  2.27253e-03
  2.74852e-03  1.26192e-03  1.66178e-03  1.39613e-03  8.80523e-04  4.94756e-04
  0.00000e+00  0.00000e+00  0.00000e+00  0.00000e+00  0.00000e+00  0.00000e+00
  0.00000e+00  0.00000e+00  0.00000e+00  0.00000e+00  0.00000e+00  0.00000e+00
  0.00000e+00  0.00000e+00  0.00000e+00  0.00000e+00  7.23915e-18  1.61937e-16
  5.13279e-16  2.60045e-15  1.79566e-14  1.10513e-13  6.47993e-13  3.64095e-12
  1.89398e-11  8.90170e-11  3.69178e-10  1.32114e-09  4.00708e-09  1.02026e-08
  2.17512e-08  3.90514e-08  6.02139e-08  8.38481e-08  1.15472e-07  1.73049e-07
  2.92339e-07  5.44218e-07  1.06831e-06  2.09564e-06  3.90477e-06  6.65853e-06
  1.01226e-05  1.34182e-05  1.52008e-05  1.46624e-05  1.29498e-05  1.36194e-05
  2.18519e-05  4.30213e-05  7.73978e-05  1.08009e-04  1.06010e-04  7.55903e-05
  5.15023e-05  4.16128e-05  3.48918e-05  3.02927e-05  3.20201e-05  3.71388e-05
  3.92852e-05  4.23218e-05  6.24464e-05  1.16503e-04  2.08201e-04  3.18634e-04
  4.08533e-04  4.45155e-04  4.35516e-04  4.04184e-04  3.51378e-04  2.76612e-04
  2.16417e-04  2.54834e-04  5.05817e-04  1.08099e-03  2.06062e-03  2.84434e-03
  1.90244e-03  1.32025e-03  1.33157e-03  1.06149e-03  6.90521e-04  4.03848e-04
  0.00000e+00  0.00000e+00  0.00000e+00  0.00000e+00  0.00000e+00  0.00000e+00
  0.00000e+00  0.00000e+00  0.00000e+00  0.00000e+00  0.00000e+00  0.00000e+00
  0.00000e+00  0.00000e+00  0.00000e+00  0.00000e+00  7.52757e-18  1.51749e-16
  4.57515e-16  2.19892e-15  1.61425e-14  9.88984e-14  5.81607e-13  3.27751e-12
  1.70101e-11  7.98268e-11  3.30329e-10  1.17792e-09  3.55548e-09  9.00948e-09
  1.91468e-08  3.43750e-08  5.33461e-08  7.54167e-08  1.05944e-07  1.60857e-07
  2.71327e-07  4.99217e-07  9.70227e-07  1.90659e-06  3.61293e-06  6.36214e-06
  1.01556e-05  1.44435e-05  1.81237e-05  2.03016e-05  2.18436e-05  2.67983e-05
  4.35558e-05  8.70948e-05  1.73924e-04  2.72456e-04  2.63844e-04  1.54524e-04
  9.90427e-05  9.00313e-05  7.21322e-05  5.06925e-05  4.17296e-05  4.32163e-05
  4.48125e-05  4.90026e-05  7.54509e-05  1.47545e-04  2.74254e-04  4.29547e-04
  5.41632e-04  5.53956e-04  5.41654e-04  5.53102e-04  4.94009e-04  3.86976e-04
  2.73549e-04  2.22215e-04  3.17831e-04  5.92646e-04  9.90136e-04  1.24397e-03
  1.15478e-03  1.04607e-03  9.43209e-04  7.35566e-04  4.97800e-04  3.06257e-04
  0.00000e+00  0.00000e+00  0.00000e+00  0.00000e+00  0.00000e+00  0.00000e+00
  0.00000e+00  0.00000e+00  0.00000e+00  0.00000e+00  0.00000e+00  0.00000e+00
  0.00000e+00  0.00000e+00  0.00000e+00  0.00000e+00  7.35370e-18  1.07165e-16
  3.97328e-16  1.84681e-15  1.37785e-14  8.39578e-14  4.95746e-13  2.80212e-12
  1.45340e-11  6.82135e-11  2.81709e-10  1.00121e-09  3.00741e-09  7.57549e-09
  1.60089e-08  2.86734e-08  4.47620e-08  6.44392e-08  9.28805e-08  1.43384e-07
  2.40451e-07  4.31009e-07  8.11440e-07  1.56129e-06  2.95044e-06  5.27743e-06
  8.71559e-06  1.31195e-05  1.80120e-05  2.31305e-05  2.98759e-05  4.33921e-05
  7.58115e-05  1.55631e-04  3.45505e-04  6.46270e-04  6.36546e-04  2.69432e-04
  1.85597e-04  1.97052e-04  1.43009e-04  8.24042e-05  5.06304e-05  4.27473e-05
  4.34813e-05  5.30736e-05  9.35994e-05  1.97364e-04  3.85721e-04  6.26308e-04
  7.68512e-04  6.91218e-04  9.15061e-04  1.34688e-03  9.57950e-04  6.31953e-04
  4.32277e-04  2.71867e-04  2.43254e-04  3.50651e-04  5.20265e-04  6.51442e-04
  6.98147e-04  6.85739e-04  6.15422e-04  4.89746e-04  3.47647e-04  2.25795e-04
  0.00000e+00  0.00000e+00  0.00000e+00  0.00000e+00  0.00000e+00  0.00000e+00
  0.00000e+00  0.00000e+00  0.00000e+00  0.00000e+00  0.00000e+00  0.00000e+00
  0.00000e+00  0.00000e+00  0.00000e+00  0.00000e+00  6.74894e-18  9.86362e-17
  3.47150e-16  1.46710e-15  1.03666e-14  6.70530e-14  3.96151e-13  2.24435e-12
  1.16473e-11  5.47280e-11  2.26059e-10  8.01948e-10  2.40018e-09  6.00872e-09
  1.25997e-08  2.24516e-08  3.52352e-08  5.19614e-08  7.78059e-08  1.23589e-07
  2.06434e-07  3.54820e-07  6.24099e-07  1.12036e-06  2.01497e-06  3.52819e-06
  5.88475e-06  9.30607e-06  1.41799e-05  2.16653e-05  3.51200e-05  6.28171e-05
  1.22202e-04  2.43649e-04  4.76148e-04  8.60011e-04  7.55108e-04  2.51758e-04
  4.18942e-04  4.21186e-04  2.53859e-04  1.24854e-04  6.04884e-05  3.87394e-05
  3.77005e-05  5.48877e-05  1.13848e-04  2.58594e-04  5.36198e-04  9.33134e-04
  1.18878e-03  1.00721e-03  2.63708e-03  4.48637e-03  2.53261e-03  1.41323e-03
  8.38632e-04  4.20540e-04  2.40265e-04  2.28652e-04  2.94349e-04  3.70115e-04
  4.22507e-04  4.37275e-04  4.06486e-04  3.36988e-04  2.51193e-04  1.71389e-04
  0.00000e+00  0.00000e+00  0.00000e+00  0.00000e+00  0.00000e+00  0.00000e+00
  0.00000e+00  0.00000e+00  0.00000e+00  0.00000e+00  0.00000e+00  0.00000e+00
  0.00000e+00  0.00000e+00  0.00000e+00  0.00000e+00  5.82065e-18  8.52188e-17
  2.48672e-16  1.03881e-15  7.80616e-15  5.02759e-14  2.94738e-13  1.66819e-12
  8.69353e-12  4.08959e-11  1.69331e-10  6.01363e-10  1.79794e-09  4.48063e-09
  9.32639e-09  1.65577e-08  2.63508e-08  4.07359e-08  6.56109e-08  1.10923e-07
  1.89238e-07  3.14790e-07  5.05764e-07  7.90863e-07  1.21609e-06  1.85519e-06
  2.86691e-06  4.70773e-06  8.64028e-06  1.76600e-05  3.83569e-05  8.55537e-05
  1.92652e-04  4.11922e-04  6.37417e-04  2.07153e-04  4.55267e-04  4.29274e-05
  7.94838e-04  6.45320e-04  3.42484e-04  1.58426e-04  6.83247e-05  3.38758e-05
  3.02039e-05  5.31157e-05  1.26818e-04  3.06669e-04  6.73647e-04  1.28030e-03
  1.87886e-03  1.73890e-03  1.14722e-03  4.41977e-03  1.61732e-03  3.03593e-03
  1.47757e-03  5.99345e-04  2.68962e-04  1.85019e-04  2.03116e-04  2.51811e-04
  2.96689e-04  3.18212e-04  3.05596e-04  2.61775e-04  2.01676e-04  1.41919e-04
  0.00000e+00  0.00000e+00  0.00000e+00  0.00000e+00  0.00000e+00  0.00000e+00
  0.00000e+00  0.00000e+00  0.00000e+00  0.00000e+00  0.00000e+00  0.00000e+00
  0.00000e+00  0.00000e+00  0.00000e+00  0.00000e+00  5.12427e-18  6.94122e-17
  1.55643e-16  7.50396e-16  5.53698e-15  3.53961e-14  2.09573e-13  1.17117e-12
  6.09612e-12  2.87036e-11  1.19202e-10  4.25015e-10  1.27472e-09  3.17874e-09
  6.62318e-09  1.19108e-08  1.99196e-08  3.41503e-08  6.25743e-08  1.17584e-07
  2.14303e-07  3.67228e-07  5.84019e-07  8.55765e-07  1.14452e-06  1.38360e-06
  1.56804e-06  2.12268e-06  4.78519e-06  1.40422e-05  3.93867e-05  1.01302e-04
  2.49375e-04  5.89514e-04  1.08075e-03  2.63192e-04  3.00310e-03  6.32800e-06
  4.90354e-04  5.17545e-04  3.15704e-04  1.56781e-04  6.67208e-05  2.80819e-05
  2.22905e-05  4.50968e-05  1.20460e-04  3.08310e-04  7.05078e-04  1.40533e-03
  2.23705e-03  2.15804e-03  4.75824e-04  9.74795e-03  7.06612e-04  3.29312e-03
  1.54892e-03  6.10598e-04  2.69733e-04  1.80240e-04  1.91854e-04  2.33840e-04
  2.73406e-04  2.92440e-04  2.80916e-04  2.41182e-04  1.86448e-04  1.31696e-04
  0.00000e+00  0.00000e+00  0.00000e+00  0.00000e+00  0.00000e+00  0.00000e+00
  0.00000e+00  0.00000e+00  0.00000e+00  0.00000e+00  0.00000e+00  0.00000e+00
  0.00000e+00  0.00000e+00  0.00000e+00  0.00000e+00  4.21664e-18  4.20450e-17
  1.19089e-16  6.20535e-16  4.16109e-15  2.66024e-14  1.48324e-13  8.18149e-13
  4.22647e-12  1.98262e-11  8.23182e-11  2.94742e-10  8.90942e-10  2.25113e-09
  4.81205e-09  9.17671e-09  1.72530e-08  3.47205e-08  7.34693e-08  1.52967e-07
  3.01652e-07  5.58674e-07  9.73295e-07  1.59780e-06  2.46549e-06  3.53831e-06
  4.65453e-06  5.72252e-06  7.81434e-06  1.54948e-05  3.91293e-05  9.73406e-05
  2.25680e-04  4.81748e-04  8.05579e-04  6.48927e-04  4.86508e-04  7.56657e-04
  4.42864e-04  3.24978e-04  2.28741e-04  1.25559e-04  5.65578e-05  2.69684e-05
  2.16918e-05  3.49167e-05  9.20504e-05  2.50971e-04  5.91142e-04  1.16531e-03
  1.77173e-03  1.75916e-03  2.70369e-03  3.12319e-03  2.79308e-03  1.56347e-03
  8.85734e-04  4.35262e-04  2.33907e-04  1.91714e-04  2.21747e-04  2.69027e-04
  3.06765e-04  3.19874e-04  3.00337e-04  2.52664e-04  1.91852e-04  1.33441e-04
  0.00000e+00  0.00000e+00  0.00000e+00  0.00000e+00  0.00000e+00  0.00000e+00
  0.00000e+00  0.00000e+00  0.00000e+00  0.00000e+00  0.00000e+00  0.00000e+00
  0.00000e+00  0.00000e+00  0.00000e+00  0.00000e+00  9.93230e-19  3.24691e-17
  9.91661e-17  5.40873e-16  3.68547e-15  2.21819e-14  1.20285e-13  6.45968e-13
  3.26936e-12  1.51153e-11  6.20192e-11  2.21533e-10  6.76412e-10  1.76156e-09
  4.00991e-09  8.54240e-09  1.86307e-08  4.28457e-08  9.88961e-08  2.18243e-07
  4.54984e-07  9.03691e-07  1.73048e-06  3.22161e-06  5.83442e-06  1.01383e-05
  1.63475e-05  2.32956e-05  2.85375e-05  3.30958e-05  4.69186e-05  8.38338e-05
  1.53039e-04  2.48983e-04  3.18154e-04  3.88007e-04  8.28925e-04  9.73522e-04
  5.31325e-04  2.80316e-04  1.71526e-04  9.45189e-05  5.84721e-05  6.22585e-05
  6.46317e-05  4.98925e-05  6.03105e-05  1.59830e-04  3.99647e-04  7.77624e-04
  1.12537e-03  1.15547e-03  1.56063e-03  2.28838e-03  1.19377e-03  5.56536e-04
  4.16786e-04  2.78252e-04  2.04337e-04  2.13431e-04  2.64488e-04  3.19350e-04
  3.57390e-04  3.64768e-04  3.34800e-04  2.75329e-04  2.04646e-04  1.39656e-04
  0.00000e+00  0.00000e+00  0.00000e+00  0.00000e+00  0.00000e+00  0.00000e+00
  0.00000e+00  0.00000e+00  0.00000e+00  0.00000e+00  0.00000e+00  0.00000e+00
  0.00000e+00  0.00000e+00  0.00000e+00  0.00000e+00  1.34514e-18  2.69962e-17
  1.08229e-16  6.06532e-16  4.07310e-15  2.24868e-14  1.22084e-13  6.45810e-13
  3.18438e-12  1.43467e-11  5.75973e-11  2.02568e-10  6.21434e-10  1.67524e-09
  4.09914e-09  9.66316e-09  2.31649e-08  5.64230e-08  1.34149e-07  3.03403e-07
  6.54151e-07  1.36553e-06  2.80442e-06  5.72723e-06  1.16340e-05  2.30907e-05
  4.28642e-05  6.92237e-05  8.89994e-05  8.77265e-05  7.82308e-05  8.27058e-05
  9.89719e-05  1.13787e-04  1.26032e-04  2.05993e-04  4.22054e-04  5.24765e-04
  3.98009e-04  2.56508e-04  1.56622e-04  9.01626e-05  1.15331e-04  2.22512e-04
  2.55612e-04  1.63808e-04  6.94306e-05  7.99242e-05  2.21789e-04  4.56526e-04
  6.68789e-04  7.16907e-04  6.65620e-04  6.04387e-04  4.24803e-04  3.15804e-04
  2.64440e-04  2.11722e-04  1.98764e-04  2.37401e-04  2.99915e-04  3.58648e-04
  3.96402e-04  3.98838e-04  3.60278e-04  2.91616e-04  2.13634e-04  1.43965e-04
  0.00000e+00  0.00000e+00  0.00000e+00  0.00000e+00  0.00000e+00  0.00000e+00
  0.00000e+00  0.00000e+00  0.00000e+00  0.00000e+00  0.00000e+00  0.00000e+00
  0.00000e+00  0.00000e+00  0.00000e+00  0.00000e+00  1.70958e-18  2.55196e-17
  1.33127e-16  7.69729e-16  4.92049e-15  2.64872e-14  1.44877e-13  7.62646e-13
  3.72170e-12  1.64362e-11  6.45927e-11  2.23278e-10  6.82085e-10  1.87292e-09
  4.77405e-09  1.17907e-08  2.91044e-08  7.14711e-08  1.70299e-07  3.88592e-07
  8.55278e-07  1.84771e-06  3.98851e-06  8.71218e-06  1.92870e-05  4.24946e-05
  8.88242e-05  1.60889e-04  2.17864e-04  1.88848e-04  1.21534e-04  9.15117e-05
  7.48300e-05  6.10482e-05  6.85535e-05  1.29819e-04  2.40268e-04  3.15266e-04
  3.10415e-04  2.67173e-04  1.97704e-04  1.21899e-04  2.25556e-04  5.85539e-04
  7.52232e-04  4.92151e-04  1.74822e-04  4.80902e-05  1.03181e-04  2.54789e-04
  4.03735e-04  4.66226e-04  4.34095e-04  3.65394e-04  3.02318e-04  2.55846e-04
  2.14807e-04  1.87999e-04  1.99640e-04  2.49742e-04  3.14991e-04  3.72899e-04
  4.07527e-04  4.05309e-04  3.62506e-04  2.91355e-04  2.12506e-04  1.42842e-04
  0.00000e+00  0.00000e+00  0.00000e+00  0.00000e+00  0.00000e+00  0.00000e+00
  0.00000e+00  0.00000e+00  0.00000e+00  0.00000e+00  0.00000e+00  0.00000e+00
  0.00000e+00  0.00000e+00  0.00000e+00  0.00000e+00  2.04285e-18  2.86910e-17
  1.63702e-16  9.64680e-16  5.76999e-15  3.19500e-14  1.76299e-13  9.26534e-13
  4.50522e-12  1.97466e-11  7.67804e-11  2.62441e-10  7.96464e-10  2.19220e-09
  5.64005e-09  1.40210e-08  3.44331e-08  8.35010e-08  1.97175e-07  4.50254e-07
  1.00226e-06  2.21218e-06  4.93131e-06  1.12621e-05  2.64531e-05  6.29055e-05
  1.44343e-04  2.86689e-04  3.82942e-04  1.96005e-04  4.91030e-05  5.99802e-05
  5.84102e-05  4.07213e-05  4.54487e-05  9.13385e-05  1.64847e-04  2.31626e-04
  2.78772e-04  3.14568e-04  3.01042e-04  1.62938e-04  1.05032e-04  4.96100e-04
  1.29154e-03  1.03021e-03  3.83498e-04  7.13613e-05  4.87021e-05  1.56658e-04
  2.81116e-04  3.54053e-04  3.59476e-04  3.24003e-04  2.77982e-04  2.32495e-04
  1.92874e-04  1.74715e-04  1.92882e-04  2.43097e-04  3.05052e-04  3.58441e-04
  3.88195e-04  3.83251e-04  3.41888e-04  2.75435e-04  2.02040e-04  1.36777e-04
  0.00000e+00  0.00000e+00  0.00000e+00  0.00000e+00  0.00000e+00  0.00000e+00
  0.00000e+00  0.00000e+00  0.00000e+00  0.00000e+00  0.00000e+00  0.00000e+00
  0.00000e+00  0.00000e+00  0.00000e+00  0.00000e+00  2.28735e-18  3.18374e-17
  1.89582e-16  1.12819e-15  6.60406e-15  3.56662e-14  2.03148e-13  1.06756e-12
  5.19209e-12  2.27173e-11  8.79791e-11  2.99306e-10  9.03763e-10  2.47605e-09
  6.33362e-09  1.55657e-08  3.75078e-08  8.90578e-08  2.07115e-07  4.70116e-07
  1.04872e-06  2.33397e-06  5.27311e-06  1.22720e-05  2.95737e-05  7.27849e-05
  1.74422e-04  3.58433e-04  4.14016e-04  4.76132e-06  6.04483e-04  3.30262e-06
  3.99373e-05  3.02346e-05  2.83071e-05  5.84165e-05  1.08677e-04  1.65208e-04
  2.35153e-04  3.26683e-04  3.76090e-04  1.71198e-04  2.03446e-04  1.01188e-03
  9.70529e-04  1.44921e-03  5.79912e-04  1.16611e-04  4.35417e-05  1.36084e-04
  2.58648e-04  3.41877e-04  3.64734e-04  3.40583e-04  2.92791e-04  2.38405e-04
  1.91726e-04  1.69553e-04  1.82700e-04  2.25559e-04  2.79909e-04  3.27080e-04
  3.53146e-04  3.48926e-04  3.13165e-04  2.54940e-04  1.89368e-04  1.29820e-04
  0.00000e+00  0.00000e+00  0.00000e+00  0.00000e+00  0.00000e+00  0.00000e+00
  0.00000e+00  0.00000e+00  0.00000e+00  0.00000e+00  0.00000e+00  0.00000e+00
  0.00000e+00  0.00000e+00  0.00000e+00  0.00000e+00  2.40534e-18  3.27601e-17
  2.34170e-16  1.21425e-15  7.03080e-15  3.78653e-14  2.12961e-13  1.13508e-12
  5.52685e-12  2.42127e-11  9.37843e-11  3.18843e-10  9.59984e-10  2.61398e-09
  6.61188e-09  1.59569e-08  3.75158e-08  8.67953e-08  1.97685e-07  4.42768e-07
  9.80039e-07  2.16874e-06  4.86826e-06  1.12256e-05  2.66933e-05  6.44869e-05
  1.50543e-04  2.96764e-04  3.13650e-04  6.26834e-06  2.79360e-04  3.08319e-06
  3.86405e-05  2.24004e-05  1.63135e-05  3.74530e-05  6.50812e-05  9.41126e-05
  1.49796e-04  2.37089e-04  2.75728e-04  1.09267e-04  5.33900e-05  9.31626e-04
  1.03102e-03  1.48092e-03  6.00684e-04  1.37407e-04  6.91745e-05  1.69582e-04
  3.01665e-04  3.93722e-04  4.21245e-04  3.94575e-04  3.37060e-04  2.69250e-04
  2.09638e-04  1.76770e-04  1.80623e-04  2.14618e-04  2.61297e-04  3.03700e-04
  3.29052e-04  3.28155e-04  2.98220e-04  2.45953e-04  1.84817e-04  1.27873e-04
  0.00000e+00  0.00000e+00  0.00000e+00  0.00000e+00  0.00000e+00  0.00000e+00
  0.00000e+00  0.00000e+00  0.00000e+00  0.00000e+00  0.00000e+00  0.00000e+00
  0.00000e+00  0.00000e+00  0.00000e+00  0.00000e+00  2.37508e-18  3.07838e-17
  2.22345e-16  1.18996e-15  6.90587e-15  3.74962e-14  2.08393e-13  1.10279e-12
  5.40592e-12  2.37650e-11  9.22756e-11  3.14311e-10  9.45453e-10  2.55978e-09
  6.39401e-09  1.51181e-08  3.45819e-08  7.76506e-08  1.72177e-07  3.77468e-07
  8.20476e-07  1.78094e-06  3.89858e-06  8.67878e-06  1.96474e-05  4.44049e-05
  9.51090e-05  1.71370e-04  1.97693e-04  9.12371e-05  4.43437e-05  6.04825e-05
  4.47984e-05  1.43445e-05  2.16226e-05  5.72697e-05  7.03251e-05  5.34902e-05
  6.22765e-05  1.07444e-04  1.09883e-04  4.05542e-05  1.24458e-04  5.61367e-04
  1.36677e-03  1.08469e-03  4.33124e-04  1.26133e-04  1.13427e-04  2.34779e-04
  3.76914e-04  4.71301e-04  4.93844e-04  4.57822e-04  3.88814e-04  3.07745e-04
  2.34775e-04  1.92046e-04  1.91100e-04  2.23347e-04  2.69750e-04  3.13979e-04
  3.43413e-04  3.47343e-04  3.19809e-04  2.65514e-04  1.99369e-04  1.37135e-04
  0.00000e+00  0.00000e+00  0.00000e+00  0.00000e+00  0.00000e+00  0.00000e+00
  0.00000e+00  0.00000e+00  0.00000e+00  0.00000e+00  0.00000e+00  0.00000e+00
  0.00000e+00  0.00000e+00  0.00000e+00  0.00000e+00  2.19617e-18  2.73312e-17
  1.71967e-16  1.08660e-15  6.31181e-15  3.36137e-14  1.87082e-13  9.90929e-13
  4.86730e-12  2.14613e-11  8.38160e-11  2.86726e-10  8.63707e-10  2.32771e-09
  5.74420e-09  1.32977e-08  2.95466e-08  6.41631e-08  1.37667e-07  2.92989e-07
  6.19297e-07  1.30341e-06  2.74312e-06  5.78958e-06  1.21998e-05  2.51440e-05
  4.83849e-05  8.02088e-05  1.03844e-04  1.06812e-04  1.04169e-04  8.09509e-05
  3.44632e-05  1.05570e-05  4.91959e-05  1.24227e-04  1.40802e-04  7.51837e-05
  2.51873e-05  3.16756e-05  3.30241e-05  3.77396e-05  2.27509e-04  6.18583e-04
  7.87496e-04  5.37227e-04  2.33462e-04  1.15229e-04  1.67905e-04  3.07164e-04
  4.50602e-04  5.37635e-04  5.48630e-04  5.01844e-04  4.23281e-04  3.31089e-04
  2.46937e-04  1.99856e-04  2.04805e-04  2.49789e-04  3.15607e-04  3.82599e-04
  4.25013e-04  4.33774e-04  4.02855e-04  3.32554e-04  2.44516e-04  1.63467e-04
  0.00000e+00  0.00000e+00  0.00000e+00  0.00000e+00  0.00000e+00  0.00000e+00
  0.00000e+00  0.00000e+00  0.00000e+00  0.00000e+00  0.00000e+00  0.00000e+00
  0.00000e+00  0.00000e+00  0.00000e+00  0.00000e+00  1.90742e-18  2.27449e-17
  1.45824e-16  9.68956e-16  5.30473e-15  2.76301e-14  1.54849e-13  8.17873e-13
  4.03387e-12  1.78792e-11  7.03689e-11  2.42528e-10  7.33295e-10  1.97192e-09
  4.81360e-09  1.09176e-08  2.35485e-08  4.93264e-08  1.01873e-07  2.08943e-07
  4.26020e-07  8.62615e-07  1.73317e-06  3.44906e-06  6.75109e-06  1.27750e-05
  2.26768e-05  3.64746e-05  5.24092e-05  6.79027e-05  7.42096e-05  5.63868e-05
  2.21267e-05  1.24504e-05  7.11224e-05  1.74082e-04  2.03857e-04  1.17030e-04
  3.04162e-05  1.16358e-05  1.40283e-05  2.27662e-05  9.84684e-05  2.28001e-04
  2.73734e-04  2.00162e-04  1.21278e-04  1.25702e-04  2.19753e-04  3.62569e-04
  4.95438e-04  5.68275e-04  5.67340e-04  5.12535e-04  4.26050e-04  3.22726e-04
  2.28962e-04  1.84571e-04  2.06437e-04  2.75177e-04  4.10474e-04  5.88415e-04
  6.37243e-04  6.20306e-04  5.79763e-04  4.71731e-04  3.32762e-04  2.11630e-04
  0.00000e+00  0.00000e+00  0.00000e+00  0.00000e+00  0.00000e+00  0.00000e+00
  0.00000e+00  0.00000e+00  0.00000e+00  0.00000e+00  0.00000e+00  0.00000e+00
  0.00000e+00  0.00000e+00  0.00000e+00  0.00000e+00  1.55238e-18  1.81904e-17
  1.16043e-16  7.66426e-16  4.10502e-15  2.11867e-14  1.18549e-13  6.24257e-13
  3.07462e-12  1.37630e-11  5.46617e-11  1.90305e-10  5.79653e-10  1.55986e-09
  3.77687e-09  8.40813e-09  1.76205e-08  3.55751e-08  7.05253e-08  1.38779e-07
  2.71765e-07  5.28420e-07  1.01667e-06  1.92832e-06  3.58671e-06  6.48774e-06
  1.12947e-05  1.87648e-05  2.94029e-05  4.15913e-05  4.81686e-05  3.96520e-05
  1.88552e-05  1.19573e-05  5.47954e-05  1.35625e-04  1.64600e-04  1.00403e-04
  2.94977e-05  9.57679e-06  9.85138e-06  8.59466e-06  2.30323e-05  5.55081e-05
  7.63533e-05  7.74443e-05  9.05234e-05  1.47854e-04  2.54391e-04  3.85999e-04
  4.99776e-04  5.56975e-04  5.47994e-04  4.88650e-04  3.94780e-04  2.81044e-04
  1.84307e-04  1.64671e-04  2.51052e-04  3.81848e-04  7.61581e-04  1.52084e-03
  1.25747e-03  9.27937e-04  8.91861e-04  7.13334e-04  4.73487e-04  2.82159e-04
  0.00000e+00  0.00000e+00  0.00000e+00  0.00000e+00  0.00000e+00  0.00000e+00
  0.00000e+00  0.00000e+00  0.00000e+00  0.00000e+00  0.00000e+00  0.00000e+00
  0.00000e+00  0.00000e+00  0.00000e+00  0.00000e+00  1.18807e-18  1.35295e-17
  8.81556e-17  5.59069e-16  3.04028e-15  1.51392e-14  8.39236e-14  4.40281e-13
  2.17304e-12  9.78092e-12  3.92862e-11  1.38559e-10  4.26564e-10  1.15358e-09
  2.78084e-09  6.09777e-09  1.24514e-08  2.42853e-08  4.62897e-08  8.75315e-08
  1.65142e-07  3.10753e-07  5.81965e-07  1.08309e-06  2.00182e-06  3.66995e-06
  6.64224e-06  1.17049e-05  1.94561e-05  2.89049e-05  3.58034e-05  3.40453e-05
  2.22550e-05  1.13267e-05  2.05122e-05  4.92057e-05  5.98933e-05  3.50145e-05
  1.19462e-05  1.10551e-05  1.27523e-05  6.78413e-06  3.83865e-06  1.18792e-05
  2.78283e-05  5.15331e-05  9.34643e-05  1.65166e-04  2.66300e-04  3.78470e-04
  4.69650e-04  5.11247e-04  4.95801e-04  4.33347e-04  3.35419e-04  2.20810e-04
  1.43835e-04  2.23815e-04  6.67843e-04  1.46243e-03  2.21011e-03  3.86044e-03
  2.48650e-03  1.26485e-03  1.39215e-03  1.07007e-03  6.55771e-04  3.64520e-04
  0.00000e+00  0.00000e+00  0.00000e+00  0.00000e+00  0.00000e+00  0.00000e+00
  0.00000e+00  0.00000e+00  0.00000e+00  0.00000e+00  0.00000e+00  0.00000e+00
  0.00000e+00  0.00000e+00  0.00000e+00  0.00000e+00  8.54516e-19  5.30187e-18
  6.18177e-17  3.50624e-16  2.06479e-15  1.01131e-14  5.49731e-14  2.88729e-13
  1.41750e-12  6.41774e-12  2.60915e-11  9.34243e-11  2.91840e-10  7.96705e-10
  1.92215e-09  4.17269e-09  8.34614e-09  1.58195e-08  2.92251e-08  5.36997e-08
  9.91321e-08  1.84429e-07  3.46272e-07  6.56957e-07  1.25861e-06  2.42041e-06
  4.60355e-06  8.44793e-06  1.44692e-05  2.22779e-05  2.97146e-05  3.31582e-05
  3.00179e-05  2.22223e-05  1.58937e-05  1.32787e-05  9.67306e-06  8.69744e-06
  1.96731e-05  3.23118e-05  3.04212e-05  1.72421e-05  6.92247e-06  8.30512e-06
  2.31368e-05  5.27534e-05  1.01516e-04  1.73062e-04  2.63237e-04  3.55558e-04
  4.24721e-04  4.49598e-04  4.25279e-04  3.59972e-04  2.65295e-04  1.65266e-04
  1.31508e-04  3.73153e-04  1.54481e-03  4.11314e-03  4.98083e-04  6.64863e-03
  9.95586e-04  1.67488e-03  2.07096e-03  1.44685e-03  8.20005e-04  4.31808e-04
  0.00000e+00  0.00000e+00  0.00000e+00  0.00000e+00  0.00000e+00  0.00000e+00
  0.00000e+00  0.00000e+00  0.00000e+00  0.00000e+00  0.00000e+00  0.00000e+00
  0.00000e+00  0.00000e+00  0.00000e+00  0.00000e+00  0.00000e+00  3.54567e-18
  4.07089e-17  2.32874e-16  1.20182e-15  6.07548e-15  3.33757e-14  1.73882e-13
  8.52002e-13  3.88461e-12  1.59773e-11  5.81932e-11  1.85039e-10  5.12512e-10
  1.24512e-09  2.69346e-09  5.31628e-09  9.88730e-09  1.79607e-08  3.27719e-08
  6.08887e-08  1.15578e-07  2.24143e-07  4.43108e-07  8.86167e-07  1.76702e-06
  3.44178e-06  6.39736e-06  1.10931e-05  1.76068e-05  2.52884e-05  3.29388e-05
  3.99268e-05  4.75413e-05  5.77516e-05  6.75015e-05  6.97324e-05  7.36296e-05
  9.19502e-05  9.84368e-05  7.44913e-05  4.04683e-05  1.79111e-05  1.35150e-05
  2.68701e-05  5.78921e-05  1.08323e-04  1.78444e-04  2.61597e-04  3.40744e-04
  3.92603e-04  4.00543e-04  3.65110e-04  2.98657e-04  2.14236e-04  1.34871e-04
  1.29950e-04  3.99300e-04  1.50647e-03  3.32871e-03  2.14896e-04  1.36109e-02
  7.67161e-04  2.24213e-03  2.38558e-03  1.57486e-03  8.69707e-04  4.51494e-04
  0.00000e+00  0.00000e+00  0.00000e+00  0.00000e+00  0.00000e+00  0.00000e+00
  0.00000e+00  0.00000e+00  0.00000e+00  0.00000e+00  0.00000e+00  0.00000e+00
  0.00000e+00  0.00000e+00  0.00000e+00  0.00000e+00  0.00000e+00  2.23307e-18
  2.39727e-17  1.44117e-16  7.17102e-16  3.46498e-15  1.88022e-14  9.69419e-14
  4.73837e-13  2.16450e-12  9.00677e-12  3.33570e-11  1.08299e-10  3.05632e-10
  7.52566e-10  1.63523e-09  3.21440e-09  5.93863e-09  1.08075e-08  2.01200e-08
  3.88071e-08  7.71049e-08  1.56223e-07  3.19714e-07  6.53260e-07  1.31312e-06
  2.55351e-06  4.72961e-06  8.24693e-06  1.34854e-05  2.08636e-05  3.14240e-05
  4.82820e-05  7.81523e-05  1.27705e-04  1.82741e-04  1.90917e-04  1.62967e-04
  1.93321e-04  2.09808e-04  1.47664e-04  7.39354e-05  3.07890e-05  1.86914e-05
  3.05125e-05  6.32798e-05  1.17589e-04  1.92862e-04  2.80790e-04  3.60576e-04
  4.04228e-04  3.96793e-04  3.51669e-04  2.91027e-04  2.20787e-04  1.50223e-04
  1.30375e-04  2.74026e-04  7.31961e-04  1.40580e-03  2.83145e-03  3.73370e-03
  2.18360e-03  1.59164e-03  1.84674e-03  1.32102e-03  7.68747e-04  4.13193e-04
  0.00000e+00  0.00000e+00  0.00000e+00  0.00000e+00  0.00000e+00  0.00000e+00
  0.00000e+00  0.00000e+00  0.00000e+00  0.00000e+00  0.00000e+00  0.00000e+00
  0.00000e+00  0.00000e+00  0.00000e+00  0.00000e+00  0.00000e+00  1.32232e-18
  6.53861e-18  8.41016e-17  4.13031e-16  1.83933e-15  9.79332e-15  5.00582e-14
  2.44097e-13  1.11042e-12  4.65972e-12  1.75411e-11  5.81783e-11  1.68076e-10
  4.21921e-10  9.28882e-10  1.83798e-09  3.42098e-09  6.36349e-09  1.23822e-08
  2.53004e-08  5.30101e-08  1.11381e-07  2.31723e-07  4.73208e-07  9.40398e-07
  1.80186e-06  3.30471e-06  5.79098e-06  9.77984e-06  1.63095e-05  2.79705e-05
  5.12051e-05  9.92713e-05  1.86633e-04  2.75535e-04  1.91216e-04  2.66263e-05
  1.04132e-04  2.82314e-04  2.22038e-04  1.04892e-04  3.97412e-05  2.10128e-05
  3.30858e-05  7.05467e-05  1.35002e-04  2.28157e-04  3.41713e-04  4.45790e-04
  4.92856e-04  4.65747e-04  4.20936e-04  3.94510e-04  3.37698e-04  2.40362e-04
  1.62055e-04  1.82471e-04  3.49398e-04  7.26909e-04  1.74147e-03  2.15945e-03
  8.29492e-04  8.66818e-04  1.14163e-03  9.22997e-04  5.90700e-04  3.39809e-04
  0.00000e+00  0.00000e+00  0.00000e+00  0.00000e+00  0.00000e+00  0.00000e+00
  0.00000e+00  0.00000e+00  0.00000e+00  0.00000e+00  0.00000e+00  0.00000e+00
  0.00000e+00  0.00000e+00  0.00000e+00  0.00000e+00  0.00000e+00  7.39668e-19
  3.76035e-18  4.68974e-17  2.22988e-16  1.08512e-15  4.79035e-15  2.39252e-14
  1.15654e-13  5.28349e-13  2.21120e-12  8.43723e-12  2.85818e-11  8.46781e-11
  2.17983e-10  4.90563e-10  9.89427e-10  1.88672e-09  3.66002e-09  7.57388e-09
  1.64834e-08  3.61717e-08  7.77619e-08  1.62110e-07  3.26928e-07  6.37128e-07
  1.19829e-06  2.17677e-06  3.84730e-06  6.74040e-06  1.20886e-05  2.30082e-05
  4.70707e-05  9.96847e-05  1.96095e-04  2.66926e-04  3.75456e-05  8.29006e-04
  1.45613e-04  2.24570e-04  2.45077e-04  1.13693e-04  3.95354e-05  1.98850e-05
  3.54423e-05  8.15708e-05  1.64536e-04  2.93878e-04  4.66982e-04  6.37680e-04
  6.96858e-04  6.07700e-04  6.26321e-04  7.68270e-04  6.54082e-04  4.20454e-04
  2.40780e-04  1.63712e-04  2.10614e-04  3.53049e-04  5.21906e-04  5.00469e-04
  4.07942e-04  5.89262e-04  7.13407e-04  6.13423e-04  4.27623e-04  2.64793e-04
  0.00000e+00  0.00000e+00  0.00000e+00  0.00000e+00  0.00000e+00  0.00000e+00
  0.00000e+00  0.00000e+00  0.00000e+00  0.00000e+00  0.00000e+00  0.00000e+00
  0.00000e+00  0.00000e+00  0.00000e+00  0.00000e+00  0.00000e+00  0.00000e+00
  2.10475e-18  2.38646e-17  1.12234e-16  5.32342e-16  2.19043e-15  1.05390e-14
  5.06729e-14  2.30507e-13  9.66898e-13  3.70903e-12  1.27978e-11  3.88894e-11
  1.03172e-10  2.39733e-10  5.01137e-10  1.00182e-09  2.07430e-09  4.61726e-09
  1.06603e-08  2.42043e-08  5.26120e-08  1.08994e-07  2.16188e-07  4.13026e-07
  7.64736e-07  1.38427e-06  2.48667e-06  4.54084e-06  8.67947e-06  1.77073e-05
  3.81720e-05  8.28037e-05  1.63397e-04  2.26904e-04  6.72222e-05  1.94940e-04
  1.74558e-05  2.18905e-04  2.14799e-04  9.54450e-05  3.06963e-05  1.69736e-05
  3.87960e-05  9.65609e-05  2.05437e-04  3.91167e-04  6.72090e-04  9.89787e-04
  1.07772e-03  7.59784e-04  1.24497e-03  2.14169e-03  1.23949e-03  6.08411e-04
  3.49323e-04  1.87156e-04  1.53578e-04  2.04886e-04  2.65679e-04  3.05822e-04
  3.71943e-04  4.68216e-04  4.99317e-04  4.31713e-04  3.17167e-04  2.08210e-04
  0.00000e+00  0.00000e+00  0.00000e+00  0.00000e+00  0.00000e+00  0.00000e+00
  0.00000e+00  0.00000e+00  0.00000e+00  0.00000e+00  0.00000e+00  0.00000e+00
  0.00000e+00  0.00000e+00  0.00000e+00  0.00000e+00  0.00000e+00  0.00000e+00
  0.00000e+00  1.24399e-17  6.57185e-17  2.58461e-16  9.11419e-16  4.38216e-15
  2.06064e-14  9.30770e-14  3.88249e-13  1.49396e-12  5.22821e-12  1.62841e-11
  4.47477e-11  1.08875e-10  2.41886e-10  5.24606e-10  1.19349e-09  2.87919e-09
  6.98711e-09  1.62158e-08  3.53309e-08  7.24872e-08  1.41582e-07  2.66587e-07
  4.90154e-07  8.93413e-07  1.64523e-06  3.12800e-06  6.24891e-06  1.31501e-05
  2.85766e-05  6.15316e-05  1.23234e-04  2.07011e-04  2.51162e-04  2.25111e-04
  2.52797e-04  2.64548e-04  1.62922e-04  6.54632e-05  1.96562e-05  1.50995e-05
  4.36720e-05  1.12875e-04  2.48872e-04  5.00252e-04  9.28567e-04  1.50955e-03
  1.76783e-03  9.70595e-04  2.49587e-03  3.94247e-03  1.32752e-03  8.76626e-04
  5.74705e-04  2.46342e-04  1.36146e-04  1.59572e-04  2.25618e-04  2.95585e-04
  3.61926e-04  4.05887e-04  3.99299e-04  3.40531e-04  2.56054e-04  1.74138e-04
  0.00000e+00  0.00000e+00  0.00000e+00  0.00000e+00  0.00000e+00  0.00000e+00
  0.00000e+00  0.00000e+00  0.00000e+00  0.00000e+00  0.00000e+00  0.00000e+00
  0.00000e+00  0.00000e+00  0.00000e+00  0.00000e+00  0.00000e+00  0.00000e+00
  0.00000e+00  3.22870e-18  3.11083e-17  1.24953e-16  3.71726e-16  1.69464e-15
  7.91740e-15  3.49241e-14  1.45295e-13  5.57926e-13  1.97176e-12  6.30147e-12
  1.80994e-11  4.71670e-11  1.15848e-10  2.85005e-10  7.30989e-10  1.90991e-09
  4.81554e-09  1.13152e-08  2.46161e-08  5.00898e-08  9.69166e-08  1.81497e-07
  3.34847e-07  6.19441e-07  1.16863e-06  2.27845e-06  4.61577e-06  9.65763e-06
  2.04952e-05  4.29155e-05  8.57073e-05  1.56369e-04  2.44780e-04  3.04334e-04
  2.86323e-04  2.00139e-04  1.03003e-04  3.85623e-05  1.20169e-05  1.57655e-05
  4.90641e-05  1.25271e-04  2.78551e-04  5.75017e-04  1.11691e-03  1.95161e-03
  2.58398e-03  1.72020e-03  4.66737e-04  5.38944e-03  1.17724e-03  2.73946e-03
  1.11683e-03  3.33988e-04  1.36988e-04  1.53242e-04  2.28485e-04  3.03542e-04
  3.58354e-04  3.80055e-04  3.59773e-04  3.03255e-04  2.29570e-04  1.58503e-04
  0.00000e+00  0.00000e+00  0.00000e+00  0.00000e+00  0.00000e+00  0.00000e+00
  0.00000e+00  0.00000e+00  0.00000e+00  0.00000e+00  0.00000e+00  0.00000e+00
  0.00000e+00  0.00000e+00  0.00000e+00  0.00000e+00  0.00000e+00  0.00000e+00
  0.00000e+00  1.71442e-18  8.34401e-18  5.54645e-17  2.39292e-16  6.37613e-16
  2.82981e-15  1.25287e-14  5.16966e-14  1.99189e-13  7.12207e-13  2.34707e-12
  7.19730e-12  2.08417e-11  5.91266e-11  1.69822e-10  4.90717e-10  1.36937e-09
  3.55047e-09  8.41813e-09  1.83302e-08  3.72274e-08  7.19442e-08  1.35052e-07
  2.50996e-07  4.69349e-07  8.93257e-07  1.73980e-06  3.46369e-06  6.99497e-06
  1.41353e-05  2.80372e-05  5.32081e-05  9.30252e-05  1.40973e-04  1.71074e-04
  1.56529e-04  1.06536e-04  5.43127e-05  2.06327e-05  8.92205e-06  1.82242e-05
  5.29103e-05  1.28745e-04  2.80344e-04  5.71915e-04  1.09745e-03  1.87619e-03
  2.35047e-03  1.41504e-03  3.73239e-04  6.18907e-03  1.46369e-03  3.56057e-03
  1.28093e-03  3.49797e-04  1.40714e-04  1.65196e-04  2.44025e-04  3.14412e-04
  3.60555e-04  3.75003e-04  3.51542e-04  2.95439e-04  2.23839e-04  1.54945e-04
  0.00000e+00  0.00000e+00  0.00000e+00  0.00000e+00  0.00000e+00  0.00000e+00
  0.00000e+00  0.00000e+00  0.00000e+00  0.00000e+00  0.00000e+00  0.00000e+00
  0.00000e+00  0.00000e+00  0.00000e+00  0.00000e+00  0.00000e+00  0.00000e+00
  0.00000e+00  0.00000e+00  4.32091e-18  3.41851e-17  1.01447e-16  2.47625e-16
  1.01621e-15  4.40167e-15  1.84161e-14  7.11601e-14  2.63601e-13  9.21330e-13
  3.09714e-12  1.02770e-11  3.40124e-11  1.11590e-10  3.51791e-10  1.02814e-09
  2.72669e-09  6.54319e-09  1.43578e-08  2.93326e-08  5.69761e-08  1.07430e-07
  2.00194e-07  3.73594e-07  7.03329e-07  1.33777e-06  2.56215e-06  4.90520e-06
  9.28374e-06  1.70937e-05  2.99028e-05  4.79496e-05  6.69726e-05  7.68755e-05
  6.93373e-05  4.81988e-05  2.57200e-05  1.13017e-05  8.77579e-06  2.07769e-05
  5.37015e-05  1.22170e-04  2.54154e-04  4.94907e-04  8.92020e-04  1.38443e-03
  1.47127e-03  8.32224e-04  2.90292e-03  2.43638e-03  6.94751e-04  1.35750e-03
  7.60031e-04  2.74815e-04  1.49801e-04  1.90488e-04  2.65234e-04  3.24825e-04
  3.64248e-04  3.78434e-04  3.56576e-04  3.00494e-04  2.27470e-04  1.56972e-04
  0.00000e+00  0.00000e+00  0.00000e+00  0.00000e+00  0.00000e+00  0.00000e+00
  0.00000e+00  0.00000e+00  0.00000e+00  0.00000e+00  0.00000e+00  0.00000e+00
  0.00000e+00  0.00000e+00  0.00000e+00  0.00000e+00  0.00000e+00  0.00000e+00
  0.00000e+00  0.00000e+00  2.46378e-18  1.61383e-17  4.75595e-17  9.27309e-17
  3.84600e-16  1.71049e-15  6.94388e-15  2.81649e-14  1.09266e-13  4.15293e-13
  1.55858e-12  5.81321e-12  2.14842e-11  7.63734e-11  2.53416e-10  7.64845e-10
  2.07391e-09  5.06457e-09  1.12764e-08  2.33117e-08  4.56515e-08  8.63419e-08
  1.60293e-07  2.95367e-07  5.43190e-07  9.97259e-07  1.82097e-06  3.28425e-06
  5.79209e-06  9.84375e-06  1.57813e-05  2.31517e-05  2.98927e-05  3.25995e-05
  2.90546e-05  2.08076e-05  1.22147e-05  7.48018e-06  9.69642e-06  2.23226e-05
  5.15798e-05  1.08995e-04  2.13484e-04  3.89586e-04  6.49166e-04  9.27280e-04
  1.00427e-03  9.41910e-04  1.84029e-03  2.07892e-03  9.60270e-04  7.04878e-04
  4.52164e-04  2.27328e-04  1.74657e-04  2.26129e-04  2.91830e-04  3.38674e-04
  3.71172e-04  3.84552e-04  3.63154e-04  3.06028e-04  2.30955e-04  1.58632e-04
  0.00000e+00  0.00000e+00  0.00000e+00  0.00000e+00  0.00000e+00  0.00000e+00
  0.00000e+00  0.00000e+00  0.00000e+00  0.00000e+00  0.00000e+00  0.00000e+00
  0.00000e+00  0.00000e+00  0.00000e+00  0.00000e+00  0.00000e+00  0.00000e+00
  0.00000e+00  0.00000e+00  1.32366e-18  5.17261e-18  2.06136e-17  8.83044e-17
  1.56524e-16  7.42235e-16  3.04590e-15  1.27037e-14  5.31595e-14  2.16604e-13
  8.79364e-13  3.52770e-12  1.37558e-11  5.09480e-11  1.74149e-10  5.39081e-10
  1.49694e-09  3.73745e-09  8.48604e-09  1.78190e-08  3.52390e-08  6.68034e-08
  1.23177e-07  2.23153e-07  3.99229e-07  7.05594e-07  1.22785e-06  2.09032e-06
  3.44883e-06  5.44244e-06  8.06581e-06  1.09594e-05  1.32684e-05  1.39125e-05
  1.23755e-05  9.37066e-06  6.64145e-06  6.29142e-06  1.06242e-05  2.28046e-05
  4.80030e-05  9.45106e-05  1.73809e-04  2.96971e-04  4.62239e-04  6.31932e-04
  7.36266e-04  8.09631e-04  1.02690e-03  1.12030e-03  8.64027e-04  5.79265e-04
  3.46739e-04  2.11202e-04  1.99582e-04  2.58213e-04  3.18706e-04  3.57685e-04
  3.82213e-04  3.88309e-04  3.61768e-04  3.02273e-04  2.26925e-04  1.55357e-04
  0.00000e+00  0.00000e+00  0.00000e+00  0.00000e+00  0.00000e+00  0.00000e+00
  0.00000e+00  0.00000e+00  0.00000e+00  0.00000e+00  0.00000e+00  0.00000e+00
  0.00000e+00  0.00000e+00  0.00000e+00  0.00000e+00  0.00000e+00  0.00000e+00
  0.00000e+00  0.00000e+00  8.01580e-19  2.58397e-18  9.37231e-18  3.99238e-17
  1.01417e-16  3.59590e-16  1.49569e-15  6.71694e-15  2.80608e-14  1.20856e-13
  5.09481e-13  2.10607e-12  8.41818e-12  3.17648e-11  1.10900e-10  3.51229e-10
  1.00025e-09  2.56055e-09  5.94806e-09  1.27195e-08  2.54490e-08  4.84051e-08
  8.86984e-08  1.58089e-07  2.75500e-07  4.69943e-07  7.82678e-07  1.26573e-06
  1.97100e-06  2.92184e-06  4.06228e-06  5.20159e-06  6.01537e-06  6.18255e-06
  5.64254e-06  4.79962e-06  4.52978e-06  6.10548e-06  1.12987e-05  2.27772e-05
  4.46638e-05  8.28483e-05  1.44168e-04  2.32985e-04  3.44077e-04  4.55611e-04
  5.38135e-04  5.90693e-04  6.37226e-04  6.38312e-04  5.41315e-04  3.86155e-04
  2.44557e-04  1.75552e-04  1.94143e-04  2.60938e-04  3.24033e-04  3.62735e-04
  3.80313e-04  3.75675e-04  3.42233e-04  2.82682e-04  2.11617e-04  1.45193e-04
  0.00000e+00  0.00000e+00  0.00000e+00  0.00000e+00  0.00000e+00  0.00000e+00
  0.00000e+00  0.00000e+00  0.00000e+00  0.00000e+00  0.00000e+00  0.00000e+00
  0.00000e+00  0.00000e+00  0.00000e+00  0.00000e+00  0.00000e+00  0.00000e+00
  0.00000e+00  0.00000e+00  0.00000e+00  1.45126e-18  5.34260e-18  1.71363e-17
  4.86531e-17  1.86837e-16  7.74954e-16  3.36293e-15  1.53274e-14  6.59137e-14
  2.84055e-13  1.18766e-12  4.77798e-12  1.82405e-11  6.46548e-11  2.09262e-10
  6.11181e-10  1.60754e-09  3.82893e-09  8.35728e-09  1.69531e-08  3.24290e-08
  5.92160e-08  1.04186e-07  1.77612e-07  2.93941e-07  4.71609e-07  7.30472e-07
  1.08486e-06  1.53076e-06  2.02904e-06  2.49594e-06  2.82126e-06  2.93256e-06
  2.89253e-06  2.98902e-06  3.79624e-06  6.25194e-06  1.18288e-05  2.28272e-05
  4.26753e-05  7.58734e-05  1.26884e-04  1.97171e-04  2.80639e-04  3.60959e-04
  4.17500e-04  4.39798e-04  4.31285e-04  3.92644e-04  3.19940e-04  2.25426e-04
  1.44070e-04  1.14468e-04  1.47612e-04  2.16392e-04  2.81540e-04  3.22682e-04
  3.38595e-04  3.30757e-04  2.98869e-04  2.47140e-04  1.86638e-04  1.29690e-04
  0.00000e+00  0.00000e+00  0.00000e+00  0.00000e+00  0.00000e+00  0.00000e+00
  0.00000e+00  0.00000e+00  0.00000e+00  0.00000e+00  0.00000e+00  0.00000e+00
  0.00000e+00  0.00000e+00  0.00000e+00  0.00000e+00  0.00000e+00  0.00000e+00
  0.00000e+00  0.00000e+00  0.00000e+00  0.00000e+00  2.82109e-18  1.15675e-17
  3.47097e-17  1.12402e-16  4.04127e-16  1.77043e-15  8.12337e-15  3.46252e-14
  1.48716e-13  6.21152e-13  2.50046e-12  9.60074e-12  3.44535e-11  1.13628e-10
  3.40179e-10  9.19708e-10  2.24966e-09  5.02229e-09  1.03564e-08  1.99828e-08
  3.64981e-08  6.36784e-08  1.06771e-07  1.72530e-07  2.68657e-07  4.02070e-07
  5.75598e-07  7.83285e-07  1.00643e-06  1.21554e-06  1.38545e-06  1.52845e-06
  1.74345e-06  2.27558e-06  3.59266e-06  6.50279e-06  1.23444e-05  2.32440e-05
  4.23222e-05  7.35085e-05  1.20354e-04  1.83294e-04  2.55925e-04  3.23335e-04
  3.66910e-04  3.74971e-04  3.48775e-04  2.96157e-04  2.23849e-04  1.42708e-04
  7.66440e-05  5.35378e-05  8.14235e-05  1.39489e-04  1.97080e-04  2.37028e-04
  2.57233e-04  2.58720e-04  2.40725e-04  2.05072e-04  1.59361e-04  1.13628e-04
  0.00000e+00  0.00000e+00  0.00000e+00  0.00000e+00  0.00000e+00  0.00000e+00
  0.00000e+00  0.00000e+00  0.00000e+00  0.00000e+00  0.00000e+00  0.00000e+00
  0.00000e+00  0.00000e+00  0.00000e+00  0.00000e+00  0.00000e+00  0.00000e+00
  0.00000e+00  0.00000e+00  0.00000e+00  0.00000e+00  0.00000e+00  5.06343e-18
  2.07408e-17  5.65851e-17  2.36224e-16  8.87822e-16  3.96158e-15  1.73180e-14
  7.23650e-14  3.00934e-13  1.21054e-12  4.64660e-12  1.68003e-11  5.62907e-11
  1.72377e-10  4.78744e-10  1.20359e-09  2.75371e-09  5.78816e-09  1.13040e-08
  2.07359e-08  3.60523e-08  5.97928e-08  9.49600e-08  1.44597e-07  2.10938e-07
  2.94188e-07  3.91375e-07  4.96753e-07  6.06130e-07  7.28349e-07  9.06669e-07
  1.25269e-06  1.99828e-06  3.57751e-06  6.75909e-06  1.28487e-05  2.39490e-05
  4.31574e-05  7.43630e-05  1.21044e-04  1.83518e-04  2.55234e-04  3.21141e-04
  3.62629e-04  3.68388e-04  3.40456e-04  2.86925e-04  2.13000e-04  1.27370e-04
  5.35802e-05  2.03301e-05  3.57299e-05  7.91844e-05  1.22932e-04  1.55352e-04
  1.78663e-04  1.93154e-04  1.92882e-04  1.74023e-04  1.41060e-04  1.03621e-04
  0.00000e+00  0.00000e+00  0.00000e+00  0.00000e+00  0.00000e+00  0.00000e+00
  0.00000e+00  0.00000e+00  0.00000e+00  0.00000e+00  0.00000e+00  0.00000e+00
  0.00000e+00  0.00000e+00  0.00000e+00  0.00000e+00  0.00000e+00  0.00000e+00
  0.00000e+00  0.00000e+00  0.00000e+00  0.00000e+00  0.00000e+00  2.13659e-18
  8.26624e-18  4.78471e-17  1.08541e-16  4.46311e-16  1.82652e-15  7.87743e-15
  3.34369e-14  1.35776e-13  5.42245e-13  2.07630e-12  7.52922e-12  2.55181e-11
  7.96429e-11  2.26673e-10  5.85740e-10  1.37586e-09  2.95613e-09  5.86502e-09
  1.08526e-08  1.88963e-08  3.11771e-08  4.89757e-08  7.34609e-08  1.05374e-07
  1.44777e-07  1.91327e-07  2.46030e-07  3.15919e-07  4.23543e-07  6.23992e-07
  1.03408e-06  1.88244e-06  3.59463e-06  6.93362e-06  1.32147e-05  2.45830e-05
  4.42381e-05  7.62648e-05  1.24435e-04  1.89337e-04  2.64297e-04  3.33361e-04
  3.76724e-04  3.83438e-04  3.57967e-04  3.09033e-04  2.37162e-04  1.46270e-04
  6.37917e-05  2.80225e-05  4.97473e-05  9.88528e-05  1.37005e-04  1.54781e-04
  1.66189e-04  1.79834e-04  1.86581e-04  1.74314e-04  1.44002e-04  1.06459e-04
  0.00000e+00  0.00000e+00  0.00000e+00  0.00000e+00  0.00000e+00  0.00000e+00
  0.00000e+00  0.00000e+00  0.00000e+00  0.00000e+00  0.00000e+00  0.00000e+00
  0.00000e+00  0.00000e+00  0.00000e+00  0.00000e+00  0.00000e+00  0.00000e+00
  0.00000e+00  0.00000e+00  0.00000e+00  0.00000e+00  0.00000e+00  8.70216e-19
  3.30519e-18  1.64625e-17  5.55505e-17  1.98026e-16  8.40157e-16  3.43803e-15
  1.41811e-14  5.77772e-14  2.25798e-13  8.59521e-13  3.10772e-12  1.06127e-11
  3.36048e-11  9.77371e-11  2.59202e-10  6.25374e-10  1.37722e-09  2.78734e-09
  5.22712e-09  9.16293e-09  1.51270e-08  2.36569e-08  3.52119e-08  5.01255e-08
  6.87523e-08  9.22431e-08  1.24701e-07  1.77752e-07  2.79086e-07  4.87685e-07
  9.21183e-07  1.80498e-06  3.55800e-06  6.93611e-06  1.32531e-05  2.46717e-05
  4.44538e-05  7.68361e-05  1.25867e-04  1.92453e-04  2.69884e-04  3.41226e-04
  3.84971e-04  3.90052e-04  3.64353e-04  3.19522e-04  2.52159e-04  1.61521e-04
  8.39470e-05  7.69362e-05  1.56523e-04  2.64430e-04  3.25688e-04  3.22270e-04
  2.81793e-04  2.54736e-04  2.46562e-04  2.23935e-04  1.79320e-04  1.27945e-04
  0.00000e+00  0.00000e+00  0.00000e+00  0.00000e+00  0.00000e+00  0.00000e+00
  0.00000e+00  0.00000e+00  0.00000e+00  0.00000e+00  0.00000e+00  0.00000e+00
  0.00000e+00  0.00000e+00  0.00000e+00  0.00000e+00  0.00000e+00  0.00000e+00
  0.00000e+00  0.00000e+00  0.00000e+00  0.00000e+00  0.00000e+00  0.00000e+00
  1.27832e-18  4.66576e-18  2.26671e-17  1.07857e-16  3.48988e-16  1.44235e-15
  5.85830e-15  2.30578e-14  8.87057e-14  3.31396e-13  1.19190e-12  4.06592e-12
  1.29996e-11  3.84266e-11  1.04268e-10  2.58338e-10  5.84016e-10  1.21003e-09
  2.31114e-09  4.10261e-09  6.81980e-09  1.06918e-08  1.59234e-08  2.27500e-08
  3.17280e-08  4.46473e-08  6.67363e-08  1.11049e-07  2.06350e-07  4.11221e-07
  8.39788e-07  1.70862e-06  3.41927e-06  6.69672e-06  1.28038e-05  2.38245e-05
  4.29159e-05  7.42146e-05  1.21755e-04  1.86617e-04  2.62407e-04  3.32239e-04
  3.73995e-04  3.76241e-04  3.48574e-04  3.04488e-04  2.38930e-04  1.53084e-04
  1.01150e-04  1.72810e-04  3.96054e-04  6.35979e-04  7.50533e-04  7.70246e-04
  5.81387e-04  4.07062e-04  3.74542e-04  3.35481e-04  2.56009e-04  1.71959e-04
  0.00000e+00  0.00000e+00  0.00000e+00  0.00000e+00  0.00000e+00  0.00000e+00
  0.00000e+00  0.00000e+00  0.00000e+00  0.00000e+00  0.00000e+00  0.00000e+00
  0.00000e+00  0.00000e+00  0.00000e+00  0.00000e+00  0.00000e+00  0.00000e+00
  0.00000e+00  0.00000e+00  0.00000e+00  0.00000e+00  0.00000e+00  0.00000e+00
  0.00000e+00  1.71338e-18  6.26977e-18  3.27721e-17  2.15201e-16  5.57159e-16
  2.20748e-15  8.68041e-15  3.28480e-14  1.20604e-13  4.26712e-13  1.44618e-12
  4.62489e-12  1.38259e-11  3.81565e-11  9.68615e-11  2.24826e-10  4.77941e-10
  9.34123e-10  1.68905e-09  2.84726e-09  4.51137e-09  6.79311e-09  9.89450e-09
  1.44282e-08  2.23105e-08  3.88747e-08  7.69684e-08  1.64205e-07  3.55787e-07
  7.57916e-07  1.57043e-06  3.16159e-06  6.19286e-06  1.18104e-05  2.18961e-05
  3.92875e-05  6.76924e-05  1.10743e-04  1.69494e-04  2.38413e-04  3.02505e-04
  3.41549e-04  3.44058e-04  3.17033e-04  2.71432e-04  2.04946e-04  1.30953e-04
  1.28543e-04  3.40077e-04  8.47055e-04  1.23499e-03  1.09203e-03  1.69822e-03
  1.16028e-03  4.81903e-04  5.37880e-04  5.20282e-04  3.79955e-04  2.38538e-04
  0.00000e+00  0.00000e+00  0.00000e+00  0.00000e+00  0.00000e+00  0.00000e+00
  0.00000e+00  0.00000e+00  0.00000e+00  0.00000e+00  0.00000e+00  0.00000e+00
  0.00000e+00  0.00000e+00  0.00000e+00  0.00000e+00  0.00000e+00  0.00000e+00
  0.00000e+00  0.00000e+00  0.00000e+00  0.00000e+00  0.00000e+00  0.00000e+00
  0.00000e+00  6.15535e-19  2.09475e-18  7.60471e-18  6.29907e-17  2.99543e-16
  7.92777e-16  3.03798e-15  1.14067e-14  4.15827e-14  1.43955e-13  4.80871e-13
  1.52648e-12  4.57111e-12  1.27704e-11  3.29916e-11  7.84318e-11  1.71092e-10
  3.43281e-10  6.35822e-10  1.09460e-09  1.76999e-09  2.73251e-09  4.15713e-09
  6.60849e-09  1.18627e-08  2.48153e-08  5.72122e-08  1.34123e-07  3.05176e-07
  6.64820e-07  1.38882e-06  2.79745e-06  5.45943e-06  1.03484e-05  1.90417e-05
  3.38847e-05  5.78983e-05  9.40072e-05  1.43076e-04  2.00816e-04  2.55543e-04
  2.91051e-04  2.96479e-04  2.73710e-04  2.29583e-04  1.68907e-04  1.20191e-04
  1.80716e-04  5.59810e-04  1.56187e-03  2.32287e-03  3.43152e-04  2.13380e-03
  1.92605e-03  2.34271e-04  7.80936e-04  8.04664e-04  5.47366e-04  3.19419e-04
  0.00000e+00  0.00000e+00  0.00000e+00  0.00000e+00  0.00000e+00  0.00000e+00
  0.00000e+00  0.00000e+00  0.00000e+00  0.00000e+00  0.00000e+00  0.00000e+00
  0.00000e+00  0.00000e+00  0.00000e+00  0.00000e+00  0.00000e+00  0.00000e+00
  0.00000e+00  0.00000e+00  0.00000e+00  0.00000e+00  0.00000e+00  0.00000e+00
  0.00000e+00  0.00000e+00  7.74898e-19  2.33184e-18  2.04847e-17  1.01865e-16
  3.52329e-16  1.01623e-15  3.74225e-15  1.32984e-14  4.57952e-14  1.50396e-13
  4.70562e-13  1.40120e-12  3.92506e-12  1.02625e-11  2.48263e-11  5.54573e-11
  1.14199e-10  2.17429e-10  3.85042e-10  6.42954e-10  1.03862e-09  1.71197e-09
  3.13566e-09  6.81035e-09  1.69260e-08  4.36146e-08  1.08541e-07  2.54325e-07
  5.61106e-07  1.17578e-06  2.36171e-06  4.57829e-06  8.59718e-06  1.56430e-05
  2.74953e-05  4.63891e-05  7.44279e-05  1.12195e-04  1.56668e-04  1.99718e-04
  2.29786e-04  2.37747e-04  2.22104e-04  1.87604e-04  1.45691e-04  1.31663e-04
  2.33008e-04  6.39512e-04  1.78740e-03  3.29287e-03  6.15753e-04  7.24243e-03
  1.35681e-03  6.18046e-04  1.40820e-03  1.18392e-03  7.21376e-04  3.92563e-04
  0.00000e+00  0.00000e+00  0.00000e+00  0.00000e+00  0.00000e+00  0.00000e+00
  0.00000e+00  0.00000e+00  0.00000e+00  0.00000e+00  0.00000e+00  0.00000e+00
  0.00000e+00  0.00000e+00  0.00000e+00  0.00000e+00  0.00000e+00  0.00000e+00
  0.00000e+00  0.00000e+00  0.00000e+00  0.00000e+00  0.00000e+00  0.00000e+00
  0.00000e+00  0.00000e+00  0.00000e+00  8.32639e-19  2.36712e-18  2.62504e-17
  1.26456e-16  4.08512e-16  1.16519e-15  4.01949e-15  1.35730e-14  4.41119e-14
  1.36528e-13  4.03141e-13  1.12061e-12  2.93705e-12  7.17251e-12  1.63196e-11
  3.43901e-11  6.73602e-11  1.23573e-10  2.16331e-10  3.77230e-10  7.10280e-10
  1.57991e-09  4.16886e-09  1.18467e-08  3.28905e-08  8.51425e-08  2.03566e-07
  4.53042e-07  9.50288e-07  1.90006e-06  3.65132e-06  6.77561e-06  1.21554e-05
  2.10344e-05  3.49204e-05  5.51700e-05  8.20944e-05  1.13703e-04  1.44846e-04
  1.68123e-04  1.77124e-04  1.70046e-04  1.51474e-04  1.35435e-04  1.53652e-04
  2.59060e-04  4.97387e-04  7.97415e-04  1.05656e-03  3.28969e-04  1.64051e-03
  1.15595e-03  1.97785e-03  2.16048e-03  1.46144e-03  8.18528e-04  4.26525e-04
  0.00000e+00  0.00000e+00  0.00000e+00  0.00000e+00  0.00000e+00  0.00000e+00
  0.00000e+00  0.00000e+00  0.00000e+00  0.00000e+00  0.00000e+00  0.00000e+00
  0.00000e+00  0.00000e+00  0.00000e+00  0.00000e+00  0.00000e+00  0.00000e+00
  0.00000e+00  0.00000e+00  0.00000e+00  0.00000e+00  0.00000e+00  0.00000e+00
  0.00000e+00  0.00000e+00  0.00000e+00  0.00000e+00  8.02319e-19  2.34303e-18
  2.87491e-17  1.30979e-16  4.16013e-16  1.32763e-15  3.84802e-15  1.22516e-14
  3.72554e-14  1.08377e-13  2.99057e-13  7.80817e-13  1.91172e-12  4.39236e-12
  9.43856e-12  1.90217e-11  3.64508e-11  6.85202e-11  1.35279e-10  3.08845e-10
  8.51213e-10  2.63448e-09  8.20757e-09  2.39707e-08  6.39048e-08  1.55406e-07
  3.48654e-07  7.31988e-07  1.45643e-06  2.77204e-06  5.07605e-06  8.96170e-06
  1.52346e-05  2.48297e-05  3.85371e-05  5.64738e-05  7.74033e-05  9.83278e-05
  1.15028e-04  1.23879e-04  1.24305e-04  1.21128e-04  1.27547e-04  1.68291e-04
  2.72388e-04  4.23339e-04  4.34236e-04  3.30098e-04  1.79099e-03  1.21610e-03
  4.60554e-04  2.18229e-03  2.17629e-03  1.40243e-03  7.74779e-04  4.02528e-04
  0.00000e+00  0.00000e+00  0.00000e+00  0.00000e+00  0.00000e+00  0.00000e+00
  0.00000e+00  0.00000e+00  0.00000e+00  0.00000e+00  0.00000e+00  0.00000e+00
  0.00000e+00  0.00000e+00  0.00000e+00  0.00000e+00  0.00000e+00  0.00000e+00
  0.00000e+00  0.00000e+00  0.00000e+00  0.00000e+00  0.00000e+00  0.00000e+00
  0.00000e+00  0.00000e+00  0.00000e+00  0.00000e+00  0.00000e+00  7.08226e-19
  1.78081e-18  2.85135e-17  1.11360e-16  3.99943e-16  1.24341e-15  3.22996e-15
  9.64469e-15  2.74155e-14  7.48022e-14  1.94600e-13  4.75626e-13  1.09864e-12
  2.39557e-12  4.98943e-12  1.01616e-11  2.13857e-11  5.08220e-11  1.45399e-10
  4.81064e-10  1.66013e-09  5.49190e-09  1.66461e-08  4.55187e-08  1.12597e-07
  2.55016e-07  5.36694e-07  1.06372e-06  2.00607e-06  3.62422e-06  6.29273e-06
  1.04992e-05  1.67814e-05  2.55595e-05  3.68487e-05  4.99295e-05  6.32052e-05
  7.45704e-05  8.24711e-05  8.74858e-05  9.41922e-05  1.13384e-04  1.63791e-04
  2.68339e-04  4.36361e-04  6.48837e-04  9.77224e-04  1.49660e-03  1.33511e-03
  1.38940e-03  1.88860e-03  1.65343e-03  1.08456e-03  6.19999e-04  3.31732e-04
  0.00000e+00  0.00000e+00  0.00000e+00  0.00000e+00  0.00000e+00  0.00000e+00
  0.00000e+00  0.00000e+00  0.00000e+00  0.00000e+00  0.00000e+00  0.00000e+00
  0.00000e+00  0.00000e+00  0.00000e+00  0.00000e+00  0.00000e+00  0.00000e+00
  0.00000e+00  0.00000e+00  0.00000e+00  0.00000e+00  0.00000e+00  0.00000e+00
  0.00000e+00  0.00000e+00  0.00000e+00  0.00000e+00  0.00000e+00  0.00000e+00
  2.35675e-19  1.17918e-18  2.56056e-17  9.61706e-17  3.22926e-16  9.53190e-16
  2.38051e-15  7.08709e-15  1.77963e-14  4.54909e-14  1.11839e-13  2.58803e-13
  5.78349e-13  1.26415e-12  2.84787e-12  7.12794e-12  2.11967e-11  7.37936e-11
  2.75663e-10  1.01530e-09  3.49447e-09  1.09131e-08  3.05815e-08  7.70911e-08
  1.76764e-07  3.73971e-07  7.40083e-07  1.38535e-06  2.47209e-06  4.22402e-06
  6.91920e-06  1.08475e-05  1.62158e-05  2.30039e-05  3.08255e-05  3.89131e-05
  4.63798e-05  5.28494e-05  5.94157e-05  6.98597e-05  9.21048e-05  1.39522e-04
  2.30611e-04  3.85841e-04  6.25195e-04  9.57146e-04  1.28161e-03  1.39976e-03
  1.41277e-03  1.34686e-03  1.07724e-03  7.25359e-04  4.35401e-04  2.43696e-04
  0.00000e+00  0.00000e+00  0.00000e+00  0.00000e+00  0.00000e+00  0.00000e+00
  0.00000e+00  0.00000e+00  0.00000e+00  0.00000e+00  0.00000e+00  0.00000e+00
  0.00000e+00  0.00000e+00  0.00000e+00  0.00000e+00  0.00000e+00  0.00000e+00
  0.00000e+00  0.00000e+00  0.00000e+00  0.00000e+00  0.00000e+00  0.00000e+00
  0.00000e+00  0.00000e+00  0.00000e+00  0.00000e+00  0.00000e+00  0.00000e+00
  0.00000e+00  2.32436e-19  8.99125e-19  2.07985e-17  6.57892e-17  2.30649e-16
  6.61481e-16  1.68536e-15  4.40496e-15  1.02432e-14  2.52852e-14  5.92631e-14
  1.37896e-13  3.30888e-13  8.73934e-13  2.72027e-12  9.87145e-12  3.88645e-11
  1.54995e-10  5.92206e-10  2.09429e-09  6.70997e-09  1.92743e-08  4.96503e-08
  1.15696e-07  2.47049e-07  4.89974e-07  9.13164e-07  1.61345e-06  2.71822e-06
  4.37814e-06  6.74120e-06  9.90298e-06  1.38413e-05  1.83681e-05  2.31600e-05
  2.79357e-05  3.28247e-05  3.89136e-05  4.89456e-05  6.81464e-05  1.04994e-04
  1.71315e-04  2.80601e-04  4.42227e-04  6.44616e-04  8.30473e-04  9.25617e-04
  9.14980e-04  8.12070e-04  6.36541e-04  4.41866e-04  2.78392e-04  1.63541e-04
  0.00000e+00  0.00000e+00  0.00000e+00  0.00000e+00  0.00000e+00  0.00000e+00
  0.00000e+00  0.00000e+00  0.00000e+00  0.00000e+00  0.00000e+00  0.00000e+00
  0.00000e+00  0.00000e+00  0.00000e+00  0.00000e+00  0.00000e+00  0.00000e+00
  0.00000e+00  0.00000e+00  0.00000e+00  0.00000e+00  0.00000e+00  0.00000e+00
  0.00000e+00  0.00000e+00  0.00000e+00  0.00000e+00  0.00000e+00  0.00000e+00
  0.00000e+00  0.00000e+00  2.09680e-19  6.79087e-19  1.52867e-17  4.36378e-17
  1.53061e-16  3.97813e-16  9.83791e-16  2.39785e-15  5.68112e-15  1.42134e-14
  3.50134e-14  9.76778e-14  3.15884e-13  1.18557e-12  4.85981e-12  2.03516e-11
  8.36111e-11  3.25745e-10  1.17480e-09  3.84939e-09  1.13380e-08  2.99282e-08
  7.11793e-08  1.54169e-07  3.07917e-07  5.73871e-07  1.00776e-06  1.67935e-06
  2.66679e-06  4.04229e-06  5.84810e-06  8.07005e-06  1.06276e-05  1.34103e-05
  1.63900e-05  1.98277e-05  2.45649e-05  3.23832e-05  4.63934e-05  7.13251e-05
  1.13313e-04  1.78329e-04  2.67938e-04  3.71865e-04  4.63589e-04  5.12363e-04
  5.04187e-04  4.44786e-04  3.52617e-04  2.52930e-04  1.66553e-04  1.02443e-04
  0.00000e+00  0.00000e+00  0.00000e+00  0.00000e+00  0.00000e+00  0.00000e+00
  0.00000e+00  0.00000e+00  0.00000e+00  0.00000e+00  0.00000e+00  0.00000e+00
  0.00000e+00  0.00000e+00  0.00000e+00  0.00000e+00  0.00000e+00  0.00000e+00
  0.00000e+00  1.70243e-18  2.16176e-17  8.79528e-17  4.25570e-16  1.90131e-15
  8.59436e-15  3.78761e-14  1.62426e-13  6.54098e-13  2.49307e-12  8.86711e-12
  2.93485e-11  9.01376e-11  2.57520e-10  6.87827e-10  1.72631e-09  4.08827e-09
  9.14577e-09  1.93089e-08  3.83852e-08  7.16565e-08  1.25277e-07  2.04593e-07
  3.11318e-07  4.40149e-07  5.76527e-07  6.97684e-07  7.78296e-07  7.99700e-07
  7.58627e-07  6.70701e-07  5.66518e-07  4.82955e-07  4.55420e-07  5.16606e-07
  7.04702e-07  1.08123e-06  1.75878e-06  2.94184e-06  4.98710e-06  8.48884e-06
  1.43786e-05  2.39938e-05  3.90030e-05  6.10136e-05  9.06899e-05  1.26471e-04
  1.63548e-04  1.94296e-04  2.10861e-04  2.08782e-04  1.89216e-04  1.58247e-04
  1.23897e-04  9.28671e-05  6.87780e-05  5.21862e-05  4.16365e-05  3.48981e-05
  2.99222e-05  2.53826e-05  2.07850e-05  1.62301e-05  1.20470e-05  8.51410e-06
  0.00000e+00  0.00000e+00  0.00000e+00  0.00000e+00  0.00000e+00  0.00000e+00
  0.00000e+00  0.00000e+00  0.00000e+00  0.00000e+00  0.00000e+00  0.00000e+00
  0.00000e+00  0.00000e+00  0.00000e+00  0.00000e+00  0.00000e+00  0.00000e+00
  0.00000e+00  1.05787e-17  4.88768e-17  1.99903e-16  9.78339e-16  4.47885e-15
  2.05319e-14  9.20781e-14  3.89297e-13  1.55303e-12  5.74950e-12  1.96167e-11
  6.14441e-11  1.77083e-10  4.74168e-10  1.19524e-09  2.87000e-09  6.60569e-09
  1.45739e-08  3.06871e-08  6.13216e-08  1.15688e-07  2.05151e-07  3.40580e-07
  5.27108e-07  7.57008e-07  1.00377e-06  1.22260e-06  1.36149e-06  1.38158e-06
  1.27735e-06  1.08445e-06  8.68743e-07  7.03520e-07  6.48704e-07  7.45458e-07
  1.03079e-06  1.56946e-06  2.49968e-06  4.09513e-06  6.85744e-06  1.16545e-05
  1.99026e-05  3.37284e-05  5.59332e-05  8.94242e-05  1.35722e-04  1.92544e-04
  2.51697e-04  2.99926e-04  3.24234e-04  3.18477e-04  2.85879e-04  2.36701e-04
  1.83601e-04  1.37046e-04  1.02626e-04  8.08532e-05  6.86997e-05  6.17023e-05
  5.58431e-05  4.88088e-05  4.02687e-05  3.11708e-05  2.27102e-05  1.56748e-05
  0.00000e+00  0.00000e+00  0.00000e+00  0.00000e+00  0.00000e+00  0.00000e+00
  0.00000e+00  0.00000e+00  0.00000e+00  0.00000e+00  0.00000e+00  0.00000e+00
  0.00000e+00  0.00000e+00  0.00000e+00  0.00000e+00  0.00000e+00  0.00000e+00
  1.43367e-18  2.05084e-17  8.45495e-17  4.34679e-16  2.06212e-15  1.01180e-14
  4.74875e-14  2.12654e-13  9.00929e-13  3.53703e-12  1.27283e-11  4.16381e-11
  1.23171e-10  3.31835e-10  8.27209e-10  1.95136e-09  4.44431e-09  9.87938e-09
  2.14281e-08  4.50020e-08  9.06699e-08  1.73849e-07  3.15100e-07  5.36527e-07
  8.52604e-07  1.25544e-06  1.69980e-06  2.09964e-06  2.34865e-06  2.36494e-06
  2.13810e-06  1.74713e-06  1.33263e-06  1.03959e-06  9.67167e-07  1.15515e-06
  1.61311e-06  2.38101e-06  3.60523e-06  5.62812e-06  9.11277e-06  1.52423e-05
  2.60074e-05  4.45090e-05  7.50095e-05  1.22174e-04  1.88711e-04  2.71142e-04
  3.55870e-04  4.21228e-04  4.48846e-04  4.34581e-04  3.86759e-04  3.19021e-04
  2.46951e-04  1.84910e-04  1.41812e-04  1.18869e-04  1.10741e-04  1.08727e-04
  1.04570e-04  9.39401e-05  7.75521e-05  5.90391e-05  4.19192e-05  2.80938e-05
  0.00000e+00  0.00000e+00  0.00000e+00  0.00000e+00  0.00000e+00  0.00000e+00
  0.00000e+00  0.00000e+00  0.00000e+00  0.00000e+00  0.00000e+00  0.00000e+00
  0.00000e+00  0.00000e+00  0.00000e+00  0.00000e+00  0.00000e+00  3.10676e-19
  2.76302e-18  3.20622e-17  1.71290e-16  8.63890e-16  4.34392e-15  2.16983e-14
  1.03494e-13  4.68992e-13  1.97994e-12  7.66106e-12  2.69263e-11  8.46893e-11
  2.37666e-10  6.00482e-10  1.39400e-09  3.06157e-09  6.54693e-09  1.38891e-08
  2.93223e-08  6.10864e-08  1.24040e-07  2.42678e-07  4.52828e-07  7.98120e-07
  1.31551e-06  2.00652e-06  2.80132e-06  3.54090e-06  4.01129e-06  4.03921e-06
  3.60190e-06  2.87005e-06  2.13858e-06  1.68972e-06  1.67961e-06  2.11192e-06
  2.90310e-06  4.00279e-06  5.52584e-06  7.87455e-06  1.18824e-05  1.90565e-05
  3.19722e-05  5.47406e-05  9.31835e-05  1.53879e-04  2.40720e-04  3.48179e-04
  4.54653e-04  5.27152e-04  5.44744e-04  5.15229e-04  4.56657e-04  3.79733e-04
  2.96087e-04  2.23585e-04  1.78020e-04  1.64027e-04  1.73738e-04  1.90490e-04
  1.95806e-04  1.80028e-04  1.47455e-04  1.09454e-04  7.52179e-05  4.87058e-05
  0.00000e+00  0.00000e+00  0.00000e+00  0.00000e+00  0.00000e+00  0.00000e+00
  0.00000e+00  0.00000e+00  0.00000e+00  0.00000e+00  0.00000e+00  0.00000e+00
  0.00000e+00  0.00000e+00  0.00000e+00  0.00000e+00  0.00000e+00  4.78998e-19
  1.40007e-17  6.02491e-17  3.28299e-16  1.65530e-15  8.79381e-15  4.41492e-14
  2.14419e-13  9.74691e-13  4.09411e-12  1.57176e-11  5.40529e-11  1.64475e-10
  4.41939e-10  1.05845e-09  2.30970e-09  4.73692e-09  9.44764e-09  1.88385e-08
  3.80220e-08  7.74366e-08  1.57250e-07  3.13737e-07  6.05701e-07  1.11455e-06
  1.92566e-06  3.07732e-06  4.48106e-06  5.86073e-06  6.79691e-06  6.92495e-06
  6.18901e-06  4.94642e-06  3.80097e-06  3.28369e-06  3.61284e-06  4.65985e-06
  6.10458e-06  7.67581e-06  9.38844e-06  1.17042e-05  1.56519e-05  2.30526e-05
  3.69783e-05  6.23619e-05  1.06286e-04  1.76839e-04  2.78607e-04  4.03319e-04
  5.20208e-04  5.84512e-04  5.77926e-04  5.30620e-04  4.71987e-04  3.99885e-04
  3.14051e-04  2.37104e-04  1.97649e-04  2.08607e-04  2.61833e-04  3.28002e-04
  3.62602e-04  3.39207e-04  2.72934e-04  1.95985e-04  1.29728e-04  8.09345e-05
  0.00000e+00  0.00000e+00  0.00000e+00  0.00000e+00  0.00000e+00  0.00000e+00
  0.00000e+00  0.00000e+00  0.00000e+00  0.00000e+00  0.00000e+00  0.00000e+00
  0.00000e+00  0.00000e+00  0.00000e+00  0.00000e+00  0.00000e+00  8.10379e-19
  2.43488e-17  1.06683e-16  5.92065e-16  3.04300e-15  1.66183e-14  8.55239e-14
  4.13050e-13  1.89130e-12  7.96489e-12  3.03149e-11  1.02401e-10  3.03739e-10
  7.90166e-10  1.82197e-09  3.80286e-09  7.39347e-09  1.38378e-08  2.57244e-08
  4.85954e-08  9.42666e-08  1.87368e-07  3.76651e-07  7.50501e-07  1.44892e-06
  2.64976e-06  4.49195e-06  6.91508e-06  9.48638e-06  1.14191e-05  1.19569e-05
  1.09564e-05  9.14077e-06  7.70560e-06  7.58667e-06  8.99459e-06  1.14349e-05
  1.40822e-05  1.62329e-05  1.77175e-05  1.91058e-05  2.17229e-05  2.77347e-05
  4.05730e-05  6.56143e-05  1.10515e-04  1.83906e-04  2.90266e-04  4.19209e-04
  5.34622e-04  5.86472e-04  5.61758e-04  5.06014e-04  4.52148e-04  3.85013e-04
  2.95264e-04  2.14440e-04  1.88036e-04  2.40886e-04  3.71820e-04  5.42114e-04
  6.47084e-04  6.10158e-04  4.78341e-04  3.31676e-04  2.11711e-04  1.27419e-04
  0.00000e+00  0.00000e+00  0.00000e+00  0.00000e+00  0.00000e+00  0.00000e+00
  0.00000e+00  0.00000e+00  0.00000e+00  0.00000e+00  0.00000e+00  0.00000e+00
  0.00000e+00  0.00000e+00  0.00000e+00  0.00000e+00  0.00000e+00  2.38096e-18
  3.98578e-17  1.77805e-16  9.98601e-16  5.59674e-15  2.98090e-14  1.53888e-13
  7.49726e-13  3.44676e-12  1.45011e-11  5.47714e-11  1.82495e-10  5.31283e-10
  1.35364e-09  3.05430e-09  6.22790e-09  1.17660e-08  2.11642e-08  3.71991e-08
  6.54387e-08  1.17786e-07  2.20591e-07  4.31240e-07  8.67023e-07  1.74281e-06
  3.38801e-06  6.16421e-06  1.01858e-05  1.48966e-05  1.89190e-05  2.07357e-05
  1.99817e-05  1.80749e-05  1.72707e-05  1.90260e-05  2.31765e-05  2.83576e-05
  3.28558e-05  3.53408e-05  3.54371e-05  3.39761e-05  3.28278e-05  3.46773e-05
  4.32641e-05  6.40166e-05  1.04329e-04  1.72171e-04  2.71112e-04  3.90598e-04
  4.97191e-04  5.47008e-04  5.29527e-04  4.81146e-04  4.25614e-04  3.47769e-04
  2.44635e-04  1.62580e-04  1.67616e-04  3.01686e-04  5.56713e-04  8.69479e-04
  1.05309e-03  9.74055e-04  7.52818e-04  5.14771e-04  3.21078e-04  1.87646e-04
  0.00000e+00  0.00000e+00  0.00000e+00  0.00000e+00  0.00000e+00  0.00000e+00
  0.00000e+00  0.00000e+00  0.00000e+00  0.00000e+00  0.00000e+00  0.00000e+00
  0.00000e+00  0.00000e+00  0.00000e+00  0.00000e+00  0.00000e+00  3.56602e-18
  4.77806e-17  2.77778e-16  1.62079e-15  9.19292e-15  4.97548e-14  2.59706e-13
  1.27132e-12  5.86747e-12  2.46403e-11  9.25884e-11  3.05310e-10  8.78464e-10
  2.21440e-09  4.95933e-09  1.00705e-08  1.89749e-08  3.38931e-08  5.84044e-08
  9.85879e-08  1.65945e-07  2.85100e-07  5.12660e-07  9.78790e-07  1.96392e-06
  3.99272e-06  7.82433e-06  1.40763e-05  2.23396e-05  3.04826e-05  3.56353e-05
  3.69511e-05  3.71153e-05  4.01518e-05  4.76419e-05  5.77471e-05  6.71936e-05
  7.32862e-05  7.44438e-05  7.03805e-05  6.24255e-05  5.33433e-05  4.67307e-05
  4.68351e-05  5.89515e-05  8.95539e-05  1.44912e-04  2.26947e-04  3.26269e-04
  4.17508e-04  4.69530e-04  4.71577e-04  4.38068e-04  3.77839e-04  2.85355e-04
  1.77229e-04  1.22154e-04  2.42768e-04  7.11764e-04  1.44561e-03  1.70288e-03
  1.38025e-03  1.14923e-03  9.84923e-04  7.13655e-04  4.45918e-04  2.55381e-04
  0.00000e+00  0.00000e+00  0.00000e+00  0.00000e+00  0.00000e+00  0.00000e+00
  0.00000e+00  0.00000e+00  0.00000e+00  0.00000e+00  0.00000e+00  0.00000e+00
  0.00000e+00  0.00000e+00  0.00000e+00  0.00000e+00  0.00000e+00  5.01950e-18
  6.89596e-17  4.55262e-16  2.47414e-15  1.42036e-14  7.81135e-14  4.02863e-13
  2.01457e-12  9.31673e-12  3.91615e-11  1.46498e-10  4.80021e-10  1.37296e-09
  3.45161e-09  7.75268e-09  1.58993e-08  3.04407e-08  5.54058e-08  9.69929e-08
  1.64481e-07  2.71957e-07  4.42752e-07  7.23069e-07  1.22371e-06  2.22962e-06
  4.41379e-06  9.05675e-06  1.77852e-05  3.11199e-05  4.64699e-05  5.90295e-05
  6.71201e-05  7.58733e-05  9.17943e-05  1.14305e-04  1.35584e-04  1.48488e-04
  1.51271e-04  1.45025e-04  1.30780e-04  1.10256e-04  8.71613e-05  6.65320e-05
  5.35329e-05  5.32529e-05  7.08610e-05  1.10372e-04  1.71378e-04  2.44980e-04
  3.12930e-04  3.55416e-04  3.63515e-04  3.38913e-04  2.82395e-04  1.98060e-04
  1.19267e-04  1.37229e-04  4.73821e-04  1.67411e-03  3.63980e-03  3.01522e-03
  1.07493e-03  8.02663e-04  1.09094e-03  8.92116e-04  5.62988e-04  3.17571e-04
  0.00000e+00  0.00000e+00  0.00000e+00  0.00000e+00  0.00000e+00  0.00000e+00
  0.00000e+00  0.00000e+00  0.00000e+00  0.00000e+00  0.00000e+00  0.00000e+00
  0.00000e+00  0.00000e+00  0.00000e+00  0.00000e+00  5.95568e-19  6.63772e-18
  9.32854e-17  6.47399e-16  3.64544e-15  2.07820e-14  1.12334e-13  5.94672e-13
  2.98888e-12  1.38681e-11  5.83394e-11  2.17619e-10  7.11209e-10  2.03149e-09
  5.12295e-09  1.16165e-08  2.42359e-08  4.75591e-08  8.91985e-08  1.61332e-07
  2.82414e-07  4.78661e-07  7.84124e-07  1.24065e-06  1.91394e-06  2.98648e-06
  5.05723e-06  9.73078e-06  1.99842e-05  3.86078e-05  6.41507e-05  9.02306e-05
  1.14884e-04  1.48288e-04  2.00311e-04  2.59852e-04  2.99364e-04  3.04005e-04
  2.83220e-04  2.51911e-04  2.15246e-04  1.73290e-04  1.29562e-04  9.09867e-05
  6.31877e-05  4.97263e-05  5.41188e-05  7.86731e-05  1.20714e-04  1.70155e-04
  2.11548e-04  2.31772e-04  2.27369e-04  2.01906e-04  1.58797e-04  1.07147e-04
  8.29803e-05  1.73171e-04  5.52994e-04  1.42564e-03  2.06036e-03  1.64959e-03
  1.98200e-03  1.36156e-03  1.32506e-03  1.03067e-03  6.38859e-04  3.56258e-04
  0.00000e+00  0.00000e+00  0.00000e+00  0.00000e+00  0.00000e+00  0.00000e+00
  0.00000e+00  0.00000e+00  0.00000e+00  0.00000e+00  0.00000e+00  0.00000e+00
  0.00000e+00  0.00000e+00  0.00000e+00  0.00000e+00  7.40520e-19  1.91292e-17
  1.17736e-16  8.53374e-16  5.17178e-15  2.78479e-14  1.55306e-13  8.27329e-13
  4.17358e-12  1.94169e-11  8.17501e-11  3.05045e-10  9.97052e-10  2.85531e-09
  7.24743e-09  1.66355e-08  3.53617e-08  7.11151e-08  1.37304e-07  2.56488e-07
  4.65050e-07  8.17951e-07  1.38893e-06  2.25689e-06  3.47443e-06  5.05883e-06
  7.19194e-06  1.10376e-05  2.02291e-05  4.07642e-05  7.55448e-05  1.20136e-04
  1.76209e-04  2.67362e-04  4.11254e-04  5.62565e-04  6.28855e-04  5.78675e-04
  4.73381e-04  3.75300e-04  2.95000e-04  2.21376e-04  1.54671e-04  1.03957e-04
  7.04440e-05  5.01756e-05  4.50944e-05  5.93443e-05  9.02473e-05  1.25637e-04
  1.48570e-04  1.47908e-04  1.26704e-04  9.67963e-05  6.65674e-05  4.37629e-05
  5.57683e-05  1.62484e-04  4.14015e-04  6.00754e-04  6.42132e-04  2.80843e-03
  3.96601e-03  2.20829e-03  1.48166e-03  1.03811e-03  6.35615e-04  3.56617e-04
  0.00000e+00  0.00000e+00  0.00000e+00  0.00000e+00  0.00000e+00  0.00000e+00
  0.00000e+00  0.00000e+00  0.00000e+00  0.00000e+00  0.00000e+00  0.00000e+00
  0.00000e+00  0.00000e+00  0.00000e+00  0.00000e+00  8.64267e-19  2.23683e-17
  1.88230e-16  1.08118e-15  6.52333e-15  3.65049e-14  2.03682e-13  1.08947e-12
  5.50499e-12  2.57187e-11  1.08570e-10  4.05838e-10  1.33033e-09  3.82785e-09
  9.79180e-09  2.27417e-08  4.91127e-08  1.00657e-07  1.98452e-07  3.79310e-07
  7.05848e-07  1.28007e-06  2.25441e-06  3.82134e-06  6.14507e-06  9.19848e-06
  1.26024e-05  1.60740e-05  2.16707e-05  3.68275e-05  7.11959e-05  1.29128e-04
  2.26489e-04  4.25104e-04  7.82379e-04  1.17068e-03  1.27870e-03  1.02918e-03
  6.89790e-04  4.53991e-04  3.10340e-04  2.03883e-04  1.25953e-04  8.72906e-05
  7.19230e-05  5.79189e-05  4.93554e-05  6.03983e-05  9.32357e-05  1.34005e-04
  1.60143e-04  1.57417e-04  1.34297e-04  1.06561e-04  7.59935e-05  4.58518e-05
  4.05668e-05  1.05372e-04  2.72004e-04  5.09620e-04  9.86191e-04  1.91306e-03
  1.88403e-03  1.40337e-03  1.16827e-03  8.63240e-04  5.50106e-04  3.19695e-04
  0.00000e+00  0.00000e+00  0.00000e+00  0.00000e+00  0.00000e+00  0.00000e+00
  0.00000e+00  0.00000e+00  0.00000e+00  0.00000e+00  0.00000e+00  0.00000e+00
  0.00000e+00  0.00000e+00  0.00000e+00  0.00000e+00  9.49342e-19  2.45114e-17
  2.30935e-16  1.44576e-15  7.94339e-15  4.57104e-14  2.54894e-13  1.36653e-12
  6.94821e-12  3.25444e-11  1.37729e-10  5.16562e-10  1.70055e-09  4.91951e-09
  1.26722e-08  2.96893e-08  6.47678e-08  1.34125e-07  2.67081e-07  5.15756e-07
  9.71964e-07  1.79388e-06  3.23898e-06  5.68138e-06  9.55141e-06  1.50641e-05
  2.16000e-05  2.71601e-05  2.99658e-05  3.41194e-05  5.26480e-05  1.00770e-04
  2.15491e-04  5.39954e-04  1.31009e-03  2.31525e-03  2.51833e-03  1.67482e-03
  8.19722e-04  4.04004e-04  2.26130e-04  1.18204e-04  6.04438e-05  6.27074e-05
  8.22072e-05  7.97491e-05  7.08997e-05  8.74462e-05  1.41144e-04  2.17591e-04
  2.82141e-04  3.10807e-04  3.28011e-04  3.33841e-04  2.68081e-04  1.59023e-04
  7.51941e-05  5.92153e-05  1.35551e-04  2.89903e-04  4.72223e-04  5.78786e-04
  6.20170e-04  7.45071e-04  7.74577e-04  6.29532e-04  4.29990e-04  2.63997e-04
  0.00000e+00  0.00000e+00  0.00000e+00  0.00000e+00  0.00000e+00  0.00000e+00
  0.00000e+00  0.00000e+00  0.00000e+00  0.00000e+00  0.00000e+00  0.00000e+00
  0.00000e+00  0.00000e+00  0.00000e+00  0.00000e+00  9.79762e-19  4.42685e-17
  2.74208e-16  1.77063e-15  9.72000e-15  5.53157e-14  3.09239e-13  1.66261e-12
  8.46049e-12  3.97181e-11  1.68567e-10  6.34594e-10  2.09757e-09  6.09390e-09
  1.57648e-08  3.70850e-08  8.11325e-08  1.68131e-07  3.34226e-07  6.43700e-07
  1.21176e-06  2.24380e-06  4.09108e-06  7.30335e-06  1.26063e-05  2.06081e-05
  3.08989e-05  4.05717e-05  4.43155e-05  4.03470e-05  3.85193e-05  5.48052e-05
  1.17811e-04  4.12234e-04  1.59771e-03  3.90295e-03  4.39774e-03  2.17737e-03
  6.40183e-04  2.33647e-04  1.31242e-04  6.70931e-05  4.78220e-05  8.31605e-05
  1.17289e-04  1.14649e-04  1.06723e-04  1.40739e-04  2.41237e-04  3.97364e-04
  5.47387e-04  6.32490e-04  7.73434e-04  9.22598e-04  6.93728e-04  3.79345e-04
  1.86072e-04  8.25703e-05  7.30578e-05  1.34283e-04  2.10301e-04  2.75165e-04
  3.72485e-04  4.90649e-04  5.24243e-04  4.48344e-04  3.25304e-04  2.11043e-04
  0.00000e+00  0.00000e+00  0.00000e+00  0.00000e+00  0.00000e+00  0.00000e+00
  0.00000e+00  0.00000e+00  0.00000e+00  0.00000e+00  0.00000e+00  0.00000e+00
  0.00000e+00  0.00000e+00  0.00000e+00  0.00000e+00  9.51284e-19  5.12367e-17
  3.46604e-16  2.14185e-15  1.12386e-14  6.55556e-14  3.66493e-13  1.97605e-12
  1.00575e-11  4.73150e-11  2.01126e-10  7.58919e-10  2.51373e-09  7.31356e-09
  1.89261e-08  4.44501e-08  9.67951e-08  1.98838e-07  3.90377e-07  7.41189e-07
  1.37697e-06  2.52484e-06  4.57826e-06  8.16032e-06  1.41114e-05  2.32030e-05
  3.52170e-05  4.73238e-05  5.37126e-05  5.13558e-05  5.10285e-05  7.41448e-05
  1.19035e-04  1.57580e-04  6.91921e-04  3.47973e-03  4.50299e-03  1.35685e-03
  2.97074e-04  2.85543e-04  2.28668e-04  1.50234e-04  1.21931e-04  1.40942e-04
  1.55134e-04  1.43728e-04  1.44045e-04  2.10372e-04  3.85636e-04  6.76596e-04
  9.71418e-04  1.04464e-03  1.30210e-03  1.79300e-03  9.92182e-04  5.27833e-04
  3.55364e-04  1.80685e-04  1.00798e-04  1.13269e-04  1.69508e-04  2.41522e-04
  3.23171e-04  3.88091e-04  3.95950e-04  3.41884e-04  2.56832e-04  1.73364e-04
  0.00000e+00  0.00000e+00  0.00000e+00  0.00000e+00  0.00000e+00  0.00000e+00
  0.00000e+00  0.00000e+00  0.00000e+00  0.00000e+00  0.00000e+00  0.00000e+00
  0.00000e+00  0.00000e+00  0.00000e+00  0.00000e+00  8.66616e-19  2.49927e-17
  4.57836e-16  2.27389e-15  1.31511e-14  7.66816e-14  4.30540e-13  2.32322e-12
  1.18217e-11  5.55782e-11  2.36198e-10  8.90409e-10  2.94451e-09  8.54534e-09
  2.20171e-08  5.13357e-08  1.10489e-07  2.23181e-07  4.29012e-07  7.96066e-07
  1.44664e-06  2.60038e-06  4.62770e-06  8.08334e-06  1.36458e-05  2.18112e-05
  3.21611e-05  4.24651e-05  4.96619e-05  5.73376e-05  9.24428e-05  2.26236e-04
  5.85653e-04  1.20372e-03  1.20438e-03  4.14166e-04  7.39797e-04  1.01175e-03
  1.41467e-03  9.93186e-04  5.51428e-04  3.07494e-04  2.04168e-04  1.73732e-04
  1.60324e-04  1.47734e-04  1.66719e-04  2.72863e-04  5.31422e-04  9.86076e-04
  1.48972e-03  1.45913e-03  1.57159e-03  2.38131e-03  8.53840e-04  7.16532e-04
  6.09983e-04  3.13093e-04  1.68762e-04  1.56210e-04  2.04403e-04  2.68457e-04
  3.26353e-04  3.58369e-04  3.47681e-04  2.96316e-04  2.24403e-04  1.53981e-04
  0.00000e+00  0.00000e+00  0.00000e+00  0.00000e+00  0.00000e+00  0.00000e+00
  0.00000e+00  0.00000e+00  0.00000e+00  0.00000e+00  0.00000e+00  0.00000e+00
  0.00000e+00  0.00000e+00  0.00000e+00  0.00000e+00  3.08886e-18  3.22052e-17
  5.32951e-16  2.68822e-15  1.52805e-14  8.98398e-14  5.03618e-13  2.72572e-12
  1.38505e-11  6.49508e-11  2.74935e-10  1.03067e-09  3.38706e-09  9.75846e-09
  2.49208e-08  5.73893e-08  1.21395e-07  2.39733e-07  4.48889e-07  8.10678e-07
  1.43593e-06  2.51855e-06  4.36252e-06  7.36003e-06  1.18506e-05  1.77950e-05
  2.43519e-05  3.00766e-05  3.57988e-05  5.36855e-05  1.27088e-04  3.74090e-04
  1.09140e-03  2.81429e-03  4.71413e-03  1.67956e-03  3.49061e-04  2.19464e-03
  2.46409e-03  1.41645e-03  7.07923e-04  3.64245e-04  2.11880e-04  1.51051e-04
  1.27362e-04  1.24009e-04  1.63067e-04  2.97507e-04  6.03086e-04  1.14297e-03
  1.75771e-03  1.70466e-03  2.13829e-03  3.29359e-03  2.69349e-03  1.50774e-03
  8.42996e-04  3.97671e-04  2.23232e-04  2.08842e-04  2.57688e-04  3.14813e-04
  3.58046e-04  3.73984e-04  3.51433e-04  2.93972e-04  2.20362e-04  1.50473e-04
  0.00000e+00  0.00000e+00  0.00000e+00  0.00000e+00  0.00000e+00  0.00000e+00
  0.00000e+00  0.00000e+00  0.00000e+00  0.00000e+00  0.00000e+00  0.00000e+00
  0.00000e+00  0.00000e+00  0.00000e+00  0.00000e+00  4.71592e-18  4.66981e-17
  6.33428e-16  2.92842e-15  1.77536e-14  1.06031e-13  5.93626e-13  3.20309e-12
  1.62507e-11  7.58453e-11  3.18261e-10  1.18065e-09  3.83648e-09  1.09251e-08
  2.75397e-08  6.24004e-08  1.29265e-07  2.48937e-07  4.53760e-07  7.99134e-07
  1.38492e-06  2.37879e-06  4.01492e-06  6.51928e-06  9.90751e-06  1.36861e-05
  1.67925e-05  1.87259e-05  2.32730e-05  4.55564e-05  1.22748e-04  3.32923e-04
  8.14197e-04  1.59800e-03  1.75471e-03  8.75198e-04  7.61263e-04  1.25870e-04
  6.60020e-04  7.18639e-04  4.65306e-04  2.57983e-04  1.42366e-04  9.21509e-05
  7.64903e-05  8.33659e-05  1.31517e-04  2.67942e-04  5.56555e-04  1.03167e-03
  1.49873e-03  1.32713e-03  1.78531e-03  4.20523e-03  2.87527e-03  1.27837e-03
  7.22024e-04  3.80930e-04  2.44236e-04  2.47602e-04  3.03869e-04  3.59512e-04
  3.99573e-04  4.13678e-04  3.85747e-04  3.18373e-04  2.34675e-04  1.57668e-04
  0.00000e+00  0.00000e+00  0.00000e+00  0.00000e+00  0.00000e+00  0.00000e+00
  0.00000e+00  0.00000e+00  0.00000e+00  0.00000e+00  0.00000e+00  0.00000e+00
  0.00000e+00  0.00000e+00  0.00000e+00  0.00000e+00  6.77936e-18  6.27596e-17
  5.92122e-16  3.35658e-15  2.09908e-14  1.24626e-13  6.98755e-13  3.77458e-12
  1.90819e-11  8.83074e-11  3.66165e-10  1.33880e-09  4.28348e-09  1.20132e-08
  2.98003e-08  6.62839e-08  1.34317e-07  2.52481e-07  4.50018e-07  7.79459e-07
  1.33726e-06  2.27968e-06  3.80273e-06  6.03761e-06  8.83512e-06  1.15742e-05
  1.35527e-05  1.59536e-05  2.53165e-05  5.45762e-05  1.17049e-04  2.16437e-04
  3.21744e-04  3.19469e-04  4.76440e-04  2.65876e-03  4.34972e-03  1.70630e-03
  2.55623e-04  1.79534e-04  1.76430e-04  1.14696e-04  6.61659e-05  4.88125e-05
  4.45135e-05  4.84634e-05  8.56256e-05  1.98480e-04  4.29097e-04  7.78283e-04
  1.09645e-03  1.08861e-03  1.25016e-03  2.00499e-03  1.42331e-03  8.11031e-04
  5.42806e-04  3.34491e-04  2.49352e-04  2.74067e-04  3.38751e-04  3.96463e-04
  4.40522e-04  4.60168e-04  4.30091e-04  3.51761e-04  2.55285e-04  1.68684e-04
  0.00000e+00  0.00000e+00  0.00000e+00  0.00000e+00  0.00000e+00  0.00000e+00
  0.00000e+00  0.00000e+00  0.00000e+00  0.00000e+00  0.00000e+00  0.00000e+00
  0.00000e+00  0.00000e+00  0.00000e+00  0.00000e+00  9.17902e-18  8.19545e-17
  6.80561e-16  3.79674e-15  2.43364e-14  1.43274e-13  8.16812e-13  4.41392e-12
  2.22469e-11  1.01991e-10  4.17154e-10  1.49949e-09  4.71283e-09  1.29860e-08
  3.16435e-08  6.90357e-08  1.36970e-07  2.52335e-07  4.43510e-07  7.65642e-07
  1.32295e-06  2.28403e-06  3.85903e-06  6.19457e-06  9.18672e-06  1.24575e-05
  1.63723e-05  2.55478e-05  5.32632e-05  1.13611e-04  1.90568e-04  2.28018e-04
  1.83638e-04  1.36786e-04  5.80339e-04  2.08046e-03  2.89463e-03  1.59751e-03
  4.19111e-04  1.14139e-04  7.86889e-05  6.11247e-05  7.26345e-05  1.01645e-04
  9.50579e-05  6.00425e-05  5.35330e-05  1.23116e-04  2.90053e-04  5.37882e-04
  7.84455e-04  9.26636e-04  1.04644e-03  1.16450e-03  9.81235e-04  6.93023e-04
  4.61644e-04  3.02905e-04  2.54299e-04  2.96014e-04  3.66909e-04  4.28271e-04
  4.75784e-04  4.95977e-04  4.61246e-04  3.74340e-04  2.69221e-04  1.76324e-04
  0.00000e+00  0.00000e+00  0.00000e+00  0.00000e+00  0.00000e+00  0.00000e+00
  0.00000e+00  0.00000e+00  0.00000e+00  0.00000e+00  0.00000e+00  0.00000e+00
  0.00000e+00  0.00000e+00  0.00000e+00  0.00000e+00  1.16614e-17  1.15112e-16
  7.53532e-16  4.49526e-15  2.77827e-14  1.64080e-13  9.39041e-13  5.08258e-12
  2.55202e-11  1.15986e-10  4.67842e-10  1.65349e-09  5.10210e-09  1.38016e-08
  3.30175e-08  7.06690e-08  1.37578e-07  2.49763e-07  4.37226e-07  7.63011e-07
  1.35073e-06  2.40892e-06  4.22589e-06  7.09678e-06  1.11923e-05  1.66490e-05
  2.50445e-05  4.51772e-05  1.03522e-04  2.31781e-04  3.85308e-04  4.21136e-04
  2.94982e-04  1.73825e-04  3.25220e-04  7.94772e-04  1.02087e-03  6.69772e-04
  2.70723e-04  1.28702e-04  9.93825e-05  1.03488e-04  2.08934e-04  3.44931e-04
  3.22325e-04  1.75151e-04  6.77536e-05  7.24479e-05  1.83059e-04  3.62309e-04
  5.51137e-04  6.92398e-04  7.74357e-04  7.88249e-04  6.96000e-04  5.32674e-04
  3.70172e-04  2.66357e-04  2.52128e-04  3.06625e-04  3.78737e-04  4.39292e-04
  4.83409e-04  4.96700e-04  4.57772e-04  3.71035e-04  2.67581e-04  1.75954e-04
  0.00000e+00  0.00000e+00  0.00000e+00  0.00000e+00  0.00000e+00  0.00000e+00
  0.00000e+00  0.00000e+00  0.00000e+00  0.00000e+00  0.00000e+00  0.00000e+00
  0.00000e+00  0.00000e+00  0.00000e+00  0.00000e+00  1.39308e-17  1.41691e-16
  5.96384e-16  4.99298e-15  3.13548e-14  1.83029e-13  1.05022e-12  5.69854e-12
  2.85571e-11  1.28794e-10  5.13435e-10  1.78794e-09  5.42486e-09  1.44208e-08
  3.38774e-08  7.11799e-08  1.36251e-07  2.44909e-07  4.30399e-07  7.67174e-07
  1.40730e-06  2.62529e-06  4.85710e-06  8.71169e-06  1.49649e-05  2.46845e-05
  4.01552e-05  6.93806e-05  1.40405e-04  3.04530e-04  5.36126e-04  6.39464e-04
  4.65127e-04  2.20757e-04  1.25793e-04  1.75701e-04  2.17190e-04  1.75502e-04
  1.39518e-04  1.53367e-04  1.48129e-04  1.38443e-04  3.31291e-04  7.03333e-04
  7.54013e-04  4.19541e-04  1.40494e-04  5.85432e-05  1.21655e-04  2.57544e-04
  4.01710e-04  5.04359e-04  5.45542e-04  5.29455e-04  4.65102e-04  3.68936e-04
  2.73053e-04  2.18729e-04  2.30302e-04  2.91276e-04  3.60473e-04  4.13914e-04
  4.48211e-04  4.54596e-04  4.18618e-04  3.43023e-04  2.51510e-04  1.68270e-04
  0.00000e+00  0.00000e+00  0.00000e+00  0.00000e+00  0.00000e+00  0.00000e+00
  0.00000e+00  0.00000e+00  0.00000e+00  0.00000e+00  0.00000e+00  0.00000e+00
  0.00000e+00  0.00000e+00  0.00000e+00  0.00000e+00  1.55971e-17  1.62200e-16
  6.67401e-16  5.45720e-15  3.37347e-14  1.96513e-13  1.13661e-12  6.17525e-12
  3.09138e-11  1.38717e-10  5.48795e-10  1.88989e-09  5.65759e-09  1.48084e-08
  3.41955e-08  7.05452e-08  1.32866e-07  2.36894e-07  4.19244e-07  7.65870e-07
  1.45990e-06  2.85614e-06  5.59089e-06  1.07508e-05  2.01736e-05  3.69351e-05
  6.53769e-05  1.07074e-04  1.48516e-04  1.73621e-04  2.45506e-04  4.72030e-04
  4.60555e-04  2.32387e-04  7.84282e-05  3.72381e-05  5.92346e-05  1.09528e-04
  1.76888e-04  2.33791e-04  2.03400e-04  9.89779e-05  2.14041e-04  8.06798e-04
  1.17529e-03  6.88537e-04  2.31463e-04  7.04213e-05  1.02618e-04  2.18841e-04
  3.41776e-04  4.20362e-04  4.37236e-04  4.05416e-04  3.45912e-04  2.73759e-04
  2.07096e-04  1.73545e-04  1.91646e-04  2.49194e-04  3.13082e-04  3.61265e-04
  3.90452e-04  3.96588e-04  3.69398e-04  3.09036e-04  2.32300e-04  1.59250e-04
  0.00000e+00  0.00000e+00  0.00000e+00  0.00000e+00  0.00000e+00  0.00000e+00
  0.00000e+00  0.00000e+00  0.00000e+00  0.00000e+00  0.00000e+00  0.00000e+00
  0.00000e+00  0.00000e+00  0.00000e+00  0.00000e+00  1.64069e-17  1.71459e-16
  7.64610e-16  5.66752e-15  3.34898e-14  2.03209e-13  1.18600e-12  6.44491e-12
  3.22246e-11  1.44448e-10  5.69538e-10  1.94963e-09  5.78427e-09  1.49521e-08
  3.39767e-08  6.87952e-08  1.27270e-07  2.24565e-07  3.98975e-07  7.43826e-07
  1.46549e-06  2.98791e-06  6.14019e-06  1.25159e-05  2.52224e-05  5.02888e-05
  9.75711e-05  1.70529e-04  2.12552e-04  1.05330e-04  2.92428e-05  1.45307e-04
  2.51224e-04  1.70206e-04  9.60139e-05  1.06848e-04  1.82584e-04  2.69351e-04
  3.27458e-04  3.38723e-04  2.52393e-04  9.93434e-05  2.14301e-04  9.02703e-04
  1.31340e-03  7.66696e-04  2.63325e-04  8.57442e-05  1.16724e-04  2.36857e-04
  3.62426e-04  4.38468e-04  4.47702e-04  4.05783e-04  3.36776e-04  2.58431e-04
  1.87733e-04  1.48562e-04  1.57891e-04  2.06465e-04  2.66488e-04  3.17180e-04
  3.51908e-04  3.64458e-04  3.45286e-04  2.94191e-04  2.25405e-04  1.57311e-04
  0.00000e+00  0.00000e+00  0.00000e+00  0.00000e+00  0.00000e+00  0.00000e+00
  0.00000e+00  0.00000e+00  0.00000e+00  0.00000e+00  0.00000e+00  0.00000e+00
  0.00000e+00  0.00000e+00  0.00000e+00  0.00000e+00  1.61903e-17  2.13288e-16
  7.91166e-16  4.99923e-15  3.33625e-14  2.02420e-13  1.18709e-12  6.46240e-12
  3.23567e-11  1.45432e-10  5.74021e-10  1.96400e-09  5.80388e-09  1.48686e-08
  3.32875e-08  6.60667e-08  1.19593e-07  2.07426e-07  3.66597e-07  6.90047e-07
  1.38924e-06  2.91610e-06  6.19826e-06  1.31137e-05  2.75066e-05  5.71861e-05
  1.15958e-04  2.14663e-04  3.03652e-04  2.30812e-04  8.54506e-05  6.17215e-05
  9.75831e-05  9.67693e-05  1.08325e-04  1.95589e-04  3.38770e-04  4.41581e-04
  4.45471e-04  3.74114e-04  2.46775e-04  1.48163e-04  3.73117e-04  9.21883e-04
  1.01934e-03  5.77304e-04  2.10411e-04  9.46961e-05  1.54436e-04  2.96232e-04
  4.40930e-04  5.29674e-04  5.43279e-04  4.94696e-04  4.05488e-04  3.01410e-04
  2.07692e-04  1.52386e-04  1.54897e-04  2.05263e-04  2.73345e-04  3.35494e-04
  3.80706e-04  3.98442e-04  3.77973e-04  3.21104e-04  2.45038e-04  1.70350e-04
  0.00000e+00  0.00000e+00  0.00000e+00  0.00000e+00  0.00000e+00  0.00000e+00
  0.00000e+00  0.00000e+00  0.00000e+00  0.00000e+00  0.00000e+00  0.00000e+00
  0.00000e+00  0.00000e+00  0.00000e+00  0.00000e+00  1.50099e-17  2.22869e-16
  7.61349e-16  4.92285e-15  3.12124e-14  1.94755e-13  1.14483e-12  6.25389e-12
  3.14355e-11  1.42017e-10  5.63817e-10  1.93808e-09  5.73162e-09  1.46014e-08
  3.22539e-08  6.26657e-08  1.10411e-07  1.86372e-07  3.23115e-07  6.04622e-07
  1.22517e-06  2.60821e-06  5.63566e-06  1.20907e-05  2.55335e-05  5.28330e-05
  1.05269e-04  1.91488e-04  2.83298e-04  2.87550e-04  1.85587e-04  9.83360e-05
  6.89229e-05  6.58744e-05  9.78454e-05  2.01878e-04  3.55342e-04  4.45724e-04
  4.09933e-04  3.00771e-04  1.82689e-04  1.39118e-04  2.95171e-04  5.35045e-04
  5.25161e-04  3.03890e-04  1.30533e-04  1.04629e-04  2.03452e-04  3.70245e-04
  5.35387e-04  6.37288e-04  6.57434e-04  6.05882e-04  4.95160e-04  3.59628e-04
  2.39814e-04  1.76911e-04  1.97079e-04  2.82292e-04  3.84410e-04  4.66752e-04
  5.17781e-04  5.30620e-04  4.92800e-04  4.07791e-04  3.02087e-04  2.04031e-04
  0.00000e+00  0.00000e+00  0.00000e+00  0.00000e+00  0.00000e+00  0.00000e+00
  0.00000e+00  0.00000e+00  0.00000e+00  0.00000e+00  0.00000e+00  0.00000e+00
  0.00000e+00  0.00000e+00  0.00000e+00  0.00000e+00  1.30393e-17  2.15481e-16
  7.54109e-16  4.69930e-15  2.94513e-14  1.83869e-13  1.07497e-12  5.89546e-12
  2.97837e-11  1.35646e-10  5.43502e-10  1.88446e-09  5.59736e-09  1.42243e-08
  3.10550e-08  5.90282e-08  1.00731e-07  1.63673e-07  2.73816e-07  5.00115e-07
  1.00275e-06  2.13132e-06  4.60522e-06  9.82021e-06  2.03442e-05  4.05339e-05
  7.62470e-05  1.29818e-04  1.85567e-04  2.03172e-04  1.63794e-04  1.08616e-04
  7.72014e-05  7.34386e-05  1.01114e-04  1.70290e-04  2.56118e-04  2.91116e-04
  2.50084e-04  1.74076e-04  1.06310e-04  8.49556e-05  1.37599e-04  2.06758e-04
  1.95777e-04  1.22855e-04  7.94904e-05  1.19490e-04  2.45240e-04  4.23815e-04
  5.94161e-04  6.95456e-04  7.15490e-04  6.66965e-04  5.47161e-04  3.88650e-04
  2.52719e-04  2.05897e-04  2.86504e-04  4.59366e-04  6.34594e-04  7.41226e-04
  7.72124e-04  7.64055e-04  6.99884e-04  5.64345e-04  4.01919e-04  2.60168e-04
  0.00000e+00  0.00000e+00  0.00000e+00  0.00000e+00  0.00000e+00  0.00000e+00
  0.00000e+00  0.00000e+00  0.00000e+00  0.00000e+00  0.00000e+00  0.00000e+00
  0.00000e+00  0.00000e+00  0.00000e+00  0.00000e+00  1.06501e-17  2.14542e-16
  7.42847e-16  4.35920e-15  2.66360e-14  1.70147e-13  9.96981e-13  5.48173e-12
  2.78824e-11  1.28088e-10  5.18993e-10  1.81761e-09  5.43606e-09  1.38092e-08
  2.98689e-08  5.56113e-08  9.17319e-08  1.42307e-07  2.26313e-07  3.96177e-07
  7.72428e-07  1.61427e-06  3.43894e-06  7.18129e-06  1.43532e-05  2.70445e-05
  4.72000e-05  7.40159e-05  9.96086e-05  1.09943e-04  9.96138e-05  8.28868e-05
  7.89526e-05  9.78070e-05  1.41211e-04  1.92369e-04  2.09017e-04  1.72980e-04
  1.20080e-04  7.98267e-05  5.40535e-05  4.39145e-05  5.17209e-05  6.27716e-05
  5.76336e-05  4.58749e-05  6.09698e-05  1.31062e-04  2.62532e-04  4.32526e-04
  5.88607e-04  6.77815e-04  6.94380e-04  6.51155e-04  5.33803e-04  3.68809e-04
  2.37668e-04  2.37902e-04  4.29996e-04  7.50212e-04  1.02735e-03  1.15815e-03
  1.06204e-03  1.00101e-03  9.62441e-04  7.80618e-04  5.38205e-04  3.33694e-04
  0.00000e+00  0.00000e+00  0.00000e+00  0.00000e+00  0.00000e+00  0.00000e+00
  0.00000e+00  0.00000e+00  0.00000e+00  0.00000e+00  0.00000e+00  0.00000e+00
  0.00000e+00  0.00000e+00  0.00000e+00  0.00000e+00  2.07810e-17  2.10664e-16
  7.21642e-16  3.96736e-15  2.58697e-14  1.58435e-13  9.24381e-13  5.10349e-12
  2.61316e-11  1.20970e-10  4.95153e-10  1.75127e-09  5.27277e-09  1.34090e-08
  2.88115e-08  5.27347e-08  8.43501e-08  1.24852e-07  1.87425e-07  3.10598e-07
  5.80551e-07  1.17736e-06  2.44552e-06  4.95270e-06  9.46282e-06  1.67111e-05
  2.68309e-05  3.84142e-05  4.79901e-05  5.19148e-05  5.10908e-05  5.32597e-05
  6.91800e-05  1.07561e-04  1.67219e-04  2.19576e-04  2.14726e-04  1.48977e-04
  8.06965e-05  4.44666e-05  3.00585e-05  2.30122e-05  1.89626e-05  1.65030e-05
  1.53844e-05  2.31570e-05  5.62457e-05  1.31071e-04  2.51654e-04  3.98836e-04
  5.29779e-04  6.02986e-04  6.12782e-04  5.67682e-04  4.59074e-04  3.13077e-04
  2.16731e-04  2.97074e-04  6.79041e-04  1.27328e-03  1.64036e-03  1.98878e-03
  1.40787e-03  1.00542e-03  1.17033e-03  1.00985e-03  6.83937e-04  4.09268e-04
  0.00000e+00  0.00000e+00  0.00000e+00  0.00000e+00  0.00000e+00  0.00000e+00
  0.00000e+00  0.00000e+00  0.00000e+00  0.00000e+00  0.00000e+00  0.00000e+00
  0.00000e+00  0.00000e+00  0.00000e+00  0.00000e+00  1.98577e-17  1.79650e-16
  7.21073e-16  3.77161e-15  2.43585e-14  1.47137e-13  8.65218e-13  4.80058e-12
  2.47214e-11  1.15210e-10  4.74777e-10  1.69051e-09  5.11400e-09  1.30237e-08
  2.78754e-08  5.04523e-08  7.89257e-08  1.12564e-07  1.60713e-07  2.52640e-07
  4.51226e-07  8.83138e-07  1.78104e-06  3.49299e-06  6.38496e-06  1.05768e-05
  1.55581e-05  1.99801e-05  2.22294e-05  2.21039e-05  2.25288e-05  2.93861e-05
  4.96320e-05  8.85290e-05  1.42283e-04  1.86207e-04  1.83696e-04  1.31842e-04
  7.22283e-05  3.59672e-05  2.05156e-05  1.40527e-05  1.10649e-05  1.00931e-05
  1.16023e-05  2.18384e-05  5.38640e-05  1.20591e-04  2.23895e-04  3.46145e-04
  4.52148e-04  5.08895e-04  5.08458e-04  4.58858e-04  3.65925e-04  2.56958e-04
  2.11489e-04  3.82614e-04  1.03614e-03  2.24851e-03  2.92299e-03  3.94218e-03
  2.95185e-03  8.98400e-04  1.24918e-03  1.17404e-03  7.90280e-04  4.62507e-04
  0.00000e+00  0.00000e+00  0.00000e+00  0.00000e+00  0.00000e+00  0.00000e+00
  0.00000e+00  0.00000e+00  0.00000e+00  0.00000e+00  0.00000e+00  0.00000e+00
  0.00000e+00  0.00000e+00  0.00000e+00  0.00000e+00  7.62860e-18  1.80686e-16
  5.50529e-16  3.46436e-15  2.30424e-14  1.40373e-13  8.16163e-13  4.57571e-12
  2.36529e-11  1.10547e-10  4.56768e-10  1.63094e-09  4.94278e-09  1.25961e-08
  2.69174e-08  4.84831e-08  7.50411e-08  1.04965e-07  1.45625e-07  2.21425e-07
  3.83016e-07  7.29847e-07  1.44191e-06  2.77650e-06  4.96085e-06  7.93900e-06
  1.10547e-05  1.29978e-05  1.25509e-05  1.01719e-05  8.97625e-06  1.36120e-05
  2.84204e-05  5.59000e-05  9.23647e-05  1.22379e-04  1.25171e-04  9.72617e-05
  5.91620e-05  3.09335e-05  1.66483e-05  1.34541e-05  1.84700e-05  2.53272e-05
  2.78775e-05  3.15762e-05  5.31091e-05  1.07547e-04  1.96230e-04  3.01519e-04
  3.91570e-04  4.37398e-04  4.30856e-04  3.82375e-04  3.06422e-04  2.28288e-04
  2.13995e-04  4.09089e-04  1.10104e-03  2.36793e-03  2.85686e-03  4.21475e-03
  4.39904e-03  1.09778e-03  1.26717e-03  1.20296e-03  8.08584e-04  4.71104e-04
  0.00000e+00  0.00000e+00  0.00000e+00  0.00000e+00  0.00000e+00  0.00000e+00
  0.00000e+00  0.00000e+00  0.00000e+00  0.00000e+00  0.00000e+00  0.00000e+00
  0.00000e+00  0.00000e+00  0.00000e+00  0.00000e+00  8.97586e-18  1.79530e-16
  4.85058e-16  3.17458e-15  2.21023e-14  1.34002e-13  7.79893e-13  4.36612e-12
  2.26546e-11  1.05912e-10  4.37387e-10  1.55975e-09  4.72168e-09  1.20226e-08
  2.56879e-08  4.62780e-08  7.16305e-08  1.00068e-07  1.38249e-07  2.08491e-07
  3.56603e-07  6.72656e-07  1.32372e-06  2.56015e-06  4.63160e-06  7.56569e-06
  1.08476e-05  1.32427e-05  1.33112e-05  1.09329e-05  8.44452e-06  9.35784e-06
  1.67001e-05  3.26552e-05  5.58799e-05  7.74069e-05  8.41347e-05  7.20729e-05
  5.10092e-05  3.18279e-05  2.00952e-05  2.18692e-05  3.94986e-05  5.84558e-05
  6.02141e-05  5.07792e-05  5.68895e-05  1.00379e-04  1.83186e-04  2.85539e-04
  3.73595e-04  4.17821e-04  4.11699e-04  3.69055e-04  3.05026e-04  2.37229e-04
  2.14863e-04  3.40950e-04  7.48433e-04  1.28512e-03  1.46366e-03  3.22403e-03
  2.79999e-03  1.15586e-03  1.22203e-03  1.08084e-03  7.28423e-04  4.30599e-04
  0.00000e+00  0.00000e+00  0.00000e+00  0.00000e+00  0.00000e+00  0.00000e+00
  0.00000e+00  0.00000e+00  0.00000e+00  0.00000e+00  0.00000e+00  0.00000e+00
  0.00000e+00  0.00000e+00  0.00000e+00  0.00000e+00  9.93862e-18  1.74477e-16
  5.36681e-16  2.91763e-15  2.08305e-14  1.25738e-13  7.37312e-13  4.12419e-12
  2.13705e-11  9.98659e-11  4.11387e-10  1.46149e-09  4.40937e-09  1.12000e-08
  2.39225e-08  4.32188e-08  6.73576e-08  9.51576e-08  1.33100e-07  2.02246e-07
  3.46047e-07  6.51491e-07  1.28695e-06  2.52806e-06  4.71767e-06  8.11031e-06
  1.25844e-05  1.73114e-05  2.07720e-05  2.17398e-05  2.06834e-05  1.97386e-05
  2.23789e-05  3.34869e-05  5.53933e-05  7.93714e-05  8.74050e-05  7.66145e-05
  6.17475e-05  4.75739e-05  3.49998e-05  3.86593e-05  6.90377e-05  1.01280e-04
  1.00339e-04  7.46325e-05  6.56349e-05  1.04737e-04  1.95279e-04  3.12882e-04
  4.14229e-04  4.63173e-04  4.60093e-04  4.26656e-04  3.69478e-04  2.92299e-04
  2.31849e-04  2.65718e-04  4.58529e-04  7.46801e-04  1.05041e-03  1.53053e-03
  1.38344e-03  1.08558e-03  1.04909e-03  8.62118e-04  5.87885e-04  3.58212e-04
  0.00000e+00  0.00000e+00  0.00000e+00  0.00000e+00  0.00000e+00  0.00000e+00
  0.00000e+00  0.00000e+00  0.00000e+00  0.00000e+00  0.00000e+00  0.00000e+00
  0.00000e+00  0.00000e+00  0.00000e+00  0.00000e+00  1.03356e-17  1.64414e-16
  4.53679e-16  2.63884e-15  1.90750e-14  1.14667e-13  6.74154e-13  3.78074e-12
  1.95304e-11  9.10936e-11  3.74178e-10  1.32426e-09  3.97681e-09  1.00647e-08
  2.14698e-08  3.88917e-08  6.11792e-08  8.78886e-08  1.25331e-07  1.92711e-07
  3.29563e-07  6.15984e-07  1.21270e-06  2.40362e-06  4.60246e-06  8.28653e-06
  1.38245e-05  2.11561e-05  2.93544e-05  3.64676e-05  4.04624e-05  4.15807e-05
  4.49229e-05  6.08310e-05  1.00104e-04  1.50850e-04  1.59911e-04  1.22472e-04
  9.91986e-05  8.57048e-05  6.39532e-05  5.93358e-05  9.31109e-05  1.32015e-04
  1.27642e-04  9.11153e-05  7.62583e-05  1.23853e-04  2.41067e-04  3.97181e-04
  5.25300e-04  5.72874e-04  5.80186e-04  5.79566e-04  5.18899e-04  4.09890e-04
  2.93675e-04  2.40706e-04  3.15640e-04  5.06839e-04  7.41687e-04  9.14114e-04
  9.19288e-04  8.65961e-04  7.87012e-04  6.29595e-04  4.40642e-04  2.79758e-04
  0.00000e+00  0.00000e+00  0.00000e+00  0.00000e+00  0.00000e+00  0.00000e+00
  0.00000e+00  0.00000e+00  0.00000e+00  0.00000e+00  0.00000e+00  0.00000e+00
  0.00000e+00  0.00000e+00  0.00000e+00  0.00000e+00  1.00941e-17  1.19748e-16
  3.83329e-16  2.16667e-15  1.68365e-14  9.97285e-14  5.86043e-13  3.29227e-12
  1.69778e-11  7.92230e-11  3.24840e-10  1.14589e-09  3.42745e-09  8.63682e-09
  1.83678e-08  3.33051e-08  5.28544e-08  7.73490e-08  1.12801e-07  1.75550e-07
  2.98062e-07  5.45028e-07  1.04809e-06  2.05168e-06  3.94718e-06  7.27783e-06
  1.27026e-05  2.08430e-05  3.17724e-05  4.40452e-05  5.47993e-05  6.33294e-05
  7.53414e-05  1.03569e-04  1.73502e-04  3.01892e-04  3.53200e-04  2.46365e-04
  1.90780e-04  1.64003e-04  1.11672e-04  7.97889e-05  9.76986e-05  1.28972e-04
  1.22941e-04  9.01090e-05  8.61472e-05  1.59172e-04  3.26535e-04  5.52927e-04
  7.17836e-04  7.30089e-04  8.66255e-04  1.08095e-03  8.64447e-04  6.27197e-04
  4.34524e-04  2.80510e-04  2.45911e-04  3.26082e-04  4.52334e-04  5.53455e-04
  5.99227e-04  5.97714e-04  5.45662e-04  4.44259e-04  3.23327e-04  2.14887e-04
  0.00000e+00  0.00000e+00  0.00000e+00  0.00000e+00  0.00000e+00  0.00000e+00
  0.00000e+00  0.00000e+00  0.00000e+00  0.00000e+00  0.00000e+00  0.00000e+00
  0.00000e+00  0.00000e+00  0.00000e+00  0.00000e+00  9.25845e-18  1.10127e-16
  3.73089e-16  1.77112e-15  1.34507e-14  8.10820e-14  4.78322e-13  2.68862e-12
  1.39137e-11  6.49127e-11  2.66199e-10  9.38273e-10  2.79977e-09  7.02915e-09
  1.48872e-08  2.69795e-08  4.31982e-08  6.46787e-08  9.72428e-08  1.54187e-07
  2.59292e-07  4.55995e-07  8.29460e-07  1.53991e-06  2.85673e-06  5.19226e-06
  9.15490e-06  1.55998e-05  2.54303e-05  3.88870e-05  5.54750e-05  7.68237e-05
  1.08831e-04  1.53086e-04  2.08559e-04  4.00689e-04  7.37519e-04  6.33469e-04
  4.32204e-04  3.03351e-04  1.78026e-04  1.00282e-04  8.54792e-05  9.66815e-05
  9.11718e-05  7.49379e-05  9.54168e-05  2.06194e-04  4.44202e-04  7.82340e-04
  1.00619e-03  8.88183e-04  1.64543e-03  2.78014e-03  1.58509e-03  1.00628e-03
  6.95613e-04  3.85951e-04  2.32589e-04  2.19601e-04  2.73994e-04  3.39906e-04
  3.90616e-04  4.11095e-04  3.89592e-04  3.29029e-04  2.49240e-04  1.72280e-04
  0.00000e+00  0.00000e+00  0.00000e+00  0.00000e+00  0.00000e+00  0.00000e+00
  0.00000e+00  0.00000e+00  0.00000e+00  0.00000e+00  0.00000e+00  0.00000e+00
  0.00000e+00  0.00000e+00  0.00000e+00  0.00000e+00  7.98988e-18  9.50927e-17
  2.79018e-16  1.29810e-15  1.01791e-14  6.25250e-14  3.67337e-13  2.05954e-12
  1.06672e-11  4.98622e-11  2.04947e-10  7.24063e-10  2.16274e-09  5.42349e-09
  1.14610e-08  2.08137e-08  3.38769e-08  5.27817e-08  8.38665e-08  1.38880e-07
  2.35307e-07  3.98479e-07  6.68411e-07  1.11143e-06  1.83406e-06  3.01244e-06
  4.99112e-06  8.51892e-06  1.50519e-05  2.68859e-05  4.76494e-05  8.47579e-05
  1.51580e-04  2.49521e-04  2.98211e-04  4.02043e-04  1.05425e-03  1.16319e-03
  6.64710e-04  3.96531e-04  2.24105e-04  1.15774e-04  7.04166e-05  5.99787e-05
  5.49390e-05  5.67774e-05  1.01921e-04  2.47120e-04  5.52749e-04  1.02232e-03
  1.36500e-03  9.62658e-04  2.01673e-03  3.52361e-03  1.82551e-03  1.45352e-03
  9.99056e-04  4.93799e-04  2.46199e-04  1.83737e-04  2.07955e-04  2.58870e-04
  3.07600e-04  3.34566e-04  3.25272e-04  2.80568e-04  2.16592e-04  1.52261e-04
  0.00000e+00  0.00000e+00  0.00000e+00  0.00000e+00  0.00000e+00  0.00000e+00
  0.00000e+00  0.00000e+00  0.00000e+00  0.00000e+00  0.00000e+00  0.00000e+00
  0.00000e+00  0.00000e+00  0.00000e+00  0.00000e+00  6.95929e-18  7.75117e-17
  1.78719e-16  9.72709e-16  7.51123e-15  4.59837e-14  2.69121e-13  1.49607e-12
  7.74286e-12  3.62355e-11  1.49485e-10  5.31197e-10  1.59574e-09  4.02021e-09
  8.54933e-09  1.57830e-08  2.68083e-08  4.52185e-08  7.92718e-08  1.42584e-07
  2.53589e-07  4.34248e-07  7.06719e-07  1.08557e-06  1.56420e-06  2.11243e-06
  2.76552e-06  3.97621e-06  7.37584e-06  1.67587e-05  3.91420e-05  8.72504e-05
  1.85144e-04  3.64014e-04  5.82174e-04  7.09309e-04  8.25253e-04  6.35064e-04
  2.85646e-04  2.73017e-04  2.02651e-04  1.13631e-04  5.74848e-05  3.42813e-05
  2.91017e-05  4.11029e-05  9.80062e-05  2.55066e-04  5.82992e-04  1.10944e-03
  1.56123e-03  1.16805e-03  2.03593e-03  3.28150e-03  2.02061e-03  1.50337e-03
  9.95762e-04  4.82447e-04  2.44066e-04  1.94522e-04  2.29196e-04  2.83802e-04
  3.29791e-04  3.50978e-04  3.35103e-04  2.84484e-04  2.16560e-04  1.50463e-04
  0.00000e+00  0.00000e+00  0.00000e+00  0.00000e+00  0.00000e+00  0.00000e+00
  0.00000e+00  0.00000e+00  0.00000e+00  0.00000e+00  0.00000e+00  0.00000e+00
  0.00000e+00  0.00000e+00  0.00000e+00  0.00000e+00  5.62982e-18  4.77725e-17
  1.36967e-16  8.33024e-16  5.75207e-15  3.44608e-14  1.95513e-13  1.07809e-12
  5.53464e-12  2.59049e-11  1.07203e-10  3.83587e-10  1.16503e-09  2.98183e-09
  6.50606e-09  1.26118e-08  2.34026e-08  4.46398e-08  8.84271e-08  1.75051e-07
  3.35037e-07  6.12021e-07  1.06360e-06  1.75428e-06  2.72916e-06  3.95269e-06
  5.24638e-06  6.45974e-06  8.44253e-06  1.49971e-05  3.43761e-05  7.94891e-05
  1.69459e-04  3.25791e-04  5.25595e-04  6.88251e-04  8.17026e-04  4.65647e-04
  1.45371e-04  1.68226e-04  1.55472e-04  9.54851e-05  4.56297e-05  2.29332e-05
  1.87802e-05  2.95429e-05  7.87342e-05  2.16598e-04  5.02793e-04  9.52085e-04
  1.35913e-03  1.30790e-03  2.25731e-03  3.94744e-03  2.00135e-03  9.72071e-04
  6.45878e-04  3.55169e-04  2.24904e-04  2.37077e-04  3.12359e-04  3.84680e-04
  4.25929e-04  4.30125e-04  3.92904e-04  3.21189e-04  2.36595e-04  1.59863e-04
  0.00000e+00  0.00000e+00  0.00000e+00  0.00000e+00  0.00000e+00  0.00000e+00
  0.00000e+00  0.00000e+00  0.00000e+00  0.00000e+00  0.00000e+00  0.00000e+00
  0.00000e+00  0.00000e+00  0.00000e+00  0.00000e+00  9.71576e-19  3.99755e-17
  1.16549e-16  7.07272e-16  4.83821e-15  2.81648e-14  1.57069e-13  8.45010e-13
  4.29092e-12  1.98840e-11  8.18948e-11  2.93920e-10  9.04785e-10  2.38206e-09
  5.46883e-09  1.15284e-08  2.40043e-08  5.15349e-08  1.11991e-07  2.37387e-07
  4.82892e-07  9.44576e-07  1.78937e-06  3.29855e-06  5.90470e-06  1.01149e-05
  1.60625e-05  2.25959e-05  2.73782e-05  3.08688e-05  4.09430e-05  6.86977e-05
  1.20186e-04  1.91138e-04  2.64422e-04  3.76340e-04  5.81971e-04  5.29025e-04
  2.88237e-04  1.83835e-04  1.32084e-04  7.78037e-05  4.38652e-05  4.02156e-05
  4.18257e-05  3.61611e-05  5.41121e-05  1.47493e-04  3.56790e-04  6.71297e-04
  9.52575e-04  1.00256e-03  1.17811e-03  1.45733e-03  8.79975e-04  4.97452e-04
  3.60820e-04  2.46446e-04  2.21926e-04  3.00459e-04  4.22880e-04  5.16949e-04
  5.49727e-04  5.29407e-04  4.64019e-04  3.66027e-04  2.61316e-04  1.71897e-04
  0.00000e+00  0.00000e+00  0.00000e+00  0.00000e+00  0.00000e+00  0.00000e+00
  0.00000e+00  0.00000e+00  0.00000e+00  0.00000e+00  0.00000e+00  0.00000e+00
  0.00000e+00  0.00000e+00  0.00000e+00  0.00000e+00  1.31346e-18  3.48792e-17
  1.26201e-16  7.32644e-16  4.89870e-15  2.68150e-14  1.49366e-13  7.95931e-13
  3.95419e-12  1.79927e-11  7.30534e-11  2.60323e-10  8.07612e-10  2.19181e-09
  5.33217e-09  1.22097e-08  2.77627e-08  6.38462e-08  1.45263e-07  3.19363e-07
  6.76054e-07  1.39184e-06  2.82165e-06  5.67908e-06  1.13338e-05  2.20338e-05
  4.00451e-05  6.36487e-05  8.16728e-05  8.14515e-05  7.13458e-05  7.04753e-05
  8.13308e-05  9.70187e-05  1.21812e-04  1.96543e-04  3.28518e-04  3.69961e-04
  2.88398e-04  2.03366e-04  1.35324e-04  7.84520e-05  7.66558e-05  1.33978e-04
  1.56472e-04  1.04465e-04  5.31034e-05  8.14265e-05  2.14293e-04  4.20099e-04
  6.03440e-04  6.53186e-04  6.00923e-04  5.24965e-04  3.98683e-04  3.07313e-04
  2.45073e-04  2.05820e-04  2.39229e-04  3.54595e-04  5.02469e-04  6.08754e-04
  6.34332e-04  5.95016e-04  5.08795e-04  3.92885e-04  2.75450e-04  1.78458e-04
  0.00000e+00  0.00000e+00  0.00000e+00  0.00000e+00  0.00000e+00  0.00000e+00
  0.00000e+00  0.00000e+00  0.00000e+00  0.00000e+00  0.00000e+00  0.00000e+00
  0.00000e+00  0.00000e+00  0.00000e+00  0.00000e+00  1.66625e-18  3.16456e-17
  1.48530e-16  8.61811e-16  5.32888e-15  2.96727e-14  1.64507e-13  8.70093e-13
  4.28388e-12  1.91545e-11  7.63618e-11  2.68302e-10  8.30791e-10  2.29397e-09
  5.79434e-09  1.39162e-08  3.29472e-08  7.76304e-08  1.79376e-07  4.01131e-07
  8.70308e-07  1.85608e-06  3.94953e-06  8.47532e-06  1.83482e-05  3.93554e-05
  7.99147e-05  1.41471e-04  1.92789e-04  1.79354e-04  1.23279e-04  8.55577e-05
  6.47945e-05  5.52383e-05  6.92868e-05  1.25474e-04  2.10509e-04  2.63764e-04
  2.61109e-04  2.30901e-04  1.76809e-04  1.10359e-04  1.53219e-04  3.56805e-04
  4.51893e-04  3.00649e-04  1.11785e-04  4.78258e-05  1.16353e-04  2.58011e-04
  3.91262e-04  4.45437e-04  4.13957e-04  3.49267e-04  2.91345e-04  2.45335e-04
  2.06448e-04  1.96674e-04  2.49023e-04  3.64567e-04  5.02480e-04  6.01900e-04
  6.27108e-04  5.87720e-04  5.00789e-04  3.85667e-04  2.70142e-04  1.75047e-04
  0.00000e+00  0.00000e+00  0.00000e+00  0.00000e+00  0.00000e+00  0.00000e+00
  0.00000e+00  0.00000e+00  0.00000e+00  0.00000e+00  0.00000e+00  0.00000e+00
  0.00000e+00  0.00000e+00  0.00000e+00  0.00000e+00  1.98796e-18  3.30640e-17
  1.72214e-16  1.02924e-15  6.18062e-15  3.42906e-14  1.89309e-13  1.00137e-12
  4.89585e-12  2.17018e-11  8.54589e-11  2.96677e-10  9.12364e-10  2.52684e-09
  6.46301e-09  1.57485e-08  3.75547e-08  8.84554e-08  2.04297e-07  4.59453e-07
  1.01044e-06  2.20227e-06  4.83305e-06  1.08151e-05  2.47441e-05  5.69571e-05
  1.25963e-04  2.43155e-04  3.39914e-04  2.59769e-04  1.23200e-04  8.30663e-05
  5.82834e-05  3.92521e-05  4.77809e-05  9.16970e-05  1.54853e-04  2.09548e-04
  2.48386e-04  2.76191e-04  2.61309e-04  1.66718e-04  1.73157e-04  5.29555e-04
  8.59580e-04  6.23494e-04  2.34435e-04  5.49506e-05  7.26027e-05  1.85737e-04
  3.04780e-04  3.70336e-04  3.69463e-04  3.29663e-04  2.81084e-04  2.34454e-04
  1.97566e-04  1.91764e-04  2.37411e-04  3.29721e-04  4.36199e-04  5.15389e-04
  5.42348e-04  5.16522e-04  4.46358e-04  3.48657e-04  2.47875e-04  1.62921e-04
  0.00000e+00  0.00000e+00  0.00000e+00  0.00000e+00  0.00000e+00  0.00000e+00
  0.00000e+00  0.00000e+00  0.00000e+00  0.00000e+00  0.00000e+00  0.00000e+00
  0.00000e+00  0.00000e+00  0.00000e+00  0.00000e+00  2.22547e-18  3.25223e-17
  1.93048e-16  1.16831e-15  6.84845e-15  3.72724e-14  2.10600e-13  1.11661e-12
  5.44671e-12  2.40504e-11  9.41666e-11  3.24489e-10  9.91256e-10  2.73378e-09
  6.97599e-09  1.69256e-08  3.99678e-08  9.29286e-08  2.12531e-07  4.76510e-07
  1.05154e-06  2.31104e-06  5.13555e-06  1.16902e-05  2.73714e-05  6.49816e-05
  1.49448e-04  2.99245e-04  4.03197e-04  1.93250e-04  3.28223e-05  5.36593e-05
  5.30800e-05  3.25633e-05  3.41791e-05  6.54555e-05  1.09756e-04  1.56613e-04
  2.17042e-04  2.92229e-04  3.24028e-04  2.08434e-04  9.02173e-05  3.27736e-04
  1.03057e-03  8.92007e-04  3.51375e-04  8.37567e-05  7.55682e-05  1.87759e-04
  3.16221e-04  3.97923e-04  4.13531e-04  3.80011e-04  3.23690e-04  2.62299e-04
  2.11425e-04  1.91511e-04  2.16475e-04  2.78938e-04  3.53286e-04  4.12345e-04
  4.39294e-04  4.27560e-04  3.78085e-04  3.02527e-04  2.20355e-04  1.48108e-04
  0.00000e+00  0.00000e+00  0.00000e+00  0.00000e+00  0.00000e+00  0.00000e+00
  0.00000e+00  0.00000e+00  0.00000e+00  0.00000e+00  0.00000e+00  0.00000e+00
  0.00000e+00  0.00000e+00  0.00000e+00  0.00000e+00  2.33700e-18  3.34352e-17
  2.29597e-16  1.23378e-15  7.13561e-15  3.87509e-14  2.17006e-13  1.16394e-12
  5.67714e-12  2.50632e-11  9.79641e-11  3.36543e-10  1.02352e-09  2.80492e-09
  7.09478e-09  1.69889e-08  3.93929e-08  8.97479e-08  2.01752e-07  4.47203e-07
  9.80006e-07  2.14189e-06  4.72718e-06  1.06543e-05  2.45978e-05  5.73059e-05
  1.28545e-04  2.48690e-04  3.19518e-04  1.54474e-04  4.50131e-05  6.10642e-05
  5.35868e-05  2.77263e-05  2.80163e-05  5.58377e-05  7.87543e-05  9.57381e-05
  1.47583e-04  2.31489e-04  2.65352e-04  1.60978e-04  8.19612e-05  3.24200e-04
  1.04113e-03  9.03498e-04  3.65501e-04  1.06070e-04  1.12535e-04  2.45382e-04
  3.96419e-04  4.95429e-04  5.17628e-04  4.78475e-04  4.05467e-04  3.20987e-04
  2.45951e-04  2.02758e-04  2.03949e-04  2.41286e-04  2.93058e-04  3.39301e-04
  3.66378e-04  3.64507e-04  3.30123e-04  2.70609e-04  2.01651e-04  1.38242e-04
  0.00000e+00  0.00000e+00  0.00000e+00  0.00000e+00  0.00000e+00  0.00000e+00
  0.00000e+00  0.00000e+00  0.00000e+00  0.00000e+00  0.00000e+00  0.00000e+00
  0.00000e+00  0.00000e+00  0.00000e+00  0.00000e+00  2.30164e-18  3.22180e-17
  2.16632e-16  1.23565e-15  6.92113e-15  3.77934e-14  2.10272e-13  1.11685e-12
  5.47770e-12  2.42400e-11  9.48513e-11  3.26052e-10  9.89284e-10  2.69494e-09
  6.74152e-09  1.58703e-08  3.59692e-08  7.98628e-08  1.75246e-07  3.80731e-07
  8.19834e-07  1.75799e-06  3.78394e-06  8.23433e-06  1.81087e-05  3.95323e-05
  8.16301e-05  1.44278e-04  1.82194e-04  1.40459e-04  1.01237e-04  8.58924e-05
  5.21395e-05  2.42945e-05  4.58476e-05  1.05212e-04  1.15374e-04  6.76350e-05
  7.14292e-05  1.31756e-04  1.43189e-04  7.47359e-05  1.35715e-04  5.17810e-04
  8.65861e-04  6.44041e-04  2.71319e-04  1.16433e-04  1.71304e-04  3.34589e-04
  5.08784e-04  6.20007e-04  6.43551e-04  5.96847e-04  5.04592e-04  3.92633e-04
  2.89218e-04  2.22346e-04  2.06844e-04  2.32818e-04  2.77166e-04  3.20888e-04
  3.50674e-04  3.54884e-04  3.26790e-04  2.71266e-04  2.03673e-04  1.40096e-04
  0.00000e+00  0.00000e+00  0.00000e+00  0.00000e+00  0.00000e+00  0.00000e+00
  0.00000e+00  0.00000e+00  0.00000e+00  0.00000e+00  0.00000e+00  0.00000e+00
  0.00000e+00  0.00000e+00  0.00000e+00  0.00000e+00  2.12570e-18  2.91353e-17
  1.67305e-16  1.08890e-15  6.25896e-15  3.36555e-14  1.87305e-13  9.93379e-13
  4.88595e-12  2.16763e-11  8.52071e-11  2.93783e-10  8.91845e-10  2.41806e-09
  5.98176e-09  1.38225e-08  3.05371e-08  6.57891e-08  1.39990e-07  2.95535e-07
  6.19054e-07  1.28730e-06  2.66413e-06  5.49732e-06  1.12569e-05  2.24253e-05
  4.15969e-05  6.68332e-05  8.60363e-05  9.11883e-05  9.18323e-05  7.74149e-05
  4.38748e-05  3.20789e-05  1.03522e-04  2.41765e-04  2.63302e-04  1.18885e-04
  3.68129e-05  6.20972e-05  6.76473e-05  3.66899e-05  1.11310e-04  3.33742e-04
  4.46918e-04  3.21787e-04  1.62510e-04  1.31254e-04  2.37469e-04  4.23088e-04
  6.07323e-04  7.20709e-04  7.47968e-04  7.03128e-04  5.93407e-04  4.50858e-04
  3.18429e-04  2.34331e-04  2.18824e-04  2.58413e-04  3.21960e-04  3.80832e-04
  4.15873e-04  4.20714e-04  3.88334e-04  3.20193e-04  2.36289e-04  1.58928e-04
  0.00000e+00  0.00000e+00  0.00000e+00  0.00000e+00  0.00000e+00  0.00000e+00
  0.00000e+00  0.00000e+00  0.00000e+00  0.00000e+00  0.00000e+00  0.00000e+00
  0.00000e+00  0.00000e+00  0.00000e+00  0.00000e+00  1.84449e-18  2.49560e-17
  1.43580e-16  9.52595e-16  5.22451e-15  2.74860e-14  1.54006e-13  8.15334e-13
  4.02026e-12  1.79169e-11  7.09274e-11  2.46190e-10  7.49594e-10  2.02760e-09
  4.96608e-09  1.12648e-08  2.42261e-08  5.04830e-08  1.03584e-07  2.10862e-07
  4.25982e-07  8.51813e-07  1.68185e-06  3.26901e-06  6.20910e-06  1.13309e-05
  1.93044e-05  2.97796e-05  4.14887e-05  5.40066e-05  6.33906e-05  5.81710e-05
  4.09157e-05  5.28390e-05  1.66222e-04  3.65153e-04  4.02989e-04  1.92329e-04
  4.04682e-05  3.37387e-05  3.86985e-05  2.06625e-05  4.17343e-05  1.14885e-04
  1.55770e-04  1.30258e-04  1.07859e-04  1.57029e-04  2.91588e-04  4.78193e-04
  6.51753e-04  7.55635e-04  7.88335e-04  7.53398e-04  6.33067e-04  4.64788e-04
  3.09340e-04  2.21612e-04  2.33753e-04  3.32711e-04  4.80483e-04  5.97009e-04
  6.10543e-04  5.88016e-04  5.39088e-04  4.35315e-04  3.08547e-04  1.98188e-04
  0.00000e+00  0.00000e+00  0.00000e+00  0.00000e+00  0.00000e+00  0.00000e+00
  0.00000e+00  0.00000e+00  0.00000e+00  0.00000e+00  0.00000e+00  0.00000e+00
  0.00000e+00  0.00000e+00  0.00000e+00  0.00000e+00  1.49979e-18  1.94048e-17
  1.16311e-16  7.41459e-16  4.07162e-15  2.09716e-14  1.17069e-13  6.19541e-13
  3.05028e-12  1.37017e-11  5.47110e-11  1.91702e-10  5.87625e-10  1.59052e-09
  3.86648e-09  8.62243e-09  1.80568e-08  3.63486e-08  7.16807e-08  1.39977e-07
  2.71233e-07  5.19739e-07  9.80011e-07  1.80935e-06  3.25250e-06  5.65200e-06
  9.43690e-06  1.51680e-05  2.36203e-05  3.47755e-05  4.47904e-05  4.68997e-05
  4.37102e-05  6.44001e-05  1.60541e-04  3.12378e-04  3.31476e-04  1.60261e-04
  3.44148e-05  2.35214e-05  2.83661e-05  1.49341e-05  1.03495e-05  2.77649e-05
  4.87458e-05  6.52297e-05  1.00067e-04  1.81574e-04  3.17442e-04  4.83908e-04
  6.30020e-04  7.13779e-04  7.39278e-04  7.05611e-04  5.88016e-04  4.15884e-04
  2.57893e-04  1.95971e-04  3.00289e-04  5.93387e-04  1.05691e-03  1.34208e-03
  1.05209e-03  8.65690e-04  8.06337e-04  6.35488e-04  4.25345e-04  2.57180e-04
  0.00000e+00  0.00000e+00  0.00000e+00  0.00000e+00  0.00000e+00  0.00000e+00
  0.00000e+00  0.00000e+00  0.00000e+00  0.00000e+00  0.00000e+00  0.00000e+00
  0.00000e+00  0.00000e+00  0.00000e+00  0.00000e+00  1.14685e-18  1.30392e-17
  8.64184e-17  5.45949e-16  2.95576e-15  1.47487e-14  8.26468e-14  4.34553e-13
  2.14494e-12  9.68019e-12  3.90705e-11  1.38568e-10  4.29222e-10  1.16718e-09
  2.82660e-09  6.21637e-09  1.27074e-08  2.47496e-08  4.69411e-08  8.79402e-08
  1.63580e-07  3.01818e-07  5.50624e-07  9.91319e-07  1.76269e-06  3.10736e-06
  5.45482e-06  9.51259e-06  1.61139e-05  2.52831e-05  3.48019e-05  4.09197e-05
  4.38666e-05  5.55811e-05  9.49732e-05  1.45755e-04  1.33764e-04  5.59092e-05
  1.31230e-05  2.13533e-05  2.75068e-05  1.68867e-05  7.03118e-06  1.04979e-05
  2.67693e-05  5.59563e-05  1.07428e-04  1.92910e-04  3.13411e-04  4.49142e-04
  5.61854e-04  6.20936e-04  6.27450e-04  5.83583e-04  4.76092e-04  3.23594e-04
  1.95277e-04  2.15783e-04  5.85668e-04  1.53014e-03  2.91728e-03  3.28924e-03
  1.67980e-03  1.18579e-03  1.21176e-03  9.19537e-04  5.73869e-04  3.25806e-04
  0.00000e+00  0.00000e+00  0.00000e+00  0.00000e+00  0.00000e+00  0.00000e+00
  0.00000e+00  0.00000e+00  0.00000e+00  0.00000e+00  0.00000e+00  0.00000e+00
  0.00000e+00  0.00000e+00  0.00000e+00  0.00000e+00  8.24324e-19  5.10864e-18
  6.05150e-17  3.43034e-16  1.98490e-15  9.89638e-15  5.39988e-14  2.83897e-13
  1.39329e-12  6.32014e-12  2.57864e-11  9.27886e-11  2.91484e-10  8.00122e-10
  1.93957e-09  4.22677e-09  8.47235e-09  1.60461e-08  2.94600e-08  5.34053e-08
  9.65099e-08  1.74508e-07  3.16479e-07  5.77766e-07  1.06641e-06  1.99278e-06
  3.74019e-06  6.90328e-06  1.21303e-05  1.95791e-05  2.82180e-05  3.59256e-05
  4.11776e-05  4.50612e-05  4.89918e-05  4.62217e-05  2.74457e-05  1.01896e-05
  1.93945e-05  3.82477e-05  3.97015e-05  2.58437e-05  1.34429e-05  1.32749e-05
  2.81190e-05  5.97348e-05  1.12767e-04  1.91575e-04  2.92720e-04  3.98623e-04
  4.80496e-04  5.15736e-04  5.02805e-04  4.47770e-04  3.51245e-04  2.31189e-04
  1.56435e-04  2.90001e-04  1.00332e-03  2.71336e-03  3.86335e-03  2.98576e-03
  1.79564e-03  1.67133e-03  1.71690e-03  1.20524e-03  7.04230e-04  3.81146e-04
  0.00000e+00  0.00000e+00  0.00000e+00  0.00000e+00  0.00000e+00  0.00000e+00
  0.00000e+00  0.00000e+00  0.00000e+00  0.00000e+00  0.00000e+00  0.00000e+00
  0.00000e+00  0.00000e+00  0.00000e+00  0.00000e+00  0.00000e+00  3.41460e-18
  3.99344e-17  2.23698e-16  1.16554e-15  6.01277e-15  3.25917e-14  1.70548e-13
  8.33775e-13  3.80235e-12  1.57007e-11  5.73787e-11  1.83431e-10  5.10672e-10
  1.24635e-09  2.70753e-09  5.35766e-09  9.95114e-09  1.79062e-08  3.20034e-08
  5.76207e-08  1.05256e-07  1.96064e-07  3.73653e-07  7.26877e-07  1.42768e-06
  2.77606e-06  5.21388e-06  9.23287e-06  1.51199e-05  2.26621e-05  3.11511e-05
  3.98959e-05  4.86530e-05  5.64932e-05  5.97304e-05  5.70827e-05  6.15346e-05
  8.08111e-05  8.98622e-05  7.18966e-05  4.29593e-05  2.26343e-05  1.86798e-05
  3.20235e-05  6.33543e-05  1.14893e-04  1.87468e-04  2.74937e-04  3.60095e-04
  4.18518e-04  4.32643e-04  4.03244e-04  3.41950e-04  2.58488e-04  1.71361e-04
  1.39843e-04  3.01499e-04  9.00802e-04  1.81343e-03  1.98023e-03  2.93819e-03
  3.29473e-03  2.36673e-03  1.96248e-03  1.30022e-03  7.42397e-04  3.96865e-04
  0.00000e+00  0.00000e+00  0.00000e+00  0.00000e+00  0.00000e+00  0.00000e+00
  0.00000e+00  0.00000e+00  0.00000e+00  0.00000e+00  0.00000e+00  0.00000e+00
  0.00000e+00  0.00000e+00  0.00000e+00  0.00000e+00  0.00000e+00  2.14942e-18
  2.52077e-17  1.40382e-16  7.02699e-16  3.36274e-15  1.83780e-14  9.45107e-14
  4.61086e-13  2.11209e-12  8.79589e-12  3.26767e-11  1.06463e-10  3.01910e-10
  7.46582e-10  1.62851e-09  3.20829e-09  5.90968e-09  1.06034e-08  1.91689e-08
  3.54924e-08  6.75063e-08  1.31614e-07  2.61782e-07  5.25894e-07  1.05051e-06
  2.04772e-06  3.82639e-06  6.76192e-06  1.12362e-05  1.76499e-05  2.67491e-05
  4.04575e-05  6.26408e-05  9.66072e-05  1.33829e-04  1.49238e-04  1.50785e-04
  1.74522e-04  1.75009e-04  1.24239e-04  6.65158e-05  3.17065e-05  2.23344e-05
  3.43583e-05  6.62744e-05  1.19179e-04  1.92774e-04  2.79321e-04  3.59156e-04
  4.05477e-04  4.02577e-04  3.60451e-04  3.00272e-04  2.31380e-04  1.62952e-04
  1.36804e-04  2.33674e-04  5.08737e-04  8.52069e-04  2.06889e-03  4.48416e-03
  3.17639e-03  1.91962e-03  1.59644e-03  1.11073e-03  6.61835e-04  3.64979e-04
  0.00000e+00  0.00000e+00  0.00000e+00  0.00000e+00  0.00000e+00  0.00000e+00
  0.00000e+00  0.00000e+00  0.00000e+00  0.00000e+00  0.00000e+00  0.00000e+00
  0.00000e+00  0.00000e+00  0.00000e+00  0.00000e+00  0.00000e+00  1.27235e-18
  6.03621e-18  8.18971e-17  3.92962e-16  1.77732e-15  9.56218e-15  4.84535e-14
  2.36732e-13  1.07802e-12  4.52091e-12  1.70561e-11  5.67211e-11  1.64448e-10
  4.14258e-10  9.14875e-10  1.81244e-09  3.35602e-09  6.12500e-09  1.14973e-08
  2.24593e-08  4.51240e-08  9.18453e-08  1.87254e-07  3.78527e-07  7.50306e-07
  1.44135e-06  2.65884e-06  4.69208e-06  7.96917e-06  1.32869e-05  2.24988e-05
  3.99764e-05  7.41193e-05  1.32688e-04  1.94604e-04  1.85902e-04  1.37138e-04
  1.92819e-04  2.44710e-04  1.75522e-04  8.68932e-05  3.69727e-05  2.31137e-05
  3.54838e-05  7.09279e-05  1.31362e-04  2.18211e-04  3.23730e-04  4.21523e-04
  4.70251e-04  4.50714e-04  4.00751e-04  3.57545e-04  3.01718e-04  2.23015e-04
  1.61276e-04  1.79407e-04  3.04292e-04  5.46553e-04  1.15450e-03  1.67747e-03
  1.21513e-03  1.04811e-03  1.03298e-03  8.00831e-04  5.18718e-04  3.04221e-04
  0.00000e+00  0.00000e+00  0.00000e+00  0.00000e+00  0.00000e+00  0.00000e+00
  0.00000e+00  0.00000e+00  0.00000e+00  0.00000e+00  0.00000e+00  0.00000e+00
  0.00000e+00  0.00000e+00  0.00000e+00  0.00000e+00  0.00000e+00  7.11440e-19
  3.48840e-18  4.55142e-17  2.07682e-16  1.04280e-15  4.60221e-15  2.31399e-14
  1.11749e-13  5.08274e-13  2.13349e-12  8.13690e-12  2.76139e-11  8.19844e-11
  2.11621e-10  4.77083e-10  9.62364e-10  1.82259e-09  3.46097e-09  6.90070e-09
  1.43977e-08  3.04830e-08  6.39076e-08  1.31256e-07  2.62859e-07  5.11519e-07
  9.64030e-07  1.75800e-06  3.11907e-06  5.47053e-06  9.75637e-06  1.82670e-05
  3.63009e-05  7.37726e-05  1.38746e-04  1.96608e-04  1.35689e-04  3.94161e-05
  9.96306e-05  2.36914e-04  1.88991e-04  9.01846e-05  3.49920e-05  2.11034e-05
  3.65859e-05  7.92366e-05  1.54860e-04  2.71203e-04  4.25069e-04  5.78406e-04
  6.46386e-04  5.87460e-04  5.42596e-04  5.68502e-04  4.97563e-04  3.52820e-04
  2.22178e-04  1.64850e-04  2.05521e-04  3.15734e-04  4.52563e-04  5.13949e-04
  5.20341e-04  6.19091e-04  6.57913e-04  5.50659e-04  3.86185e-04  2.42292e-04
  0.00000e+00  0.00000e+00  0.00000e+00  0.00000e+00  0.00000e+00  0.00000e+00
  0.00000e+00  0.00000e+00  0.00000e+00  0.00000e+00  0.00000e+00  0.00000e+00
  0.00000e+00  0.00000e+00  0.00000e+00  0.00000e+00  0.00000e+00  0.00000e+00
  1.95717e-18  2.43669e-17  1.05390e-16  5.17002e-16  2.08955e-15  1.02116e-14
  4.87362e-14  2.20305e-13  9.25491e-13  3.54664e-12  1.22451e-11  3.72374e-11
  9.89218e-11  2.30126e-10  4.80821e-10  9.55458e-10  1.94256e-09  4.19207e-09
  9.35288e-09  2.06345e-08  4.39510e-08  8.99440e-08  1.77397e-07  3.38657e-07
  6.28633e-07  1.14271e-06  2.06058e-06  3.76444e-06  7.14869e-06  1.43509e-05
  3.01320e-05  6.30935e-05  1.20508e-04  1.77842e-04  1.50678e-04  7.35289e-05
  1.14811e-04  2.12578e-04  1.61918e-04  7.40721e-05  2.67077e-05  1.79150e-05
  3.88045e-05  9.13360e-05  1.88611e-04  3.51176e-04  5.91572e-04  8.63745e-04
  9.84517e-04  8.10937e-04  8.50719e-04  1.09162e-03  7.73475e-04  4.91312e-04
  3.04624e-04  1.78282e-04  1.56302e-04  2.04247e-04  2.64879e-04  3.18878e-04
  3.88004e-04  4.60804e-04  4.72145e-04  4.03649e-04  2.97365e-04  1.96587e-04
  0.00000e+00  0.00000e+00  0.00000e+00  0.00000e+00  0.00000e+00  0.00000e+00
  0.00000e+00  0.00000e+00  0.00000e+00  0.00000e+00  0.00000e+00  0.00000e+00
  0.00000e+00  0.00000e+00  0.00000e+00  0.00000e+00  0.00000e+00  0.00000e+00
  0.00000e+00  1.17781e-17  6.36960e-17  2.40656e-16  8.66708e-16  4.21383e-15
  1.98090e-14  8.83989e-14  3.69127e-13  1.41934e-12  4.95297e-12  1.54307e-11
  4.24068e-11  1.03303e-10  2.29962e-10  4.98424e-10  1.12414e-09  2.66062e-09
  6.30365e-09  1.43091e-08  3.06540e-08  6.22293e-08  1.20993e-07  2.27935e-07
  4.20809e-07  7.71302e-07  1.42620e-06  2.70924e-06  5.36548e-06  1.10978e-05
  2.35334e-05  4.92151e-05  9.60129e-05  1.62123e-04  2.18213e-04  2.34107e-04
  2.33664e-04  2.01051e-04  1.20461e-04  5.05854e-05  1.73327e-05  1.58948e-05
  4.25356e-05  1.04815e-04  2.24685e-04  4.40225e-04  7.94534e-04  1.26240e-03
  1.54484e-03  1.24845e-03  1.64431e-03  2.07294e-03  9.13851e-04  6.79358e-04
  4.42131e-04  2.12188e-04  1.40424e-04  1.74006e-04  2.41260e-04  3.10277e-04
  3.72454e-04  4.09005e-04  3.96513e-04  3.35843e-04  2.51988e-04  1.71322e-04
  0.00000e+00  0.00000e+00  0.00000e+00  0.00000e+00  0.00000e+00  0.00000e+00
  0.00000e+00  0.00000e+00  0.00000e+00  0.00000e+00  0.00000e+00  0.00000e+00
  0.00000e+00  0.00000e+00  0.00000e+00  0.00000e+00  0.00000e+00  0.00000e+00
  0.00000e+00  3.02975e-18  3.15627e-17  1.16144e-16  3.63178e-16  1.59465e-15
  7.48932e-15  3.30612e-14  1.37132e-13  5.25700e-13  1.85275e-12  5.92038e-12
  1.70316e-11  4.45668e-11  1.10336e-10  2.73864e-10  7.04083e-10  1.82529e-09
  4.53527e-09  1.04876e-08  2.25154e-08  4.54265e-08  8.76181e-08  1.64338e-07
  3.04541e-07  5.65900e-07  1.06868e-06  2.07229e-06  4.14404e-06  8.50308e-06
  1.76167e-05  3.59135e-05  6.97233e-05  1.23638e-04  1.88320e-04  2.28304e-04
  2.10468e-04  1.46814e-04  7.72961e-05  3.03443e-05  1.11126e-05  1.62110e-05
  4.68530e-05  1.15107e-04  2.49268e-04  5.00482e-04  9.39010e-04  1.57817e-03
  2.09435e-03  1.97809e-03  2.67645e-03  2.43592e-03  1.84901e-03  1.53780e-03
  7.15306e-04  2.56492e-04  1.41162e-04  1.80676e-04  2.60698e-04  3.33056e-04
  3.84347e-04  4.03452e-04  3.79603e-04  3.17846e-04  2.38694e-04  1.63397e-04
  0.00000e+00  0.00000e+00  0.00000e+00  0.00000e+00  0.00000e+00  0.00000e+00
  0.00000e+00  0.00000e+00  0.00000e+00  0.00000e+00  0.00000e+00  0.00000e+00
  0.00000e+00  0.00000e+00  0.00000e+00  0.00000e+00  0.00000e+00  0.00000e+00
  0.00000e+00  1.62611e-18  7.87957e-18  5.16230e-17  2.20296e-16  6.00373e-16
  2.67051e-15  1.18440e-14  4.85577e-14  1.87037e-13  6.68199e-13  2.20634e-12
  6.80140e-12  1.99011e-11  5.73022e-11  1.66874e-10  4.85373e-10  1.35121e-09
  3.47486e-09  8.15587e-09  1.76001e-08  3.55347e-08  6.85252e-08  1.28752e-07
  2.39776e-07  4.48518e-07  8.50152e-07  1.63935e-06  3.21246e-06  6.35733e-06
  1.25516e-05  2.42709e-05  4.47898e-05  7.59020e-05  1.11357e-04  1.31637e-04
  1.19077e-04  8.15200e-05  4.24189e-05  1.69638e-05  8.71756e-06  1.81716e-05
  4.99756e-05  1.17955e-04  2.50710e-04  4.97762e-04  9.22770e-04  1.51814e-03
  1.91323e-03  1.63080e-03  2.51119e-03  2.61945e-03  2.65679e-03  1.96681e-03
  7.99925e-04  2.59758e-04  1.47126e-04  2.01801e-04  2.84979e-04  3.48361e-04
  3.92723e-04  4.12693e-04  3.90809e-04  3.27671e-04  2.45261e-04  1.67054e-04
  0.00000e+00  0.00000e+00  0.00000e+00  0.00000e+00  0.00000e+00  0.00000e+00
  0.00000e+00  0.00000e+00  0.00000e+00  0.00000e+00  0.00000e+00  0.00000e+00
  0.00000e+00  0.00000e+00  0.00000e+00  0.00000e+00  0.00000e+00  0.00000e+00
  0.00000e+00  0.00000e+00  4.13144e-18  3.37606e-17  9.38614e-17  2.32310e-16
  9.64966e-16  4.18278e-15  1.74604e-14  6.75825e-14  2.50010e-13  8.78607e-13
  2.98544e-12  1.00427e-11  3.37070e-11  1.11695e-10  3.53480e-10  1.03155e-09
  2.72345e-09  6.49861e-09  1.41855e-08  2.88711e-08  5.59680e-08  1.05445e-07
  1.96273e-07  3.65036e-07  6.82289e-07  1.28277e-06  2.41872e-06  4.54496e-06
  8.42484e-06  1.51673e-05  2.59002e-05  4.04928e-05  5.52051e-05  6.22071e-05
  5.56387e-05  3.88092e-05  2.11039e-05  9.92482e-06  8.74216e-06  2.03211e-05
  5.06291e-05  1.12437e-04  2.29015e-04  4.35508e-04  7.63381e-04  1.15764e-03
  1.28428e-03  8.94859e-04  1.60787e-03  2.12996e-03  1.31121e-03  1.06591e-03
  5.50115e-04  2.19365e-04  1.61786e-04  2.30268e-04  3.00906e-04  3.42070e-04
  3.82604e-04  4.18711e-04  4.10548e-04  3.48491e-04  2.60112e-04  1.75563e-04
  0.00000e+00  0.00000e+00  0.00000e+00  0.00000e+00  0.00000e+00  0.00000e+00
  0.00000e+00  0.00000e+00  0.00000e+00  0.00000e+00  0.00000e+00  0.00000e+00
  0.00000e+00  0.00000e+00  0.00000e+00  0.00000e+00  0.00000e+00  0.00000e+00
  0.00000e+00  0.00000e+00  2.50741e-18  1.56378e-17  4.51903e-17  9.13477e-17
  3.72614e-16  1.64758e-15  6.67629e-15  2.74211e-14  1.06002e-13  4.06152e-13
  1.53667e-12  5.79033e-12  2.15427e-11  7.68453e-11  2.55121e-10  7.68560e-10
  2.07840e-09  5.05978e-09  1.12335e-08  2.31661e-08  4.52750e-08  8.54543e-08
  1.58164e-07  2.89982e-07  5.29147e-07  9.61065e-07  1.73141e-06  3.07443e-06
  5.32983e-06  8.89380e-06  1.39890e-05  2.01363e-05  2.55580e-05  2.75218e-05
  2.43935e-05  1.75535e-05  1.05833e-05  7.01633e-06  9.64394e-06  2.17258e-05
  4.89622e-05  1.01531e-04  1.95424e-04  3.49934e-04  5.71457e-04  8.05502e-04
  8.88522e-04  7.99388e-04  1.07591e-03  1.28405e-03  9.17568e-04  6.52236e-04
  3.77596e-04  2.00766e-04  1.93173e-04  2.68184e-04  3.20616e-04  3.38080e-04
  3.74127e-04  4.24499e-04  4.27951e-04  3.65989e-04  2.71948e-04  1.81927e-04
  0.00000e+00  0.00000e+00  0.00000e+00  0.00000e+00  0.00000e+00  0.00000e+00
  0.00000e+00  0.00000e+00  0.00000e+00  0.00000e+00  0.00000e+00  0.00000e+00
  0.00000e+00  0.00000e+00  0.00000e+00  0.00000e+00  0.00000e+00  0.00000e+00
  0.00000e+00  0.00000e+00  1.34334e-18  5.04629e-18  1.98874e-17  8.54035e-17
  1.54725e-16  7.37741e-16  3.06928e-15  1.25539e-14  5.29263e-14  2.15315e-13
  8.77709e-13  3.52899e-12  1.37827e-11  5.09971e-11  1.74040e-10  5.37783e-10
  1.49031e-09  3.71383e-09  8.41864e-09  1.76489e-08  3.48396e-08  6.58849e-08
  1.21058e-07  2.18201e-07  3.87647e-07  6.79019e-07  1.16897e-06  1.96594e-06
  3.20078e-06  4.98067e-06  7.27693e-06  9.75307e-06  1.16694e-05  1.21379e-05
  1.07805e-05  8.25485e-06  6.08644e-06  6.14900e-06  1.05751e-05  2.23442e-05
  4.62624e-05  8.98403e-05  1.63067e-04  2.74755e-04  4.21525e-04  5.69515e-04
  6.58112e-04  6.93134e-04  7.87964e-04  8.47127e-04  7.13599e-04  4.97891e-04
  2.98261e-04  1.98917e-04  2.25128e-04  3.05807e-04  3.53654e-04  3.65839e-04
  3.94976e-04  4.36872e-04  4.33466e-04  3.67116e-04  2.70914e-04  1.80308e-04
  0.00000e+00  0.00000e+00  0.00000e+00  0.00000e+00  0.00000e+00  0.00000e+00
  0.00000e+00  0.00000e+00  0.00000e+00  0.00000e+00  0.00000e+00  0.00000e+00
  0.00000e+00  0.00000e+00  0.00000e+00  0.00000e+00  0.00000e+00  0.00000e+00
  0.00000e+00  0.00000e+00  6.17236e-19  2.54291e-18  1.09536e-17  3.80321e-17
  9.97193e-17  3.67088e-16  1.51669e-15  6.57103e-15  2.80759e-14  1.20552e-13
  5.06939e-13  2.09548e-12  8.35779e-12  3.14775e-11  1.09609e-10  3.46470e-10
  9.84966e-10  2.51845e-09  5.84445e-09  1.24849e-08  2.49441e-08  4.73425e-08
  8.64756e-08  1.53451e-07  2.65893e-07  4.50381e-07  7.43969e-07  1.19213e-06
  1.83808e-06  2.69685e-06  3.71120e-06  4.70730e-06  5.40320e-06  5.53426e-06
  5.07475e-06  4.41091e-06  4.35382e-06  6.09711e-06  1.13385e-05  2.26584e-05
  4.40284e-05  8.10385e-05  1.39978e-04  2.24395e-04  3.28369e-04  4.30308e-04
  5.00910e-04  5.33784e-04  5.50024e-04  5.36788e-04  4.57942e-04  3.29942e-04
  2.13527e-04  1.72651e-04  2.23018e-04  3.11216e-04  3.70424e-04  3.94726e-04
  4.16295e-04  4.33459e-04  4.11848e-04  3.42621e-04  2.52013e-04  1.68260e-04
  0.00000e+00  0.00000e+00  0.00000e+00  0.00000e+00  0.00000e+00  0.00000e+00
  0.00000e+00  0.00000e+00  0.00000e+00  0.00000e+00  0.00000e+00  0.00000e+00
  0.00000e+00  0.00000e+00  0.00000e+00  0.00000e+00  0.00000e+00  0.00000e+00
  0.00000e+00  0.00000e+00  0.00000e+00  1.47209e-18  5.29379e-18  1.78288e-17
  4.09230e-17  1.98227e-16  7.95623e-16  3.44557e-15  1.51683e-14  6.53806e-14
  2.80269e-13  1.16927e-12  4.69248e-12  1.78583e-11  6.31442e-11  2.03988e-10
  5.94876e-10  1.56321e-09  3.72089e-09  8.11644e-09  1.64499e-08  3.14159e-08
  5.72258e-08  1.00337e-07  1.70296e-07  2.80341e-07  4.47055e-07  6.87799e-07
  1.01417e-06  1.42054e-06  1.86975e-06  2.28641e-06  2.57597e-06  2.68394e-06
  2.68375e-06  2.85958e-06  3.77017e-06  6.33704e-06  1.20295e-05  2.31698e-05
  4.32447e-05  7.68526e-05  1.28556e-04  1.99768e-04  2.83889e-04  3.63259e-04
  4.15026e-04  4.26866e-04  4.04505e-04  3.56863e-04  2.85329e-04  1.98647e-04
  1.28568e-04  1.15881e-04  1.71733e-04  2.59235e-04  3.28431e-04  3.65067e-04
  3.82769e-04  3.83940e-04  3.54978e-04  2.93946e-04  2.18408e-04  1.48183e-04
  0.00000e+00  0.00000e+00  0.00000e+00  0.00000e+00  0.00000e+00  0.00000e+00
  0.00000e+00  0.00000e+00  0.00000e+00  0.00000e+00  0.00000e+00  0.00000e+00
  0.00000e+00  0.00000e+00  0.00000e+00  0.00000e+00  0.00000e+00  0.00000e+00
  0.00000e+00  0.00000e+00  0.00000e+00  0.00000e+00  2.90716e-18  1.17339e-17
  2.98630e-17  9.88693e-17  4.39388e-16  1.79537e-15  7.87198e-15  3.39846e-14
  1.45584e-13  6.03659e-13  2.43122e-12  9.29268e-12  3.32638e-11  1.09506e-10
  3.27488e-10  8.84676e-10  2.16357e-09  4.82876e-09  9.95279e-09  1.91857e-08
  3.49844e-08  6.08879e-08  1.01764e-07  1.63805e-07  2.53949e-07  3.78236e-07
  5.38764e-07  7.29555e-07  9.33444e-07  1.12478e-06  1.28446e-06  1.43160e-06
  1.67047e-06  2.24971e-06  3.64279e-06  6.67661e-06  1.27435e-05  2.40972e-05
  4.41209e-05  7.72115e-05  1.27589e-04  1.96267e-04  2.76455e-04  3.50658e-04
  3.95566e-04  3.96397e-04  3.57957e-04  2.96240e-04  2.21204e-04  1.39843e-04
  7.42632e-05  5.60774e-05  9.51534e-05  1.65062e-04  2.28038e-04  2.68117e-04
  2.89849e-04  2.95234e-04  2.77670e-04  2.35950e-04  1.80817e-04  1.26491e-04
  0.00000e+00  0.00000e+00  0.00000e+00  0.00000e+00  0.00000e+00  0.00000e+00
  0.00000e+00  0.00000e+00  0.00000e+00  0.00000e+00  0.00000e+00  0.00000e+00
  0.00000e+00  0.00000e+00  0.00000e+00  0.00000e+00  0.00000e+00  0.00000e+00
  0.00000e+00  0.00000e+00  0.00000e+00  0.00000e+00  0.00000e+00  5.13885e-18
  2.12360e-17  5.55382e-17  2.22851e-16  9.13173e-16  3.84453e-15  1.65345e-14
  7.00515e-14  2.90178e-13  1.16165e-12  4.45228e-12  1.60529e-11  5.37002e-11
  1.64347e-10  4.56208e-10  1.14702e-09  2.62487e-09  5.51735e-09  1.07720e-08
  1.97424e-08  3.42728e-08  5.67200e-08  8.98421e-08  1.36389e-07  1.98320e-07
  2.75702e-07  3.65799e-07  4.63748e-07  5.67148e-07  6.87551e-07  8.71734e-07
  1.23598e-06  2.02017e-06  3.67623e-06  7.01625e-06  1.34481e-05  2.52999e-05
  4.61287e-05  8.06630e-05  1.33655e-04  2.06736e-04  2.93246e-04  3.74213e-04
  4.22867e-04  4.21950e-04  3.79107e-04  3.15338e-04  2.38742e-04  1.48910e-04
  6.58907e-05  2.49265e-05  3.88704e-05  8.48627e-05  1.31238e-04  1.66081e-04
  1.93036e-04  2.11387e-04  2.12285e-04  1.90809e-04  1.53123e-04  1.11087e-04
  0.00000e+00  0.00000e+00  0.00000e+00  0.00000e+00  0.00000e+00  0.00000e+00
  0.00000e+00  0.00000e+00  0.00000e+00  0.00000e+00  0.00000e+00  0.00000e+00
  0.00000e+00  0.00000e+00  0.00000e+00  0.00000e+00  0.00000e+00  0.00000e+00
  0.00000e+00  0.00000e+00  0.00000e+00  0.00000e+00  0.00000e+00  2.16408e-18
  8.72480e-18  4.73242e-17  1.07181e-16  4.27181e-16  1.82409e-15  7.62436e-15
  3.15880e-14  1.29475e-13  5.15763e-13  1.96957e-12  7.13212e-12  2.41293e-11
  7.52714e-11  2.14312e-10  5.54031e-10  1.30217e-09  2.79960e-09  5.55720e-09
  1.02822e-08  1.78922e-08  2.94867e-08  4.62464e-08  6.92406e-08  9.91340e-08
  1.36004e-07  1.79705e-07  2.31743e-07  3.00074e-07  4.08781e-07  6.15543e-07
  1.04224e-06  1.92860e-06  3.72616e-06  7.25907e-06  1.39830e-05  2.63507e-05
  4.81943e-05  8.47810e-05  1.41759e-04  2.21830e-04  3.18599e-04  4.10580e-04
  4.65048e-04  4.61005e-04  4.12963e-04  3.53082e-04  2.85217e-04  1.91604e-04
  9.10672e-05  3.40216e-05  4.07994e-05  8.24572e-05  1.19994e-04  1.43210e-04
  1.62999e-04  1.83150e-04  1.92395e-04  1.79808e-04  1.48082e-04  1.09063e-04
  0.00000e+00  0.00000e+00  0.00000e+00  0.00000e+00  0.00000e+00  0.00000e+00
  0.00000e+00  0.00000e+00  0.00000e+00  0.00000e+00  0.00000e+00  0.00000e+00
  0.00000e+00  0.00000e+00  0.00000e+00  0.00000e+00  0.00000e+00  0.00000e+00
  0.00000e+00  0.00000e+00  0.00000e+00  0.00000e+00  0.00000e+00  9.38970e-19
  3.34970e-18  1.59558e-17  7.23109e-17  1.97657e-16  8.06838e-16  3.30327e-15
  1.36123e-14  5.42031e-14  2.12805e-13  8.08456e-13  2.91952e-12  9.96616e-12
  3.15390e-11  9.17807e-11  2.43690e-10  5.88728e-10  1.29826e-09  2.63049e-09
  4.93733e-09  8.65807e-09  1.42914e-08  2.23385e-08  3.32262e-08  4.72745e-08
  6.48764e-08  8.73195e-08  1.19009e-07  1.72150e-07  2.75545e-07  4.90548e-07
  9.40264e-07  1.86308e-06  3.70872e-06  7.30511e-06  1.41303e-05  2.67065e-05
  4.90414e-05  8.67866e-05  1.46294e-04  2.31161e-04  3.35108e-04  4.33605e-04
  4.86352e-04  4.67743e-04  4.05604e-04  3.53844e-04  3.08105e-04  2.21708e-04
  1.17322e-04  7.35445e-05  1.20284e-04  2.05066e-04  2.58443e-04  2.65128e-04
  2.50172e-04  2.43301e-04  2.40761e-04  2.18856e-04  1.75462e-04  1.25609e-04
  0.00000e+00  0.00000e+00  0.00000e+00  0.00000e+00  0.00000e+00  0.00000e+00
  0.00000e+00  0.00000e+00  0.00000e+00  0.00000e+00  0.00000e+00  0.00000e+00
  0.00000e+00  0.00000e+00  0.00000e+00  0.00000e+00  0.00000e+00  0.00000e+00
  0.00000e+00  0.00000e+00  0.00000e+00  0.00000e+00  0.00000e+00  0.00000e+00
  1.29243e-18  4.95438e-18  2.23836e-17  1.09745e-16  3.35936e-16  1.38617e-15
  5.41786e-15  2.17813e-14  8.25687e-14  3.09892e-13  1.11371e-12  3.79477e-12
  1.21343e-11  3.58963e-11  9.75625e-11  2.42199e-10  5.48733e-10  1.13921e-09
  2.17980e-09  3.87502e-09  6.44773e-09  1.01143e-08  1.50711e-08  2.15547e-08
  3.01547e-08  4.27565e-08  6.48015e-08  1.09781e-07  2.07416e-07  4.18565e-07
  8.62975e-07  1.77079e-06  3.57592e-06  7.07852e-06  1.37113e-05  2.59287e-05
  4.76552e-05  8.44869e-05  1.42845e-04  2.26597e-04  3.29587e-04  4.25925e-04
  4.71232e-04  4.38557e-04  3.69289e-04  3.30965e-04  3.00487e-04  2.15719e-04
  1.23325e-04  1.35809e-04  2.87488e-04  4.64322e-04  5.42989e-04  5.45403e-04
  4.57357e-04  3.79812e-04  3.59393e-04  3.17123e-04  2.41680e-04  1.63460e-04
  0.00000e+00  0.00000e+00  0.00000e+00  0.00000e+00  0.00000e+00  0.00000e+00
  0.00000e+00  0.00000e+00  0.00000e+00  0.00000e+00  0.00000e+00  0.00000e+00
  0.00000e+00  0.00000e+00  0.00000e+00  0.00000e+00  0.00000e+00  0.00000e+00
  0.00000e+00  0.00000e+00  0.00000e+00  0.00000e+00  0.00000e+00  0.00000e+00
  0.00000e+00  1.73361e-18  6.57067e-18  3.69884e-17  2.08062e-16  5.28123e-16
  2.09154e-15  8.02320e-15  3.07320e-14  1.11496e-13  3.96395e-13  1.34447e-12
  4.30048e-12  1.28697e-11  3.55814e-11  9.05506e-11  2.10780e-10  4.49406e-10
  8.80879e-10  1.59675e-09  2.69732e-09  4.28126e-09  6.45839e-09  9.43592e-09
  1.38505e-08  2.16942e-08  3.84694e-08  7.73987e-08  1.66955e-07  3.64489e-07
  7.81569e-07  1.63108e-06  3.31202e-06  6.55647e-06  1.26684e-05  2.38691e-05
  4.36913e-05  7.71498e-05  1.29990e-04  2.05697e-04  2.98884e-04  3.86710e-04
  4.30288e-04  4.07257e-04  3.54521e-04  3.21277e-04  2.76030e-04  1.83898e-04
  1.24460e-04  2.35774e-04  5.54398e-04  7.78829e-04  6.64498e-04  8.34522e-04
  6.88428e-04  4.84371e-04  5.26019e-04  4.79746e-04  3.48907e-04  2.21441e-04
  0.00000e+00  0.00000e+00  0.00000e+00  0.00000e+00  0.00000e+00  0.00000e+00
  0.00000e+00  0.00000e+00  0.00000e+00  0.00000e+00  0.00000e+00  0.00000e+00
  0.00000e+00  0.00000e+00  0.00000e+00  0.00000e+00  0.00000e+00  0.00000e+00
  0.00000e+00  0.00000e+00  0.00000e+00  0.00000e+00  0.00000e+00  0.00000e+00
  0.00000e+00  5.19552e-19  2.10348e-18  7.79492e-18  7.36534e-17  2.85183e-16
  7.49388e-16  2.84704e-15  1.05824e-14  3.85154e-14  1.32657e-13  4.45198e-13
  1.41619e-12  4.24602e-12  1.18854e-11  3.07936e-11  7.34673e-11  1.60820e-10
  3.23880e-10  6.01946e-10  1.03961e-09  1.68613e-09  2.61186e-09  3.99653e-09
  6.42599e-09  1.17384e-08  2.49796e-08  5.82228e-08  1.37301e-07  3.13765e-07
  6.86853e-07  1.44382e-06  2.93176e-06  5.77984e-06  1.10939e-05  2.07305e-05
  3.75930e-05  6.57289e-05  1.09687e-04  1.72191e-04  2.49281e-04  3.24537e-04
  3.70746e-04  3.70777e-04  3.40492e-04  3.00272e-04  2.35895e-04  1.55039e-04
  1.49898e-04  3.69910e-04  8.91957e-04  1.09731e-03  2.49810e-04  1.23579e-03
  9.06497e-04  4.43539e-04  7.59043e-04  7.14962e-04  4.89495e-04  2.91045e-04
  0.00000e+00  0.00000e+00  0.00000e+00  0.00000e+00  0.00000e+00  0.00000e+00
  0.00000e+00  0.00000e+00  0.00000e+00  0.00000e+00  0.00000e+00  0.00000e+00
  0.00000e+00  0.00000e+00  0.00000e+00  0.00000e+00  0.00000e+00  0.00000e+00
  0.00000e+00  0.00000e+00  0.00000e+00  0.00000e+00  0.00000e+00  0.00000e+00
  0.00000e+00  0.00000e+00  6.82979e-19  2.58287e-18  1.64372e-17  8.62718e-17
  3.16122e-16  9.51447e-16  3.50791e-15  1.23367e-14  4.23591e-14  1.38236e-13
  4.35840e-13  1.30255e-12  3.65631e-12  9.57561e-12  2.32552e-11  5.21584e-11
  1.07866e-10  2.06210e-10  3.66639e-10  6.14764e-10  9.98599e-10  1.66223e-09
  3.09653e-09  6.85746e-09  1.72665e-08  4.47392e-08  1.11594e-07  2.62066e-07
  5.80278e-07  1.22254e-06  2.47368e-06  4.84058e-06  9.19601e-06  1.69717e-05
  3.03488e-05  5.22777e-05  8.59644e-05  1.33258e-04  1.91604e-04  2.50792e-04
  2.94017e-04  3.07808e-04  2.92218e-04  2.53286e-04  1.96111e-04  1.50424e-04
  1.93654e-04  4.38715e-04  9.70853e-04  1.44576e-03  1.58443e-03  2.65991e-03
  1.39780e-03  6.75608e-04  1.18673e-03  1.00103e-03  6.30030e-04  3.52780e-04
  0.00000e+00  0.00000e+00  0.00000e+00  0.00000e+00  0.00000e+00  0.00000e+00
  0.00000e+00  0.00000e+00  0.00000e+00  0.00000e+00  0.00000e+00  0.00000e+00
  0.00000e+00  0.00000e+00  0.00000e+00  0.00000e+00  0.00000e+00  0.00000e+00
  0.00000e+00  0.00000e+00  0.00000e+00  0.00000e+00  0.00000e+00  0.00000e+00
  0.00000e+00  0.00000e+00  0.00000e+00  7.65758e-19  2.66011e-18  2.57654e-17
  1.22445e-16  3.74194e-16  1.08104e-15  3.76960e-15  1.26368e-14  4.09398e-14
  1.26898e-13  3.73625e-13  1.04330e-12  2.74458e-12  6.73664e-12  1.53713e-11
  3.25475e-11  6.40294e-11  1.17978e-10  2.07671e-10  3.65308e-10  6.98654e-10
  1.58775e-09  4.26229e-09  1.22046e-08  3.39322e-08  8.78142e-08  2.10091e-07
  4.68730e-07  9.87619e-07  1.98755e-06  3.85184e-06  7.22294e-06  1.31237e-05
  2.30594e-05  3.89867e-05  6.29301e-05  9.59656e-05  1.36498e-04  1.78596e-04
  2.12441e-04  2.28525e-04  2.22884e-04  1.98648e-04  1.68396e-04  1.62776e-04
  2.30117e-04  3.98357e-04  5.76649e-04  7.68833e-04  2.39024e-03  2.77569e-03
  9.27219e-04  1.29771e-03  1.64454e-03  1.19912e-03  7.05858e-04  3.80633e-04
  0.00000e+00  0.00000e+00  0.00000e+00  0.00000e+00  0.00000e+00  0.00000e+00
  0.00000e+00  0.00000e+00  0.00000e+00  0.00000e+00  0.00000e+00  0.00000e+00
  0.00000e+00  0.00000e+00  0.00000e+00  0.00000e+00  0.00000e+00  0.00000e+00
  0.00000e+00  0.00000e+00  0.00000e+00  0.00000e+00  0.00000e+00  0.00000e+00
  0.00000e+00  0.00000e+00  0.00000e+00  0.00000e+00  7.22473e-19  2.48520e-18
  2.70237e-17  1.26277e-16  3.90336e-16  1.21543e-15  3.60757e-15  1.14117e-14
  3.45732e-14  1.01043e-13  2.79006e-13  7.30919e-13  1.79885e-12  4.15006e-12
  8.96314e-12  1.81297e-11  3.49175e-11  6.61420e-11  1.32451e-10  3.09024e-10
  8.70339e-10  2.72656e-09  8.51912e-09  2.48426e-08  6.60854e-08  1.60591e-07
  3.60781e-07  7.60120e-07  1.52074e-06  2.91589e-06  5.38883e-06  9.62037e-06
  1.65726e-05  2.74367e-05  4.33684e-05  6.48925e-05  9.10036e-05  1.18387e-04
  1.41660e-04  1.55337e-04  1.56921e-04  1.49870e-04  1.46680e-04  1.71409e-04
  2.52468e-04  3.84559e-04  4.58875e-04  4.75966e-04  1.08847e-03  7.89614e-04
  5.08331e-04  1.58932e-03  1.68156e-03  1.15626e-03  6.69523e-04  3.59489e-04
  0.00000e+00  0.00000e+00  0.00000e+00  0.00000e+00  0.00000e+00  0.00000e+00
  0.00000e+00  0.00000e+00  0.00000e+00  0.00000e+00  0.00000e+00  0.00000e+00
  0.00000e+00  0.00000e+00  0.00000e+00  0.00000e+00  0.00000e+00  0.00000e+00
  0.00000e+00  0.00000e+00  0.00000e+00  0.00000e+00  0.00000e+00  0.00000e+00
  0.00000e+00  0.00000e+00  0.00000e+00  0.00000e+00  0.00000e+00  5.52292e-19
  2.04360e-18  2.61138e-17  1.07054e-16  3.72806e-16  1.15551e-15  3.02742e-15
  9.04378e-15  2.57251e-14  7.02508e-14  1.83312e-13  4.48529e-13  1.04000e-12
  2.27990e-12  4.77269e-12  9.78364e-12  2.08658e-11  5.06195e-11  1.48297e-10
  4.99147e-10  1.73406e-09  5.73451e-09  1.73206e-08  4.71910e-08  1.16500e-07
  2.63906e-07  5.56757e-07  1.10841e-06  2.10343e-06  3.83025e-06  6.71428e-06
  1.13298e-05  1.83495e-05  2.83765e-05  4.16191e-05  5.74587e-05  7.41417e-05
  8.89981e-05  9.95151e-05  1.05176e-04  1.09644e-04  1.22964e-04  1.62744e-04
  2.50258e-04  3.95445e-04  5.82385e-04  8.17241e-04  1.07418e-03  1.03819e-03
  1.18799e-03  1.50997e-03  1.34410e-03  9.16706e-04  5.42674e-04  2.98322e-04
  0.00000e+00  0.00000e+00  0.00000e+00  0.00000e+00  0.00000e+00  0.00000e+00
  0.00000e+00  0.00000e+00  0.00000e+00  0.00000e+00  0.00000e+00  0.00000e+00
  0.00000e+00  0.00000e+00  0.00000e+00  0.00000e+00  0.00000e+00  0.00000e+00
  0.00000e+00  0.00000e+00  0.00000e+00  0.00000e+00  0.00000e+00  0.00000e+00
  0.00000e+00  0.00000e+00  0.00000e+00  0.00000e+00  0.00000e+00  0.00000e+00
  4.82419e-19  1.31621e-18  2.23827e-17  9.12461e-17  3.01419e-16  8.88519e-16
  2.26622e-15  6.64219e-15  1.68333e-14  4.32102e-14  1.05991e-13  2.46679e-13
  5.53177e-13  1.21612e-12  2.76745e-12  7.07358e-12  2.15422e-11  7.65351e-11
  2.89035e-10  1.06779e-09  3.66702e-09  1.13986e-08  3.17896e-08  7.98795e-08
  1.82976e-07  3.87603e-07  7.69601e-07  1.44789e-06  2.60074e-06  4.47961e-06
  7.40747e-06  1.17407e-05  1.77706e-05  2.55593e-05  3.47533e-05  4.44982e-05
  5.36382e-05  6.13445e-05  6.81599e-05  7.73022e-05  9.60165e-05  1.36474e-04
  2.14864e-04  3.47333e-04  5.44358e-04  7.98192e-04  1.03374e-03  1.14349e-03
  1.17811e-03  1.12729e-03  9.14783e-04  6.30638e-04  3.87636e-04  2.21420e-04
  0.00000e+00  0.00000e+00  0.00000e+00  0.00000e+00  0.00000e+00  0.00000e+00
  0.00000e+00  0.00000e+00  0.00000e+00  0.00000e+00  0.00000e+00  0.00000e+00
  0.00000e+00  0.00000e+00  0.00000e+00  0.00000e+00  0.00000e+00  0.00000e+00
  0.00000e+00  0.00000e+00  0.00000e+00  0.00000e+00  0.00000e+00  0.00000e+00
  0.00000e+00  0.00000e+00  0.00000e+00  0.00000e+00  0.00000e+00  0.00000e+00
  0.00000e+00  2.16434e-19  1.19213e-18  1.84015e-17  6.99658e-17  2.32915e-16
  6.14342e-16  1.59801e-15  4.17806e-15  9.81341e-15  2.41640e-14  5.67424e-14
  1.32900e-13  3.21961e-13  8.64938e-13  2.75936e-12  1.02066e-11  4.07686e-11
  1.63670e-10  6.25901e-10  2.20686e-09  7.03486e-09  2.00965e-08  5.15467e-08
  1.19847e-07  2.55919e-07  5.08615e-07  9.51521e-07  1.69009e-06  2.86603e-06
  4.65201e-06  7.22680e-06  1.07226e-05  1.51489e-05  2.03239e-05  2.58755e-05
  3.13964e-05  3.68076e-05  4.29255e-05  5.21624e-05  6.92618e-05  1.01831e-04
  1.60068e-04  2.54657e-04  3.91079e-04  5.56853e-04  7.07427e-04  7.89156e-04
  7.86418e-04  7.04147e-04  5.58587e-04  3.93716e-04  2.52052e-04  1.50267e-04
  0.00000e+00  0.00000e+00  0.00000e+00  0.00000e+00  0.00000e+00  0.00000e+00
  0.00000e+00  0.00000e+00  0.00000e+00  0.00000e+00  0.00000e+00  0.00000e+00
  0.00000e+00  0.00000e+00  0.00000e+00  0.00000e+00  0.00000e+00  0.00000e+00
  0.00000e+00  0.00000e+00  0.00000e+00  0.00000e+00  0.00000e+00  0.00000e+00
  0.00000e+00  0.00000e+00  0.00000e+00  0.00000e+00  0.00000e+00  0.00000e+00
  0.00000e+00  0.00000e+00  1.95143e-19  9.91592e-19  1.34278e-17  4.88467e-17
  1.29237e-16  3.72304e-16  9.34103e-16  2.29007e-15  5.47228e-15  1.36374e-14
  3.40717e-14  9.65911e-14  3.19311e-13  1.22345e-12  5.08381e-12  2.14944e-11
  8.86602e-11  3.45517e-10  1.24234e-09  4.05114e-09  1.18617e-08  3.11513e-08
  7.38370e-08  1.59717e-07  3.19242e-07  5.96475e-07  1.05161e-06  1.76139e-06
  2.81427e-06  4.29598e-06  6.26364e-06  8.71429e-06  1.15656e-05  1.46809e-05
  1.79725e-05  2.16044e-05  2.62846e-05  3.36112e-05  4.64101e-05  6.89222e-05
  1.06471e-04  1.63904e-04  2.41866e-04  3.31030e-04  4.09431e-04  4.52092e-04
  4.46657e-04  3.96639e-04  3.17179e-04  2.29870e-04  1.53039e-04  9.51370e-05
  0.00000e+00  0.00000e+00  0.00000e+00  0.00000e+00  0.00000e+00  0.00000e+00
  0.00000e+00  0.00000e+00  0.00000e+00  0.00000e+00  0.00000e+00  0.00000e+00
  0.00000e+00  0.00000e+00  0.00000e+00  0.00000e+00  0.00000e+00  0.00000e+00
  0.00000e+00  1.84373e-18  2.55758e-17  1.10274e-16  5.38329e-16  2.39940e-15
  1.09451e-14  4.83396e-14  2.06563e-13  8.31740e-13  3.14234e-12  1.10236e-11
  3.57272e-11  1.06814e-10  2.95790e-10  7.64680e-10  1.86098e-09  4.29064e-09
  9.39829e-09  1.95438e-08  3.84760e-08  7.14508e-08  1.24676e-07  2.03664e-07
  3.10327e-07  4.39420e-07  5.76067e-07  6.96648e-07  7.74633e-07  7.90304e-07
  7.40273e-07  6.41545e-07  5.27493e-07  4.38398e-07  4.12670e-07  4.84917e-07
  6.94665e-07  1.10623e-06  1.84075e-06  3.12499e-06  5.36660e-06  9.26532e-06
  1.59569e-05  2.71459e-05  4.51047e-05  7.22950e-05  1.10300e-04  1.57959e-04
  2.09425e-04  2.54007e-04  2.79510e-04  2.78018e-04  2.50272e-04  2.05378e-04
  1.55843e-04  1.11759e-04  7.80842e-05  5.52171e-05  4.09466e-05  3.22724e-05
  2.65629e-05  2.20678e-05  1.79555e-05  1.40556e-05  1.05094e-05  7.49848e-06
  0.00000e+00  0.00000e+00  0.00000e+00  0.00000e+00  0.00000e+00  0.00000e+00
  0.00000e+00  0.00000e+00  0.00000e+00  0.00000e+00  0.00000e+00  0.00000e+00
  0.00000e+00  0.00000e+00  0.00000e+00  0.00000e+00  0.00000e+00  0.00000e+00
  0.00000e+00  1.16121e-17  5.78071e-17  2.51178e-16  1.21363e-15  5.67539e-15
  2.62222e-14  1.17788e-13  5.01265e-13  1.99528e-12  7.35543e-12  2.48519e-11
  7.66466e-11  2.16191e-10  5.63565e-10  1.37807e-09  3.20809e-09  7.17888e-09
  1.54821e-08  3.20803e-08  6.35007e-08  1.19323e-07  2.11633e-07  3.52361e-07
  5.47800e-07  7.90784e-07  1.05385e-06  1.28902e-06  1.43926e-06  1.46079e-06
  1.34617e-06  1.13404e-06  8.97927e-07  7.20567e-07  6.69661e-07  7.90375e-07
  1.12038e-06  1.72507e-06  2.75002e-06  4.49616e-06  7.53630e-06  1.28992e-05
  2.23323e-05  3.85972e-05  6.56059e-05  1.07954e-04  1.69115e-04  2.47767e-04
  3.33497e-04  4.06456e-04  4.45336e-04  4.38792e-04  3.90356e-04  3.15903e-04
  2.35984e-04  1.66772e-04  1.15900e-04  8.34189e-05  6.49068e-05  5.46148e-05
  4.76537e-05  4.10635e-05  3.38747e-05  2.64264e-05  1.94791e-05  1.36209e-05
  0.00000e+00  0.00000e+00  0.00000e+00  0.00000e+00  0.00000e+00  0.00000e+00
  0.00000e+00  0.00000e+00  0.00000e+00  0.00000e+00  0.00000e+00  0.00000e+00
  0.00000e+00  0.00000e+00  0.00000e+00  0.00000e+00  0.00000e+00  0.00000e+00
  1.60387e-18  2.43274e-17  1.05629e-16  5.45463e-16  2.60067e-15  1.28257e-14
  6.03275e-14  2.72872e-13  1.15798e-12  4.55534e-12  1.63640e-11  5.32181e-11
  1.55920e-10  4.14350e-10  1.01367e-09  2.33479e-09  5.17266e-09  1.11811e-08
  2.36708e-08  4.88519e-08  9.74513e-08  1.86239e-07  3.38185e-07  5.79001e-07
  9.27358e-07  1.37819e-06  1.88440e-06  2.35046e-06  2.65352e-06  2.69432e-06
  2.45406e-06  2.01907e-06  1.55180e-06  1.22392e-06  1.15553e-06  1.39537e-06
  1.95063e-06  2.85315e-06  4.24629e-06  6.49449e-06  1.03469e-05  1.72088e-05
  2.95625e-05  5.15043e-05  8.91354e-05  1.50064e-04  2.40524e-04  3.58485e-04
  4.84621e-04  5.82687e-04  6.21991e-04  5.99578e-04  5.29052e-04  4.28145e-04
  3.19741e-04  2.25333e-04  1.57578e-04  1.17897e-04  9.92619e-05  9.14088e-05
  8.53590e-05  7.61621e-05  6.32898e-05  4.88464e-05  3.52669e-05  2.40450e-05
  0.00000e+00  0.00000e+00  0.00000e+00  0.00000e+00  0.00000e+00  0.00000e+00
  0.00000e+00  0.00000e+00  0.00000e+00  0.00000e+00  0.00000e+00  0.00000e+00
  0.00000e+00  0.00000e+00  0.00000e+00  0.00000e+00  0.00000e+00  3.61666e-19
  2.97206e-18  3.97925e-17  2.13790e-16  1.05789e-15  5.47657e-15  2.74801e-14
  1.32412e-13  6.00445e-13  2.53727e-12  9.83596e-12  3.45233e-11  1.08203e-10
  3.02394e-10  7.59811e-10  1.75016e-09  3.79438e-09  7.95708e-09  1.64732e-08
  3.39391e-08  6.93537e-08  1.39209e-07  2.71355e-07  5.07848e-07  9.02333e-07
  1.50481e-06  2.32788e-06  3.30065e-06  4.23929e-06  4.88003e-06  4.99345e-06
  4.52694e-06  3.67073e-06  2.78300e-06  2.22234e-06  2.20139e-06  2.74504e-06
  3.75773e-06  5.15505e-06  7.01208e-06  9.71810e-06  1.41817e-05  2.21815e-05
  3.69553e-05  6.40175e-05  1.11878e-04  1.91548e-04  3.12202e-04  4.69113e-04
  6.25702e-04  7.16411e-04  7.09513e-04  6.51985e-04  5.81281e-04  4.88973e-04
  3.77168e-04  2.69597e-04  1.92199e-04  1.54129e-04  1.46500e-04  1.51527e-04
  1.52202e-04  1.39863e-04  1.16130e-04  8.80198e-05  6.18959e-05  4.09812e-05
  0.00000e+00  0.00000e+00  0.00000e+00  0.00000e+00  0.00000e+00  0.00000e+00
  0.00000e+00  0.00000e+00  0.00000e+00  0.00000e+00  0.00000e+00  0.00000e+00
  0.00000e+00  0.00000e+00  0.00000e+00  0.00000e+00  0.00000e+00  6.48790e-19
  1.65751e-17  7.47460e-17  4.09296e-16  2.07375e-15  1.10709e-14  5.61762e-14
  2.72305e-13  1.24175e-12  5.22140e-12  2.00439e-11  6.87601e-11  2.08827e-10
  5.60673e-10  1.34535e-09  2.94487e-09  6.04281e-09  1.19760e-08  2.35209e-08
  4.64937e-08  9.27918e-08  1.85772e-07  3.68545e-07  7.13614e-07  1.32687e-06
  2.32993e-06  3.79914e-06  5.65669e-06  7.56880e-06  8.97450e-06  9.33579e-06
  8.49849e-06  6.87456e-06  5.25295e-06  4.38061e-06  4.62709e-06  5.91396e-06
  7.88289e-06  1.01591e-05  1.26131e-05  1.55758e-05  2.00684e-05  2.81919e-05
  4.38360e-05  7.37193e-05  1.28366e-04  2.21546e-04  3.64253e-04  5.46378e-04
  7.06491e-04  7.39129e-04  6.30359e-04  5.32269e-04  5.03239e-04  4.69416e-04
  3.87649e-04  2.82071e-04  2.05951e-04  1.85162e-04  2.09517e-04  2.48010e-04
  2.67003e-04  2.50271e-04  2.05895e-04  1.52447e-04  1.04110e-04  6.68280e-05
  0.00000e+00  0.00000e+00  0.00000e+00  0.00000e+00  0.00000e+00  0.00000e+00
  0.00000e+00  0.00000e+00  0.00000e+00  0.00000e+00  0.00000e+00  0.00000e+00
  0.00000e+00  0.00000e+00  0.00000e+00  0.00000e+00  0.00000e+00  1.09820e-18
  2.88998e-17  1.32620e-16  7.36356e-16  3.97357e-15  2.08717e-14  1.07975e-13
  5.23692e-13  2.40002e-12  1.01006e-11  3.83386e-11  1.29052e-10  3.81841e-10
  9.94947e-10  2.31037e-09  4.87812e-09  9.60628e-09  1.81387e-08  3.37198e-08
  6.30614e-08  1.20338e-07  2.35364e-07  4.68666e-07  9.34651e-07  1.82598e-06
  3.41094e-06  5.94397e-06  9.43317e-06  1.33337e-05  1.64789e-05  1.75949e-05
  1.62280e-05  1.32568e-05  1.04149e-05  9.23722e-06  1.03259e-05  1.33008e-05
  1.72293e-05  2.11311e-05  2.44172e-05  2.71943e-05  3.05126e-05  3.67447e-05
  5.03074e-05  7.87245e-05  1.33576e-04  2.29654e-04  3.77697e-04  5.62141e-04
  7.04395e-04  6.78919e-04  5.03781e-04  3.99496e-04  4.07792e-04  4.22399e-04
  3.63254e-04  2.57102e-04  1.91080e-04  2.09256e-04  2.96528e-04  3.97233e-04
  4.47563e-04  4.21622e-04  3.42552e-04  2.48423e-04  1.65320e-04  1.03122e-04
  0.00000e+00  0.00000e+00  0.00000e+00  0.00000e+00  0.00000e+00  0.00000e+00
  0.00000e+00  0.00000e+00  0.00000e+00  0.00000e+00  0.00000e+00  0.00000e+00
  0.00000e+00  0.00000e+00  0.00000e+00  0.00000e+00  0.00000e+00  2.57649e-18
  4.74880e-17  2.21063e-16  1.22159e-15  6.94810e-15  3.74792e-14  1.94033e-13
  9.47591e-13  4.35593e-12  1.82772e-11  6.86912e-11  2.27699e-10  6.61106e-10
  1.68909e-09  3.84908e-09  7.97847e-09  1.53877e-08  2.82514e-08  5.04382e-08
  8.93529e-08  1.60304e-07  2.96816e-07  5.73130e-07  1.14794e-06  2.33317e-06
  4.65565e-06  8.78632e-06  1.51180e-05  2.29528e-05  2.99692e-05  3.31680e-05
  3.12307e-05  2.60109e-05  2.12904e-05  2.01335e-05  2.33477e-05  2.98055e-05
  3.75033e-05  4.44183e-05  4.90788e-05  5.09872e-05  5.10005e-05  5.17885e-05
  5.84602e-05  7.92346e-05  1.25798e-04  2.11938e-04  3.46221e-04  5.11643e-04
  6.36169e-04  6.17750e-04  4.84588e-04  4.01239e-04  3.98149e-04  4.00497e-04
  3.19372e-04  2.02220e-04  1.63443e-04  2.61400e-04  4.57257e-04  6.22582e-04
  6.70630e-04  6.21650e-04  5.09990e-04  3.70972e-04  2.43879e-04  1.48846e-04
  0.00000e+00  0.00000e+00  0.00000e+00  0.00000e+00  0.00000e+00  0.00000e+00
  0.00000e+00  0.00000e+00  0.00000e+00  0.00000e+00  0.00000e+00  0.00000e+00
  0.00000e+00  0.00000e+00  0.00000e+00  0.00000e+00  0.00000e+00  3.84857e-18
  5.94144e-17  3.46195e-16  2.01288e-15  1.16275e-14  6.23008e-14  3.27015e-13
  1.60299e-12  7.38910e-12  3.08889e-11  1.15299e-10  3.77722e-10  1.08333e-09
  2.74025e-09  6.20500e-09  1.28348e-08  2.47588e-08  4.53672e-08  8.01257e-08
  1.38140e-07  2.35887e-07  4.06929e-07  7.27334e-07  1.37882e-06  2.78534e-06
  5.83012e-06  1.19779e-05  2.27317e-05  3.77934e-05  5.29665e-05  6.13856e-05
  5.93783e-05  5.07578e-05  4.36723e-05  4.38298e-05  5.17054e-05  6.44552e-05
  7.85588e-05  9.07497e-05  9.81124e-05  9.85812e-05  9.20108e-05  8.14413e-05
  7.37116e-05  7.87809e-05  1.08376e-04  1.73906e-04  2.80627e-04  4.13995e-04
  5.24816e-04  5.52803e-04  5.09305e-04  4.63269e-04  4.32369e-04  3.75356e-04
  2.52739e-04  1.42641e-04  1.77744e-04  4.55448e-04  8.63994e-04  9.60665e-04
  7.66673e-04  6.99555e-04  6.46021e-04  4.98593e-04  3.30343e-04  1.98896e-04
  0.00000e+00  0.00000e+00  0.00000e+00  0.00000e+00  0.00000e+00  0.00000e+00
  0.00000e+00  0.00000e+00  0.00000e+00  0.00000e+00  0.00000e+00  0.00000e+00
  0.00000e+00  0.00000e+00  0.00000e+00  0.00000e+00  0.00000e+00  5.43939e-18
  8.60585e-17  5.61301e-16  3.05649e-15  1.78041e-14  9.80423e-14  5.08588e-13
  2.53727e-12  1.16943e-11  4.89128e-11  1.81371e-10  5.89795e-10  1.68142e-09
  4.24272e-09  9.64031e-09  2.01428e-08  3.94759e-08  7.37143e-08  1.32508e-07
  2.30759e-07  3.91211e-07  6.49801e-07  1.07229e-06  1.81395e-06  3.30667e-06
  6.70876e-06  1.45731e-05  3.07483e-05  5.71886e-05  8.77375e-05  1.07865e-04
  1.07967e-04  9.55789e-05  8.74569e-05  9.30429e-05  1.10005e-04  1.31862e-04
  1.54255e-04  1.74071e-04  1.86633e-04  1.86029e-04  1.68695e-04  1.37892e-04
  1.04785e-04  8.40878e-05  8.88842e-05  1.27787e-04  2.01770e-04  2.98161e-04
  3.87298e-04  4.38567e-04  4.50343e-04  4.35858e-04  3.89226e-04  2.95871e-04
  1.74143e-04  1.14288e-04  2.56410e-04  7.50377e-04  1.38211e-03  1.16813e-03
  5.23397e-04  5.86493e-04  7.28374e-04  6.11205e-04  4.09057e-04  2.43885e-04
  0.00000e+00  0.00000e+00  0.00000e+00  0.00000e+00  0.00000e+00  0.00000e+00
  0.00000e+00  0.00000e+00  0.00000e+00  0.00000e+00  0.00000e+00  0.00000e+00
  0.00000e+00  0.00000e+00  0.00000e+00  0.00000e+00  8.04945e-19  7.21759e-18
  1.16675e-16  7.86033e-16  4.63893e-15  2.60216e-14  1.40902e-13  7.50000e-13
  3.75731e-12  1.73729e-11  7.25399e-11  2.68174e-10  8.69396e-10  2.47530e-09
  6.26724e-09  1.43794e-08  3.05491e-08  6.12795e-08  1.17728e-07  2.18468e-07
  3.93093e-07  6.85955e-07  1.15701e-06  1.87820e-06  2.94391e-06  4.59814e-06
  7.79117e-06  1.56516e-05  3.52185e-05  7.43759e-05  1.28243e-04  1.70604e-04
  1.79311e-04  1.67532e-04  1.67121e-04  1.90013e-04  2.22841e-04  2.51831e-04
  2.77029e-04  3.01892e-04  3.20659e-04  3.19299e-04  2.86718e-04  2.26721e-04
  1.57882e-04  1.02246e-04  7.63131e-05  8.70662e-05  1.30662e-04  1.92515e-04
  2.50648e-04  2.86939e-04  2.97933e-04  2.85553e-04  2.44325e-04  1.74009e-04
  1.06186e-04  1.14817e-04  2.91423e-04  6.57528e-04  9.45582e-04  8.83517e-04
  7.58671e-04  8.19935e-04  8.66955e-04  6.97055e-04  4.59701e-04  2.71937e-04
  0.00000e+00  0.00000e+00  0.00000e+00  0.00000e+00  0.00000e+00  0.00000e+00
  0.00000e+00  0.00000e+00  0.00000e+00  0.00000e+00  0.00000e+00  0.00000e+00
  0.00000e+00  0.00000e+00  0.00000e+00  0.00000e+00  9.99681e-19  2.44163e-17
  1.48006e-16  1.02729e-15  6.38291e-15  3.49376e-14  1.94486e-13  1.03918e-12
  5.23334e-12  2.42424e-11  1.01268e-10  3.74290e-10  1.21384e-09  3.46633e-09
  8.83667e-09  2.05267e-08  4.44006e-08  9.11495e-08  1.80013e-07  3.44790e-07
  6.43152e-07  1.16838e-06  2.05700e-06  3.47436e-06  5.55040e-06  8.27685e-06
  1.16648e-05  1.73498e-05  3.32076e-05  7.56899e-05  1.50853e-04  2.24672e-04
  2.55561e-04  2.62454e-04  2.98839e-04  3.70150e-04  4.27902e-04  4.43883e-04
  4.42254e-04  4.50979e-04  4.63381e-04  4.50615e-04  3.96561e-04  3.14136e-04
  2.21785e-04  1.35650e-04  7.81601e-05  6.27143e-05  8.36907e-05  1.21871e-04
  1.54008e-04  1.64651e-04  1.54250e-04  1.32218e-04  1.03509e-04  7.13566e-05
  5.68403e-05  1.05475e-04  2.45305e-04  3.87263e-04  4.75714e-04  1.03868e-03
  1.46192e-03  1.20868e-03  9.59990e-04  7.07711e-04  4.60626e-04  2.73862e-04
  0.00000e+00  0.00000e+00  0.00000e+00  0.00000e+00  0.00000e+00  0.00000e+00
  0.00000e+00  0.00000e+00  0.00000e+00  0.00000e+00  0.00000e+00  0.00000e+00
  0.00000e+00  0.00000e+00  0.00000e+00  0.00000e+00  1.16872e-18  2.86983e-17
  2.27124e-16  1.41177e-15  7.81829e-15  4.52979e-14  2.54208e-13  1.36249e-12
  6.87628e-12  3.19775e-11  1.33882e-10  4.95885e-10  1.61321e-09  4.63179e-09
  1.19080e-08  2.79873e-08  6.14595e-08  1.28436e-07  2.58818e-07  5.07376e-07
  9.73149e-07  1.83009e-06  3.36551e-06  6.00248e-06  1.02273e-05  1.62342e-05
  2.31211e-05  2.86563e-05  3.43259e-05  5.81931e-05  1.27006e-04  2.21700e-04
  2.88298e-04  3.49224e-04  4.85928e-04  6.76422e-04  7.70859e-04  7.09315e-04
  6.03311e-04  5.43866e-04  5.11249e-04  4.50963e-04  3.69891e-04  3.18669e-04
  2.69297e-04  1.82540e-04  9.90430e-05  6.18521e-05  7.21673e-05  1.05919e-04
  1.33340e-04  1.35281e-04  1.14581e-04  8.69536e-05  6.12636e-05  3.95029e-05
  3.42551e-05  7.49169e-05  1.75919e-04  2.97084e-04  4.63831e-04  8.36826e-04
  1.06427e-03  9.73772e-04  8.13420e-04  6.12648e-04  4.09942e-04  2.50752e-04
  0.00000e+00  0.00000e+00  0.00000e+00  0.00000e+00  0.00000e+00  0.00000e+00
  0.00000e+00  0.00000e+00  0.00000e+00  0.00000e+00  0.00000e+00  0.00000e+00
  0.00000e+00  0.00000e+00  0.00000e+00  0.00000e+00  1.28349e-18  3.16225e-17
  2.75788e-16  1.75738e-15  9.74877e-15  5.62516e-14  3.15546e-13  1.69552e-12
  8.61366e-12  4.01970e-11  1.68754e-10  6.27681e-10  2.05273e-09  5.93123e-09
  1.53635e-08  3.64254e-08  8.07382e-08  1.70331e-07  3.46583e-07  6.87113e-07
  1.33803e-06  2.57201e-06  4.88128e-06  9.09966e-06  1.64668e-05  2.82833e-05
  4.42687e-05  5.90636e-05  6.20265e-05  5.54081e-05  7.61941e-05  1.46283e-04
  2.30239e-04  3.57429e-04  6.62303e-04  1.09466e-03  1.24738e-03  9.77887e-04
  6.55782e-04  4.87376e-04  3.87728e-04  2.67515e-04  1.94100e-04  2.56522e-04
  3.12553e-04  2.43638e-04  1.37744e-04  8.63585e-05  1.02739e-04  1.58828e-04
  2.14082e-04  2.38430e-04  2.33691e-04  2.10433e-04  1.64164e-04  1.06388e-04
  6.13961e-05  5.60634e-05  1.06272e-04  1.94425e-04  2.99471e-04  4.26010e-04
  5.42569e-04  6.07019e-04  5.83600e-04  4.74818e-04  3.36130e-04  2.15134e-04
  0.00000e+00  0.00000e+00  0.00000e+00  0.00000e+00  0.00000e+00  0.00000e+00
  0.00000e+00  0.00000e+00  0.00000e+00  0.00000e+00  0.00000e+00  0.00000e+00
  0.00000e+00  0.00000e+00  0.00000e+00  0.00000e+00  1.32400e-18  5.26452e-17
  3.24167e-16  2.12571e-15  1.17279e-14  6.73487e-14  3.77762e-13  2.03966e-12
  1.03636e-11  4.85153e-11  2.04598e-10  7.64919e-10  2.51586e-09  7.30977e-09
  1.90286e-08  4.52862e-08  1.00587e-07  2.12191e-07  4.31020e-07  8.53308e-07
  1.66443e-06  3.22300e-06  6.20987e-06  1.18627e-05  2.22449e-05  4.01609e-05
  6.73744e-05  9.88400e-05  1.15507e-04  9.66769e-05  6.36729e-05  6.78966e-05
  1.08825e-04  2.07877e-04  5.79352e-04  1.30056e-03  1.56058e-03  1.00095e-03
  4.97229e-04  3.12977e-04  2.15479e-04  1.14547e-04  1.21920e-04  2.84902e-04
  3.81259e-04  3.01235e-04  1.79257e-04  1.30418e-04  1.75757e-04  2.87004e-04
  4.07759e-04  4.83871e-04  5.23897e-04  5.14523e-04  3.94122e-04  2.50951e-04
  1.45578e-04  8.45846e-05  8.18345e-05  1.25206e-04  1.86191e-04  2.57389e-04
  3.43988e-04  4.16863e-04  4.26454e-04  3.66280e-04  2.72695e-04  1.82372e-04
  0.00000e+00  0.00000e+00  0.00000e+00  0.00000e+00  0.00000e+00  0.00000e+00
  0.00000e+00  0.00000e+00  0.00000e+00  0.00000e+00  0.00000e+00  0.00000e+00
  0.00000e+00  0.00000e+00  0.00000e+00  0.00000e+00  1.28276e-18  5.97142e-17
  4.46214e-16  2.53352e-15  1.34206e-14  7.83864e-14  4.41430e-13  2.37815e-12
  1.21114e-11  5.68457e-11  2.40795e-10  9.04472e-10  2.98806e-09  8.70853e-09
  2.26911e-08  5.38966e-08  1.19041e-07  2.48733e-07  4.98991e-07  9.75129e-07
  1.88169e-06  3.62008e-06  6.96234e-06  1.33296e-05  2.51397e-05  4.58600e-05
  7.84077e-05  1.19256e-04  1.49144e-04  1.39055e-04  9.34469e-05  6.75723e-05
  8.29774e-05  8.44286e-05  1.44144e-04  6.53744e-04  1.03669e-03  6.15817e-04
  3.47918e-04  2.89078e-04  2.21200e-04  1.64499e-04  2.18746e-04  3.59331e-04
  4.03261e-04  3.07951e-04  2.00221e-04  1.80971e-04  2.79167e-04  4.76316e-04
  6.93400e-04  8.18838e-04  9.06493e-04  9.10813e-04  5.97067e-04  3.66939e-04
  2.50031e-04  1.54501e-04  1.15467e-04  1.35336e-04  1.85345e-04  2.47225e-04
  3.12770e-04  3.59620e-04  3.60196e-04  3.11772e-04  2.37209e-04  1.62616e-04
  0.00000e+00  0.00000e+00  0.00000e+00  0.00000e+00  0.00000e+00  0.00000e+00
  0.00000e+00  0.00000e+00  0.00000e+00  0.00000e+00  0.00000e+00  0.00000e+00
  0.00000e+00  0.00000e+00  0.00000e+00  0.00000e+00  1.16713e-18  2.61784e-17
  5.21068e-16  2.59403e-15  1.53431e-14  8.97093e-14  5.06732e-13  2.72827e-12
  1.38988e-11  6.53856e-11  2.77570e-10  1.04512e-09  3.45755e-09  1.00703e-08
  2.61427e-08  6.16056e-08  1.34328e-07  2.75713e-07  5.41448e-07  1.03488e-06
  1.95663e-06  3.69764e-06  6.99259e-06  1.31389e-05  2.42156e-05  4.29664e-05
  7.13309e-05  1.06022e-04  1.32707e-04  1.32337e-04  1.15783e-04  1.53865e-04
  3.41524e-04  6.93800e-04  9.79760e-04  1.06132e-03  1.22403e-03  1.13142e-03
  8.99747e-04  6.26795e-04  4.06847e-04  2.90557e-04  2.87233e-04  3.34934e-04
  3.27184e-04  2.52667e-04  1.92233e-04  2.21311e-04  3.80084e-04  6.67029e-04
  9.76678e-04  1.10585e-03  1.27721e-03  1.47434e-03  8.01579e-04  4.38708e-04
  3.40040e-04  2.26544e-04  1.74234e-04  1.96023e-04  2.52512e-04  3.11516e-04
  3.59335e-04  3.82498e-04  3.65609e-04  3.09364e-04  2.33253e-04  1.59525e-04
  0.00000e+00  0.00000e+00  0.00000e+00  0.00000e+00  0.00000e+00  0.00000e+00
  0.00000e+00  0.00000e+00  0.00000e+00  0.00000e+00  0.00000e+00  0.00000e+00
  0.00000e+00  0.00000e+00  0.00000e+00  0.00000e+00  2.79134e-18  3.25575e-17
  6.01988e-16  2.97503e-15  1.73598e-14  1.01944e-13  5.74426e-13  3.10738e-12
  1.58204e-11  7.44327e-11  3.15710e-10  1.18699e-09  3.91499e-09  1.13442e-08
  2.92013e-08  6.79093e-08  1.45314e-07  2.91185e-07  5.56502e-07  1.03492e-06
  1.90724e-06  3.51633e-06  6.46887e-06  1.17324e-05  2.06233e-05  3.44225e-05
  5.31323e-05  7.32151e-05  8.68149e-05  9.05886e-05  1.11342e-04  2.37944e-04
  6.45340e-04  1.57159e-03  2.91259e-03  3.46670e-03  2.73236e-03  1.92698e-03
  1.32685e-03  8.25458e-04  4.93764e-04  3.17585e-04  2.49652e-04  2.32443e-04
  2.09705e-04  1.72963e-04  1.63294e-04  2.34715e-04  4.31581e-04  7.58614e-04
  1.08288e-03  1.13594e-03  1.42743e-03  2.22076e-03  1.37140e-03  6.15508e-04
  3.99360e-04  2.62417e-04  2.19608e-04  2.65238e-04  3.41069e-04  4.01869e-04
  4.40448e-04  4.54053e-04  4.24417e-04  3.50535e-04  2.57594e-04  1.72109e-04
  0.00000e+00  0.00000e+00  0.00000e+00  0.00000e+00  0.00000e+00  0.00000e+00
  0.00000e+00  0.00000e+00  0.00000e+00  0.00000e+00  0.00000e+00  0.00000e+00
  0.00000e+00  0.00000e+00  0.00000e+00  0.00000e+00  4.25761e-18  4.92426e-17
  6.96526e-16  3.20083e-15  1.95322e-14  1.16319e-13  6.54020e-13  3.53279e-12
  1.79739e-11  8.43411e-11  3.55996e-10  1.32948e-09  4.35142e-09  1.24870e-08
  3.17344e-08  7.25241e-08  1.51678e-07  2.95763e-07  5.49158e-07  9.93785e-07
  1.78703e-06  3.21458e-06  5.73613e-06  9.96534e-06  1.64710e-05  2.52573e-05
  3.49391e-05  4.24002e-05  4.52910e-05  5.04082e-05  8.72210e-05  2.20128e-04
  5.50290e-04  1.14700e-03  1.74083e-03  1.61249e-03  8.09292e-04  4.06214e-04
  4.97274e-04  4.71360e-04  3.39225e-04  2.21861e-04  1.53401e-04  1.23324e-04
  1.08068e-04  1.00589e-04  1.22535e-04  2.13035e-04  4.08773e-04  7.03930e-04
  9.55502e-04  9.04091e-04  9.71675e-04  1.61790e-03  1.21949e-03  6.21687e-04
  3.85048e-04  2.55992e-04  2.37984e-04  3.15794e-04  4.14925e-04  4.77825e-04
  5.17923e-04  5.46965e-04  5.18970e-04  4.23022e-04  3.02035e-04  1.95562e-04
  0.00000e+00  0.00000e+00  0.00000e+00  0.00000e+00  0.00000e+00  0.00000e+00
  0.00000e+00  0.00000e+00  0.00000e+00  0.00000e+00  0.00000e+00  0.00000e+00
  0.00000e+00  0.00000e+00  0.00000e+00  0.00000e+00  6.11498e-18  8.12439e-17
  6.05130e-16  3.55743e-15  2.22825e-14  1.32375e-13  7.42303e-13  4.01599e-12
  2.04303e-11  9.52255e-11  3.98341e-10  1.47120e-09  4.75546e-09  1.34615e-08
  3.36589e-08  7.53819e-08  1.53812e-07  2.91850e-07  5.27990e-07  9.35477e-07
  1.65502e-06  2.93050e-06  5.11482e-06  8.57857e-06  1.34311e-05  1.90446e-05
  2.37483e-05  2.57984e-05  2.68798e-05  3.67068e-05  7.31372e-05  1.54075e-04
  2.79168e-04  3.97007e-04  4.52242e-04  5.72856e-04  5.36458e-04  1.52578e-04
  5.45923e-05  1.29654e-04  1.41490e-04  1.03054e-04  6.73309e-05  5.16235e-05
  4.70064e-05  5.01754e-05  7.92619e-05  1.65366e-04  3.32938e-04  5.66317e-04
  7.56774e-04  7.45559e-04  6.90138e-04  8.37086e-04  7.45418e-04  5.16581e-04
  3.45900e-04  2.39693e-04  2.46612e-04  3.55568e-04  4.84421e-04  5.57678e-04
  6.00952e-04  6.51295e-04  6.27564e-04  5.05029e-04  3.51155e-04  2.21050e-04
  0.00000e+00  0.00000e+00  0.00000e+00  0.00000e+00  0.00000e+00  0.00000e+00
  0.00000e+00  0.00000e+00  0.00000e+00  0.00000e+00  0.00000e+00  0.00000e+00
  0.00000e+00  0.00000e+00  0.00000e+00  0.00000e+00  8.26079e-18  1.02090e-16
  6.76146e-16  3.91241e-15  2.51380e-14  1.47600e-13  8.41194e-13  4.55624e-12
  2.30910e-11  1.06801e-10  4.41492e-10  1.60714e-09  5.11386e-09  1.42363e-08
  3.49435e-08  7.65801e-08  1.52484e-07  2.82378e-07  5.01174e-07  8.79008e-07
  1.55185e-06  2.74942e-06  4.78551e-06  7.94679e-06  1.22228e-05  1.69846e-05
  2.12310e-05  2.56847e-05  3.66556e-05  6.49149e-05  1.11289e-04  1.55122e-04
  1.69789e-04  1.60628e-04  2.38904e-04  5.20733e-04  6.43081e-04  3.39944e-04
  8.63161e-05  4.68159e-05  5.53794e-05  4.72758e-05  4.50253e-05  5.28018e-05
  4.92267e-05  3.71823e-05  4.79366e-05  1.13084e-04  2.46062e-04  4.26730e-04
  5.87250e-04  6.50312e-04  6.46260e-04  6.47746e-04  5.86130e-04  4.53588e-04
  3.13852e-04  2.32962e-04  2.64757e-04  3.97836e-04  5.59362e-04  6.74981e-04
  7.24878e-04  7.54810e-04  7.08874e-04  5.59966e-04  3.82763e-04  2.37329e-04
  0.00000e+00  0.00000e+00  0.00000e+00  0.00000e+00  0.00000e+00  0.00000e+00
  0.00000e+00  0.00000e+00  0.00000e+00  0.00000e+00  0.00000e+00  0.00000e+00
  0.00000e+00  0.00000e+00  0.00000e+00  0.00000e+00  1.04873e-17  1.23694e-16
  7.28430e-16  4.57294e-15  2.79527e-14  1.64327e-13  9.40098e-13  5.10138e-12
  2.57864e-11  1.18257e-10  4.82825e-10  1.73017e-09  5.41043e-09  1.47884e-08
  3.55895e-08  7.63090e-08  1.48499e-07  2.69644e-07  4.73663e-07  8.33013e-07
  1.49103e-06  2.69291e-06  4.78439e-06  8.12343e-06  1.28676e-05  1.87937e-05
  2.59232e-05  3.77851e-05  6.73796e-05  1.31960e-04  2.15697e-04  2.54333e-04
  2.14356e-04  1.49473e-04  1.58573e-04  2.64448e-04  3.04224e-04  1.88037e-04
  7.55724e-05  5.01005e-05  5.23445e-05  6.09045e-05  1.08919e-04  1.62787e-04
  1.47581e-04  8.27648e-05  4.46219e-05  7.63726e-05  1.78987e-04  3.23717e-04
  4.59164e-04  5.36818e-04  5.51522e-04  5.26934e-04  4.64907e-04  3.67759e-04
  2.69124e-04  2.26148e-04  2.80473e-04  4.10826e-04  5.55869e-04  6.88141e-04
  7.58356e-04  7.66459e-04  7.02161e-04  5.52438e-04  3.79155e-04  2.36381e-04
  0.00000e+00  0.00000e+00  0.00000e+00  0.00000e+00  0.00000e+00  0.00000e+00
  0.00000e+00  0.00000e+00  0.00000e+00  0.00000e+00  0.00000e+00  0.00000e+00
  0.00000e+00  0.00000e+00  0.00000e+00  0.00000e+00  1.25226e-17  1.43042e-16
  5.88822e-16  4.98406e-15  3.08072e-14  1.79498e-13  1.03094e-12  5.59820e-12
  2.82265e-11  1.28422e-10  5.18434e-10  1.83094e-09  5.62958e-09  1.51089e-08
  3.56395e-08  7.47843e-08  1.42484e-07  2.54802e-07  4.46438e-07  7.95651e-07
  1.46174e-06  2.72953e-06  5.03941e-06  8.96220e-06  1.50869e-05  2.38965e-05
  3.61260e-05  5.54587e-05  9.66085e-05  1.86927e-04  3.13710e-04  3.72166e-04
  2.99691e-04  1.78466e-04  1.02116e-04  8.38588e-05  7.90203e-05  6.50997e-05
  6.40897e-05  7.62262e-05  7.57113e-05  9.59016e-05  2.23205e-04  3.73486e-04
  3.48539e-04  1.91170e-04  7.40162e-05  6.47233e-05  1.45883e-04  2.72124e-04
  3.89289e-04  4.53370e-04  4.54612e-04  4.14580e-04  3.54585e-04  2.84019e-04
  2.21917e-04  2.07944e-04  2.71085e-04  3.86015e-04  4.96440e-04  5.87501e-04
  6.42328e-04  6.52448e-04  6.03431e-04  4.85647e-04  3.42813e-04  2.19439e-04
  0.00000e+00  0.00000e+00  0.00000e+00  0.00000e+00  0.00000e+00  0.00000e+00
  0.00000e+00  0.00000e+00  0.00000e+00  0.00000e+00  0.00000e+00  0.00000e+00
  0.00000e+00  0.00000e+00  0.00000e+00  0.00000e+00  1.40341e-17  1.55051e-16
  6.51617e-16  5.28866e-15  3.26663e-14  1.89307e-13  1.09769e-12  5.98056e-12
  3.00530e-11  1.36011e-10  5.44622e-10  1.90105e-09  5.76217e-09  1.52033e-08
  3.51713e-08  7.22335e-08  1.34840e-07  2.37991e-07  4.17511e-07  7.57696e-07
  1.43603e-06  2.78825e-06  5.38843e-06  1.01303e-05  1.83002e-05  3.15876e-05
  5.16779e-05  7.87208e-05  1.11644e-04  1.63923e-04  2.62084e-04  3.43294e-04
  2.99275e-04  1.86976e-04  1.08166e-04  9.09969e-05  1.16945e-04  1.49908e-04
  1.63662e-04  1.50145e-04  1.07930e-04  1.06638e-04  2.97544e-04  5.68330e-04
  5.58026e-04  3.09517e-04  1.15955e-04  7.50870e-05  1.50812e-04  2.79850e-04
  3.96889e-04  4.52203e-04  4.37406e-04  3.82019e-04  3.16144e-04  2.50903e-04
  1.97068e-04  1.83123e-04  2.32413e-04  3.25695e-04  4.13351e-04  4.69544e-04
  4.99600e-04  5.10492e-04  4.82238e-04  4.01867e-04  2.95431e-04  1.96496e-04
  0.00000e+00  0.00000e+00  0.00000e+00  0.00000e+00  0.00000e+00  0.00000e+00
  0.00000e+00  0.00000e+00  0.00000e+00  0.00000e+00  0.00000e+00  0.00000e+00
  0.00000e+00  0.00000e+00  0.00000e+00  0.00000e+00  1.47575e-17  1.63465e-16
  7.33969e-16  5.43340e-15  3.22060e-14  1.94747e-13  1.13303e-12  6.17950e-12
  3.10098e-11  1.40099e-10  5.58606e-10  1.93587e-09  5.80589e-09  1.50992e-08
  3.42879e-08  6.89063e-08  1.25896e-07  2.18978e-07  3.83915e-07  7.07754e-07
  1.37981e-06  2.77725e-06  5.59868e-06  1.10685e-05  2.12600e-05  3.94718e-05
  6.96184e-05  1.10350e-04  1.39875e-04  1.29464e-04  1.27019e-04  1.73167e-04
  1.82670e-04  1.44520e-04  1.40823e-04  2.27587e-04  3.70915e-04  4.42867e-04
  3.85911e-04  2.67615e-04  1.46318e-04  1.04224e-04  3.01774e-04  6.10785e-04
  6.10544e-04  3.43006e-04  1.35974e-04  9.86085e-05  1.93105e-04  3.50372e-04
  4.93269e-04  5.59982e-04  5.43624e-04  4.76697e-04  3.86057e-04  2.93455e-04
  2.13999e-04  1.70899e-04  1.86609e-04  2.48406e-04  3.16140e-04  3.64744e-04
  3.97208e-04  4.14850e-04  3.99931e-04  3.43026e-04  2.61155e-04  1.79783e-04
  0.00000e+00  0.00000e+00  0.00000e+00  0.00000e+00  0.00000e+00  0.00000e+00
  0.00000e+00  0.00000e+00  0.00000e+00  0.00000e+00  0.00000e+00  0.00000e+00
  0.00000e+00  0.00000e+00  0.00000e+00  0.00000e+00  1.45606e-17  2.11524e-16
  7.58557e-16  4.81568e-15  3.16480e-14  1.93239e-13  1.12995e-12  6.16383e-12
  3.10161e-11  1.40360e-10  5.59707e-10  1.93589e-09  5.77148e-09  1.48450e-08
  3.31387e-08  6.51223e-08  1.16108e-07  1.97916e-07  3.44043e-07  6.38351e-07
  1.26804e-06  2.62054e-06  5.44964e-06  1.11559e-05  2.22650e-05  4.30753e-05
  7.93027e-05  1.31438e-04  1.74098e-04  1.55694e-04  9.40129e-05  7.07547e-05
  7.73000e-05  8.40402e-05  1.44326e-04  3.54769e-04  6.71434e-04  7.92956e-04
  6.11715e-04  3.54021e-04  1.65001e-04  1.01567e-04  2.46412e-04  4.65850e-04
  4.57125e-04  2.64195e-04  1.23789e-04  1.30153e-04  2.66066e-04  4.73947e-04
  6.67800e-04  7.70179e-04  7.82724e-04  7.19332e-04  5.68799e-04  4.06173e-04
  2.73332e-04  1.85100e-04  1.65971e-04  2.06329e-04  2.68573e-04  3.26348e-04
  3.72285e-04  3.96964e-04  3.84657e-04  3.31997e-04  2.55605e-04  1.78330e-04
  0.00000e+00  0.00000e+00  0.00000e+00  0.00000e+00  0.00000e+00  0.00000e+00
  0.00000e+00  0.00000e+00  0.00000e+00  0.00000e+00  0.00000e+00  0.00000e+00
  0.00000e+00  0.00000e+00  0.00000e+00  0.00000e+00  1.34786e-17  2.21713e-16
  7.35365e-16  4.76072e-15  2.99971e-14  1.86214e-13  1.09300e-12  5.98485e-12
  3.02087e-11  1.37359e-10  5.50147e-10  1.90796e-09  5.68160e-09  1.45027e-08
  3.18911e-08  6.12662e-08  1.06177e-07  1.75857e-07  2.99251e-07  5.50765e-07
  1.09925e-06  2.30146e-06  4.86471e-06  1.01131e-05  2.04068e-05  3.96270e-05
  7.26876e-05  1.20211e-04  1.64017e-04  1.64462e-04  1.15991e-04  7.23136e-05
  5.86642e-05  6.37285e-05  1.17821e-04  3.27107e-04  6.88337e-04  8.27864e-04
  5.98808e-04  3.13692e-04  1.38835e-04  8.44750e-05  1.52710e-04  2.51375e-04
  2.41736e-04  1.50863e-04  1.02580e-04  1.66362e-04  3.48787e-04  6.10274e-04
  8.56384e-04  9.89440e-04  1.04300e-03  1.01082e-03  7.87840e-04  5.39766e-04
  3.45306e-04  2.14937e-04  1.84189e-04  2.37594e-04  3.20971e-04  3.95285e-04
  4.48423e-04  4.70281e-04  4.46398e-04  3.77569e-04  2.85644e-04  1.96516e-04
  0.00000e+00  0.00000e+00  0.00000e+00  0.00000e+00  0.00000e+00  0.00000e+00
  0.00000e+00  0.00000e+00  0.00000e+00  0.00000e+00  0.00000e+00  0.00000e+00
  0.00000e+00  0.00000e+00  0.00000e+00  0.00000e+00  1.17094e-17  2.40275e-16
  7.26150e-16  4.60909e-15  2.86196e-14  1.77772e-13  1.03888e-12  5.71798e-12
  2.89450e-11  1.32430e-10  5.34267e-10  1.86453e-09  5.56474e-09  1.41477e-08
  3.07246e-08  5.77487e-08  9.70055e-08  1.54712e-07  2.53899e-07  4.55521e-07
  8.98560e-07  1.87762e-06  3.97269e-06  8.23415e-06  1.64047e-05  3.10278e-05
  5.47262e-05  8.68425e-05  1.16923e-04  1.25554e-04  1.07897e-04  8.79989e-05
  8.89204e-05  1.18023e-04  1.87263e-04  3.17056e-04  4.62349e-04  4.59529e-04
  3.08345e-04  1.66806e-04  8.63060e-05  5.92338e-05  7.70813e-05  1.03835e-04
  9.75735e-05  7.42609e-05  9.13806e-05  1.96112e-04  4.05946e-04  6.92331e-04
  9.51978e-04  1.06599e-03  1.11654e-03  1.14569e-03  9.30979e-04  6.32691e-04
  3.82560e-04  2.33276e-04  2.36803e-04  3.55679e-04  4.91296e-04  5.76420e-04
  6.14190e-04  6.21202e-04  5.78401e-04  4.77790e-04  3.50762e-04  2.34030e-04
  0.00000e+00  0.00000e+00  0.00000e+00  0.00000e+00  0.00000e+00  0.00000e+00
  0.00000e+00  0.00000e+00  0.00000e+00  0.00000e+00  0.00000e+00  0.00000e+00
  0.00000e+00  0.00000e+00  0.00000e+00  0.00000e+00  9.56502e-18  2.38002e-16
  7.06280e-16  4.18738e-15  2.63281e-14  1.68619e-13  9.81286e-13  5.41331e-12
  2.75916e-11  1.27138e-10  5.17199e-10  1.81871e-09  5.45042e-09  1.38358e-08
  2.97750e-08  5.49220e-08  8.94604e-08  1.36689e-07  2.13736e-07  3.67777e-07
  7.05375e-07  1.44948e-06  3.02701e-06  6.16154e-06  1.19088e-05  2.15004e-05
  3.56834e-05  5.31664e-05  6.89398e-05  7.64831e-05  7.65915e-05  8.28088e-05
  1.15991e-04  2.02590e-04  3.66388e-04  5.48493e-04  5.39088e-04  3.07523e-04
  1.27287e-04  6.83440e-05  4.97347e-05  3.93234e-05  3.60385e-05  3.55680e-05
  3.28314e-05  3.99280e-05  8.65248e-05  2.04423e-04  4.09824e-04  6.76771e-04
  9.06874e-04  9.93274e-04  1.03891e-03  1.11638e-03  9.55373e-04  6.35732e-04
  3.57436e-04  2.34348e-04  3.28030e-04  5.72484e-04  7.89020e-04  8.48265e-04
  7.99959e-04  7.79248e-04  7.42559e-04  6.14701e-04  4.40946e-04  2.84901e-04
  0.00000e+00  0.00000e+00  0.00000e+00  0.00000e+00  0.00000e+00  0.00000e+00
  0.00000e+00  0.00000e+00  0.00000e+00  0.00000e+00  0.00000e+00  0.00000e+00
  0.00000e+00  0.00000e+00  0.00000e+00  0.00000e+00  2.19584e-17  2.07945e-16
  7.27766e-16  4.02054e-15  2.61748e-14  1.61494e-13  9.35000e-13  5.17299e-12
  2.64885e-11  1.22771e-10  5.02936e-10  1.77956e-09  5.35571e-09  1.35954e-08
  2.90973e-08  5.29494e-08  8.40964e-08  1.23474e-07  1.83535e-07  3.00503e-07
  5.54281e-07  1.10756e-06  2.25929e-06  4.47126e-06  8.29295e-06  1.41045e-05
  2.16537e-05  2.95989e-05  3.58313e-05  3.96063e-05  4.49581e-05  6.26548e-05
  1.11379e-04  2.20745e-04  4.15198e-04  6.23586e-04  6.22671e-04  3.71079e-04
  1.47934e-04  6.27687e-05  3.89787e-05  2.68851e-05  1.79061e-05  1.26774e-05
  1.30628e-05  2.84376e-05  7.87005e-05  1.86844e-04  3.63232e-04  5.82777e-04
  7.69388e-04  8.53072e-04  8.96439e-04  9.32466e-04  7.96052e-04  5.25667e-04
  2.96794e-04  2.51773e-04  4.84173e-04  9.36959e-04  1.34530e-03  1.41353e-03
  1.04115e-03  8.53990e-04  8.72031e-04  7.50423e-04  5.33716e-04  3.36459e-04
  0.00000e+00  0.00000e+00  0.00000e+00  0.00000e+00  0.00000e+00  0.00000e+00
  0.00000e+00  0.00000e+00  0.00000e+00  0.00000e+00  0.00000e+00  0.00000e+00
  0.00000e+00  0.00000e+00  0.00000e+00  0.00000e+00  2.17352e-17  1.82627e-16
  7.44315e-16  3.90240e-15  2.54975e-14  1.53865e-13  9.04670e-13  5.00804e-12
  2.57764e-11  1.19911e-10  4.92764e-10  1.74952e-09  5.27711e-09  1.34044e-08
  2.86230e-08  5.17212e-08  8.08915e-08  1.15556e-07  1.65258e-07  2.59521e-07
  4.61580e-07  8.96366e-07  1.78535e-06  3.44110e-06  6.14810e-06  9.88287e-06
  1.39646e-05  1.70263e-05  1.79837e-05  1.80756e-05  2.22968e-05  3.89497e-05
  8.02204e-05  1.63340e-04  2.95987e-04  4.27774e-04  4.39959e-04  3.04391e-04
  1.52985e-04  6.96040e-05  3.48518e-05  2.05592e-05  1.73767e-05  1.94790e-05
  2.17520e-05  3.11263e-05  6.80047e-05  1.53431e-04  2.93122e-04  4.63399e-04
  6.09406e-04  6.83533e-04  7.00045e-04  6.73933e-04  5.61849e-04  3.86304e-04
  2.52624e-04  3.00750e-04  6.72722e-04  1.39718e-03  2.34484e-03  3.00455e-03
  1.88664e-03  9.50415e-04  9.38158e-04  8.40311e-04  5.97638e-04  3.71552e-04
  0.00000e+00  0.00000e+00  0.00000e+00  0.00000e+00  0.00000e+00  0.00000e+00
  0.00000e+00  0.00000e+00  0.00000e+00  0.00000e+00  0.00000e+00  0.00000e+00
  0.00000e+00  0.00000e+00  0.00000e+00  0.00000e+00  9.84277e-18  1.87162e-16
  5.91719e-16  3.80885e-15  2.49048e-14  1.51272e-13  8.80124e-13  4.92155e-12
  2.53559e-11  1.18005e-10  4.84963e-10  1.72038e-09  5.18711e-09  1.31772e-08
  2.81419e-08  5.08126e-08  7.91461e-08  1.11933e-07  1.57432e-07  2.42336e-07
  4.22882e-07  8.09128e-07  1.59630e-06  3.05775e-06  5.42831e-06  8.63094e-06
  1.19146e-05  1.37664e-05  1.29189e-05  1.07380e-05  1.21446e-05  2.24415e-05
  4.64322e-05  9.09027e-05  1.56611e-04  2.19461e-04  2.33746e-04  1.85164e-04
  1.14659e-04  6.07784e-05  3.02973e-05  2.37064e-05  4.13982e-05  6.41077e-05
  6.62598e-05  5.45754e-05  6.31914e-05  1.19866e-04  2.27746e-04  3.62464e-04
  4.79524e-04  5.39897e-04  5.38542e-04  4.90957e-04  4.04457e-04  2.98211e-04
  2.35413e-04  3.30494e-04  7.12234e-04  1.40267e-03  2.47489e-03  3.77183e-03
  2.56705e-03  1.10780e-03  9.63001e-04  8.53767e-04  6.06272e-04  3.76051e-04
  0.00000e+00  0.00000e+00  0.00000e+00  0.00000e+00  0.00000e+00  0.00000e+00
  0.00000e+00  0.00000e+00  0.00000e+00  0.00000e+00  0.00000e+00  0.00000e+00
  0.00000e+00  0.00000e+00  0.00000e+00  0.00000e+00  1.16038e-17  1.88549e-16
  5.36917e-16  3.55347e-15  2.48781e-14  1.47707e-13  8.65094e-13  4.82589e-12
  2.49261e-11  1.15797e-10  4.74379e-10  1.67684e-09  5.04138e-09  1.27926e-08
  2.73597e-08  4.95732e-08  7.75989e-08  1.10322e-07  1.55761e-07  2.40039e-07
  4.18586e-07  8.01979e-07  1.59507e-06  3.11225e-06  5.70697e-06  9.55772e-06
  1.42737e-05  1.84384e-05  1.99488e-05  1.86885e-05  1.85141e-05  2.19552e-05
  2.86937e-05  4.29232e-05  6.89200e-05  9.95564e-05  1.17042e-04  1.10056e-04
  8.52267e-05  5.51400e-05  3.22068e-05  4.12731e-05  1.00468e-04  1.64138e-04
  1.62688e-04  1.09003e-04  7.27048e-05  9.78116e-05  1.84378e-04  3.02711e-04
  4.08786e-04  4.65433e-04  4.63503e-04  4.19036e-04  3.50034e-04  2.73347e-04
  2.32208e-04  3.07941e-04  5.66603e-04  9.38227e-04  1.39756e-03  2.08392e-03
  1.71822e-03  1.04430e-03  9.21050e-04  7.83397e-04  5.54967e-04  3.47621e-04
  0.00000e+00  0.00000e+00  0.00000e+00  0.00000e+00  0.00000e+00  0.00000e+00
  0.00000e+00  0.00000e+00  0.00000e+00  0.00000e+00  0.00000e+00  0.00000e+00
  0.00000e+00  0.00000e+00  0.00000e+00  0.00000e+00  1.28330e-17  1.85573e-16
  5.07296e-16  3.41084e-15  2.40885e-14  1.42436e-13  8.38148e-13  4.66064e-12
  2.40386e-11  1.11517e-10  4.54934e-10  1.60029e-09  4.79076e-09  1.21300e-08
  2.59724e-08  4.73052e-08  7.47982e-08  1.07854e-07  1.54594e-07  2.40901e-07
  4.22635e-07  8.14710e-07  1.64213e-06  3.29027e-06  6.31618e-06  1.13829e-05
  1.90091e-05  2.88548e-05  3.86677e-05  4.51721e-05  4.73672e-05  4.42301e-05
  3.50608e-05  2.82958e-05  3.48065e-05  5.52587e-05  7.78516e-05  8.94614e-05
  8.57457e-05  6.68250e-05  4.54390e-05  7.12944e-05  1.88409e-04  3.10709e-04
  3.00020e-04  1.85636e-04  9.41706e-05  9.09712e-05  1.70529e-04  2.93632e-04
  4.09030e-04  4.75483e-04  4.83843e-04  4.50171e-04  3.88488e-04  3.09799e-04
  2.48608e-04  2.68813e-04  4.11247e-04  6.21576e-04  8.28843e-04  1.03405e-03
  1.00619e-03  8.71752e-04  7.92824e-04  6.52356e-04  4.64750e-04  2.97469e-04
  0.00000e+00  0.00000e+00  0.00000e+00  0.00000e+00  0.00000e+00  0.00000e+00
  0.00000e+00  0.00000e+00  0.00000e+00  0.00000e+00  0.00000e+00  0.00000e+00
  0.00000e+00  0.00000e+00  0.00000e+00  0.00000e+00  1.33460e-17  1.76640e-16
  4.76269e-16  3.14415e-15  2.24601e-14  1.32808e-13  7.81318e-13  4.35572e-12
  2.24271e-11  1.03737e-10  4.21766e-10  1.47705e-09  4.40139e-09  1.11102e-08
  2.37916e-08  4.35429e-08  6.96143e-08  1.02108e-07  1.49021e-07  2.34765e-07
  4.12504e-07  7.94043e-07  1.60777e-06  3.27755e-06  6.51405e-06  1.24333e-05
  2.26470e-05  3.88417e-05  6.07053e-05  8.24953e-05  9.34571e-05  8.53463e-05
  6.23544e-05  4.16405e-05  4.11053e-05  6.74266e-05  1.02579e-04  1.21182e-04
  1.19824e-04  9.73118e-05  6.73103e-05  1.01494e-04  2.63945e-04  4.29793e-04
  4.05606e-04  2.41439e-04  1.11628e-04  9.72383e-05  1.89379e-04  3.40595e-04
  4.86305e-04  5.76097e-04  6.10402e-04  6.00178e-04  5.31968e-04  4.19397e-04
  3.05323e-04  2.52620e-04  3.04025e-04  4.34014e-04  5.75044e-04  6.74746e-04
  7.00917e-04  6.79007e-04  6.19323e-04  5.06585e-04  3.68065e-04  2.43029e-04
  0.00000e+00  0.00000e+00  0.00000e+00  0.00000e+00  0.00000e+00  0.00000e+00
  0.00000e+00  0.00000e+00  0.00000e+00  0.00000e+00  0.00000e+00  0.00000e+00
  0.00000e+00  0.00000e+00  0.00000e+00  0.00000e+00  1.30311e-17  1.33277e-16
  4.30043e-16  2.76082e-15  1.98155e-14  1.17561e-13  6.93171e-13  3.86854e-12
  1.99001e-11  9.20351e-11  3.73364e-10  1.30412e-09  3.87276e-09  9.74556e-09
  2.08446e-08  3.82672e-08  6.17866e-08  9.21777e-08  1.36949e-07  2.17337e-07
  3.78785e-07  7.16764e-07  1.43012e-06  2.90447e-06  5.83468e-06  1.14375e-05
  2.17895e-05  3.99012e-05  6.78212e-05  1.00554e-04  1.21718e-04  1.16786e-04
  9.21995e-05  6.78653e-05  6.97237e-05  1.33418e-04  2.28618e-04  2.49203e-04
  2.05589e-04  1.45754e-04  9.07674e-05  1.13621e-04  2.70191e-04  4.25492e-04
  3.93967e-04  2.31920e-04  1.10789e-04  1.14435e-04  2.41745e-04  4.45666e-04
  6.41145e-04  7.66794e-04  8.87590e-04  9.64262e-04  8.34027e-04  6.20627e-04
  4.18909e-04  2.76770e-04  2.39515e-04  2.91004e-04  3.74928e-04  4.46484e-04
  4.89404e-04  4.99009e-04  4.65501e-04  3.88971e-04  2.91358e-04  1.99015e-04
  0.00000e+00  0.00000e+00  0.00000e+00  0.00000e+00  0.00000e+00  0.00000e+00
  0.00000e+00  0.00000e+00  0.00000e+00  0.00000e+00  0.00000e+00  0.00000e+00
  0.00000e+00  0.00000e+00  0.00000e+00  0.00000e+00  1.19477e-17  1.22536e-16
  4.48090e-16  2.19880e-15  1.63060e-14  9.84731e-14  5.79459e-13  3.23645e-12
  1.66607e-11  7.70843e-11  3.12980e-10  1.09310e-09  3.24286e-09  8.14490e-09
  1.73924e-08  3.19925e-08  5.21428e-08  7.92803e-08  1.20351e-07  1.92604e-07
  3.30480e-07  6.03040e-07  1.15174e-06  2.25243e-06  4.41133e-06  8.54165e-06
  1.62843e-05  3.02671e-05  5.30040e-05  8.22491e-05  1.06549e-04  1.14334e-04
  1.07701e-04  9.48099e-05  1.05025e-04  2.70765e-04  5.91884e-04  6.05247e-04
  3.73515e-04  2.05517e-04  1.10272e-04  1.02329e-04  2.00637e-04  3.00289e-04
  2.76024e-04  1.66828e-04  9.64095e-05  1.41307e-04  3.19361e-04  5.94924e-04
  8.51768e-04  1.01144e-03  1.39541e-03  1.77323e-03  1.35953e-03  8.98062e-04
  5.75841e-04  3.33018e-04  2.16531e-04  2.08345e-04  2.52977e-04  3.10289e-04
  3.61326e-04  3.88898e-04  3.76332e-04  3.23332e-04  2.48304e-04  1.73472e-04
  0.00000e+00  0.00000e+00  0.00000e+00  0.00000e+00  0.00000e+00  0.00000e+00
  0.00000e+00  0.00000e+00  0.00000e+00  0.00000e+00  0.00000e+00  0.00000e+00
  0.00000e+00  0.00000e+00  0.00000e+00  0.00000e+00  1.03038e-17  1.05897e-16
  3.40853e-16  1.65111e-15  1.29640e-14  7.78282e-14  4.55560e-13  2.54491e-12
  1.31020e-11  6.08033e-11  2.47611e-10  8.68126e-10  2.58238e-09  6.49395e-09
  1.38773e-08  2.56387e-08  4.24153e-08  6.64668e-08  1.04789e-07  1.71784e-07
  2.92276e-07  5.09660e-07  9.03976e-07  1.62081e-06  2.91416e-06  5.23381e-06
  9.42350e-06  1.69989e-05  2.99350e-05  4.88177e-05  7.07262e-05  9.23208e-05
  1.14210e-04  1.34623e-04  1.78915e-04  4.90128e-04  1.12619e-03  1.02177e-03
  4.74820e-04  2.17211e-04  1.16002e-04  8.43948e-05  1.16711e-04  1.57966e-04
  1.45377e-04  9.62753e-05  8.28608e-05  1.69736e-04  3.93351e-04  7.35889e-04
  1.05059e-03  1.21595e-03  2.01658e-03  2.96269e-03  1.95351e-03  1.12394e-03
  6.92008e-04  3.73353e-04  2.16503e-04  1.91797e-04  2.31166e-04  2.88744e-04
  3.43883e-04  3.76909e-04  3.67918e-04  3.16269e-04  2.42026e-04  1.68325e-04
  0.00000e+00  0.00000e+00  0.00000e+00  0.00000e+00  0.00000e+00  0.00000e+00
  0.00000e+00  0.00000e+00  0.00000e+00  0.00000e+00  0.00000e+00  0.00000e+00
  0.00000e+00  0.00000e+00  0.00000e+00  0.00000e+00  8.91620e-18  8.76372e-17
  2.30217e-16  1.25627e-15  9.62738e-15  5.87189e-14  3.43663e-13  1.90175e-12
  9.78897e-12  4.55481e-11  1.86543e-10  6.58886e-10  1.97545e-09  5.00316e-09
  1.07812e-08  2.02294e-08  3.45989e-08  5.74386e-08  9.71869e-08  1.68689e-07
  2.94116e-07  5.05226e-07  8.46969e-07  1.37852e-06  2.16832e-06  3.30118e-06
  4.97382e-06  7.79894e-06  1.32628e-05  2.37811e-05  4.21068e-05  7.14483e-05
  1.15964e-04  1.77830e-04  2.78009e-04  5.81809e-04  1.01881e-03  7.24506e-04
  2.53249e-04  1.33801e-04  9.96731e-05  7.03902e-05  6.28943e-05  6.77546e-05
  6.18338e-05  5.06367e-05  7.35052e-05  1.82250e-04  4.20302e-04  7.82615e-04
  1.12424e-03  1.30492e-03  2.22640e-03  3.36189e-03  2.10304e-03  1.09565e-03
  6.45655e-04  3.43279e-04  2.17858e-04  2.36226e-04  3.17039e-04  3.95926e-04
  4.48784e-04  4.68017e-04  4.38886e-04  3.63404e-04  2.68359e-04  1.80850e-04
  0.00000e+00  0.00000e+00  0.00000e+00  0.00000e+00  0.00000e+00  0.00000e+00
  0.00000e+00  0.00000e+00  0.00000e+00  0.00000e+00  0.00000e+00  0.00000e+00
  0.00000e+00  0.00000e+00  0.00000e+00  0.00000e+00  7.12332e-18  6.13282e-17
  1.79383e-16  1.09363e-15  7.44169e-15  4.43847e-14  2.53735e-13  1.39649e-12
  7.17653e-12  3.34176e-11  1.37740e-10  4.91568e-10  1.49386e-09  3.84718e-09
  8.48456e-09  1.65422e-08  3.01945e-08  5.49792e-08  1.02683e-07  1.93422e-07
  3.57786e-07  6.40464e-07  1.10315e-06  1.81869e-06  2.84232e-06  4.14882e-06
  5.57960e-06  7.00437e-06  9.06982e-06  1.44146e-05  2.79789e-05  5.54745e-05
  1.01324e-04  1.66556e-04  2.54640e-04  3.98356e-04  4.94370e-04  2.70455e-04
  7.64860e-05  7.51842e-05  8.21634e-05  5.93807e-05  3.71293e-05  2.81171e-05
  2.54056e-05  2.87852e-05  6.19219e-05  1.65929e-04  3.78201e-04  6.92775e-04
  9.94860e-04  1.16870e-03  1.66496e-03  2.19796e-03  1.46503e-03  7.88236e-04
  4.60934e-04  2.64369e-04  2.29997e-04  3.45723e-04  5.24538e-04  6.51599e-04
  6.78895e-04  6.48592e-04  5.71238e-04  4.48686e-04  3.15761e-04  2.04063e-04
  0.00000e+00  0.00000e+00  0.00000e+00  0.00000e+00  0.00000e+00  0.00000e+00
  0.00000e+00  0.00000e+00  0.00000e+00  0.00000e+00  0.00000e+00  0.00000e+00
  0.00000e+00  0.00000e+00  0.00000e+00  0.00000e+00  8.98459e-19  4.82837e-17
  1.45718e-16  9.00825e-16  6.13991e-15  3.50659e-14  1.99503e-13  1.08283e-12
  5.52040e-12  2.55887e-11  1.05819e-10  3.80878e-10  1.17697e-09  3.11250e-09
  7.15235e-09  1.48570e-08  2.96343e-08  5.96878e-08  1.22036e-07  2.47057e-07
  4.85967e-07  9.25363e-07  1.71066e-06  3.07353e-06  5.33760e-06  8.81667e-06
  1.34517e-05  1.82345e-05  2.14797e-05  2.35030e-05  2.92846e-05  4.53747e-05
  7.38362e-05  1.10846e-04  1.53893e-04  2.14432e-04  2.59394e-04  1.96319e-04
  1.14578e-04  9.44977e-05  8.15753e-05  5.32582e-05  3.00301e-05  2.45034e-05
  2.55310e-05  2.61787e-05  4.73735e-05  1.26297e-04  2.89595e-04  5.22844e-04
  7.40487e-04  8.47283e-04  9.37535e-04  9.82279e-04  7.32909e-04  4.67708e-04
  2.97400e-04  2.12722e-04  2.76175e-04  5.08379e-04  8.28572e-04  1.02863e-03
  9.89533e-04  8.64547e-04  7.18192e-04  5.38848e-04  3.64007e-04  2.27099e-04
  0.00000e+00  0.00000e+00  0.00000e+00  0.00000e+00  0.00000e+00  0.00000e+00
  0.00000e+00  0.00000e+00  0.00000e+00  0.00000e+00  0.00000e+00  0.00000e+00
  0.00000e+00  0.00000e+00  0.00000e+00  0.00000e+00  1.21000e-18  4.00175e-17
  1.44209e-16  8.64323e-16  5.73757e-15  3.16836e-14  1.77640e-13  9.60398e-13
  4.81027e-12  2.20835e-11  9.07051e-11  3.26741e-10  1.02226e-09  2.78096e-09
  6.70285e-09  1.48983e-08  3.21563e-08  6.96571e-08  1.50758e-07  3.19546e-07
  6.57264e-07  1.31722e-06  2.59403e-06  5.04586e-06  9.66152e-06  1.78888e-05
  3.08539e-05  4.67872e-05  5.83855e-05  5.80672e-05  5.01288e-05  4.65426e-05
  5.16529e-05  6.36414e-05  8.60221e-05  1.30754e-04  1.83569e-04  1.92663e-04
  1.61907e-04  1.30261e-04  9.65033e-05  5.90987e-05  4.50530e-05  6.31868e-05
  7.35836e-05  5.45021e-05  4.18315e-05  8.33777e-05  1.97839e-04  3.61692e-04
  5.08358e-04  5.67398e-04  5.43872e-04  4.81943e-04  3.89423e-04  2.94701e-04
  2.19648e-04  2.08724e-04  3.32661e-04  6.29752e-04  1.03853e-03  1.29457e-03
  1.20376e-03  1.00210e-03  8.04280e-04  5.88080e-04  3.88778e-04  2.38230e-04
  0.00000e+00  0.00000e+00  0.00000e+00  0.00000e+00  0.00000e+00  0.00000e+00
  0.00000e+00  0.00000e+00  0.00000e+00  0.00000e+00  0.00000e+00  0.00000e+00
  0.00000e+00  0.00000e+00  0.00000e+00  0.00000e+00  1.53386e-18  3.50228e-17
  1.62800e-16  9.39761e-16  5.87305e-15  3.24918e-14  1.81274e-13  9.69815e-13
  4.81378e-12  2.18037e-11  8.83837e-11  3.15901e-10  9.90881e-10  2.74528e-09
  6.85539e-09  1.59712e-08  3.61237e-08  8.11533e-08  1.80421e-07  3.91948e-07
  8.29369e-07  1.72249e-06  3.55084e-06  7.32307e-06  1.50833e-05  3.04639e-05
  5.78537e-05  9.62585e-05  1.27563e-04  1.24026e-04  9.10346e-05  6.02019e-05
  4.28290e-05  4.00823e-05  5.79886e-05  1.01190e-04  1.53984e-04  1.84344e-04
  1.84605e-04  1.67659e-04  1.31952e-04  8.57169e-05  8.80397e-05  1.61155e-04
  1.97021e-04  1.36490e-04  6.23679e-05  5.73929e-05  1.35256e-04  2.60547e-04
  3.73482e-04  4.21396e-04  3.98621e-04  3.43112e-04  2.86206e-04  2.34398e-04
  1.97954e-04  2.17530e-04  3.46099e-04  6.07855e-04  9.52422e-04  1.17831e-03
  1.12447e-03  9.56619e-04  7.71835e-04  5.65795e-04  3.75389e-04  2.30867e-04
  0.00000e+00  0.00000e+00  0.00000e+00  0.00000e+00  0.00000e+00  0.00000e+00
  0.00000e+00  0.00000e+00  0.00000e+00  0.00000e+00  0.00000e+00  0.00000e+00
  0.00000e+00  0.00000e+00  0.00000e+00  0.00000e+00  1.82381e-18  3.49516e-17
  1.85870e-16  1.06044e-15  6.46055e-15  3.52463e-14  1.96409e-13  1.04842e-12
  5.16053e-12  2.31690e-11  9.27984e-11  3.28016e-10  1.02377e-09  2.85189e-09
  7.23598e-09  1.72175e-08  3.96350e-08  8.99907e-08  2.01623e-07  4.42631e-07
  9.51498e-07  2.01954e-06  4.28438e-06  9.17296e-06  1.98270e-05  4.25300e-05
  8.66833e-05  1.54962e-04  2.14545e-04  2.01568e-04  1.32071e-04  7.67227e-05
  4.40423e-05  3.27447e-05  4.90338e-05  9.02550e-05  1.38118e-04  1.74345e-04
  1.98406e-04  2.10697e-04  1.90003e-04  1.31955e-04  1.38120e-04  2.87926e-04
  3.80316e-04  2.67811e-04  1.11309e-04  5.73825e-05  1.15619e-04  2.33785e-04
  3.47066e-04  4.05266e-04  3.97744e-04  3.51193e-04  2.95030e-04  2.41977e-04
  2.06137e-04  2.19120e-04  3.12968e-04  4.89523e-04  7.01672e-04  8.44525e-04
  8.47454e-04  7.67745e-04  6.42853e-04  4.84711e-04  3.30169e-04  2.07827e-04
  0.00000e+00  0.00000e+00  0.00000e+00  0.00000e+00  0.00000e+00  0.00000e+00
  0.00000e+00  0.00000e+00  0.00000e+00  0.00000e+00  0.00000e+00  0.00000e+00
  0.00000e+00  0.00000e+00  0.00000e+00  0.00000e+00  2.03820e-18  3.12915e-17
  2.00465e-16  1.16489e-15  6.84741e-15  3.72336e-14  2.10586e-13  1.12200e-12
  5.51082e-12  2.46016e-11  9.77820e-11  3.42636e-10  1.06205e-09  2.95059e-09
  7.49918e-09  1.78921e-08  4.11542e-08  9.29898e-08  2.07437e-07  4.55394e-07
  9.83704e-07  2.10572e-06  4.51821e-06  9.81662e-06  2.16315e-05  4.75930e-05
  1.00145e-04  1.85180e-04  2.60587e-04  2.36070e-04  1.46969e-04  8.79894e-05
  5.01599e-05  3.34461e-05  4.89203e-05  8.81750e-05  1.23984e-04  1.52321e-04
  1.94526e-04  2.40673e-04  2.41035e-04  1.70198e-04  1.55099e-04  3.49121e-04
  5.12470e-04  3.76295e-04  1.60076e-04  7.82470e-05  1.40437e-04  2.80072e-04
  4.20446e-04  5.00492e-04  5.01915e-04  4.49702e-04  3.76189e-04  3.00165e-04
  2.39587e-04  2.21828e-04  2.67325e-04  3.66822e-04  4.81224e-04  5.62827e-04
  5.88619e-04  5.65096e-04  4.94554e-04  3.88084e-04  2.74791e-04  1.79093e-04
  0.00000e+00  0.00000e+00  0.00000e+00  0.00000e+00  0.00000e+00  0.00000e+00
  0.00000e+00  0.00000e+00  0.00000e+00  0.00000e+00  0.00000e+00  0.00000e+00
  0.00000e+00  0.00000e+00  0.00000e+00  0.00000e+00  2.13692e-18  3.21715e-17
  2.25373e-16  1.21833e-15  6.94682e-15  3.80464e-14  2.12307e-13  1.14077e-12
  5.59777e-12  2.49514e-11  9.88551e-11  3.44789e-10  1.06253e-09  2.93532e-09
  7.41741e-09  1.75628e-08  3.99374e-08  8.89509e-08  1.95786e-07  4.25839e-07
  9.14640e-07  1.94859e-06  4.15440e-06  8.93999e-06  1.94398e-05  4.20614e-05
  8.68031e-05  1.57341e-04  2.18990e-04  2.05574e-04  1.45582e-04  9.78189e-05
  5.71220e-05  3.62758e-05  6.08429e-05  1.17645e-04  1.33919e-04  1.18506e-04
  1.62339e-04  2.34921e-04  2.40586e-04  1.57840e-04  1.33939e-04  3.26103e-04
  4.97830e-04  3.73764e-04  1.71120e-04  1.09550e-04  2.04353e-04  3.89013e-04
  5.74234e-04  6.78239e-04  6.77861e-04  6.09193e-04  5.07685e-04  3.95967e-04
  2.96441e-04  2.36740e-04  2.34897e-04  2.79966e-04  3.41528e-04  3.94077e-04
  4.24920e-04  4.24603e-04  3.85360e-04  3.13837e-04  2.30686e-04  1.55555e-04
  0.00000e+00  0.00000e+00  0.00000e+00  0.00000e+00  0.00000e+00  0.00000e+00
  0.00000e+00  0.00000e+00  0.00000e+00  0.00000e+00  0.00000e+00  0.00000e+00
  0.00000e+00  0.00000e+00  0.00000e+00  0.00000e+00  2.10143e-18  3.10426e-17
  2.11354e-16  1.18525e-15  6.50253e-15  3.65084e-14  2.01936e-13  1.07778e-12
  5.31551e-12  2.37309e-11  9.39765e-11  3.27353e-10  1.00563e-09  2.76166e-09
  6.91632e-09  1.61663e-08  3.61196e-08  7.87681e-08  1.69750e-07  3.62512e-07
  7.66166e-07  1.60407e-06  3.34235e-06  6.96599e-06  1.45027e-05  2.96726e-05
  5.73013e-05  9.72549e-05  1.32135e-04  1.38040e-04  1.23513e-04  9.82844e-05
  6.19291e-05  4.26812e-05  1.06847e-04  2.59987e-04  2.73412e-04  1.18159e-04
  1.14532e-04  2.03107e-04  1.99611e-04  1.10198e-04  9.02175e-05  2.35035e-04
  3.46095e-04  2.64233e-04  1.45488e-04  1.47583e-04  2.94256e-04  5.33285e-04
  7.64163e-04  8.81580e-04  8.79116e-04  8.08769e-04  6.72650e-04  5.11238e-04
  3.65105e-04  2.61974e-04  2.23376e-04  2.39210e-04  2.80135e-04  3.23700e-04
  3.56296e-04  3.64188e-04  3.37670e-04  2.81025e-04  2.10942e-04  1.44860e-04
  0.00000e+00  0.00000e+00  0.00000e+00  0.00000e+00  0.00000e+00  0.00000e+00
  0.00000e+00  0.00000e+00  0.00000e+00  0.00000e+00  0.00000e+00  0.00000e+00
  0.00000e+00  0.00000e+00  0.00000e+00  0.00000e+00  1.94120e-18  2.80531e-17
  1.62171e-16  1.06434e-15  5.95063e-15  3.21221e-14  1.78815e-13  9.50241e-13
  4.69058e-12  2.09729e-11  8.33237e-11  2.90880e-10  8.93303e-10  2.44204e-09
  6.05754e-09  1.39418e-08  3.04923e-08  6.47812e-08  1.35757e-07  2.82217e-07
  5.81185e-07  1.18270e-06  2.37759e-06  4.72289e-06  9.22899e-06  1.74545e-05
  3.08986e-05  4.88381e-05  6.66693e-05  8.11310e-05  9.22836e-05  9.11137e-05
  7.27821e-05  7.47276e-05  2.30695e-04  6.27938e-04  7.17160e-04  2.51040e-04
  8.56499e-05  1.68974e-04  1.59867e-04  7.52177e-05  4.42474e-05  1.10956e-04
  1.66369e-04  1.43024e-04  1.20629e-04  1.91754e-04  3.84652e-04  6.61947e-04
  9.14767e-04  1.03280e-03  1.07868e-03  1.07302e-03  8.74371e-04  6.25257e-04
  4.22339e-04  2.80915e-04  2.26749e-04  2.47058e-04  2.99792e-04  3.50018e-04
  3.82021e-04  3.87916e-04  3.59087e-04  2.97874e-04  2.22019e-04  1.51066e-04
  0.00000e+00  0.00000e+00  0.00000e+00  0.00000e+00  0.00000e+00  0.00000e+00
  0.00000e+00  0.00000e+00  0.00000e+00  0.00000e+00  0.00000e+00  0.00000e+00
  0.00000e+00  0.00000e+00  0.00000e+00  0.00000e+00  1.68029e-18  2.38069e-17
  1.36853e-16  9.03307e-16  4.93204e-15  2.61326e-14  1.46183e-13  7.73485e-13
  3.82887e-12  1.71814e-11  6.87046e-11  2.41170e-10  7.42561e-10  2.02563e-09
  4.98150e-09  1.12847e-08  2.41126e-08  4.97328e-08  1.00789e-07  2.02428e-07
  4.02802e-07  7.90373e-07  1.52225e-06  2.86631e-06  5.24490e-06  9.21876e-06
  1.53070e-05  2.37865e-05  3.52735e-05  5.14930e-05  7.15274e-05  8.78211e-05
  9.90313e-05  1.49517e-04  4.11311e-04  1.02648e-03  1.19605e-03  4.42967e-04
  8.47751e-05  1.34043e-04  1.28140e-04  5.96310e-05  1.98290e-05  3.46357e-05
  6.25369e-05  7.89747e-05  1.18595e-04  2.31942e-04  4.42477e-04  7.18833e-04
  9.53420e-04  1.06401e-03  1.20136e-03  1.29471e-03  1.02689e-03  6.87815e-04
  4.33629e-04  2.72040e-04  2.40153e-04  3.21966e-04  4.41756e-04  5.13175e-04
  5.19900e-04  5.02747e-04  4.56873e-04  3.70393e-04  2.67133e-04  1.75432e-04
  0.00000e+00  0.00000e+00  0.00000e+00  0.00000e+00  0.00000e+00  0.00000e+00
  0.00000e+00  0.00000e+00  0.00000e+00  0.00000e+00  0.00000e+00  0.00000e+00
  0.00000e+00  0.00000e+00  0.00000e+00  0.00000e+00  1.36718e-18  1.89366e-17
  1.08315e-16  6.98170e-16  3.81493e-15  1.96693e-14  1.10609e-13  5.85023e-13
  2.88728e-12  1.30487e-11  5.25739e-11  1.86136e-10  5.76761e-10  1.57502e-09
  3.84919e-09  8.59199e-09  1.79351e-08  3.58578e-08  7.00473e-08  1.35255e-07
  2.58665e-07  4.87733e-07  9.01001e-07  1.62231e-06  2.83870e-06  4.82754e-06
  8.03807e-06  1.33558e-05  2.25272e-05  3.77632e-05  5.95152e-05  8.60573e-05
  1.22463e-04  2.06950e-04  4.51944e-04  8.93568e-04  9.44000e-04  3.56521e-04
  6.84100e-05  9.66029e-05  9.76958e-05  5.17097e-05  1.67709e-05  1.36119e-05
  3.16521e-05  6.45971e-05  1.29168e-04  2.52535e-04  4.47858e-04  6.84725e-04
  8.71717e-04  9.56156e-04  1.07923e-03  1.16500e-03  9.43454e-04  6.32703e-04
  3.77401e-04  2.36560e-04  2.89571e-04  5.43009e-04  8.51541e-04  9.31746e-04
  7.87809e-04  7.02254e-04  6.35667e-04  5.01667e-04  3.45041e-04  2.15562e-04
  0.00000e+00  0.00000e+00  0.00000e+00  0.00000e+00  0.00000e+00  0.00000e+00
  0.00000e+00  0.00000e+00  0.00000e+00  0.00000e+00  0.00000e+00  0.00000e+00
  0.00000e+00  0.00000e+00  0.00000e+00  0.00000e+00  1.04481e-18  1.41585e-17
  8.05305e-17  5.11078e-16  2.81695e-15  1.38464e-14  7.76448e-14  4.09226e-13
  2.01915e-12  9.16678e-12  3.72753e-11  1.33482e-10  4.17743e-10  1.14647e-09
  2.79438e-09  6.16389e-09  1.25929e-08  2.44340e-08  4.60310e-08  8.54386e-08
  1.57120e-07  2.85893e-07  5.12856e-07  9.05918e-07  1.58350e-06  2.77301e-06
  4.94401e-06  9.03820e-06  1.66407e-05  2.96440e-05  4.93959e-05  7.69928e-05
  1.16989e-04  1.84115e-04  2.99567e-04  4.18607e-04  3.49480e-04  1.18519e-04
  3.61046e-05  6.86189e-05  7.35040e-05  4.58487e-05  2.10333e-05  1.59716e-05
  3.14203e-05  6.81098e-05  1.35657e-04  2.48034e-04  4.08887e-04  5.90811e-04
  7.28645e-04  7.84839e-04  8.26799e-04  8.39419e-04  7.07680e-04  4.90133e-04
  2.85723e-04  2.14802e-04  4.26223e-04  1.00761e-03  1.68729e-03  1.65956e-03
  1.09734e-03  9.44121e-04  8.85866e-04  6.78254e-04  4.42272e-04  2.62561e-04
  0.00000e+00  0.00000e+00  0.00000e+00  0.00000e+00  0.00000e+00  0.00000e+00
  0.00000e+00  0.00000e+00  0.00000e+00  0.00000e+00  0.00000e+00  0.00000e+00
  0.00000e+00  0.00000e+00  0.00000e+00  0.00000e+00  7.50638e-19  5.73494e-18
  5.69716e-17  3.23637e-16  1.85808e-15  9.26920e-15  5.05493e-14  2.66648e-13
  1.30412e-12  5.94782e-12  2.44231e-11  8.86851e-11  2.81310e-10  7.79382e-10
  1.90337e-09  4.16655e-09  8.36553e-09  1.58178e-08  2.88910e-08  5.19254e-08
  9.27833e-08  1.65531e-07  2.95700e-07  5.31832e-07  9.71846e-07  1.82019e-06
  3.49100e-06  6.74243e-06  1.27394e-05  2.28794e-05  3.84269e-05  6.03621e-05
  8.93131e-05  1.23339e-04  1.49977e-04  1.39409e-04  7.64519e-05  2.09398e-05
  3.04336e-05  6.06723e-05  6.28558e-05  4.33519e-05  2.52976e-05  2.17014e-05
  3.62191e-05  7.13857e-05  1.32961e-04  2.27182e-04  3.51700e-04  4.84204e-04
  5.82981e-04  6.21194e-04  6.19238e-04  5.86070e-04  4.91226e-04  3.43056e-04
  2.11252e-04  2.27892e-04  5.72043e-04  1.35752e-03  2.20134e-03  2.10763e-03
  1.38187e-03  1.25269e-03  1.15829e-03  8.43610e-04  5.24572e-04  2.99885e-04
  0.00000e+00  0.00000e+00  0.00000e+00  0.00000e+00  0.00000e+00  0.00000e+00
  0.00000e+00  0.00000e+00  0.00000e+00  0.00000e+00  0.00000e+00  0.00000e+00
  0.00000e+00  0.00000e+00  0.00000e+00  0.00000e+00  0.00000e+00  2.98218e-18
  3.74685e-17  2.13067e-16  1.09693e-15  5.61398e-15  3.04146e-14  1.59741e-13
  7.78451e-13  3.56157e-12  1.47670e-11  5.43967e-11  1.75445e-10  4.92842e-10
  1.21235e-09  2.64853e-09  5.25648e-09  9.75598e-09  1.74583e-08  3.08735e-08
  5.48057e-08  9.85734e-08  1.80904e-07  3.40731e-07  6.59576e-07  1.30336e-06
  2.58631e-06  5.03922e-06  9.43256e-06  1.66881e-05  2.76766e-05  4.28959e-05
  6.16889e-05  8.02231e-05  8.92655e-05  7.88537e-05  5.55527e-05  4.73038e-05
  6.43689e-05  7.84547e-05  6.89253e-05  4.63613e-05  2.86331e-05  2.50645e-05
  3.85100e-05  7.09839e-05  1.25734e-04  2.04702e-04  3.02423e-04  4.00201e-04
  4.69446e-04  4.90678e-04  4.69253e-04  4.17945e-04  3.37602e-04  2.37654e-04
  1.69224e-04  2.32168e-04  5.32086e-04  1.04784e-03  1.66398e-03  2.23539e-03
  1.93327e-03  1.56231e-03  1.28532e-03  8.97049e-04  5.47887e-04  3.10168e-04
  0.00000e+00  0.00000e+00  0.00000e+00  0.00000e+00  0.00000e+00  0.00000e+00
  0.00000e+00  0.00000e+00  0.00000e+00  0.00000e+00  0.00000e+00  0.00000e+00
  0.00000e+00  0.00000e+00  0.00000e+00  0.00000e+00  0.00000e+00  1.94779e-18
  2.34229e-17  1.30745e-16  6.50225e-16  3.12287e-15  1.70914e-14  8.84128e-14
  4.29025e-13  1.96327e-12  8.20975e-12  3.06995e-11  1.00836e-10  2.88315e-10
  7.18427e-10  1.57663e-09  3.11616e-09  5.73322e-09  1.02035e-08  1.81636e-08
  3.29893e-08  6.16200e-08  1.18549e-07  2.34156e-07  4.70452e-07  9.47250e-07
  1.87730e-06  3.60066e-06  6.59542e-06  1.14530e-05  1.88228e-05  2.93634e-05
  4.36576e-05  6.18550e-05  8.23803e-05  9.93860e-05  1.05700e-04  1.09158e-04
  1.20217e-04  1.17568e-04  8.89196e-05  5.39203e-05  3.10061e-05  2.57299e-05
  3.83024e-05  6.94316e-05  1.21075e-04  1.93437e-04  2.79584e-04  3.61239e-04
  4.13043e-04  4.18827e-04  3.84911e-04  3.29324e-04  2.61965e-04  1.91270e-04
  1.51895e-04  2.05638e-04  3.86888e-04  6.60237e-04  1.17818e-03  1.88365e-03
  1.74401e-03  1.37169e-03  1.10913e-03  7.91173e-04  4.97426e-04  2.88579e-04
  0.00000e+00  0.00000e+00  0.00000e+00  0.00000e+00  0.00000e+00  0.00000e+00
  0.00000e+00  0.00000e+00  0.00000e+00  0.00000e+00  0.00000e+00  0.00000e+00
  0.00000e+00  0.00000e+00  0.00000e+00  0.00000e+00  0.00000e+00  1.15481e-18
  6.59897e-18  7.64581e-17  3.62675e-16  1.67362e-15  8.84953e-15  4.51891e-14
  2.18554e-13  9.97076e-13  4.19251e-12  1.58753e-11  5.31219e-11  1.55134e-10
  3.93454e-10  8.73811e-10  1.73588e-09  3.20568e-09  5.78379e-09  1.06367e-08
  2.03075e-08  4.00898e-08  8.08715e-08  1.64699e-07  3.34487e-07  6.68952e-07
  1.30126e-06  2.43807e-06  4.37478e-06  7.52158e-06  1.24900e-05  2.03619e-05
  3.32504e-05  5.46819e-05  8.69978e-05  1.21530e-04  1.36773e-04  1.39698e-04
  1.57214e-04  1.53906e-04  1.09423e-04  6.02281e-05  3.10211e-05  2.42152e-05
  3.71769e-05  6.97854e-05  1.24363e-04  2.01879e-04  2.95366e-04  3.83437e-04
  4.33979e-04  4.28476e-04  3.85142e-04  3.33697e-04  2.76967e-04  2.10771e-04
  1.60848e-04  1.75071e-04  2.73071e-04  4.36585e-04  6.98115e-04  9.50999e-04
  9.44675e-04  8.80577e-04  7.88621e-04  6.06770e-04  4.06305e-04  2.47690e-04
  0.00000e+00  0.00000e+00  0.00000e+00  0.00000e+00  0.00000e+00  0.00000e+00
  0.00000e+00  0.00000e+00  0.00000e+00  0.00000e+00  0.00000e+00  0.00000e+00
  0.00000e+00  0.00000e+00  0.00000e+00  0.00000e+00  0.00000e+00  6.45807e-19
  3.07486e-18  4.26387e-17  1.93296e-16  9.70159e-16  4.24440e-15  2.14535e-14
  1.02701e-13  4.67396e-13  1.96211e-12  7.49992e-12  2.55471e-11  7.62552e-11
  1.97853e-10  4.48156e-10  9.05997e-10  1.71028e-09  3.20694e-09  6.26039e-09
  1.27867e-08  2.67110e-08  5.57934e-08  1.15014e-07  2.32157e-07  4.56110e-07
  8.67669e-07  1.59332e-06  2.82856e-06  4.89595e-06  8.41013e-06  1.46912e-05
  2.65255e-05  4.85660e-05  8.38042e-05  1.20720e-04  1.30785e-04  1.25936e-04
  1.50300e-04  1.58271e-04  1.11997e-04  5.79370e-05  2.71699e-05  2.12103e-05
  3.65193e-05  7.37990e-05  1.37955e-04  2.33949e-04  3.57600e-04  4.81272e-04
  5.50291e-04  5.29630e-04  4.70321e-04  4.29312e-04  3.75610e-04  2.88688e-04
  1.99745e-04  1.61959e-04  1.97594e-04  2.79068e-04  3.72347e-04  4.50472e-04
  5.09037e-04  5.59110e-04  5.46009e-04  4.50030e-04  3.21174e-04  2.06707e-04
  0.00000e+00  0.00000e+00  0.00000e+00  0.00000e+00  0.00000e+00  0.00000e+00
  0.00000e+00  0.00000e+00  0.00000e+00  0.00000e+00  0.00000e+00  0.00000e+00
  0.00000e+00  0.00000e+00  0.00000e+00  0.00000e+00  0.00000e+00  0.00000e+00
  1.80082e-18  2.28000e-17  9.76306e-17  4.71460e-16  1.88451e-15  9.40648e-15
  4.46851e-14  2.01420e-13  8.44249e-13  3.23610e-12  1.11796e-11  3.41190e-11
  9.09604e-11  2.12401e-10  4.45317e-10  8.85067e-10  1.78742e-09  3.80358e-09
  8.36335e-09  1.82969e-08  3.89598e-08  8.02229e-08  1.59775e-07  3.08162e-07
  5.76427e-07  1.04913e-06  1.87188e-06  3.32106e-06  5.97989e-06  1.11362e-05
  2.14482e-05  4.12386e-05  7.36828e-05  1.11033e-04  1.30713e-04  1.32372e-04
  1.44259e-04  1.39890e-04  9.45944e-05  4.63143e-05  2.03701e-05  1.80142e-05
  3.72339e-05  8.14268e-05  1.60310e-04  2.86742e-04  4.65108e-04  6.62591e-04
  7.78406e-04  7.21513e-04  6.14369e-04  5.73891e-04  4.98613e-04  3.86797e-04
  2.56799e-04  1.69031e-04  1.62060e-04  2.08446e-04  2.67131e-04  3.26752e-04
  3.90327e-04  4.36433e-04  4.28030e-04  3.61307e-04  2.67558e-04  1.78925e-04
  0.00000e+00  0.00000e+00  0.00000e+00  0.00000e+00  0.00000e+00  0.00000e+00
  0.00000e+00  0.00000e+00  0.00000e+00  0.00000e+00  0.00000e+00  0.00000e+00
  0.00000e+00  0.00000e+00  0.00000e+00  0.00000e+00  0.00000e+00  0.00000e+00
  0.00000e+00  1.16434e-17  5.98671e-17  2.22438e-16  8.16958e-16  3.84410e-15
  1.81982e-14  7.97986e-14  3.34548e-13  1.28190e-12  4.47076e-12  1.39377e-11
  3.84260e-11  9.41790e-11  2.11705e-10  4.64474e-10  1.05525e-09  2.49165e-09
  5.85805e-09  1.32218e-08  2.83300e-08  5.78689e-08  1.13654e-07  2.16351e-07
  4.01988e-07  7.34712e-07  1.33452e-06  2.44215e-06  4.56831e-06  8.80331e-06
  1.73105e-05  3.36369e-05  6.14713e-05  9.97720e-05  1.36595e-04  1.54905e-04
  1.48637e-04  1.16946e-04  7.00933e-05  3.17960e-05  1.37499e-05  1.61407e-05
  3.94705e-05  9.06165e-05  1.84996e-04  3.45746e-04  5.92203e-04  8.96150e-04
  1.10115e-03  1.00598e-03  8.20225e-04  7.23233e-04  5.90061e-04  4.96239e-04
  3.23983e-04  1.86212e-04  1.59928e-04  2.10122e-04  2.81507e-04  3.48229e-04
  4.01773e-04  4.25255e-04  4.01488e-04  3.34882e-04  2.49278e-04  1.68769e-04
  0.00000e+00  0.00000e+00  0.00000e+00  0.00000e+00  0.00000e+00  0.00000e+00
  0.00000e+00  0.00000e+00  0.00000e+00  0.00000e+00  0.00000e+00  0.00000e+00
  0.00000e+00  0.00000e+00  0.00000e+00  0.00000e+00  0.00000e+00  0.00000e+00
  0.00000e+00  2.79775e-18  2.95674e-17  1.08479e-16  3.32631e-16  1.47077e-15
  6.92195e-15  2.98648e-14  1.23025e-13  4.72443e-13  1.66398e-12  5.31707e-12
  1.53927e-11  4.08908e-11  1.03762e-10  2.64928e-10  6.94064e-10  1.80517e-09
  4.46039e-09  1.02546e-08  2.19871e-08  4.45560e-08  8.66473e-08  1.63856e-07
  3.04587e-07  5.61677e-07  1.03661e-06  1.93105e-06  3.65516e-06  7.03447e-06
  1.36260e-05  2.59657e-05  4.70900e-05  7.79418e-05  1.11521e-04  1.29848e-04
  1.18468e-04  8.40945e-05  4.62625e-05  1.98421e-05  9.66398e-06  1.62139e-05
  4.24007e-05  9.78474e-05  2.01976e-04  3.85219e-04  6.78854e-04  1.06290e-03
  1.34648e-03  1.24810e-03  1.08033e-03  1.02531e-03  8.92501e-04  7.21974e-04
  4.03228e-04  1.99247e-04  1.75051e-04  2.51776e-04  3.43620e-04  4.11857e-04
  4.54750e-04  4.65974e-04  4.30876e-04  3.54027e-04  2.60471e-04  1.74803e-04
  0.00000e+00  0.00000e+00  0.00000e+00  0.00000e+00  0.00000e+00  0.00000e+00
  0.00000e+00  0.00000e+00  0.00000e+00  0.00000e+00  0.00000e+00  0.00000e+00
  0.00000e+00  0.00000e+00  0.00000e+00  0.00000e+00  0.00000e+00  0.00000e+00
  0.00000e+00  1.53417e-18  7.71780e-18  4.80941e-17  2.03002e-16  5.62097e-16
  2.44782e-15  1.09480e-14  4.40433e-14  1.69342e-13  6.05653e-13  2.01516e-12
  6.31799e-12  1.90411e-11  5.68999e-11  1.71004e-10  5.04924e-10  1.40555e-09
  3.58847e-09  8.36151e-09  1.79829e-08  3.63532e-08  7.03966e-08  1.32720e-07
  2.46643e-07  4.55761e-07  8.42373e-07  1.56317e-06  2.91646e-06  5.45807e-06
  1.01576e-05  1.84819e-05  3.20216e-05  5.08632e-05  7.03214e-05  7.98747e-05
  7.15389e-05  4.98752e-05  2.70699e-05  1.20590e-05  8.28560e-06  1.76267e-05
  4.46547e-05  9.99848e-05  2.03219e-04  3.83735e-04  6.68878e-04  1.02795e-03
  1.25039e-03  1.06257e-03  9.30215e-04  1.13927e-03  1.12933e-03  8.35767e-04
  4.15143e-04  1.93162e-04  1.95735e-04  3.03706e-04  3.98075e-04  4.43326e-04
  4.79025e-04  5.09143e-04  4.86403e-04  4.01740e-04  2.91889e-04  1.92303e-04
  0.00000e+00  0.00000e+00  0.00000e+00  0.00000e+00  0.00000e+00  0.00000e+00
  0.00000e+00  0.00000e+00  0.00000e+00  0.00000e+00  0.00000e+00  0.00000e+00
  0.00000e+00  0.00000e+00  0.00000e+00  0.00000e+00  0.00000e+00  0.00000e+00
  0.00000e+00  0.00000e+00  3.95993e-18  3.22978e-17  8.78318e-17  2.19706e-16
  9.23490e-16  3.91245e-15  1.63180e-14  6.30704e-14  2.35807e-13  8.43739e-13
  2.95345e-12  1.02799e-11  3.55705e-11  1.19936e-10  3.80723e-10  1.10455e-09
  2.88874e-09  6.83318e-09  1.48311e-08  3.01146e-08  5.83479e-08  1.09739e-07
  2.02927e-07  3.71959e-07  6.78600e-07  1.23365e-06  2.23203e-06  4.00342e-06
  7.06130e-06  1.20732e-05  1.95582e-05  2.90374e-05  3.78404e-05  4.13604e-05
  3.66313e-05  2.58671e-05  1.46948e-05  7.95823e-06  8.57044e-06  1.93091e-05
  4.53086e-05  9.63868e-05  1.88781e-04  3.43687e-04  5.73126e-04  8.31898e-04
  9.43371e-04  7.47949e-04  6.41857e-04  8.33926e-04  8.52554e-04  6.43721e-04
  3.36098e-04  1.79992e-04  2.25762e-04  3.54613e-04  4.18052e-04  4.00116e-04
  4.28037e-04  5.20206e-04  5.44260e-04  4.60254e-04  3.31235e-04  2.13909e-04
  0.00000e+00  0.00000e+00  0.00000e+00  0.00000e+00  0.00000e+00  0.00000e+00
  0.00000e+00  0.00000e+00  0.00000e+00  0.00000e+00  0.00000e+00  0.00000e+00
  0.00000e+00  0.00000e+00  0.00000e+00  0.00000e+00  0.00000e+00  0.00000e+00
  0.00000e+00  0.00000e+00  2.57673e-18  1.49734e-17  4.40099e-17  9.16772e-17
  3.66376e-16  1.59176e-15  6.57338e-15  2.70655e-14  1.06602e-13  4.16723e-13
  1.62008e-12  6.24883e-12  2.35671e-11  8.43313e-11  2.78372e-10  8.30329e-10
  2.22083e-09  5.35328e-09  1.17942e-08  2.41909e-08  4.70685e-08  8.83495e-08
  1.62036e-07  2.92724e-07  5.22802e-07  9.23325e-07  1.60872e-06  2.75174e-06
  4.58359e-06  7.33891e-06  1.10756e-05  1.53312e-05  1.88277e-05  1.98311e-05
  1.74575e-05  1.27493e-05  8.16658e-06  6.29422e-06  9.46989e-06  2.06024e-05
  4.45262e-05  8.92920e-05  1.66502e-04  2.88155e-04  4.54173e-04  6.24617e-04
  7.02096e-04  6.41379e-04  6.24708e-04  7.01810e-04  6.59149e-04  4.80200e-04
  2.71642e-04  1.88316e-04  2.76315e-04  4.21730e-04  4.58786e-04  3.84712e-04
  3.89006e-04  5.28393e-04  5.93855e-04  5.08947e-04  3.62384e-04  2.30122e-04
  0.00000e+00  0.00000e+00  0.00000e+00  0.00000e+00  0.00000e+00  0.00000e+00
  0.00000e+00  0.00000e+00  0.00000e+00  0.00000e+00  0.00000e+00  0.00000e+00
  0.00000e+00  0.00000e+00  0.00000e+00  0.00000e+00  0.00000e+00  0.00000e+00
  0.00000e+00  0.00000e+00  1.37984e-18  4.99850e-18  2.02945e-17  8.70705e-17
  1.67179e-16  7.63166e-16  3.12136e-15  1.32024e-14  5.59297e-14  2.31934e-13
  9.57885e-13  3.89148e-12  1.52295e-11  5.61027e-11  1.89666e-10  5.79105e-10
  1.58591e-09  3.90968e-09  8.78237e-09  1.82716e-08  3.58188e-08  6.72114e-08
  1.22241e-07  2.17275e-07  3.78952e-07  6.48793e-07  1.08760e-06  1.77604e-06
  2.80274e-06  4.22429e-06  5.98167e-06  7.79005e-06  9.10553e-06  9.33613e-06
  8.29263e-06  6.52426e-06  5.21740e-06  5.89822e-06  1.04352e-05  2.15098e-05
  4.33451e-05  8.22384e-05  1.45969e-04  2.40261e-04  3.60103e-04  4.78013e-04
  5.48415e-04  5.58930e-04  5.64872e-04  5.71731e-04  5.05807e-04  3.63368e-04
  2.27334e-04  2.03483e-04  3.22243e-04  4.74296e-04  5.15631e-04  4.70404e-04
  4.67373e-04  5.74497e-04  6.20459e-04  5.23045e-04  3.68345e-04  2.31938e-04
  0.00000e+00  0.00000e+00  0.00000e+00  0.00000e+00  0.00000e+00  0.00000e+00
  0.00000e+00  0.00000e+00  0.00000e+00  0.00000e+00  0.00000e+00  0.00000e+00
  0.00000e+00  0.00000e+00  0.00000e+00  0.00000e+00  0.00000e+00  0.00000e+00
  0.00000e+00  0.00000e+00  5.70660e-19  2.54596e-18  1.09684e-17  3.95790e-17
  9.58913e-17  3.91362e-16  1.64950e-15  7.01243e-15  3.04238e-14  1.32136e-13
  5.59042e-13  2.31207e-12  9.19727e-12  3.43778e-11  1.18436e-10  3.69715e-10
  1.03826e-09  2.62503e-09  6.03096e-09  1.27689e-08  2.52982e-08  4.75902e-08
  8.60276e-08  1.50706e-07  2.57058e-07  4.27375e-07  6.91187e-07  1.08235e-06
  1.62908e-06  2.33295e-06  3.13680e-06  3.89815e-06  4.40696e-06  4.48780e-06
  4.16424e-06  3.78688e-06  4.06128e-06  6.05783e-06  1.13605e-05  2.24180e-05
  4.29782e-05  7.82083e-05  1.33676e-04  2.11990e-04  3.06696e-04  3.97172e-04
  4.55125e-04  4.68294e-04  4.51744e-04  4.14851e-04  3.44533e-04  2.45486e-04
  1.68679e-04  1.84773e-04  3.10928e-04  4.53568e-04  5.08410e-04  5.17803e-04
  5.38818e-04  5.91872e-04  5.89033e-04  4.84247e-04  3.40450e-04  2.15587e-04
  0.00000e+00  0.00000e+00  0.00000e+00  0.00000e+00  0.00000e+00  0.00000e+00
  0.00000e+00  0.00000e+00  0.00000e+00  0.00000e+00  0.00000e+00  0.00000e+00
  0.00000e+00  0.00000e+00  0.00000e+00  0.00000e+00  0.00000e+00  0.00000e+00
  0.00000e+00  0.00000e+00  0.00000e+00  1.51057e-18  5.33946e-18  1.90879e-17
  4.63345e-17  2.10397e-16  9.03413e-16  3.63526e-15  1.66836e-14  7.15143e-14
  3.08229e-13  1.27921e-12  5.10930e-12  1.92824e-11  6.74363e-11  2.15205e-10
  6.20050e-10  1.61072e-09  3.79439e-09  8.19816e-09  1.64647e-08  3.11545e-08
  5.61754e-08  9.73508e-08  1.63008e-07  2.64251e-07  4.14309e-07  6.25985e-07
  9.06012e-07  1.24603e-06  1.61266e-06  1.94549e-06  2.17632e-06  2.27937e-06
  2.34339e-06  2.64403e-06  3.71373e-06  6.44979e-06  1.23227e-05  2.37067e-05
  4.42240e-05  7.87330e-05  1.32178e-04  2.06299e-04  2.94180e-04  3.76155e-04
  4.25040e-04  4.24078e-04  3.81103e-04  3.16370e-04  2.40066e-04  1.59242e-04
  1.04921e-04  1.25359e-04  2.33085e-04  3.65555e-04  4.47316e-04  4.82568e-04
  5.02967e-04  5.18680e-04  4.90481e-04  4.00492e-04  2.86235e-04  1.85475e-04
  0.00000e+00  0.00000e+00  0.00000e+00  0.00000e+00  0.00000e+00  0.00000e+00
  0.00000e+00  0.00000e+00  0.00000e+00  0.00000e+00  0.00000e+00  0.00000e+00
  0.00000e+00  0.00000e+00  0.00000e+00  0.00000e+00  0.00000e+00  0.00000e+00
  0.00000e+00  0.00000e+00  0.00000e+00  0.00000e+00  3.05306e-18  1.25731e-17
  3.29648e-17  1.03179e-16  4.83590e-16  1.99737e-15  8.41358e-15  3.69720e-14
  1.57771e-13  6.54441e-13  2.61143e-12  9.90649e-12  3.50795e-11  1.14152e-10
  3.37444e-10  9.01465e-10  2.18144e-09  4.82195e-09  9.84756e-09  1.88087e-08
  3.39667e-08  5.84932e-08  9.66238e-08  1.53549e-07  2.34791e-07  3.44720e-07
  4.84012e-07  6.46578e-07  8.17929e-07  9.79034e-07  1.12092e-06  1.27345e-06
  1.54861e-06  2.19939e-06  3.70784e-06  6.93368e-06  1.33653e-05  2.54886e-05
  4.71806e-05  8.37667e-05  1.40926e-04  2.21258e-04  3.18034e-04  4.09262e-04
  4.61417e-04  4.51262e-04  3.89755e-04  3.09658e-04  2.26662e-04  1.39975e-04
  7.06829e-05  6.10831e-05  1.26386e-04  2.27380e-04  3.08032e-04  3.51036e-04
  3.73059e-04  3.82931e-04  3.62450e-04  3.03338e-04  2.25216e-04  1.51838e-04
  0.00000e+00  0.00000e+00  0.00000e+00  0.00000e+00  0.00000e+00  0.00000e+00
  0.00000e+00  0.00000e+00  0.00000e+00  0.00000e+00  0.00000e+00  0.00000e+00
  0.00000e+00  0.00000e+00  0.00000e+00  0.00000e+00  0.00000e+00  0.00000e+00
  0.00000e+00  0.00000e+00  0.00000e+00  0.00000e+00  0.00000e+00  5.25924e-18
  2.19156e-17  5.42737e-17  2.28936e-16  9.93042e-16  4.08335e-15  1.76877e-14
  7.49357e-14  3.10256e-13  1.23334e-12  4.68241e-12  1.67242e-11  5.53595e-11
  1.67446e-10  4.59931e-10  1.14486e-09  2.59530e-09  5.40674e-09  1.04637e-08
  1.90055e-08  3.26812e-08  5.35402e-08  8.38939e-08  1.25930e-07  1.81039e-07
  2.48950e-07  3.27251e-07  4.12550e-07  5.05412e-07  6.21751e-07  8.13731e-07
  1.20450e-06  2.04605e-06  3.81915e-06  7.40892e-06  1.44000e-05  2.75225e-05
  5.11829e-05  9.17433e-05  1.56656e-04  2.50855e-04  3.68887e-04  4.85009e-04
  5.54161e-04  5.42917e-04  4.69406e-04  3.82058e-04  2.97100e-04  1.95812e-04
  9.06741e-05  3.30675e-05  4.67467e-05  1.02884e-04  1.58727e-04  1.99031e-04
  2.31058e-04  2.54648e-04  2.55480e-04  2.26296e-04  1.77406e-04  1.25451e-04
  0.00000e+00  0.00000e+00  0.00000e+00  0.00000e+00  0.00000e+00  0.00000e+00
  0.00000e+00  0.00000e+00  0.00000e+00  0.00000e+00  0.00000e+00  0.00000e+00
  0.00000e+00  0.00000e+00  0.00000e+00  0.00000e+00  0.00000e+00  0.00000e+00
  0.00000e+00  0.00000e+00  0.00000e+00  0.00000e+00  0.00000e+00  2.21839e-18
  9.09215e-18  5.35308e-17  1.28927e-16  4.79337e-16  1.94970e-15  7.93216e-15
  3.35366e-14  1.36549e-13  5.40688e-13  2.04599e-12  7.33721e-12  2.45794e-11
  7.58986e-11  2.13907e-10  5.47940e-10  1.27669e-09  2.72226e-09  5.36019e-09
  9.83753e-09  1.69757e-08  2.77330e-08  4.31058e-08  6.39501e-08  9.07563e-08
  1.23571e-07  1.62536e-07  2.09939e-07  2.75195e-07  3.84706e-07  6.00016e-07
  1.05058e-06  1.99339e-06  3.92201e-06  7.76281e-06  1.52120e-05  2.92668e-05
  5.49247e-05  9.97585e-05  1.73415e-04  2.83960e-04  4.28065e-04  5.75315e-04
  6.64020e-04  6.46267e-04  5.50573e-04  4.49613e-04  3.81203e-04  2.87634e-04
  1.50739e-04  5.04012e-05  3.03514e-05  6.18289e-05  1.00854e-04  1.33292e-04
  1.65156e-04  1.94293e-04  2.06372e-04  1.91863e-04  1.56453e-04  1.14054e-04
  0.00000e+00  0.00000e+00  0.00000e+00  0.00000e+00  0.00000e+00  0.00000e+00
  0.00000e+00  0.00000e+00  0.00000e+00  0.00000e+00  0.00000e+00  0.00000e+00
  0.00000e+00  0.00000e+00  0.00000e+00  0.00000e+00  0.00000e+00  0.00000e+00
  0.00000e+00  0.00000e+00  0.00000e+00  0.00000e+00  0.00000e+00  7.83211e-19
  3.45050e-18  1.73589e-17  7.92622e-17  2.23503e-16  8.50503e-16  3.51432e-15
  1.39371e-14  5.64959e-14  2.20388e-13  8.29792e-13  2.97078e-12  1.00394e-11
  3.14820e-11  9.07751e-11  2.38956e-10  5.72847e-10  1.25411e-09  2.52327e-09
  4.70332e-09  8.19005e-09  1.34212e-08  2.08253e-08  3.07549e-08  4.34871e-08
  5.94527e-08  8.01410e-08  1.10415e-07  1.63332e-07  2.69309e-07  4.93171e-07
  9.66315e-07  1.94740e-06  3.93589e-06  7.87922e-06  1.55351e-05  3.00597e-05
  5.68328e-05  1.04274e-04  1.83684e-04  3.05616e-04  4.68100e-04  6.33717e-04
  7.16172e-04  6.45285e-04  4.82898e-04  3.78069e-04  3.93656e-04  3.52887e-04
  2.01091e-04  8.59678e-05  7.74477e-05  1.30096e-04  1.77818e-04  2.01304e-04
  2.14962e-04  2.28642e-04  2.31885e-04  2.10945e-04  1.69327e-04  1.21707e-04
  0.00000e+00  0.00000e+00  0.00000e+00  0.00000e+00  0.00000e+00  0.00000e+00
  0.00000e+00  0.00000e+00  0.00000e+00  0.00000e+00  0.00000e+00  0.00000e+00
  0.00000e+00  0.00000e+00  0.00000e+00  0.00000e+00  0.00000e+00  0.00000e+00
  0.00000e+00  0.00000e+00  0.00000e+00  0.00000e+00  0.00000e+00  0.00000e+00
  1.32189e-18  5.20375e-18  3.63763e-17  1.21705e-16  3.59159e-16  1.41940e-15
  5.68217e-15  2.18457e-14  8.50240e-14  3.14818e-13  1.12121e-12  3.78670e-12
  1.19973e-11  3.51933e-11  9.49105e-11  2.33970e-10  5.26836e-10  1.08767e-09
  2.06966e-09  3.65879e-09  6.05394e-09  9.44471e-09  1.40035e-08  1.99637e-08
  2.79601e-08  4.00236e-08  6.19094e-08  1.07725e-07  2.08536e-07  4.28529e-07
  8.95947e-07  1.86218e-06  3.81302e-06  7.67233e-06  1.51606e-05  2.93823e-05
  5.56695e-05  1.02470e-04  1.81342e-04  3.03367e-04  4.66283e-04  6.26403e-04
  6.76095e-04  5.27575e-04  3.18142e-04  3.05218e-04  4.23135e-04  3.77392e-04
  2.03239e-04  1.13548e-04  1.70934e-04  2.85753e-04  3.55151e-04  3.70952e-04
  3.57064e-04  3.44072e-04  3.29571e-04  2.85755e-04  2.17944e-04  1.49178e-04
  0.00000e+00  0.00000e+00  0.00000e+00  0.00000e+00  0.00000e+00  0.00000e+00
  0.00000e+00  0.00000e+00  0.00000e+00  0.00000e+00  0.00000e+00  0.00000e+00
  0.00000e+00  0.00000e+00  0.00000e+00  0.00000e+00  0.00000e+00  0.00000e+00
  0.00000e+00  0.00000e+00  0.00000e+00  0.00000e+00  0.00000e+00  0.00000e+00
  0.00000e+00  1.76600e-18  6.79760e-18  5.34742e-17  2.14734e-16  5.47113e-16
  2.18919e-15  8.22902e-15  3.04671e-14  1.12682e-13  3.95733e-13  1.32919e-12
  4.21751e-12  1.25172e-11  3.43567e-11  8.68777e-11  2.01184e-10  4.27022e-10
  8.33626e-10  1.50520e-09  2.53301e-09  4.00657e-09  6.02920e-09  8.81534e-09
  1.30424e-08  2.08180e-08  3.78970e-08  7.80088e-08  1.70829e-07  3.76813e-07
  8.15654e-07  1.72043e-06  3.53919e-06  7.11958e-06  1.40307e-05  2.70861e-05
  5.10852e-05  9.35799e-05  1.64820e-04  2.74479e-04  4.20085e-04  5.62311e-04
  6.07067e-04  4.88216e-04  3.60062e-04  4.20234e-04  4.78750e-04  3.43961e-04
  1.68812e-04  1.45313e-04  2.92800e-04  4.40251e-04  4.52860e-04  4.72301e-04
  4.74192e-04  4.76273e-04  4.80628e-04  4.12059e-04  2.99167e-04  1.93468e-04
  0.00000e+00  0.00000e+00  0.00000e+00  0.00000e+00  0.00000e+00  0.00000e+00
  0.00000e+00  0.00000e+00  0.00000e+00  0.00000e+00  0.00000e+00  0.00000e+00
  0.00000e+00  0.00000e+00  0.00000e+00  0.00000e+00  0.00000e+00  0.00000e+00
  0.00000e+00  0.00000e+00  0.00000e+00  0.00000e+00  0.00000e+00  0.00000e+00
  0.00000e+00  5.05693e-19  2.40123e-18  7.61545e-18  7.92725e-17  2.71337e-16
  7.69218e-16  2.92934e-15  1.06536e-14  3.79194e-14  1.31538e-13  4.36871e-13
  1.37963e-12  4.10393e-12  1.14072e-11  2.93676e-11  6.97131e-11  1.52055e-10
  3.05347e-10  5.66102e-10  9.75688e-10  1.58043e-09  2.45012e-09  3.77315e-09
  6.17138e-09  1.15825e-08  2.52694e-08  5.97512e-08  1.41917e-07  3.26074e-07
  7.18636e-07  1.52462e-06  3.13347e-06  6.27253e-06  1.22685e-05  2.34603e-05
  4.37597e-05  7.91832e-05  1.37684e-04  2.26561e-04  3.44310e-04  4.65413e-04
  5.33444e-04  5.11607e-04  4.69509e-04  4.71423e-04  4.14533e-04  2.61737e-04
  1.48965e-04  2.03997e-04  4.08640e-04  4.86368e-04  2.94359e-04  3.71205e-04
  4.41793e-04  5.63457e-04  6.73086e-04  5.79624e-04  4.01272e-04  2.45931e-04
  0.00000e+00  0.00000e+00  0.00000e+00  0.00000e+00  0.00000e+00  0.00000e+00
  0.00000e+00  0.00000e+00  0.00000e+00  0.00000e+00  0.00000e+00  0.00000e+00
  0.00000e+00  0.00000e+00  0.00000e+00  0.00000e+00  0.00000e+00  0.00000e+00
  0.00000e+00  0.00000e+00  0.00000e+00  0.00000e+00  0.00000e+00  0.00000e+00
  0.00000e+00  0.00000e+00  5.77438e-19  2.68075e-18  1.66339e-17  1.00387e-16
  3.91567e-16  9.69948e-16  3.52561e-15  1.22931e-14  4.13650e-14  1.34714e-13
  4.22025e-13  1.25126e-12  3.49127e-12  9.09436e-12  2.19672e-11  4.90908e-11
  1.01267e-10  1.93315e-10  3.43521e-10  5.76704e-10  9.41758e-10  1.59123e-09
  3.04736e-09  6.95224e-09  1.78183e-08  4.64499e-08  1.16054e-07  2.73167e-07
  6.07806e-07  1.29072e-06  2.64051e-06  5.24041e-06  1.01306e-05  1.90976e-05
  3.50399e-05  6.22608e-05  1.06225e-04  1.71778e-04  2.58392e-04  3.52708e-04
  4.26307e-04  4.54563e-04  4.42483e-04  3.98856e-04  3.11197e-04  2.06946e-04
  1.69078e-04  2.63859e-04  4.41494e-04  4.52262e-04  3.46291e-04  5.01879e-04
  3.89093e-04  6.90777e-04  9.13042e-04  7.56633e-04  4.96831e-04  2.90907e-04
  0.00000e+00  0.00000e+00  0.00000e+00  0.00000e+00  0.00000e+00  0.00000e+00
  0.00000e+00  0.00000e+00  0.00000e+00  0.00000e+00  0.00000e+00  0.00000e+00
  0.00000e+00  0.00000e+00  0.00000e+00  0.00000e+00  0.00000e+00  0.00000e+00
  0.00000e+00  0.00000e+00  0.00000e+00  0.00000e+00  0.00000e+00  0.00000e+00
  0.00000e+00  0.00000e+00  0.00000e+00  6.20250e-19  2.76232e-18  3.14185e-17
  1.24334e-16  3.61691e-16  1.11623e-15  3.73627e-15  1.24174e-14  4.00856e-14
  1.21708e-13  3.57484e-13  9.92248e-13  2.59527e-12  6.33969e-12  1.44214e-11
  3.04632e-11  5.98577e-11  1.10348e-10  1.95105e-10  3.47526e-10  6.82614e-10
  1.60622e-09  4.42148e-09  1.27749e-08  3.55116e-08  9.17171e-08  2.19423e-07
  4.91128e-07  1.04163e-06  2.11665e-06  4.15441e-06  7.91377e-06  1.46553e-05
  2.63468e-05  4.57794e-05  7.63166e-05  1.20771e-04  1.78893e-04  2.43921e-04
  3.01331e-04  3.34278e-04  3.32762e-04  2.96597e-04  2.38265e-04  1.91854e-04
  2.05146e-04  2.97963e-04  3.93184e-04  3.61812e-04  4.18909e-04  4.00024e-04
  3.43862e-04  9.16895e-04  1.11853e-03  8.65687e-04  5.44565e-04  3.09885e-04
  0.00000e+00  0.00000e+00  0.00000e+00  0.00000e+00  0.00000e+00  0.00000e+00
  0.00000e+00  0.00000e+00  0.00000e+00  0.00000e+00  0.00000e+00  0.00000e+00
  0.00000e+00  0.00000e+00  0.00000e+00  0.00000e+00  0.00000e+00  0.00000e+00
  0.00000e+00  0.00000e+00  0.00000e+00  0.00000e+00  0.00000e+00  0.00000e+00
  0.00000e+00  0.00000e+00  0.00000e+00  0.00000e+00  5.70462e-19  2.58974e-18
  3.31904e-17  1.26242e-16  3.82145e-16  1.19373e-15  3.53325e-15  1.10903e-14
  3.35350e-14  9.60606e-14  2.64653e-13  6.90028e-13  1.69062e-12  3.88539e-12
  8.37174e-12  1.69296e-11  3.26918e-11  6.25505e-11  1.28289e-10  3.10614e-10
  9.04392e-10  2.87889e-09  9.01097e-09  2.61634e-08  6.92725e-08  1.67995e-07
  3.77999e-07  8.00445e-07  1.61468e-06  3.13058e-06  5.86639e-06  1.06498e-05
  1.87160e-05  3.17257e-05  5.15522e-05  7.96143e-05  1.15606e-04  1.55929e-04
  1.93047e-04  2.17375e-04  2.21858e-04  2.07273e-04  1.86330e-04  1.84080e-04
  2.28863e-04  3.25584e-04  4.19207e-04  4.41478e-04  4.37022e-04  3.53252e-04
  5.90463e-04  1.09451e-03  1.13509e-03  8.35093e-04  5.17043e-04  2.92747e-04
  0.00000e+00  0.00000e+00  0.00000e+00  0.00000e+00  0.00000e+00  0.00000e+00
  0.00000e+00  0.00000e+00  0.00000e+00  0.00000e+00  0.00000e+00  0.00000e+00
  0.00000e+00  0.00000e+00  0.00000e+00  0.00000e+00  0.00000e+00  0.00000e+00
  0.00000e+00  0.00000e+00  0.00000e+00  0.00000e+00  0.00000e+00  0.00000e+00
  0.00000e+00  0.00000e+00  0.00000e+00  0.00000e+00  0.00000e+00  4.89531e-19
  2.26030e-18  3.40208e-17  1.06827e-16  3.45373e-16  1.13081e-15  2.93661e-15
  8.72330e-15  2.47615e-14  6.71143e-14  1.72355e-13  4.21107e-13  9.73600e-13
  2.13391e-12  4.47010e-12  9.23180e-12  2.00937e-11  5.05076e-11  1.53738e-10
  5.29957e-10  1.85465e-09  6.11561e-09  1.83439e-08  4.96452e-08  1.22082e-07
  2.76498e-07  5.85327e-07  1.17303e-06  2.24710e-06  4.14106e-06  7.36476e-06
  1.26421e-05  2.08901e-05  3.30639e-05  4.97842e-05  7.07270e-05  9.39709e-05
  1.15821e-04  1.31797e-04  1.39055e-04  1.39570e-04  1.42571e-04  1.64515e-04
  2.24307e-04  3.31197e-04  4.71176e-04  6.13630e-04  7.17956e-04  7.70522e-04
  9.22248e-04  1.06415e-03  9.52454e-04  6.83589e-04  4.27070e-04  2.45637e-04
  0.00000e+00  0.00000e+00  0.00000e+00  0.00000e+00  0.00000e+00  0.00000e+00
  0.00000e+00  0.00000e+00  0.00000e+00  0.00000e+00  0.00000e+00  0.00000e+00
  0.00000e+00  0.00000e+00  0.00000e+00  0.00000e+00  0.00000e+00  0.00000e+00
  0.00000e+00  0.00000e+00  0.00000e+00  0.00000e+00  0.00000e+00  0.00000e+00
  0.00000e+00  0.00000e+00  0.00000e+00  0.00000e+00  0.00000e+00  0.00000e+00
  7.26420e-19  1.37648e-18  2.76797e-17  9.04519e-17  2.75482e-16  8.65884e-16
  2.30729e-15  6.31989e-15  1.61792e-14  4.12805e-14  1.00153e-13  2.31370e-13
  5.19247e-13  1.14938e-12  2.66192e-12  7.02742e-12  2.22562e-11  8.13429e-11
  3.11443e-10  1.15267e-09  3.93785e-09  1.21382e-08  3.35765e-08  8.38952e-08
  1.91782e-07  4.06912e-07  8.11889e-07  1.53913e-06  2.79240e-06  4.86878e-06
  8.16818e-06  1.31656e-05  2.03131e-05  2.98457e-05  4.15116e-05  5.43445e-05
  6.67088e-05  7.68962e-05  8.43630e-05  9.13101e-05  1.03955e-04  1.32740e-04
  1.90516e-04  2.87799e-04  4.25802e-04  5.88005e-04  7.32026e-04  8.20643e-04
  8.61736e-04  8.27349e-04  6.85504e-04  4.90273e-04  3.13496e-04  1.85522e-04
  0.00000e+00  0.00000e+00  0.00000e+00  0.00000e+00  0.00000e+00  0.00000e+00
  0.00000e+00  0.00000e+00  0.00000e+00  0.00000e+00  0.00000e+00  0.00000e+00
  0.00000e+00  0.00000e+00  0.00000e+00  0.00000e+00  0.00000e+00  0.00000e+00
  0.00000e+00  0.00000e+00  0.00000e+00  0.00000e+00  0.00000e+00  0.00000e+00
  0.00000e+00  0.00000e+00  0.00000e+00  0.00000e+00  0.00000e+00  0.00000e+00
  0.00000e+00  3.06151e-19  1.22181e-18  1.96468e-17  6.88048e-17  2.09004e-16
  5.92200e-16  1.50907e-15  3.98901e-15  9.39466e-15  2.30203e-14  5.39953e-14
  1.26543e-13  3.11174e-13  8.58461e-13  2.83876e-12  1.08268e-11  4.40080e-11
  1.77942e-10  6.80073e-10  2.38423e-09  7.53274e-09  2.13238e-08  5.43041e-08
  1.25765e-07  2.68464e-07  5.35131e-07  1.00687e-06  1.80280e-06  3.08794e-06
  5.07234e-06  7.98932e-06  1.20399e-05  1.73004e-05  2.36163e-05  3.05460e-05
  3.74601e-05  4.38905e-05  5.01437e-05  5.80416e-05  7.15384e-05  9.68882e-05
  1.41878e-04  2.13411e-04  3.12733e-04  4.28287e-04  5.32021e-04  5.93319e-04
  5.98011e-04  5.43349e-04  4.40024e-04  3.18482e-04  2.09733e-04  1.28408e-04
  0.00000e+00  0.00000e+00  0.00000e+00  0.00000e+00  0.00000e+00  0.00000e+00
  0.00000e+00  0.00000e+00  0.00000e+00  0.00000e+00  0.00000e+00  0.00000e+00
  0.00000e+00  0.00000e+00  0.00000e+00  0.00000e+00  0.00000e+00  0.00000e+00
  0.00000e+00  0.00000e+00  0.00000e+00  0.00000e+00  0.00000e+00  0.00000e+00
  0.00000e+00  0.00000e+00  0.00000e+00  0.00000e+00  0.00000e+00  0.00000e+00
  0.00000e+00  0.00000e+00  1.71680e-19  9.63557e-19  1.00177e-17  4.75623e-17
  1.27428e-16  3.37663e-16  8.94396e-16  2.17370e-15  5.33591e-15  1.30958e-14
  3.31281e-14  9.64783e-14  3.28661e-13  1.29412e-12  5.47543e-12  2.33929e-11
  9.69103e-11  3.77235e-10  1.34901e-09  4.36240e-09  1.26537e-08  3.29533e-08
  7.76647e-08  1.67598e-07  3.35298e-07  6.28809e-07  1.11528e-06  1.88282e-06
  3.03712e-06  4.68771e-06  6.91982e-06  9.75429e-06  1.31122e-05  1.68171e-05
  2.06774e-05  2.46810e-05  2.92902e-05  3.57771e-05  4.64875e-05  6.48757e-05
  9.50213e-05  1.40173e-04  1.99937e-04  2.66782e-04  3.25313e-04  3.58486e-04
  3.56620e-04  3.20535e-04  2.60468e-04  1.92401e-04  1.30717e-04  8.28799e-05
  0.00000e+00  0.00000e+00  0.00000e+00  0.00000e+00  0.00000e+00  0.00000e+00
  0.00000e+00  0.00000e+00  0.00000e+00  0.00000e+00  0.00000e+00  0.00000e+00
  0.00000e+00  0.00000e+00  0.00000e+00  0.00000e+00  0.00000e+00  0.00000e+00
  0.00000e+00  2.09389e-18  3.08093e-17  1.34954e-16  6.42117e-16  2.94419e-15
  1.36086e-14  6.01902e-14  2.56025e-13  1.03044e-12  3.86612e-12  1.33961e-11
  4.26354e-11  1.24573e-10  3.35865e-10  8.44346e-10  2.00099e-09  4.50991e-09
  9.71070e-09  1.99730e-08  3.91172e-08  7.26163e-08  1.27129e-07  2.08855e-07
  3.20454e-07  4.57086e-07  6.03391e-07  7.34009e-07  8.19631e-07  8.37768e-07
  7.83694e-07  6.75499e-07  5.50115e-07  4.52769e-07  4.26623e-07  5.09921e-07
  7.44925e-07  1.20009e-06  2.00706e-06  3.41908e-06  5.90409e-06  1.02892e-05
  1.79627e-05  3.10981e-05  5.27684e-05  8.66379e-05  1.35712e-04  1.99720e-04
  2.71748e-04  3.36849e-04  3.76086e-04  3.75682e-04  3.35478e-04  2.69771e-04
  1.98474e-04  1.36573e-04  9.03850e-05  5.96178e-05  4.07856e-05  2.97670e-05
  2.31442e-05  1.86327e-05  1.50047e-05  1.17850e-05  8.90750e-06  6.44586e-06
  0.00000e+00  0.00000e+00  0.00000e+00  0.00000e+00  0.00000e+00  0.00000e+00
  0.00000e+00  0.00000e+00  0.00000e+00  0.00000e+00  0.00000e+00  0.00000e+00
  0.00000e+00  0.00000e+00  0.00000e+00  0.00000e+00  0.00000e+00  0.00000e+00
  0.00000e+00  1.35414e-17  6.78493e-17  3.08477e-16  1.49286e-15  7.04206e-15
  3.27725e-14  1.47130e-13  6.27562e-13  2.49908e-12  9.16341e-12  3.06609e-11
  9.31902e-11  2.57889e-10  6.56983e-10  1.56635e-09  3.55467e-09  7.77525e-09
  1.64761e-08  3.37678e-08  6.65518e-08  1.25222e-07  2.23308e-07  3.74850e-07
  5.88405e-07  8.58094e-07  1.15502e-06  1.42571e-06  1.60422e-06  1.63748e-06
  1.51329e-06  1.27326e-06  1.00141e-06  7.94717e-07  7.33840e-07  8.72257e-07
  1.25121e-06  1.93849e-06  3.08885e-06  5.03480e-06  8.43335e-06  1.45081e-05
  2.54212e-05  4.47588e-05  7.79511e-05  1.32070e-04  2.13816e-04  3.24225e-04
  4.50705e-04  5.63562e-04  6.27230e-04  6.20091e-04  5.45107e-04  4.29362e-04
  3.08557e-04  2.07274e-04  1.34458e-04  8.83135e-05  6.19545e-05  4.76702e-05
  3.93147e-05  3.30753e-05  2.72404e-05  2.14883e-05  1.61145e-05  1.14872e-05
  0.00000e+00  0.00000e+00  0.00000e+00  0.00000e+00  0.00000e+00  0.00000e+00
  0.00000e+00  0.00000e+00  0.00000e+00  0.00000e+00  0.00000e+00  0.00000e+00
  0.00000e+00  0.00000e+00  0.00000e+00  0.00000e+00  0.00000e+00  0.00000e+00
  1.34679e-18  2.84221e-17  1.29246e-16  6.71779e-16  3.20695e-15  1.59625e-14
  7.55051e-14  3.42745e-13  1.45818e-12  5.73153e-12  2.05090e-11  6.62103e-11
  1.91978e-10  5.03297e-10  1.21113e-09  2.73522e-09  5.92850e-09  1.25410e-08
  2.60793e-08  5.32083e-08  1.05685e-07  2.02398e-07  3.70101e-07  6.40197e-07
  1.03804e-06  1.56318e-06  2.16584e-06  2.73544e-06  3.12233e-06  3.19820e-06
  2.92855e-06  2.40830e-06  1.83096e-06  1.40896e-06  1.29746e-06  1.56501e-06
  2.22236e-06  3.29467e-06  4.92129e-06  7.49015e-06  1.18496e-05  1.96727e-05
  3.40619e-05  6.04280e-05  1.07452e-04  1.87250e-04  3.12341e-04  4.85228e-04
  6.79631e-04  8.33436e-04  8.92059e-04  8.56351e-04  7.45687e-04  5.87060e-04
  4.22369e-04  2.82368e-04  1.81757e-04  1.20677e-04  8.91501e-05  7.43980e-05
  6.60589e-05  5.81489e-05  4.87352e-05  3.83726e-05  2.83956e-05  1.98546e-05
  0.00000e+00  0.00000e+00  0.00000e+00  0.00000e+00  0.00000e+00  0.00000e+00
  0.00000e+00  0.00000e+00  0.00000e+00  0.00000e+00  0.00000e+00  0.00000e+00
  0.00000e+00  0.00000e+00  0.00000e+00  0.00000e+00  0.00000e+00  4.59247e-19
  3.36203e-18  4.96942e-17  2.61832e-16  1.30315e-15  6.78664e-15  3.42058e-14
  1.65171e-13  7.53577e-13  3.19314e-12  1.23748e-11  4.32813e-11  1.34941e-10
  3.74659e-10  9.34816e-10  2.13528e-09  4.57818e-09  9.45751e-09  1.92326e-08
  3.89508e-08  7.86129e-08  1.56944e-07  3.06449e-07  5.77948e-07  1.03947e-06
  1.76009e-06  2.76917e-06  3.99431e-06  5.21394e-06  6.08659e-06  6.29367e-06
  5.73271e-06  4.61929e-06  3.40401e-06  2.56131e-06  2.39726e-06  2.98372e-06
  4.22448e-06  5.99921e-06  8.33311e-06  1.15912e-05  1.67593e-05  2.59356e-05
  4.31907e-05  7.59115e-05  1.36460e-04  2.42913e-04  4.14631e-04  6.52629e-04
  8.96025e-04  1.00441e-03  9.21849e-04  8.18483e-04  7.40886e-04  6.28475e-04
  4.86445e-04  3.36677e-04  2.18463e-04  1.49785e-04  1.21327e-04  1.13549e-04
  1.09602e-04  1.00545e-04  8.51542e-05  6.65204e-05  4.83603e-05  3.30656e-05
  0.00000e+00  0.00000e+00  0.00000e+00  0.00000e+00  0.00000e+00  0.00000e+00
  0.00000e+00  0.00000e+00  0.00000e+00  0.00000e+00  0.00000e+00  0.00000e+00
  0.00000e+00  0.00000e+00  0.00000e+00  0.00000e+00  0.00000e+00  8.25414e-19
  1.93331e-17  9.09613e-17  5.02913e-16  2.55164e-15  1.37198e-14  7.01089e-14
  3.40036e-13  1.55658e-12  6.55459e-12  2.51313e-11  8.59027e-11  2.59796e-10
  6.95381e-10  1.66669e-09  3.64861e-09  7.47990e-09  1.47517e-08  2.86781e-08
  5.59269e-08  1.10234e-07  2.19059e-07  4.34485e-07  8.47438e-07  1.59765e-06
  2.85863e-06  4.76328e-06  7.25152e-06  9.90326e-06  1.19383e-05  1.25462e-05
  1.14155e-05  9.03636e-06  6.47456e-06  4.80310e-06  4.63323e-06  5.99238e-06
  8.50191e-06  1.16702e-05  1.51889e-05  1.92130e-05  2.47176e-05  3.41015e-05
  5.22587e-05  8.82870e-05  1.57696e-04  2.83541e-04  4.90063e-04  7.70468e-04
  1.00370e-03  9.17478e-04  5.36203e-04  4.51967e-04  5.04768e-04  5.12332e-04
  4.77039e-04  3.52048e-04  2.30032e-04  1.67488e-04  1.57594e-04  1.70017e-04
  1.77733e-04  1.68186e-04  1.42931e-04  1.10396e-04  7.87297e-05  5.26001e-05
  0.00000e+00  0.00000e+00  0.00000e+00  0.00000e+00  0.00000e+00  0.00000e+00
  0.00000e+00  0.00000e+00  0.00000e+00  0.00000e+00  0.00000e+00  0.00000e+00
  0.00000e+00  0.00000e+00  0.00000e+00  0.00000e+00  0.00000e+00  1.40114e-18
  3.37232e-17  1.61773e-16  8.78854e-16  4.86852e-15  2.61811e-14  1.33820e-13
  6.53400e-13  3.00028e-12  1.26327e-11  4.78020e-11  1.60261e-10  4.72535e-10
  1.23058e-09  2.86723e-09  6.09751e-09  1.21109e-08  2.30141e-08  4.28345e-08
  7.97255e-08  1.50814e-07  2.92474e-07  5.80402e-07  1.16351e-06  2.30719e-06
  4.41051e-06  7.90447e-06  1.29127e-05  1.87271e-05  2.35810e-05  2.53675e-05
  2.31352e-05  1.80138e-05  1.25700e-05  9.24214e-06  9.23050e-06  1.23708e-05
  1.76387e-05  2.37336e-05  2.95618e-05  3.46394e-05  3.95823e-05  4.68737e-05
  6.20625e-05  9.54841e-05  1.64372e-04  2.93603e-04  5.07192e-04  7.86773e-04
  9.64596e-04  7.13593e-04  3.09979e-04  5.30133e-04  4.83648e-04  4.39574e-04
  4.59248e-04  3.34233e-04  2.10959e-04  1.72047e-04  2.01403e-04  2.48739e-04
  2.73833e-04  2.63390e-04  2.24369e-04  1.72053e-04  1.20857e-04  7.91194e-05
  0.00000e+00  0.00000e+00  0.00000e+00  0.00000e+00  0.00000e+00  0.00000e+00
  0.00000e+00  0.00000e+00  0.00000e+00  0.00000e+00  0.00000e+00  0.00000e+00
  0.00000e+00  0.00000e+00  0.00000e+00  0.00000e+00  0.00000e+00  2.19297e-18
  5.55266e-17  2.70218e-16  1.49624e-15  8.49521e-15  4.64069e-14  2.40518e-13
  1.17997e-12  5.42801e-12  2.27451e-11  8.51560e-11  2.80862e-10  8.12788e-10
  2.07871e-09  4.76772e-09  1.00009e-08  1.95814e-08  3.65074e-08  6.60148e-08
  1.17876e-07  2.11833e-07  3.90707e-07  7.50713e-07  1.50616e-06  3.10584e-06
  6.37241e-06  1.24737e-05  2.22977e-05  3.49795e-05  4.66390e-05  5.17472e-05
  4.73994e-05  3.62615e-05  2.46202e-05  1.79782e-05  1.85335e-05  2.55188e-05
  3.66147e-05  4.90135e-05  5.99876e-05  6.73807e-05  7.05021e-05  7.15404e-05
  7.70232e-05  9.87843e-05  1.54617e-04  2.67563e-04  4.56275e-04  6.95317e-04
  8.27903e-04  6.15875e-04  4.04565e-04  5.61773e-04  3.97417e-04  4.60234e-04
  4.56285e-04  2.87737e-04  1.71243e-04  1.80215e-04  2.67929e-04  3.47510e-04
  3.77122e-04  3.64892e-04  3.17710e-04  2.46584e-04  1.72578e-04  1.11397e-04
  0.00000e+00  0.00000e+00  0.00000e+00  0.00000e+00  0.00000e+00  0.00000e+00
  0.00000e+00  0.00000e+00  0.00000e+00  0.00000e+00  0.00000e+00  0.00000e+00
  0.00000e+00  0.00000e+00  0.00000e+00  0.00000e+00  0.00000e+00  3.51165e-18
  7.33955e-17  4.23308e-16  2.44409e-15  1.42449e-14  7.72372e-14  4.05205e-13
  1.99476e-12  9.17924e-12  3.82929e-11  1.42052e-10  4.62679e-10  1.32311e-09
  3.35275e-09  7.65583e-09  1.60616e-08  3.15486e-08  5.89674e-08  1.06241e-07
  1.86602e-07  3.23508e-07  5.63130e-07  1.00866e-06  1.91427e-06  3.91475e-06
  8.45803e-06  1.82186e-05  3.63964e-05  6.31805e-05  9.07521e-05  1.04765e-04
  9.64843e-05  7.22859e-05  4.76719e-05  3.46642e-05  3.66986e-05  5.13104e-05
  7.40176e-05  9.98310e-05  1.23061e-04  1.37376e-04  1.37840e-04  1.25192e-04
  1.08910e-04  1.05478e-04  1.34362e-04  2.14838e-04  3.58107e-04  5.40752e-04
  6.60541e-04  5.92894e-04  4.83082e-04  4.50425e-04  4.17257e-04  5.03318e-04
  4.03939e-04  2.14684e-04  1.39851e-04  2.25245e-04  3.73831e-04  4.33701e-04
  4.17601e-04  4.17264e-04  3.95348e-04  3.21275e-04  2.27182e-04  1.45594e-04
  0.00000e+00  0.00000e+00  0.00000e+00  0.00000e+00  0.00000e+00  0.00000e+00
  0.00000e+00  0.00000e+00  0.00000e+00  0.00000e+00  0.00000e+00  0.00000e+00
  0.00000e+00  0.00000e+00  0.00000e+00  0.00000e+00  0.00000e+00  5.92802e-18
  1.06310e-16  6.59533e-16  3.81577e-15  2.18600e-14  1.20441e-13  6.29127e-13
  3.14668e-12  1.44875e-11  6.02979e-11  2.22147e-10  7.17940e-10  2.04062e-09
  5.16239e-09  1.18385e-08  2.51029e-08  5.01130e-08  9.55248e-08  1.75553e-07
  3.12976e-07  5.43516e-07  9.23394e-07  1.55137e-06  2.65516e-06  4.89992e-06
  1.02535e-05  2.36058e-05  5.34352e-05  1.05562e-04  1.67299e-04  2.03541e-04
  1.88888e-04  1.38226e-04  8.86795e-05  6.49225e-05  7.03970e-05  9.84266e-05
  1.41931e-04  1.94384e-04  2.45943e-04  2.80628e-04  2.80769e-04  2.41475e-04
  1.81015e-04  1.30498e-04  1.16457e-04  1.54339e-04  2.46847e-04  3.74606e-04
  4.85447e-04  5.31199e-04  5.50711e-04  5.68112e-04  5.44753e-04  4.65279e-04
  2.95739e-04  1.46897e-04  1.41434e-04  2.92767e-04  4.53304e-04  4.27810e-04
  3.54695e-04  4.10876e-04  4.48800e-04  3.84627e-04  2.75031e-04  1.75586e-04
  0.00000e+00  0.00000e+00  0.00000e+00  0.00000e+00  0.00000e+00  0.00000e+00
  0.00000e+00  0.00000e+00  0.00000e+00  0.00000e+00  0.00000e+00  0.00000e+00
  0.00000e+00  0.00000e+00  0.00000e+00  0.00000e+00  1.02152e-18  8.22219e-18
  1.43609e-16  9.27240e-16  5.63590e-15  3.19852e-14  1.73055e-13  9.26084e-13
  4.64361e-12  2.14268e-11  8.89966e-11  3.26627e-10  1.05210e-09  2.98738e-09
  7.58697e-09  1.75729e-08  3.78781e-08  7.73259e-08  1.51514e-07  2.87401e-07
  5.30165e-07  9.51590e-07  1.65572e-06  2.77672e-06  4.48816e-06  7.18035e-06
  1.24400e-05  2.63215e-05  6.49244e-05  1.50141e-04  2.72316e-04  3.57284e-04
  3.37116e-04  2.41744e-04  1.52891e-04  1.15909e-04  1.28866e-04  1.76251e-04
  2.50253e-04  3.47454e-04  4.54549e-04  5.36541e-04  5.45309e-04  4.61559e-04
  3.23339e-04  1.93794e-04  1.16695e-04  1.05056e-04  1.50241e-04  2.29259e-04
  3.09624e-04  3.67937e-04  4.08232e-04  4.26571e-04  3.92834e-04  2.97401e-04
  1.75233e-04  1.06479e-04  1.55216e-04  2.98162e-04  3.97584e-04  3.71895e-04
  3.76543e-04  4.70819e-04  5.06298e-04  4.29037e-04  3.05403e-04  1.94530e-04
  0.00000e+00  0.00000e+00  0.00000e+00  0.00000e+00  0.00000e+00  0.00000e+00
  0.00000e+00  0.00000e+00  0.00000e+00  0.00000e+00  0.00000e+00  0.00000e+00
  0.00000e+00  0.00000e+00  0.00000e+00  0.00000e+00  1.26890e-18  2.99883e-17
  1.81903e-16  1.28546e-15  7.70749e-15  4.27179e-14  2.38099e-13  1.28015e-12
  6.44661e-12  2.97712e-11  1.23580e-10  4.53344e-10  1.46092e-09  4.16140e-09
  1.06467e-08  2.49667e-08  5.47533e-08  1.14264e-07  2.29903e-07  4.49996e-07
  8.61437e-07  1.61448e-06  2.95005e-06  5.20602e-06  8.74165e-06  1.37065e-05
  1.99877e-05  2.99212e-05  6.04071e-05  1.57251e-04  3.44748e-04  5.11190e-04
  5.04297e-04  3.61802e-04  2.34214e-04  1.93462e-04  2.21007e-04  2.86767e-04
  3.89427e-04  5.38284e-04  7.16566e-04  8.55835e-04  8.70127e-04  7.45046e-04
  5.32250e-04  3.07561e-04  1.48092e-04  8.05017e-05  8.52447e-05  1.27235e-04
  1.72697e-04  2.00853e-04  2.09971e-04  2.03855e-04  1.77726e-04  1.29732e-04
  8.17832e-05  7.85415e-05  1.47825e-04  2.53637e-04  3.31984e-04  4.18049e-04
  5.22963e-04  5.70715e-04  5.39092e-04  4.36546e-04  3.08839e-04  1.97860e-04
  0.00000e+00  0.00000e+00  0.00000e+00  0.00000e+00  0.00000e+00  0.00000e+00
  0.00000e+00  0.00000e+00  0.00000e+00  0.00000e+00  0.00000e+00  0.00000e+00
  0.00000e+00  0.00000e+00  0.00000e+00  0.00000e+00  1.48325e-18  3.54203e-17
  2.67667e-16  1.67351e-15  9.47162e-15  5.50499e-14  3.09215e-13  1.66854e-12
  8.41202e-12  3.90175e-11  1.62361e-10  5.96886e-10  1.93057e-09  5.53198e-09
  1.42788e-08  3.38753e-08  7.53578e-08  1.59921e-07  3.28091e-07  6.57443e-07
  1.29616e-06  2.52289e-06  4.84230e-06  9.10808e-06  1.65711e-05  2.84211e-05
  4.38110e-05  5.66074e-05  6.27336e-05  1.04303e-04  2.74253e-04  5.06222e-04
  5.60430e-04  4.25342e-04  3.03472e-04  2.91919e-04  3.42735e-04  4.07358e-04
  5.06661e-04  6.69958e-04  8.57767e-04  9.41005e-04  8.76721e-04  8.22533e-04
  7.19726e-04  4.61834e-04  2.14209e-04  8.63320e-05  6.01051e-05  8.38884e-05
  1.13629e-04  1.24252e-04  1.13905e-04  9.42701e-05  7.28741e-05  5.03464e-05
  3.57829e-05  5.29007e-05  1.15763e-04  2.02533e-04  2.89968e-04  3.98537e-04
  4.97666e-04  5.28461e-04  4.89268e-04  3.97124e-04  2.85815e-04  1.86967e-04
  0.00000e+00  0.00000e+00  0.00000e+00  0.00000e+00  0.00000e+00  0.00000e+00
  0.00000e+00  0.00000e+00  0.00000e+00  0.00000e+00  0.00000e+00  0.00000e+00
  0.00000e+00  0.00000e+00  0.00000e+00  0.00000e+00  1.62869e-18  3.95405e-17
  3.19822e-16  2.07637e-15  1.16779e-14  6.78743e-14  3.81374e-13  2.06090e-12
  1.04501e-11  4.86024e-11  2.03014e-10  7.50027e-10  2.44037e-09  7.04349e-09
  1.83257e-08  4.38460e-08  9.83734e-08  2.10552e-07  4.36028e-07  8.84275e-07
  1.77354e-06  3.54007e-06  7.04568e-06  1.39480e-05  2.72364e-05  5.14345e-05
  9.00696e-05  1.34737e-04  1.48606e-04  1.05786e-04  1.19120e-04  2.84109e-04
  4.02264e-04  3.54553e-04  3.05763e-04  3.64024e-04  4.42710e-04  4.70838e-04
  5.14363e-04  6.19410e-04  6.93284e-04  5.64310e-04  4.00906e-04  6.30599e-04
  8.61613e-04  6.32172e-04  2.99211e-04  1.17103e-04  7.51898e-05  1.04410e-04
  1.47215e-04  1.68922e-04  1.62939e-04  1.39978e-04  1.08997e-04  7.52491e-05
  4.84487e-05  4.70787e-05  8.33198e-05  1.45390e-04  2.14568e-04  2.90299e-04
  3.64806e-04  4.08877e-04  3.98753e-04  3.37257e-04  2.51577e-04  1.69741e-04
  0.00000e+00  0.00000e+00  0.00000e+00  0.00000e+00  0.00000e+00  0.00000e+00
  0.00000e+00  0.00000e+00  0.00000e+00  0.00000e+00  0.00000e+00  0.00000e+00
  0.00000e+00  0.00000e+00  0.00000e+00  0.00000e+00  1.67925e-18  6.10378e-17
  4.17707e-16  2.49976e-15  1.37939e-14  8.00781e-14  4.50593e-13  2.44022e-12
  1.24145e-11  5.79837e-11  2.43484e-10  9.05498e-10  2.96703e-09  8.62124e-09
  2.25536e-08  5.41476e-08  1.21635e-07  2.60107e-07  5.37678e-07  1.08996e-06
  2.19408e-06  4.42413e-06  8.96913e-06  1.82644e-05  3.71278e-05  7.41717e-05
  1.40795e-04  2.37805e-04  3.16936e-04  2.73742e-04  1.32222e-04  1.01740e-04
  1.70147e-04  1.81415e-04  1.87651e-04  2.94832e-04  3.97637e-04  3.91877e-04
  3.84808e-04  4.21806e-04  3.91084e-04  2.16949e-04  2.41261e-04  7.40440e-04
  1.03899e-03  7.45495e-04  3.56439e-04  1.55014e-04  1.22929e-04  1.82527e-04
  2.64960e-04  3.20927e-04  3.35001e-04  3.09044e-04  2.47376e-04  1.74976e-04
  1.13560e-04  7.97022e-05  8.59617e-05  1.24327e-04  1.76157e-04  2.34236e-04
  2.94958e-04  3.38139e-04  3.39034e-04  2.94965e-04  2.26149e-04  1.56387e-04
  0.00000e+00  0.00000e+00  0.00000e+00  0.00000e+00  0.00000e+00  0.00000e+00
  0.00000e+00  0.00000e+00  0.00000e+00  0.00000e+00  0.00000e+00  0.00000e+00
  0.00000e+00  0.00000e+00  0.00000e+00  0.00000e+00  1.62557e-18  6.68070e-17
  5.10000e-16  2.96559e-15  1.56002e-14  9.14260e-14  5.17819e-13  2.79699e-12
  1.42526e-11  6.68706e-11  2.82511e-10  1.05775e-09  3.48856e-09  1.01840e-08
  2.66813e-08  6.39056e-08  1.42607e-07  3.01807e-07  6.16134e-07  1.23396e-06
  2.46152e-06  4.94104e-06  1.00161e-05  2.04605e-05  4.18210e-05  8.42704e-05
  1.62487e-04  2.83638e-04  4.07663e-04  4.17607e-04  2.58841e-04  1.03630e-04
  7.86536e-05  9.17144e-05  8.56346e-05  1.47360e-04  2.53946e-04  2.81863e-04
  2.90901e-04  3.03589e-04  2.68083e-04  2.34723e-04  4.61698e-04  9.06634e-04
  1.00418e-03  6.79595e-04  3.39913e-04  1.81097e-04  1.88184e-04  2.96261e-04
  4.30590e-04  5.22215e-04  5.52918e-04  5.15321e-04  3.99472e-04  2.82038e-04
  1.95444e-04  1.40974e-04  1.33728e-04  1.68265e-04  2.21200e-04  2.75882e-04
  3.23920e-04  3.50980e-04  3.40767e-04  2.92615e-04  2.23729e-04  1.54963e-04
  0.00000e+00  0.00000e+00  0.00000e+00  0.00000e+00  0.00000e+00  0.00000e+00
  0.00000e+00  0.00000e+00  0.00000e+00  0.00000e+00  0.00000e+00  0.00000e+00
  0.00000e+00  0.00000e+00  0.00000e+00  0.00000e+00  1.47996e-18  2.31346e-17
  5.84150e-16  2.94057e-15  1.74782e-14  1.02190e-13  5.80336e-13  3.13409e-12
  1.60009e-11  7.53464e-11  3.19819e-10  1.20391e-09  3.98726e-09  1.16520e-08
  3.04308e-08  7.22726e-08  1.59046e-07  3.30355e-07  6.59981e-07  1.29340e-06
  2.53042e-06  4.99393e-06  9.95570e-06  1.99381e-05  3.97118e-05  7.74172e-05
  1.43654e-04  2.41699e-04  3.41195e-04  3.62623e-04  2.60333e-04  1.42422e-04
  1.58487e-04  3.15072e-04  5.06452e-04  6.41010e-04  6.68593e-04  5.74650e-04
  4.62621e-04  3.75821e-04  3.10314e-04  3.17797e-04  4.85581e-04  6.97369e-04
  6.85802e-04  4.69713e-04  2.65240e-04  1.89472e-04  2.49117e-04  4.03754e-04
  5.74269e-04  6.69821e-04  6.99141e-04  6.67448e-04  4.98729e-04  3.43150e-04
  2.51045e-04  1.97882e-04  2.04266e-04  2.65379e-04  3.43562e-04  4.04699e-04
  4.38512e-04  4.43202e-04  4.09700e-04  3.39053e-04  2.51482e-04  1.69902e-04
  0.00000e+00  0.00000e+00  0.00000e+00  0.00000e+00  0.00000e+00  0.00000e+00
  0.00000e+00  0.00000e+00  0.00000e+00  0.00000e+00  0.00000e+00  0.00000e+00
  0.00000e+00  0.00000e+00  0.00000e+00  0.00000e+00  2.37014e-18  4.17186e-17
  6.59218e-16  3.24164e-15  1.92739e-14  1.13077e-13  6.38979e-13  3.46910e-12
  1.77205e-11  8.36432e-11  3.55916e-10  1.34276e-09  4.44774e-09  1.29578e-08
  3.35703e-08  7.86210e-08  1.69576e-07  3.43459e-07  6.67221e-07  1.27177e-06
  2.42450e-06  4.66490e-06  9.03400e-06  1.74231e-05  3.29900e-05  6.02365e-05
  1.03297e-04  1.59527e-04  2.08313e-04  2.12544e-04  1.64357e-04  1.41627e-04
  2.73270e-04  6.37462e-04  1.14831e-03  1.45546e-03  1.26849e-03  8.66171e-04
  5.83039e-04  4.16374e-04  3.15791e-04  2.83914e-04  3.28767e-04  3.86083e-04
  3.61752e-04  2.65006e-04  1.83363e-04  1.82823e-04  2.82583e-04  4.57876e-04
  6.23632e-04  6.73985e-04  6.70580e-04  6.84791e-04  5.34367e-04  3.61484e-04
  2.64746e-04  2.23177e-04  2.62774e-04  3.75441e-04  5.00737e-04  5.75271e-04
  5.95983e-04  5.91843e-04  5.42142e-04  4.36717e-04  3.11287e-04  2.01871e-04
  0.00000e+00  0.00000e+00  0.00000e+00  0.00000e+00  0.00000e+00  0.00000e+00
  0.00000e+00  0.00000e+00  0.00000e+00  0.00000e+00  0.00000e+00  0.00000e+00
  0.00000e+00  0.00000e+00  0.00000e+00  0.00000e+00  3.61025e-18  6.61524e-17
  7.71173e-16  3.42160e-15  2.10625e-14  1.25146e-13  7.04949e-13  3.82073e-12
  1.95393e-11  9.21608e-11  3.91587e-10  1.47322e-09  4.85877e-09  1.40464e-08
  3.59356e-08  8.26252e-08  1.73902e-07  3.42150e-07  6.44656e-07  1.19354e-06
  2.21500e-06  4.14522e-06  7.75643e-06  1.42682e-05  2.53006e-05  4.23289e-05
  6.50563e-05  8.85013e-05  1.01399e-04  9.38392e-05  7.89867e-05  1.09564e-04
  2.58402e-04  5.58884e-04  9.01664e-04  9.91231e-04  7.08763e-04  4.12363e-04
  3.04128e-04  2.60120e-04  2.14090e-04  1.79198e-04  1.70303e-04  1.73078e-04
  1.59960e-04  1.31443e-04  1.20332e-04  1.63317e-04  2.78109e-04  4.43749e-04
  5.77263e-04  5.78074e-04  5.17487e-04  5.26538e-04  4.61190e-04  3.39694e-04
  2.48622e-04  2.16833e-04  2.88236e-04  4.55172e-04  6.33932e-04  7.11034e-04
  7.08117e-04  7.47742e-04  7.24737e-04  5.79708e-04  3.97380e-04  2.46410e-04
  0.00000e+00  0.00000e+00  0.00000e+00  0.00000e+00  0.00000e+00  0.00000e+00
  0.00000e+00  0.00000e+00  0.00000e+00  0.00000e+00  0.00000e+00  0.00000e+00
  0.00000e+00  0.00000e+00  0.00000e+00  0.00000e+00  5.17875e-18  8.33786e-17
  6.45100e-16  3.69210e-15  2.32638e-14  1.38019e-13  7.74519e-13  4.20719e-12
  2.15011e-11  1.01036e-10  4.26771e-10  1.59396e-09  5.20849e-09  1.48770e-08
  3.74475e-08  8.42649e-08  1.72671e-07  3.29754e-07  6.03584e-07  1.08994e-06
  1.98003e-06  3.62382e-06  6.58077e-06  1.15815e-05  1.92533e-05  2.94317e-05
  4.01011e-05  4.68711e-05  4.52602e-05  3.74232e-05  3.88924e-05  7.48744e-05
  1.62120e-04  2.83428e-04  3.73190e-04  3.51172e-04  2.07964e-04  7.62536e-05
  6.04274e-05  9.01345e-05  9.69442e-05  8.26571e-05  6.89429e-05  6.36709e-05
  6.07623e-05  5.98947e-05  7.70930e-05  1.35287e-04  2.46126e-04  3.89499e-04
  4.99333e-04  5.03346e-04  4.40807e-04  4.14209e-04  3.82883e-04  3.08115e-04
  2.26957e-04  2.03678e-04  3.07135e-04  5.54276e-04  8.65760e-04  9.93222e-04
  8.63020e-04  9.17536e-04  9.36289e-04  7.40298e-04  4.88951e-04  2.91657e-04
  0.00000e+00  0.00000e+00  0.00000e+00  0.00000e+00  0.00000e+00  0.00000e+00
  0.00000e+00  0.00000e+00  0.00000e+00  0.00000e+00  0.00000e+00  0.00000e+00
  0.00000e+00  0.00000e+00  0.00000e+00  0.00000e+00  6.98917e-18  1.02511e-16
  6.84275e-16  3.94650e-15  2.55888e-14  1.49402e-13  8.49080e-13  4.62126e-12
  2.35602e-11  1.10045e-10  4.60760e-10  1.70147e-09  5.48574e-09  1.54282e-08
  3.81052e-08  8.37619e-08  1.67043e-07  3.10277e-07  5.54728e-07  9.85793e-07
  1.77310e-06  3.21481e-06  5.74992e-06  9.85877e-06  1.57375e-05  2.27146e-05
  2.87716e-05  3.13157e-05  3.03891e-05  3.21391e-05  4.59964e-05  7.52783e-05
  1.12405e-04  1.44788e-04  1.68018e-04  1.77260e-04  1.36076e-04  5.55228e-05
  1.70840e-05  2.68217e-05  3.77059e-05  3.48309e-05  3.07652e-05  3.14451e-05
  3.11850e-05  3.22240e-05  5.13451e-05  1.07843e-04  2.07997e-04  3.32136e-04
  4.32179e-04  4.61812e-04  4.32413e-04  3.94369e-04  3.50085e-04  2.80528e-04
  2.09195e-04  2.05038e-04  3.53069e-04  7.07130e-04  1.25104e-03  1.69701e-03
  1.41524e-03  1.18076e-03  1.10747e-03  8.49330e-04  5.47396e-04  3.19840e-04
  0.00000e+00  0.00000e+00  0.00000e+00  0.00000e+00  0.00000e+00  0.00000e+00
  0.00000e+00  0.00000e+00  0.00000e+00  0.00000e+00  0.00000e+00  0.00000e+00
  0.00000e+00  0.00000e+00  0.00000e+00  0.00000e+00  8.87826e-18  1.21631e-16
  6.89427e-16  4.47100e-15  2.76758e-14  1.61770e-13  9.24787e-13  5.03334e-12
  2.56019e-11  1.18664e-10  4.91511e-10  1.79010e-09  5.68218e-09  1.56979e-08
  3.79785e-08  8.14896e-08  1.58301e-07  2.87052e-07  5.05084e-07  8.93365e-07
  1.61356e-06  2.94653e-06  5.29721e-06  9.09379e-06  1.44970e-05  2.09569e-05
  2.70933e-05  3.21270e-05  3.94958e-05  5.75729e-05  8.83671e-05  1.16843e-04
  1.26676e-04  1.20594e-04  1.14717e-04  1.12051e-04  8.96992e-05  4.72627e-05
  2.16882e-05  2.20625e-05  2.70878e-05  3.15104e-05  4.59591e-05  6.09916e-05
  5.60588e-05  3.99366e-05  4.38672e-05  9.10032e-05  1.82832e-04  2.96577e-04
  3.90920e-04  4.29798e-04  4.12630e-04  3.67496e-04  3.11026e-04  2.45080e-04
  1.92140e-04  2.11440e-04  3.69071e-04  6.51345e-04  1.00181e-03  1.55861e-03
  1.53682e-03  1.21682e-03  1.08002e-03  8.27813e-04  5.38536e-04  3.17327e-04
  0.00000e+00  0.00000e+00  0.00000e+00  0.00000e+00  0.00000e+00  0.00000e+00
  0.00000e+00  0.00000e+00  0.00000e+00  0.00000e+00  0.00000e+00  0.00000e+00
  0.00000e+00  0.00000e+00  0.00000e+00  0.00000e+00  1.05773e-17  1.38437e-16
  5.71523e-16  4.83422e-15  2.97311e-14  1.71987e-13  9.90045e-13  5.39151e-12
  2.73596e-11  1.25992e-10  5.16437e-10  1.85514e-09  5.79230e-09  1.57066e-08
  3.71940e-08  7.78894e-08  1.47559e-07  2.62214e-07  4.57319e-07  8.13262e-07
  1.49304e-06  2.78532e-06  5.12395e-06  9.02238e-06  1.48499e-05  2.24575e-05
  3.10008e-05  4.01494e-05  5.41213e-05  8.34730e-05  1.28692e-04  1.61720e-04
  1.58201e-04  1.31190e-04  1.05934e-04  9.10614e-05  7.97353e-05  6.66030e-05
  5.45222e-05  4.50677e-05  3.76590e-05  4.69204e-05  9.02131e-05  1.32194e-04
  1.20195e-04  7.40573e-05  5.35171e-05  9.14559e-05  1.84203e-04  3.01100e-04
  3.95393e-04  4.28658e-04  3.99626e-04  3.40056e-04  2.77063e-04  2.18148e-04
  1.79025e-04  2.04840e-04  3.35644e-04  5.21136e-04  6.89534e-04  9.60981e-04
  1.00908e-03  9.11659e-04  8.56870e-04  6.88332e-04  4.68367e-04  2.86392e-04
  0.00000e+00  0.00000e+00  0.00000e+00  0.00000e+00  0.00000e+00  0.00000e+00
  0.00000e+00  0.00000e+00  0.00000e+00  0.00000e+00  0.00000e+00  0.00000e+00
  0.00000e+00  0.00000e+00  0.00000e+00  0.00000e+00  1.18472e-17  1.43515e-16
  6.27503e-16  5.03587e-15  3.08376e-14  1.79445e-13  1.03474e-12  5.65841e-12
  2.86184e-11  1.31119e-10  5.32985e-10  1.89218e-09  5.82074e-09  1.55016e-08
  3.59284e-08  7.34176e-08  1.35720e-07  2.36833e-07  4.11061e-07  7.39004e-07
  1.38785e-06  2.66494e-06  5.06543e-06  9.26661e-06  1.59982e-05  2.57026e-05
  3.79210e-05  5.08808e-05  6.38432e-05  8.40724e-05  1.20431e-04  1.53164e-04
  1.53711e-04  1.35672e-04  1.35714e-04  1.75931e-04  2.33375e-04  2.43518e-04
  1.87426e-04  1.13058e-04  6.07785e-05  5.87693e-05  1.26656e-04  1.99517e-04
  1.84673e-04  1.11876e-04  7.26446e-05  1.11900e-04  2.22736e-04  3.64571e-04
  4.74244e-04  4.99270e-04  4.46178e-04  3.67174e-04  2.94577e-04  2.31496e-04
  1.84381e-04  1.88131e-04  2.77882e-04  4.27309e-04  5.67623e-04  6.56217e-04
  6.47693e-04  6.35849e-04  6.22438e-04  5.24953e-04  3.78297e-04  2.43717e-04
  0.00000e+00  0.00000e+00  0.00000e+00  0.00000e+00  0.00000e+00  0.00000e+00
  0.00000e+00  0.00000e+00  0.00000e+00  0.00000e+00  0.00000e+00  0.00000e+00
  0.00000e+00  0.00000e+00  0.00000e+00  0.00000e+00  1.24541e-17  1.50619e-16
  6.84461e-16  5.08491e-15  3.00697e-14  1.82007e-13  1.05813e-12  5.77613e-12
  2.91971e-11  1.33430e-10  5.39835e-10  1.90104e-09  5.77945e-09  1.51456e-08
  3.43816e-08  6.85418e-08  1.23555e-07  2.11515e-07  3.64971e-07  6.62631e-07
  1.27182e-06  2.51283e-06  4.93703e-06  9.38854e-06  1.69897e-05  2.88922e-05
  4.53043e-05  6.30658e-05  7.38661e-05  7.35853e-05  7.71372e-05  9.26344e-05
  1.02826e-04  1.14903e-04  1.86895e-04  4.00073e-04  6.85102e-04  7.35055e-04
  4.97972e-04  2.41924e-04  9.74483e-05  6.37332e-05  1.29808e-04  2.10785e-04
  1.98596e-04  1.24488e-04  9.13169e-05  1.52832e-04  3.06634e-04  5.06359e-04
  6.61276e-04  6.89349e-04  6.26318e-04  5.44104e-04  4.28687e-04  3.17172e-04
  2.30612e-04  1.83820e-04  2.11876e-04  3.02430e-04  3.94830e-04  4.42397e-04
  4.55547e-04  4.71476e-04  4.66698e-04  4.05465e-04  3.06492e-04  2.07457e-04
  0.00000e+00  0.00000e+00  0.00000e+00  0.00000e+00  0.00000e+00  0.00000e+00
  0.00000e+00  0.00000e+00  0.00000e+00  0.00000e+00  0.00000e+00  0.00000e+00
  0.00000e+00  0.00000e+00  0.00000e+00  0.00000e+00  1.22847e-17  2.04143e-16
  7.16759e-16  4.48213e-15  2.98918e-14  1.79757e-13  1.05488e-12  5.74004e-12
  2.91003e-11  1.32955e-10  5.37499e-10  1.88608e-09  5.68992e-09  1.47180e-08
  3.27746e-08  6.37425e-08  1.11820e-07  1.86982e-07  3.18643e-07  5.79720e-07
  1.12858e-06  2.27857e-06  4.59511e-06  9.00218e-06  1.68500e-05  2.97699e-05
  4.86686e-05  7.05445e-05  8.41567e-05  7.67186e-05  5.77036e-05  5.11471e-05
  5.85903e-05  8.21310e-05  2.00895e-04  6.58263e-04  1.43695e-03  1.58801e-03
  9.46485e-04  3.82903e-04  1.32800e-04  6.77013e-05  1.05621e-04  1.61405e-04
  1.53087e-04  1.06280e-04  1.06845e-04  2.11361e-04  4.32532e-04  7.29127e-04
  9.73374e-04  1.03566e-03  1.06981e-03  1.08637e-03  7.63762e-04  4.85877e-04
  3.32696e-04  2.14834e-04  1.73676e-04  2.09834e-04  2.73280e-04  3.27798e-04
  3.70818e-04  4.00931e-04  3.97578e-04  3.48644e-04  2.70043e-04  1.88364e-04
  0.00000e+00  0.00000e+00  0.00000e+00  0.00000e+00  0.00000e+00  0.00000e+00
  0.00000e+00  0.00000e+00  0.00000e+00  0.00000e+00  0.00000e+00  0.00000e+00
  0.00000e+00  0.00000e+00  0.00000e+00  0.00000e+00  1.13725e-17  2.10239e-16
  6.97577e-16  4.51988e-15  2.83251e-14  1.74335e-13  1.02490e-12  5.59655e-12
  2.84688e-11  1.30478e-10  5.28779e-10  1.85620e-09  5.58068e-09  1.42976e-08
  3.13134e-08  5.94744e-08  1.01319e-07  1.64397e-07  2.73636e-07  4.92375e-07
  9.60134e-07  1.95868e-06  4.00803e-06  7.97425e-06  1.51372e-05  2.70535e-05
  4.46780e-05  6.57463e-05  8.12661e-05  7.96623e-05  6.45975e-05  5.72087e-05
  6.92158e-05  9.71296e-05  1.70665e-04  5.81833e-04  1.63639e-03  1.93671e-03
  1.05249e-03  3.83292e-04  1.35832e-04  6.98564e-05  7.60391e-05  9.60386e-05
  9.03243e-05  7.89458e-05  1.21807e-04  2.73847e-04  5.67011e-04  9.75026e-04
  1.32571e-03  1.39853e-03  1.63860e-03  1.93988e-03  1.16353e-03  6.87758e-04
  4.79348e-04  2.73574e-04  1.76616e-04  1.94226e-04  2.62335e-04  3.32975e-04
  3.89114e-04  4.18679e-04  4.06609e-04  3.51300e-04  2.70919e-04  1.89465e-04
  0.00000e+00  0.00000e+00  0.00000e+00  0.00000e+00  0.00000e+00  0.00000e+00
  0.00000e+00  0.00000e+00  0.00000e+00  0.00000e+00  0.00000e+00  0.00000e+00
  0.00000e+00  0.00000e+00  0.00000e+00  0.00000e+00  9.89587e-18  2.13581e-16
  7.15289e-16  4.14483e-15  2.72158e-14  1.69617e-13  9.85928e-13  5.41684e-12
  2.76039e-11  1.27130e-10  5.17559e-10  1.82323e-09  5.47921e-09  1.39565e-08
  3.01755e-08  5.61159e-08  9.28115e-08  1.45255e-07  2.33281e-07  4.08764e-07
  7.86524e-07  1.59965e-06  3.27759e-06  6.51967e-06  1.22998e-05  2.16684e-05
  3.50528e-05  5.07235e-05  6.34094e-05  6.74278e-05  6.64529e-05  7.77010e-05
  1.24579e-04  2.33661e-04  4.16606e-04  6.47729e-04  9.12296e-04  8.37812e-04
  4.42096e-04  2.03775e-04  1.07513e-04  6.72141e-05  5.32822e-05  4.90260e-05
  4.55423e-05  5.96632e-05  1.32427e-04  3.13857e-04  6.46057e-04  1.11056e-03
  1.48545e-03  1.39071e-03  1.50439e-03  2.13604e-03  1.39310e-03  9.22935e-04
  6.10028e-04  3.12143e-04  2.03682e-04  2.55321e-04  3.59980e-04  4.43912e-04
  4.92053e-04  5.06256e-04  4.76445e-04  4.01567e-04  3.03228e-04  2.08424e-04
  0.00000e+00  0.00000e+00  0.00000e+00  0.00000e+00  0.00000e+00  0.00000e+00
  0.00000e+00  0.00000e+00  0.00000e+00  0.00000e+00  0.00000e+00  0.00000e+00
  0.00000e+00  0.00000e+00  0.00000e+00  0.00000e+00  8.08615e-18  2.36718e-16
  7.31601e-16  4.15594e-15  2.57040e-14  1.64189e-13  9.53964e-13  5.25579e-12
  2.68471e-11  1.24292e-10  5.08521e-10  1.79798e-09  5.41091e-09  1.37384e-08
  2.94535e-08  5.39030e-08  8.68485e-08  1.30952e-07  2.01378e-07  3.39384e-07
  6.35707e-07  1.27266e-06  2.57857e-06  5.05699e-06  9.31957e-06  1.58361e-05
  2.44363e-05  3.37195e-05  4.12423e-05  4.61217e-05  5.41002e-05  8.20783e-05
  1.66085e-04  3.87836e-04  8.90669e-04  1.59669e-03  1.56909e-03  6.36505e-04
  1.64276e-04  1.08734e-04  8.81378e-05  5.94724e-05  3.64833e-05  2.32808e-05
  2.24820e-05  4.78222e-05  1.29397e-04  3.09041e-04  6.22900e-04  1.04406e-03
  1.34585e-03  1.17104e-03  1.23274e-03  2.09732e-03  1.70694e-03  1.06808e-03
  5.98412e-04  2.92406e-04  2.47259e-04  3.88656e-04  5.58110e-04  6.40139e-04
  6.42166e-04  6.22692e-04  5.75740e-04  4.79190e-04  3.54993e-04  2.38691e-04
  0.00000e+00  0.00000e+00  0.00000e+00  0.00000e+00  0.00000e+00  0.00000e+00
  0.00000e+00  0.00000e+00  0.00000e+00  0.00000e+00  0.00000e+00  0.00000e+00
  0.00000e+00  0.00000e+00  0.00000e+00  0.00000e+00  2.22551e-17  2.33542e-16
  7.46999e-16  4.09754e-15  2.62493e-14  1.61759e-13  9.34496e-13  5.16384e-12
  2.64867e-11  1.22920e-10  5.04293e-10  1.78690e-09  5.38185e-09  1.36521e-08
  2.91452e-08  5.28424e-08  8.35923e-08  1.22266e-07  1.80601e-07  2.92267e-07
  5.30203e-07  1.03786e-06  2.06502e-06  3.96341e-06  7.07059e-06  1.14337e-05
  1.64551e-05  2.08439e-05  2.35988e-05  2.63164e-05  3.57808e-05  6.67584e-05
  1.51738e-04  3.67452e-04  8.46920e-04  1.53822e-03  1.67511e-03  9.16753e-04
  3.16499e-04  1.36371e-04  8.14484e-05  4.76588e-05  2.59634e-05  1.60426e-05
  1.75859e-05  4.06039e-05  1.10580e-04  2.61327e-04  5.15169e-04  8.37682e-04
  1.06789e-03  1.03623e-03  1.15657e-03  1.60551e-03  1.35829e-03  8.38650e-04
  4.50348e-04  2.56459e-04  3.25985e-04  5.95324e-04  8.71299e-04  9.49227e-04
  8.30516e-04  7.26636e-04  6.64882e-04  5.56061e-04  4.08393e-04  2.70043e-04
  0.00000e+00  0.00000e+00  0.00000e+00  0.00000e+00  0.00000e+00  0.00000e+00
  0.00000e+00  0.00000e+00  0.00000e+00  0.00000e+00  0.00000e+00  0.00000e+00
  0.00000e+00  0.00000e+00  0.00000e+00  0.00000e+00  2.27587e-17  2.04404e-16
  7.44612e-16  4.10318e-15  2.64322e-14  1.58334e-13  9.33379e-13  5.15684e-12
  2.65362e-11  1.23180e-10  5.05007e-10  1.78813e-09  5.38183e-09  1.36454e-08
  2.91169e-08  5.26633e-08  8.26620e-08  1.18907e-07  1.71289e-07  2.69762e-07
  4.78332e-07  9.21151e-07  1.81067e-06  3.43062e-06  6.00160e-06  9.38846e-06
  1.27604e-05  1.46738e-05  1.44424e-05  1.47620e-05  2.26184e-05  4.75207e-05
  1.05948e-04  2.33353e-04  4.73237e-04  7.69741e-04  8.44396e-04  5.73003e-04
  2.78291e-04  1.32451e-04  6.90126e-05  3.93288e-05  3.46036e-05  4.19335e-05
  4.42288e-05  4.86623e-05  8.76435e-05  1.94350e-04  3.80167e-04  6.11160e-04
  7.91670e-04  8.43001e-04  8.74837e-04  9.29088e-04  7.90251e-04  5.39561e-04
  3.26538e-04  2.58356e-04  4.26263e-04  8.09336e-04  1.23708e-03  1.38377e-03
  1.09072e-03  8.15868e-04  7.18788e-04  6.04796e-04  4.43537e-04  2.90811e-04
  0.00000e+00  0.00000e+00  0.00000e+00  0.00000e+00  0.00000e+00  0.00000e+00
  0.00000e+00  0.00000e+00  0.00000e+00  0.00000e+00  0.00000e+00  0.00000e+00
  0.00000e+00  0.00000e+00  0.00000e+00  0.00000e+00  1.19386e-17  1.88839e-16
  5.58856e-16  4.11130e-15  2.68213e-14  1.60276e-13  9.37485e-13  5.21534e-12
  2.68485e-11  1.24331e-10  5.07903e-10  1.79121e-09  5.37414e-09  1.36183e-08
  2.91095e-08  5.28170e-08  8.30835e-08  1.19361e-07  1.71078e-07  2.67735e-07
  4.72644e-07  9.10061e-07  1.79901e-06  3.44981e-06  6.15347e-06  9.90228e-06
  1.39455e-05  1.65009e-05  1.60104e-05  1.53829e-05  2.28649e-05  4.16698e-05
  7.09395e-05  1.21414e-04  2.04933e-04  2.97587e-04  3.28384e-04  2.66317e-04
  1.74364e-04  1.04377e-04  5.90446e-05  4.88025e-05  9.06606e-05  1.45428e-04
  1.45643e-04  1.01296e-04  8.17301e-05  1.34738e-04  2.63460e-04  4.32045e-04
  5.75466e-04  6.39886e-04  6.35746e-04  5.92343e-04  5.00993e-04  3.75857e-04
  2.70440e-04  2.74967e-04  4.69687e-04  8.47153e-04  1.29709e-03  1.51860e-03
  1.20994e-03  8.57494e-04  7.27917e-04  6.08639e-04  4.46203e-04  2.92449e-04
  0.00000e+00  0.00000e+00  0.00000e+00  0.00000e+00  0.00000e+00  0.00000e+00
  0.00000e+00  0.00000e+00  0.00000e+00  0.00000e+00  0.00000e+00  0.00000e+00
  0.00000e+00  0.00000e+00  0.00000e+00  0.00000e+00  1.40817e-17  1.93833e-16
  5.58462e-16  4.03768e-15  2.70029e-14  1.61509e-13  9.45755e-13  5.24753e-12
  2.70310e-11  1.24807e-10  5.06880e-10  1.77692e-09  5.30711e-09  1.34289e-08
  2.87809e-08  5.25504e-08  8.34202e-08  1.21071e-07  1.75274e-07  2.76809e-07
  4.93051e-07  9.60939e-07  1.93756e-06  3.83793e-06  7.21094e-06  1.25880e-05
  2.00094e-05  2.78681e-05  3.22290e-05  3.28610e-05  4.09059e-05  5.63256e-05
  6.17249e-05  6.29420e-05  7.81609e-05  1.07429e-04  1.32285e-04  1.37008e-04
  1.23174e-04  9.58405e-05  6.38650e-05  8.11732e-05  2.19786e-04  3.86769e-04
  3.82576e-04  2.33151e-04  1.10791e-04  9.82758e-05  1.83714e-04  3.18059e-04
  4.41963e-04  5.08907e-04  5.09461e-04  4.64492e-04  3.93956e-04  3.10941e-04
  2.47963e-04  2.68806e-04  4.23227e-04  6.85611e-04  9.71147e-04  1.13062e-03
  9.93794e-04  7.90039e-04  6.82541e-04  5.65211e-04  4.14789e-04  2.73937e-04
  0.00000e+00  0.00000e+00  0.00000e+00  0.00000e+00  0.00000e+00  0.00000e+00
  0.00000e+00  0.00000e+00  0.00000e+00  0.00000e+00  0.00000e+00  0.00000e+00
  0.00000e+00  0.00000e+00  0.00000e+00  0.00000e+00  1.55983e-17  1.93176e-16
  5.94748e-16  3.81996e-15  2.67025e-14  1.58820e-13  9.35223e-13  5.18797e-12
  2.66290e-11  1.22595e-10  4.95180e-10  1.72515e-09  5.12512e-09  1.29406e-08
  2.77923e-08  5.11069e-08  8.21018e-08  1.21022e-07  1.78074e-07  2.85030e-07
  5.13054e-07  1.01236e-06  2.08313e-06  4.26988e-06  8.47902e-06  1.61327e-05
  2.91180e-05  4.82050e-05  6.81110e-05  7.81912e-05  8.44456e-05  9.17481e-05
  7.43764e-05  4.23481e-05  2.79492e-05  4.16640e-05  7.35262e-05  1.05735e-04
  1.23524e-04  1.14332e-04  8.13017e-05  1.18845e-04  3.87899e-04  7.38454e-04
  7.40629e-04  4.31143e-04  1.68146e-04  8.52559e-05  1.42551e-04  2.67255e-04
  3.92693e-04  4.71156e-04  4.87512e-04  4.54888e-04  3.91774e-04  3.13096e-04
  2.47894e-04  2.45608e-04  3.38601e-04  4.98421e-04  6.55592e-04  7.44927e-04
  7.26399e-04  6.61461e-04  5.91427e-04  4.88636e-04  3.61247e-04  2.42347e-04
  0.00000e+00  0.00000e+00  0.00000e+00  0.00000e+00  0.00000e+00  0.00000e+00
  0.00000e+00  0.00000e+00  0.00000e+00  0.00000e+00  0.00000e+00  0.00000e+00
  0.00000e+00  0.00000e+00  0.00000e+00  0.00000e+00  1.62203e-17  1.85805e-16
  5.05330e-16  3.58384e-15  2.55981e-14  1.50816e-13  8.88728e-13  4.94394e-12
  2.52985e-11  1.16089e-10  4.67331e-10  1.61982e-09  4.78984e-09  1.20606e-08
  2.59309e-08  4.79598e-08  7.79364e-08  1.16733e-07  1.74494e-07  2.81998e-07
  5.09088e-07  1.00702e-06  2.09154e-06  4.37940e-06  9.03011e-06  1.82347e-05
  3.59578e-05  6.74849e-05  1.12395e-04  1.51443e-04  1.64358e-04  1.51133e-04
  1.03134e-04  4.60792e-05  1.86974e-05  3.45187e-05  8.06926e-05  1.28197e-04
  1.54403e-04  1.43543e-04  9.95378e-05  1.50517e-04  5.18705e-04  1.01436e-03
  1.02473e-03  5.82055e-04  2.11408e-04  8.42777e-05  1.35777e-04  2.74095e-04
  4.22591e-04  5.27875e-04  5.70969e-04  5.54503e-04  4.85238e-04  3.81725e-04
  2.80697e-04  2.30680e-04  2.60830e-04  3.51055e-04  4.49166e-04  5.15160e-04
  5.38511e-04  5.28764e-04  4.85851e-04  4.05667e-04  3.04918e-04  2.09037e-04
  0.00000e+00  0.00000e+00  0.00000e+00  0.00000e+00  0.00000e+00  0.00000e+00
  0.00000e+00  0.00000e+00  0.00000e+00  0.00000e+00  0.00000e+00  0.00000e+00
  0.00000e+00  0.00000e+00  0.00000e+00  0.00000e+00  1.58352e-17  1.45390e-16
  4.56101e-16  3.20606e-15  2.32378e-14  1.36090e-13  8.03138e-13  4.46981e-12
  2.28234e-11  1.04850e-10  4.21181e-10  1.45655e-09  4.29454e-09  1.07895e-08
  2.31912e-08  4.30621e-08  7.06355e-08  1.07302e-07  1.62491e-07  2.63415e-07
  4.71263e-07  9.19273e-07  1.89083e-06  3.95747e-06  8.24245e-06  1.69980e-05
  3.47098e-05  6.89150e-05  1.25541e-04  1.90949e-04  2.24338e-04  1.98052e-04
  1.28526e-04  6.15117e-05  3.49890e-05  7.14809e-05  1.49747e-04  2.02436e-04
  2.02424e-04  1.61192e-04  1.03384e-04  1.73859e-04  5.73708e-04  1.04478e-03
  1.00592e-03  5.58247e-04  1.99213e-04  8.57222e-05  1.58864e-04  3.31113e-04
  5.21776e-04  6.73639e-04  7.71321e-04  7.87497e-04  6.87794e-04  5.19318e-04
  3.52064e-04  2.39468e-04  2.09559e-04  2.46407e-04  3.08899e-04  3.66850e-04
  4.08603e-04  4.24848e-04  4.03689e-04  3.44508e-04  2.64226e-04  1.84740e-04
  0.00000e+00  0.00000e+00  0.00000e+00  0.00000e+00  0.00000e+00  0.00000e+00
  0.00000e+00  0.00000e+00  0.00000e+00  0.00000e+00  0.00000e+00  0.00000e+00
  0.00000e+00  0.00000e+00  0.00000e+00  0.00000e+00  1.45129e-17  1.33766e-16
  5.15694e-16  2.68090e-15  1.92668e-14  1.15872e-13  6.82868e-13  3.81344e-12
  1.94785e-11  8.95073e-11  3.60174e-10  1.24655e-09  3.67571e-09  9.22771e-09
  1.98286e-08  3.69098e-08  6.10286e-08  9.40166e-08  1.44268e-07  2.33842e-07
  4.09968e-07  7.72681e-07  1.53243e-06  3.11075e-06  6.32489e-06  1.27810e-05
  2.56476e-05  5.04393e-05  9.28228e-05  1.47075e-04  1.83085e-04  1.70753e-04
  1.22301e-04  7.44450e-05  6.80275e-05  1.56090e-04  3.02258e-04  3.39752e-04
  2.57477e-04  1.58476e-04  8.89349e-05  1.52674e-04  4.54749e-04  7.55062e-04
  6.92313e-04  3.82492e-04  1.43009e-04  9.12823e-05  2.03995e-04  4.19681e-04
  6.60921e-04  8.75563e-04  1.08008e-03  1.17028e-03  9.90221e-04  6.96951e-04
  4.39586e-04  2.63947e-04  1.89645e-04  1.95925e-04  2.41144e-04  2.97662e-04
  3.51901e-04  3.85114e-04  3.77245e-04  3.26630e-04  2.52103e-04  1.76767e-04
  0.00000e+00  0.00000e+00  0.00000e+00  0.00000e+00  0.00000e+00  0.00000e+00
  0.00000e+00  0.00000e+00  0.00000e+00  0.00000e+00  0.00000e+00  0.00000e+00
  0.00000e+00  0.00000e+00  0.00000e+00  0.00000e+00  1.24888e-17  1.20751e-16
  4.02239e-16  2.06836e-15  1.55644e-14  9.42438e-14  5.48455e-13  3.06102e-12
  1.56691e-11  7.21663e-11  2.91676e-10  1.01430e-09  3.00341e-09  7.55911e-09
  1.62751e-08  3.04253e-08  5.08815e-08  8.00396e-08  1.25716e-07  2.05459e-07
  3.52702e-07  6.32147e-07  1.17150e-06  2.21191e-06  4.18757e-06  7.88510e-06
  1.47690e-05  2.73590e-05  4.85033e-05  7.68882e-05  1.01046e-04  1.06942e-04
  9.57424e-05  8.35193e-05  1.10462e-04  2.55882e-04  4.58303e-04  4.42047e-04
  2.62581e-04  1.30211e-04  6.79538e-05  9.81270e-05  2.44602e-04  3.78467e-04
  3.43910e-04  1.96169e-04  8.87464e-05  1.04220e-04  2.52567e-04  5.00775e-04
  7.77916e-04  1.04354e-03  1.37736e-03  1.57029e-03  1.26684e-03  8.20923e-04
  4.84937e-04  2.73352e-04  1.91383e-04  2.07795e-04  2.68282e-04  3.37366e-04
  4.01232e-04  4.40855e-04  4.29788e-04  3.65757e-04  2.75520e-04  1.88408e-04
  0.00000e+00  0.00000e+00  0.00000e+00  0.00000e+00  0.00000e+00  0.00000e+00
  0.00000e+00  0.00000e+00  0.00000e+00  0.00000e+00  0.00000e+00  0.00000e+00
  0.00000e+00  0.00000e+00  0.00000e+00  0.00000e+00  1.07687e-17  1.02174e-16
  2.81237e-16  1.61843e-15  1.18336e-14  7.21355e-14  4.21533e-13  2.33543e-12
  1.19673e-11  5.53082e-11  2.25369e-10  7.91043e-10  2.36400e-09  6.00014e-09
  1.30259e-08  2.46598e-08  4.22433e-08  6.91813e-08  1.14027e-07  1.92889e-07
  3.31884e-07  5.73458e-07  9.88094e-07  1.68574e-06  2.82043e-06  4.60401e-06
  7.39638e-06  1.19492e-05  1.95723e-05  3.12669e-05  4.57141e-05  5.96814e-05
  7.20844e-05  8.81116e-05  1.34807e-04  2.66402e-04  4.05123e-04  3.31864e-04
  1.64015e-04  7.92736e-05  5.04360e-05  5.70255e-05  1.03056e-04  1.46082e-04
  1.34060e-04  8.37103e-05  5.98666e-05  1.16992e-04  2.78226e-04  5.27161e-04
  7.99895e-04  1.05867e-03  1.40191e-03  1.60487e-03  1.25970e-03  7.76947e-04
  4.37251e-04  2.44924e-04  2.07426e-04  2.93774e-04  4.31840e-04  5.45756e-04
  6.00991e-04  6.16844e-04  5.75302e-04  4.67394e-04  3.34874e-04  2.18488e-04
  0.00000e+00  0.00000e+00  0.00000e+00  0.00000e+00  0.00000e+00  0.00000e+00
  0.00000e+00  0.00000e+00  0.00000e+00  0.00000e+00  0.00000e+00  0.00000e+00
  0.00000e+00  0.00000e+00  0.00000e+00  0.00000e+00  8.52495e-18  6.97763e-17
  2.20127e-16  1.42863e-15  9.12844e-15  5.47706e-14  3.15407e-13  1.74181e-12
  8.91549e-12  4.13659e-11  1.70033e-10  6.04677e-10  1.83447e-09  4.73365e-09
  1.04823e-08  2.04309e-08  3.66878e-08  6.43311e-08  1.14482e-07  2.06529e-07
  3.70035e-07  6.48904e-07  1.10630e-06  1.82025e-06  2.85343e-06  4.18969e-06
  5.68883e-06  7.23040e-06  9.24228e-06  1.32644e-05  2.14671e-05  3.50743e-05
  5.36097e-05  7.71858e-05  1.14683e-04  1.79079e-04  2.17130e-04  1.50132e-04
  6.86957e-05  4.58175e-05  4.23899e-05  3.84489e-05  4.20938e-05  4.95534e-05
  4.66318e-05  3.68428e-05  4.86737e-05  1.17817e-04  2.65883e-04  4.80477e-04
  7.04430e-04  8.90368e-04  1.08225e-03  1.16403e-03  9.20774e-04  5.78649e-04
  3.25286e-04  2.03421e-04  2.58271e-04  4.94849e-04  8.41073e-04  1.07709e-03
  1.02039e-03  9.14611e-04  8.04469e-04  6.19877e-04  4.19530e-04  2.59773e-04
  0.00000e+00  0.00000e+00  0.00000e+00  0.00000e+00  0.00000e+00  0.00000e+00
  0.00000e+00  0.00000e+00  0.00000e+00  0.00000e+00  0.00000e+00  0.00000e+00
  0.00000e+00  0.00000e+00  0.00000e+00  0.00000e+00  7.82806e-19  5.55331e-17
  1.75531e-16  1.13601e-15  7.42688e-15  4.24918e-14  2.43812e-13  1.33708e-12
  6.80621e-12  3.16413e-11  1.30950e-10  4.72007e-10  1.45919e-09  3.85959e-09
  8.83838e-09  1.80761e-08  3.47473e-08  6.62283e-08  1.28000e-07  2.47510e-07
  4.69331e-07  8.65384e-07  1.55013e-06  2.69089e-06  4.48552e-06  7.05152e-06
  1.01737e-05  1.30444e-05  1.46354e-05  1.52402e-05  1.75887e-05  2.48790e-05
  3.76236e-05  5.42698e-05  7.59403e-05  1.03606e-04  1.15325e-04  8.85054e-05
  5.85564e-05  5.10909e-05  4.64161e-05  3.40590e-05  2.39459e-05  2.25244e-05
  2.35236e-05  2.48222e-05  4.29594e-05  1.04490e-04  2.25054e-04  3.90128e-04
  5.49234e-04  6.51788e-04  7.00439e-04  6.81151e-04  5.50151e-04  3.72569e-04
  2.30513e-04  1.97091e-04  3.70353e-04  8.39381e-04  1.59039e-03  2.08453e-03
  1.67054e-03  1.26567e-03  1.05545e-03  7.78054e-04  5.02081e-04  2.97984e-04
  0.00000e+00  0.00000e+00  0.00000e+00  0.00000e+00  0.00000e+00  0.00000e+00
  0.00000e+00  0.00000e+00  0.00000e+00  0.00000e+00  0.00000e+00  0.00000e+00
  0.00000e+00  0.00000e+00  0.00000e+00  0.00000e+00  1.05296e-18  4.48052e-17
  1.65086e-16  9.98945e-16  6.49243e-15  3.64686e-14  2.06732e-13  1.12478e-12
  5.67311e-12  2.62731e-11  1.08818e-10  3.95146e-10  1.24168e-09  3.37393e-09
  8.04219e-09  1.73844e-08  3.57840e-08  7.31987e-08  1.50484e-07  3.06340e-07
  6.08830e-07  1.17889e-06  2.23324e-06  4.14646e-06  7.50117e-06  1.29906e-05
  2.08454e-05  2.95563e-05  3.51435e-05  3.41158e-05  2.86385e-05  2.50070e-05
  2.69602e-05  3.51115e-05  5.10837e-05  7.53016e-05  9.57829e-05  9.70159e-05
  8.63801e-05  7.59638e-05  6.12108e-05  4.08529e-05  2.84178e-05  3.10318e-05
  3.53521e-05  3.28925e-05  4.09050e-05  8.64045e-05  1.80749e-04  3.05974e-04
  4.17383e-04  4.71416e-04  4.63108e-04  4.14380e-04  3.38787e-04  2.51969e-04
  1.88901e-04  2.22666e-04  4.71829e-04  1.08117e-03  2.12258e-03  2.87251e-03
  2.17397e-03  1.50157e-03  1.20475e-03  8.63867e-04  5.43492e-04  3.15827e-04
  0.00000e+00  0.00000e+00  0.00000e+00  0.00000e+00  0.00000e+00  0.00000e+00
  0.00000e+00  0.00000e+00  0.00000e+00  0.00000e+00  0.00000e+00  0.00000e+00
  0.00000e+00  0.00000e+00  0.00000e+00  0.00000e+00  1.31818e-18  3.83540e-17
  1.69969e-16  1.00262e-15  6.38869e-15  3.49216e-14  1.95989e-13  1.05915e-12
  5.29789e-12  2.43150e-11  1.00054e-10  3.62698e-10  1.14854e-09  3.18314e-09
  7.84477e-09  1.77304e-08  3.83129e-08  8.18472e-08  1.74251e-07  3.65696e-07
  7.49790e-07  1.50386e-06  2.97063e-06  5.80458e-06  1.11745e-05  2.08184e-05
  3.61868e-05  5.54248e-05  6.97047e-05  6.79171e-05  5.13605e-05  3.34374e-05
  2.40252e-05  2.71440e-05  4.50354e-05  7.48628e-05  1.03443e-04  1.17110e-04
  1.17071e-04  1.08788e-04  8.87909e-05  6.08424e-05  4.92773e-05  6.45462e-05
  7.47130e-05  5.95880e-05  4.76512e-05  7.66595e-05  1.56935e-04  2.66138e-04
  3.60769e-04  4.02035e-04  3.84526e-04  3.33825e-04  2.74178e-04  2.17099e-04
  1.85676e-04  2.36764e-04  4.54706e-04  9.26733e-04  1.71931e-03  2.36302e-03
  1.92748e-03  1.41374e-03  1.13858e-03  8.18824e-04  5.18598e-04  3.03283e-04
  0.00000e+00  0.00000e+00  0.00000e+00  0.00000e+00  0.00000e+00  0.00000e+00
  0.00000e+00  0.00000e+00  0.00000e+00  0.00000e+00  0.00000e+00  0.00000e+00
  0.00000e+00  0.00000e+00  0.00000e+00  0.00000e+00  1.73666e-18  3.65143e-17
  1.83506e-16  1.06654e-15  6.62895e-15  3.51310e-14  2.00134e-13  1.07152e-12
  5.33313e-12  2.42705e-11  9.89600e-11  3.56002e-10  1.12582e-09  3.14695e-09
  7.90255e-09  1.83215e-08  4.05837e-08  8.83677e-08  1.90868e-07  4.06435e-07
  8.48049e-07  1.73761e-06  3.52213e-06  7.10455e-06  1.42273e-05  2.78024e-05
  5.10198e-05  8.25071e-05  1.08075e-04  1.06198e-04  7.75568e-05  4.60332e-05
  2.79187e-05  2.98863e-05  5.37927e-05  9.01010e-05  1.19764e-04  1.35990e-04
  1.47140e-04  1.50892e-04  1.31906e-04  9.31274e-05  7.72336e-05  1.08405e-04
  1.29127e-04  9.90206e-05  6.51960e-05  8.46982e-05  1.69788e-04  2.92366e-04
  4.02312e-04  4.54520e-04  4.39214e-04  3.82698e-04  3.14202e-04  2.49155e-04
  2.08492e-04  2.34367e-04  3.73025e-04  6.46807e-04  1.04561e-03  1.34493e-03
  1.23759e-03  1.05912e-03  8.98582e-04  6.69856e-04  4.39919e-04  2.65442e-04
  0.00000e+00  0.00000e+00  0.00000e+00  0.00000e+00  0.00000e+00  0.00000e+00
  0.00000e+00  0.00000e+00  0.00000e+00  0.00000e+00  0.00000e+00  0.00000e+00
  0.00000e+00  0.00000e+00  0.00000e+00  0.00000e+00  2.31541e-18  2.93412e-17
  1.94019e-16  1.13719e-15  6.60281e-15  3.64397e-14  2.05787e-13  1.09740e-12
  5.44006e-12  2.46391e-11  9.96322e-11  3.55548e-10  1.11821e-09  3.12575e-09
  7.89497e-09  1.84653e-08  4.11835e-08  8.98795e-08  1.94219e-07  4.14638e-07
  8.70430e-07  1.79872e-06  3.68276e-06  7.51655e-06  1.52740e-05  3.04097e-05
  5.71054e-05  9.47508e-05  1.27040e-04  1.26938e-04  9.45425e-05  5.81285e-05
  3.65194e-05  4.11331e-05  7.90158e-05  1.29650e-04  1.49839e-04  1.51740e-04
  1.78237e-04  2.04544e-04  1.85691e-04  1.26366e-04  9.33999e-05  1.31626e-04
  1.64442e-04  1.28944e-04  8.67395e-05  1.14091e-04  2.28635e-04  3.97372e-04
  5.53678e-04  6.29091e-04  6.07018e-04  5.28360e-04  4.32071e-04  3.35569e-04
  2.58916e-04  2.37779e-04  3.01787e-04  4.43850e-04  6.15942e-04  7.29435e-04
  7.41346e-04  7.15367e-04  6.39803e-04  5.00199e-04  3.45555e-04  2.18250e-04
  0.00000e+00  0.00000e+00  0.00000e+00  0.00000e+00  0.00000e+00  0.00000e+00
  0.00000e+00  0.00000e+00  0.00000e+00  0.00000e+00  0.00000e+00  0.00000e+00
[truncated: 4,350,847 more chars]
