# Supplementary material for: In situ observations of an active MoS2 model hydrodesulfurization catalyst
Source: Nat Commun. 2019 Jun 11;10:2546. doi: 10.1038/s41467-019-10526-0 (PMC6560102; doi:10.1038/s41467-019-10526-0)
Supplement: Supplementary file 16 — Supplementary Data 13 [file 41467_2019_10526_MOESM16_ESM.txt]

CUBE FILE
generated from Au37_MSsplit_BB.asc
 113  -13.562324  -17.945463  -32.569608
  55    0.500000    0.000000    0.000000
  78    0.000000    0.500000    0.000000
  89    0.000000    0.000000    0.500000
   6    0.000000    7.189574   11.366225   -7.438638
  42    0.000000    3.865607    5.618632   -5.560057
  42    0.000000   10.492953    5.658708   -5.517478
  42    0.000000   -7.850754    5.590126   -5.529766
  42    0.000000   -1.505601    5.573542   -5.562072
  42    0.000000    1.250423    0.394868   -5.059914
  42    0.000000    7.137590    0.448486   -5.080177
  42    0.000000  -10.542678    0.392372   -5.109608
  42    0.000000   -4.641938    0.377549   -5.016970
  42    0.000000    4.207999   -4.750407   -4.604891
  42    0.000000   10.092519   -4.786645   -4.709500
  42    0.000000   -7.599428   -4.769953   -4.609674
  42    0.000000   -1.689059   -4.799861   -4.507019
  42    0.000000    1.397304   -9.886313   -3.803780
  42    0.000000    7.079384   -9.894569   -4.487608
  42    0.000000  -10.472831   -9.887047   -4.491733
  42    0.000000   -4.778642   -9.893354   -3.803453
  16    0.000000    1.192781    9.190492   -7.178887
  16    0.000000  -10.495247    9.119141   -6.382919
  16    0.000000   -4.562596    8.878410   -5.244237
  16    0.000000    1.211112    4.163332   -2.304496
  16    0.000000    7.156061    4.255092   -2.469645
  16    0.000000  -10.513811    4.050535   -2.261223
  16    0.000000   -4.665929    4.180887   -2.422329
  16    0.000000    1.239388    3.450330   -8.544190
  16    0.000000    7.180521    3.845607   -8.279825
  16    0.000000  -10.542864    3.503521   -8.547137
  16    0.000000   -4.668442    3.641269   -8.276402
  16    0.000000    4.240236   -1.036741   -1.921594
  16    0.000000   10.081455   -1.098407   -1.984069
  16    0.000000   -7.631822   -1.078604   -1.913272
  16    0.000000   -1.689372   -1.043637   -1.871009
  16    0.000000    4.191559   -1.579314   -7.910336
  16    0.000000   10.060370   -1.541522   -7.952636
  16    0.000000   -7.543302   -1.601502   -7.909572
  16    0.000000   -1.705856   -1.661923   -7.846264
  16    0.000000    1.299117   -6.108558   -1.311166
  16    0.000000    7.220331   -6.389627   -1.560791
  16    0.000000  -10.617600   -6.387795   -1.558954
  16    0.000000   -4.683443   -6.118699   -1.317315
  16    0.000000    1.208206   -6.926212   -7.297611
  16    0.000000    7.109824   -6.654312   -7.626608
  16    0.000000  -10.513088   -6.647589   -7.635124
  16    0.000000   -4.588355   -6.940444   -7.298048
  16    0.000000    4.388390  -11.378343   -1.013272
  16    0.000000   10.104060  -13.204839   -3.114116
  16    0.000000   -7.775155  -11.368308   -1.015455
  16    0.000000   -1.689362  -12.041053   -1.037389
  16    0.000000    4.081013  -11.957574   -6.912238
  16    0.000000   10.101390  -12.456896   -6.947741
  16    0.000000   -7.473940  -11.951754   -6.912325
  16    0.000000   -1.687885  -13.276517   -4.756385
  16    0.000000    7.115318    8.980857   -4.941294
   1    0.000000    8.914929   12.478532   -7.161473
   1    0.000000    7.214459   10.466432   -9.303672
   1    0.000000    5.516940   12.568201   -7.228920
   1    0.000000    1.041386    8.617719   -9.678389
  79    0.000000  -10.543409   -9.890321    4.203901
  79    0.000000   -4.645419   -9.890321    4.203901
  79    0.000000    1.252572   -9.890321    4.203901
  79    0.000000    7.150562   -9.890321    4.203901
  79    0.000000   -7.595206   -4.776716    3.743463
  79    0.000000   -1.697216   -4.776716    3.743463
  79    0.000000    4.200775   -4.776716    3.743463
  79    0.000000   10.098765   -4.776716    3.743463
  79    0.000000  -10.543409    0.403319    3.277043
  79    0.000000   -4.645419    0.403319    3.277043
  79    0.000000    1.252572    0.403319    3.277043
  79    0.000000    7.150562    0.403319    3.277043
  79    0.000000   -7.595206    5.610252    2.808202
  79    0.000000   -1.697216    5.610252    2.808202
  79    0.000000    4.200775    5.610252    2.808202
  79    0.000000   10.098765    5.610252    2.808202
  79    0.000000   -7.595206  -15.057178    4.669134
  79    0.000000   -1.697216  -15.057178    4.669134
  79    0.000000    4.200775  -15.057178    4.669134
  79    0.000000   10.098765  -15.057178    4.669134
  79    0.000000  -10.543409   10.777109    2.342968
  79    0.000000   -4.645419   10.777109    2.342968
  79    0.000000    1.252572   10.777109    2.342968
  79    0.000000    7.150562   10.777109    2.342968
  79    0.000000   -7.595206   15.943967    1.877735
  79    0.000000   -1.697216   15.943967    1.877735
  79    0.000000    4.200775   15.943967    1.877735
  79    0.000000   10.098765   15.943967    1.877735
  79    0.000000   -7.594414   -8.168035    8.073940
  79    0.000000   -1.696424   -8.168035    8.073940
  79    0.000000    4.201567   -8.168035    8.073940
  79    0.000000   10.099558   -8.168035    8.073940
  79    0.000000   -4.646211   -3.054430    7.613502
  79    0.000000    1.251780   -3.054430    7.613502
  79    0.000000    7.149770   -3.054430    7.613502
  79    0.000000  -10.544202   -3.054430    7.613502
  79    0.000000   -7.594414    2.125605    7.147082
  79    0.000000   -1.696424    2.125605    7.147082
  79    0.000000    4.201567    2.125605    7.147082
  79    0.000000   10.099558    2.125605    7.147082
  79    0.000000   -4.646211    7.332538    6.678240
  79    0.000000    1.251780    7.332538    6.678240
  79    0.000000    7.149770    7.332538    6.678240
  79    0.000000  -10.544202    7.332538    6.678240
  79    0.000000   -4.646211  -13.334893    8.539173
  79    0.000000    1.251780  -13.334893    8.539173
  79    0.000000    7.149770  -13.334893    8.539173
  79    0.000000  -10.544202  -13.334893    8.539173
  79    0.000000   -7.594414   12.499395    6.213007
  79    0.000000   -1.696424   12.499395    6.213007
  79    0.000000    4.201567   12.499395    6.213007
  79    0.000000   10.099558   12.499395    6.213007
  79    0.000000   -4.646211   17.666253    5.747774
  79    0.000000    1.251780   17.666253    5.747774
  79    0.000000    7.149770   17.666253    5.747774
  79    0.000000  -10.544202   17.666253    5.747774
  0.00000e+00  0.00000e+00  0.00000e+00  0.00000e+00  0.00000e+00  0.00000e+00
  0.00000e+00  0.00000e+00  0.00000e+00  0.00000e+00  0.00000e+00  0.00000e+00
  0.00000e+00  0.00000e+00  0.00000e+00  0.00000e+00  0.00000e+00  0.00000e+00
  0.00000e+00  0.00000e+00  0.00000e+00  0.00000e+00  0.00000e+00  2.55675e-18
  1.42124e-17  7.30412e-17  2.32016e-16  1.23577e-15  6.61747e-15  2.99973e-14
  1.26019e-13  4.91080e-13  1.72724e-12  5.43921e-12  1.51840e-11  3.80858e-11
  8.95860e-11  2.13934e-10  5.54856e-10  1.55353e-09  4.41034e-09  1.19990e-08
  3.03846e-08  7.08977e-08  1.52296e-07  3.02110e-07  5.55593e-07  9.50503e-07
  1.51678e-06  2.26361e-06  3.17053e-06  4.19115e-06  5.27018e-06  6.36302e-06
  7.43943e-06  8.46234e-06  9.35706e-06  1.00006e-05  1.02654e-05  1.01117e-05
  9.67117e-06  9.26238e-06  9.34385e-06  1.04924e-05  1.34936e-05  1.95699e-05
  3.07008e-05  4.99035e-05  8.11721e-05  1.28496e-04  1.93268e-04  2.70395e-04
  3.46284e-04  4.03097e-04  4.25915e-04  4.05263e-04  3.43083e-04  2.59397e-04
  1.79699e-04  1.18235e-04  7.67005e-05  5.08311e-05  3.53760e-05  2.61027e-05
  2.01723e-05  1.59173e-05  1.24956e-05  9.57400e-06  7.07839e-06  0.00000e+00
  0.00000e+00  0.00000e+00  0.00000e+00  0.00000e+00  0.00000e+00  0.00000e+00
  0.00000e+00  0.00000e+00  0.00000e+00  0.00000e+00  0.00000e+00  0.00000e+00
  0.00000e+00  0.00000e+00  0.00000e+00  0.00000e+00  0.00000e+00  0.00000e+00
  0.00000e+00  0.00000e+00  0.00000e+00  0.00000e+00  5.50141e-18  3.25380e-17
  1.05494e-16  6.10589e-16  3.44651e-15  1.71660e-14  7.97487e-14  3.41355e-13
  1.34090e-12  4.72995e-12  1.46856e-11  3.96410e-11  9.32657e-11  1.96053e-10
  3.94691e-10  8.50195e-10  2.11478e-09  5.82239e-09  1.61191e-08  4.21635e-08
  1.01866e-07  2.26614e-07  4.65814e-07  8.88271e-07  1.57491e-06  2.59735e-06
  3.98424e-06  5.69294e-06  7.61531e-06  9.62840e-06  1.16594e-05  1.37015e-05
  1.57466e-05  1.76659e-05  1.91387e-05  1.97465e-05  1.92497e-05  1.78619e-05
  1.62713e-05  1.54191e-05  1.63261e-05  2.02291e-05  2.90634e-05  4.61948e-05
  7.72350e-05  1.30494e-04  2.15811e-04  3.39301e-04  4.92308e-04  6.42467e-04
  7.49642e-04  7.95265e-04  7.60769e-04  6.30383e-04  4.52711e-04  2.95563e-04
  1.84945e-04  1.16052e-04  7.61522e-05  5.38454e-05  4.10861e-05  3.29328e-05
  2.67344e-05  2.13343e-05  1.64329e-05  1.21105e-05  0.00000e+00  0.00000e+00
  0.00000e+00  0.00000e+00  0.00000e+00  0.00000e+00  0.00000e+00  0.00000e+00
  0.00000e+00  0.00000e+00  0.00000e+00  0.00000e+00  0.00000e+00  0.00000e+00
  0.00000e+00  0.00000e+00  0.00000e+00  0.00000e+00  0.00000e+00  0.00000e+00
  0.00000e+00  0.00000e+00  1.95065e-18  1.11376e-17  5.45061e-17  2.37051e-16
  1.52020e-15  8.09839e-15  4.15041e-14  1.95581e-13  8.48113e-13  3.37125e-12
  1.18988e-11  3.66263e-11  9.72160e-11  2.21657e-10  4.40061e-10  7.90814e-10
  1.40792e-09  2.85568e-09  7.04435e-09  1.92477e-08  5.19214e-08  1.31168e-07
  3.06717e-07  6.64962e-07  1.34012e-06  2.50942e-06  4.35105e-06  6.95578e-06
  1.02320e-05  1.39010e-05  1.76488e-05  2.13501e-05  2.51469e-05  2.92477e-05
  3.35200e-05  3.71520e-05  3.88115e-05  3.75145e-05  3.36001e-05  2.87693e-05
  2.51657e-05  2.46311e-05  2.89197e-05  4.07331e-05  6.52220e-05  1.11831e-04
  1.96131e-04  3.39647e-04  5.61200e-04  8.47334e-04  1.10893e-03  1.23556e-03
  1.28865e-03  1.28504e-03  1.04441e-03  6.96503e-04  4.26546e-04  2.56529e-04
  1.58013e-04  1.04631e-04  7.69327e-05  6.19533e-05  5.21258e-05  4.37329e-05
  3.54928e-05  2.74470e-05  2.01222e-05  0.00000e+00  0.00000e+00  0.00000e+00
  0.00000e+00  0.00000e+00  0.00000e+00  0.00000e+00  0.00000e+00  0.00000e+00
  0.00000e+00  0.00000e+00  0.00000e+00  0.00000e+00  0.00000e+00  0.00000e+00
  0.00000e+00  0.00000e+00  0.00000e+00  0.00000e+00  0.00000e+00  0.00000e+00
  0.00000e+00  3.64163e-18  2.47032e-17  1.10894e-16  5.00884e-16  3.22581e-15
  1.84854e-14  9.20713e-14  4.37366e-13  1.93863e-12  7.74392e-12  2.72975e-11
  8.35074e-11  2.19442e-10  4.94888e-10  9.65319e-10  1.65891e-09  2.62769e-09
  4.27360e-09  8.38932e-09  2.06465e-08  5.58239e-08  1.48142e-07  3.70663e-07
  8.67417e-07  1.89412e-06  3.83867e-06  7.15485e-06  1.21381e-05  1.86025e-05
  2.57747e-05  3.27403e-05  3.92299e-05  4.59714e-05  5.41169e-05  6.39501e-05
  7.35236e-05  7.86287e-05  7.55602e-05  6.48603e-05  5.14023e-05  4.06412e-05
  3.59284e-05  3.92030e-05  5.34471e-05  8.54836e-05  1.49273e-04  2.70160e-04
  4.88230e-04  8.48992e-04  1.33872e-03  1.70518e-03  1.51659e-03  1.38223e-03
  1.77710e-03  1.36505e-03  8.03457e-04  4.88287e-04  2.99405e-04  1.87835e-04
  1.29875e-04  1.02840e-04  8.95242e-05  7.98834e-05  6.94343e-05  5.72713e-05
  4.43926e-05  3.23175e-05  0.00000e+00  0.00000e+00  0.00000e+00  0.00000e+00
  0.00000e+00  0.00000e+00  0.00000e+00  0.00000e+00  0.00000e+00  0.00000e+00
  0.00000e+00  0.00000e+00  0.00000e+00  0.00000e+00  0.00000e+00  0.00000e+00
  0.00000e+00  0.00000e+00  0.00000e+00  0.00000e+00  0.00000e+00  0.00000e+00
  6.37729e-18  4.51871e-17  1.61902e-16  1.03092e-15  6.91538e-15  3.73185e-14
  1.88326e-13  9.08464e-13  4.05724e-12  1.62393e-11  5.70952e-11  1.73572e-10
  4.53605e-10  1.02158e-09  2.00004e-09  3.44175e-09  5.29977e-09  7.65177e-09
  1.16379e-08  2.19758e-08  5.30038e-08  1.43034e-07  3.87322e-07  1.00601e-06
  2.45890e-06  5.57136e-06  1.15032e-05  2.12401e-05  3.45177e-05  4.91116e-05
  6.20814e-05  7.25977e-05  8.33549e-05  9.88868e-05  1.21824e-04  1.48073e-04
  1.64538e-04  1.57592e-04  1.28224e-04  9.21687e-05  6.43014e-05  5.01486e-05
  4.99246e-05  6.50894e-05  1.02949e-04  1.81036e-04  3.33607e-04  6.19778e-04
  1.11872e-03  1.83245e-03  2.26484e-03  1.11883e-03  5.74601e-04  2.23781e-03
  9.34953e-04  4.29365e-04  3.99049e-04  2.86033e-04  1.91446e-04  1.45201e-04
  1.29522e-04  1.24430e-04  1.18239e-04  1.06362e-04  8.90025e-05  6.90375e-05
  4.98392e-05  0.00000e+00  0.00000e+00  0.00000e+00  0.00000e+00  0.00000e+00
  0.00000e+00  0.00000e+00  0.00000e+00  0.00000e+00  0.00000e+00  0.00000e+00
  0.00000e+00  0.00000e+00  0.00000e+00  0.00000e+00  0.00000e+00  0.00000e+00
  0.00000e+00  0.00000e+00  0.00000e+00  0.00000e+00  0.00000e+00  1.04925e-17
  4.30049e-17  2.82554e-16  2.19371e-15  1.27568e-14  6.68258e-14  3.56039e-13
  1.73468e-12  7.78017e-12  3.11631e-11  1.09039e-10  3.29701e-10  8.58568e-10
  1.94112e-09  3.85127e-09  6.77915e-09  1.07056e-08  1.54600e-08  2.12954e-08
  3.06494e-08  5.32528e-08  1.21675e-07  3.36823e-07  9.86830e-07  2.81068e-06
  7.44139e-06  1.77478e-05  3.70000e-05  6.55373e-05  9.70222e-05  1.21440e-04
  1.35587e-04  1.48325e-04  1.74738e-04  2.26498e-04  2.97783e-04  3.49983e-04
  3.34187e-04  2.53230e-04  1.60791e-04  9.65612e-05  6.52950e-05  5.87844e-05
  7.29082e-05  1.13086e-04  1.97434e-04  3.62684e-04  6.71684e-04  1.20234e-03
  1.91852e-03  2.26430e-03  1.44308e-03  2.93481e-04  5.82263e-04  6.70545e-04
  3.78763e-04  3.71146e-04  2.48520e-04  1.70475e-04  1.50152e-04  1.57231e-04
  1.67326e-04  1.68236e-04  1.55862e-04  1.31984e-04  1.02322e-04  7.32070e-05
  0.00000e+00  0.00000e+00  0.00000e+00  0.00000e+00  0.00000e+00  0.00000e+00
  0.00000e+00  0.00000e+00  0.00000e+00  0.00000e+00  0.00000e+00  0.00000e+00
  0.00000e+00  0.00000e+00  0.00000e+00  0.00000e+00  0.00000e+00  0.00000e+00
  0.00000e+00  0.00000e+00  0.00000e+00  2.62156e-18  1.61799e-17  6.85237e-17
  4.56391e-16  3.71535e-15  2.18808e-14  1.15342e-13  6.15309e-13  3.04778e-12
  1.37153e-11  5.48343e-11  1.91098e-10  5.74413e-10  1.49420e-09  3.39911e-09
  6.85484e-09  1.24242e-08  2.05253e-08  3.14274e-08  4.54314e-08  6.32553e-08
  8.76198e-08  1.32788e-07  2.67841e-07  7.72776e-07  2.60702e-06  8.54411e-06
  2.50039e-05  6.21536e-05  1.25320e-04  1.97899e-04  2.45171e-04  2.54338e-04
  2.53543e-04  2.86405e-04  3.89795e-04  5.65678e-04  7.13858e-04  6.74589e-04
  4.63600e-04  2.52350e-04  1.28167e-04  7.53427e-05  6.23613e-05  7.44740e-05
  1.13105e-04  1.93424e-04  3.45685e-04  6.13461e-04  1.01437e-03  1.33812e-03
  8.77522e-04  1.11270e-03  3.23608e-03  8.00044e-03  2.80642e-03  1.97521e-03
  6.21177e-04  2.29172e-04  1.42222e-04  1.54549e-04  1.90195e-04  2.18500e-04
  2.28462e-04  2.16317e-04  1.84849e-04  1.43128e-04  1.01517e-04  0.00000e+00
  0.00000e+00  0.00000e+00  0.00000e+00  0.00000e+00  0.00000e+00  0.00000e+00
  0.00000e+00  0.00000e+00  0.00000e+00  0.00000e+00  0.00000e+00  0.00000e+00
  0.00000e+00  0.00000e+00  0.00000e+00  0.00000e+00  0.00000e+00  0.00000e+00
  0.00000e+00  0.00000e+00  3.74134e-18  3.00736e-17  1.02175e-16  8.23803e-16
  5.87677e-15  3.25168e-14  1.84638e-13  9.92860e-13  4.94520e-12  2.22922e-11
  8.89129e-11  3.08409e-10  9.23787e-10  2.40350e-09  5.50383e-09  1.12777e-08
  2.10364e-08  3.64281e-08  5.97967e-08  9.46968e-08  1.45512e-07  2.14591e-07
  2.97881e-07  3.96647e-07  6.31695e-07  1.78830e-06  7.30081e-06  2.86310e-05
  9.25572e-05  2.28033e-04  4.01653e-04  4.97747e-04  4.67767e-04  4.00895e-04
  4.05889e-04  5.59977e-04  8.91135e-04  1.18188e-03  1.05628e-03  6.43812e-04
  2.99923e-04  1.31226e-04  7.07330e-05  5.76142e-05  6.90663e-05  1.03775e-04
  1.72424e-04  2.94036e-04  4.85738e-04  7.13086e-04  7.34165e-04  1.98002e-04
  1.65718e-03  1.95206e-03  3.01097e-04  2.79425e-03  2.06835e-03  6.56182e-04
  1.94100e-04  1.25897e-04  1.73122e-04  2.33417e-04  2.76105e-04  2.93739e-04
  2.81720e-04  2.42159e-04  1.87191e-04  1.31776e-04  0.00000e+00  0.00000e+00
  0.00000e+00  0.00000e+00  0.00000e+00  0.00000e+00  0.00000e+00  0.00000e+00
  0.00000e+00  0.00000e+00  0.00000e+00  0.00000e+00  0.00000e+00  0.00000e+00
  0.00000e+00  0.00000e+00  0.00000e+00  0.00000e+00  0.00000e+00  0.00000e+00
  0.00000e+00  5.00466e-18  4.13648e-17  1.60142e-16  1.28484e-15  8.90772e-15
  4.81650e-14  2.75307e-13  1.48814e-12  7.44098e-12  3.35658e-11  1.33550e-10
  4.62037e-10  1.38065e-09  3.59537e-09  8.28257e-09  1.71976e-08  3.28758e-08
  5.92864e-08  1.03463e-07  1.78105e-07  3.03782e-07  5.06871e-07  8.05836e-07
  1.17803e-06  1.52654e-06  1.86722e-06  4.02960e-06  2.02658e-05  9.95038e-05
  3.39754e-04  7.20630e-04  9.23811e-04  7.83911e-04  5.49752e-04  4.49456e-04
  5.62411e-04  8.82542e-04  9.17574e-04  4.69888e-04  3.62836e-04  1.87100e-04
  8.17663e-05  4.84681e-05  4.53707e-05  5.87532e-05  8.92764e-05  1.44052e-04
  2.32221e-04  3.54595e-04  4.73937e-04  4.76138e-04  3.89327e-04  1.31685e-03
  2.71244e-03  1.37677e-03  1.36781e-03  1.04617e-03  4.09077e-04  1.42628e-04
  1.34741e-04  2.11346e-04  2.85133e-04  3.34232e-04  3.55420e-04  3.42100e-04
  2.94573e-04  2.27210e-04  1.59042e-04  0.00000e+00  0.00000e+00  0.00000e+00
  0.00000e+00  0.00000e+00  0.00000e+00  0.00000e+00  0.00000e+00  0.00000e+00
  0.00000e+00  0.00000e+00  0.00000e+00  0.00000e+00  0.00000e+00  0.00000e+00
  0.00000e+00  0.00000e+00  0.00000e+00  0.00000e+00  0.00000e+00  0.00000e+00
  6.28219e-18  3.74531e-17  2.12115e-16  1.86289e-15  1.25834e-14  6.71735e-14
  3.84989e-13  2.09221e-12  1.04563e-11  4.71563e-11  1.87487e-10  6.47162e-10
  1.93236e-09  5.03712e-09  1.16521e-08  2.44189e-08  4.75045e-08  8.82992e-08
  1.61401e-07  2.95930e-07  5.46482e-07  1.00621e-06  1.81581e-06  3.14902e-06
  5.11282e-06  7.38994e-06  8.55881e-06  8.84344e-06  4.29651e-05  2.69265e-04
  7.60480e-04  1.13442e-03  9.86440e-04  5.82836e-04  3.43538e-04  3.01657e-04
  3.31959e-04  2.12554e-05  3.05488e-03  1.32411e-05  3.12027e-05  2.32498e-05
  2.40073e-05  3.19456e-05  4.78463e-05  7.51618e-05  1.18412e-04  1.80437e-04
  2.55953e-04  3.21021e-04  3.38134e-04  3.50672e-04  5.95243e-04  9.41564e-04
  8.68516e-04  7.05666e-04  4.62746e-04  2.06593e-04  1.13603e-04  1.62151e-04
  2.55785e-04  3.33559e-04  3.83034e-04  4.03042e-04  3.85944e-04  3.31380e-04
  2.54943e-04  1.77891e-04  0.00000e+00  0.00000e+00  0.00000e+00  0.00000e+00
  0.00000e+00  0.00000e+00  0.00000e+00  0.00000e+00  0.00000e+00  0.00000e+00
  0.00000e+00  0.00000e+00  0.00000e+00  0.00000e+00  0.00000e+00  0.00000e+00
  0.00000e+00  0.00000e+00  0.00000e+00  0.00000e+00  0.00000e+00  7.38375e-18
  4.38407e-17  3.49530e-16  2.52787e-15  1.55629e-14  8.89541e-14  5.10953e-13
  2.77235e-12  1.38526e-11  6.24158e-11  2.48092e-10  8.56031e-10  2.55576e-09
  6.66538e-09  1.54384e-08  3.24627e-08  6.37014e-08  1.20523e-07  2.26876e-07
  4.33542e-07  8.44181e-07  1.66155e-06  3.27050e-06  6.39031e-06  1.23339e-05
  2.32144e-05  4.06408e-05  5.68597e-05  3.81846e-05  1.73591e-05  6.96761e-06
  9.31207e-05  6.06892e-04  3.97728e-04  1.59480e-04  5.81463e-05  2.63371e-05
  3.67488e-05  4.11156e-03  2.99790e-05  3.59361e-05  1.81087e-05  1.47629e-05
  2.37029e-05  4.04452e-05  6.60178e-05  1.02287e-04  1.48616e-04  1.98039e-04
  2.34695e-04  2.42126e-04  2.33561e-04  2.62855e-04  3.28468e-04  3.47338e-04
  2.92491e-04  1.84561e-04  9.73670e-05  1.00036e-04  1.80954e-04  2.81630e-04
  3.60659e-04  4.09083e-04  4.25418e-04  4.03629e-04  3.44854e-04  2.64888e-04
  1.84855e-04  0.00000e+00  0.00000e+00  0.00000e+00  0.00000e+00  0.00000e+00
  0.00000e+00  0.00000e+00  0.00000e+00  0.00000e+00  0.00000e+00  0.00000e+00
  0.00000e+00  0.00000e+00  0.00000e+00  0.00000e+00  0.00000e+00  0.00000e+00
  0.00000e+00  0.00000e+00  0.00000e+00  0.00000e+00  8.11579e-18  6.97054e-17
  4.70239e-16  3.10362e-15  1.99631e-14  1.13249e-13  6.48756e-13  3.51162e-12
  1.75114e-11  7.88139e-11  3.13400e-10  1.08165e-09  3.22966e-09  8.41192e-09
  1.94255e-08  4.06955e-08  7.97191e-08  1.51395e-07  2.88354e-07  5.62420e-07
  1.12749e-06  2.30637e-06  4.77511e-06  9.98122e-06  2.11339e-05  4.54143e-05
  9.74102e-05  1.93233e-04  2.66579e-04  2.14902e-05  2.14180e-03  4.00213e-04
  1.33362e-04  1.50656e-04  4.33227e-05  1.55334e-05  1.12037e-04  1.95990e-04
  9.78594e-05  1.53904e-04  1.06583e-04  3.45976e-05  1.50682e-05  2.12676e-05
  3.85872e-05  6.43730e-05  9.85738e-05  1.39120e-04  1.79043e-04  2.06067e-04
  2.08504e-04  1.87816e-04  1.62989e-04  1.48926e-04  1.35336e-04  1.03417e-04
  5.94345e-05  4.22429e-05  8.37976e-05  1.73590e-04  2.73067e-04  3.52178e-04
  4.00961e-04  4.15884e-04  3.92812e-04  3.34930e-04  2.57611e-04  1.80437e-04
  0.00000e+00  0.00000e+00  0.00000e+00  0.00000e+00  0.00000e+00  0.00000e+00
  0.00000e+00  0.00000e+00  0.00000e+00  0.00000e+00  0.00000e+00  0.00000e+00
  0.00000e+00  0.00000e+00  0.00000e+00  0.00000e+00  0.00000e+00  0.00000e+00
  0.00000e+00  0.00000e+00  0.00000e+00  8.37514e-18  9.24406e-17  6.45826e-16
  3.95559e-15  2.39147e-14  1.41668e-13  8.05708e-13  4.32802e-12  2.14603e-11
  9.64997e-11  3.83612e-10  1.32364e-09  3.94708e-09  1.02377e-08  2.34464e-08
  4.85468e-08  9.38781e-08  1.76340e-07  3.33833e-07  6.51453e-07  1.31554e-06
  2.72745e-06  5.75399e-06  1.23146e-05  2.68203e-05  5.95874e-05  1.33278e-04
  2.82237e-04  4.58168e-04  2.25183e-04  1.30751e-04  5.07109e-06  2.74983e-05
  3.95054e-05  1.17336e-05  1.29891e-05  9.63737e-05  2.30321e-04  2.66849e-04
  1.85179e-04  8.07301e-05  2.51908e-05  1.40268e-05  2.34805e-05  4.30820e-05
  7.09491e-05  1.07101e-04  1.49650e-04  1.92493e-04  2.25300e-04  2.37650e-04
  2.26089e-04  1.97107e-04  1.60265e-04  1.18834e-04  7.32789e-05  3.60629e-05
  3.23575e-05  7.71542e-05  1.58036e-04  2.46436e-04  3.19965e-04  3.68205e-04
  3.84584e-04  3.64353e-04  3.11374e-04  2.40367e-04  1.69241e-04  0.00000e+00
  0.00000e+00  0.00000e+00  0.00000e+00  0.00000e+00  0.00000e+00  0.00000e+00
  0.00000e+00  0.00000e+00  0.00000e+00  0.00000e+00  0.00000e+00  0.00000e+00
  0.00000e+00  0.00000e+00  0.00000e+00  0.00000e+00  0.00000e+00  0.00000e+00
  0.00000e+00  0.00000e+00  1.77704e-17  1.24009e-16  8.76872e-16  5.04760e-15
  2.99279e-14  1.76879e-13  9.93067e-13  5.28224e-12  2.60567e-11  1.16671e-10
  4.62420e-10  1.59168e-09  4.72692e-09  1.21567e-08  2.74531e-08  5.57381e-08
  1.05248e-07  1.92776e-07  3.56596e-07  6.83208e-07  1.36160e-06  2.79509e-06
  5.83894e-06  1.23285e-05  2.62738e-05  5.63478e-05  1.19378e-04  2.35902e-04
  3.77430e-04  3.65857e-04  1.60848e-04  4.37137e-05  1.35393e-05  2.10774e-05
  1.92809e-05  7.81352e-06  9.04058e-06  3.21528e-05  4.88142e-05  3.77437e-05
  1.91005e-05  1.25581e-05  1.85626e-05  3.29392e-05  5.46376e-05  8.49335e-05
  1.25149e-04  1.74356e-04  2.27398e-04  2.74726e-04  3.05646e-04  3.13291e-04
  2.96428e-04  2.56986e-04  1.98952e-04  1.33342e-04  8.32046e-05  7.42518e-05
  1.13780e-04  1.83018e-04  2.54371e-04  3.11586e-04  3.49192e-04  3.61127e-04
  3.40840e-04  2.90731e-04  2.24307e-04  1.58072e-04  0.00000e+00  0.00000e+00
  0.00000e+00  0.00000e+00  0.00000e+00  0.00000e+00  0.00000e+00  0.00000e+00
  0.00000e+00  0.00000e+00  0.00000e+00  0.00000e+00  0.00000e+00  0.00000e+00
  0.00000e+00  0.00000e+00  0.00000e+00  0.00000e+00  0.00000e+00  0.00000e+00
  0.00000e+00  2.09574e-17  1.81875e-16  1.21331e-15  6.64565e-15  3.82199e-14
  2.22866e-13  1.24219e-12  6.53032e-12  3.19083e-11  1.41696e-10  5.57568e-10
  1.90644e-09  5.61134e-09  1.42423e-08  3.15475e-08  6.24053e-08  1.14086e-07
  2.01422e-07  3.58853e-07  6.63778e-07  1.28080e-06  2.54564e-06  5.12628e-06
  1.03377e-05  2.07330e-05  4.09755e-05  7.79053e-05  1.34878e-04  1.91484e-04
  1.89242e-04  1.07322e-04  2.91833e-05  1.87893e-05  5.82349e-05  1.01243e-04
  1.18672e-04  1.05336e-04  7.74242e-05  5.47756e-05  4.25239e-05  3.71091e-05
  3.65249e-05  4.11878e-05  5.24924e-05  7.24228e-05  1.03424e-04  1.47546e-04
  2.04487e-04  2.69198e-04  3.31202e-04  3.77913e-04  4.00217e-04  3.94249e-04
  3.58652e-04  2.95554e-04  2.19930e-04  1.65172e-04  1.65135e-04  2.23285e-04
  3.05298e-04  3.67552e-04  3.92695e-04  3.93283e-04  3.80026e-04  3.46725e-04
  2.89980e-04  2.20407e-04  1.53453e-04  0.00000e+00  0.00000e+00  0.00000e+00
  0.00000e+00  0.00000e+00  0.00000e+00  0.00000e+00  0.00000e+00  0.00000e+00
  0.00000e+00  0.00000e+00  0.00000e+00  0.00000e+00  0.00000e+00  0.00000e+00
  0.00000e+00  0.00000e+00  0.00000e+00  0.00000e+00  0.00000e+00  0.00000e+00
  5.71830e-17  2.55197e-16  1.27400e-15  8.66937e-15  5.07035e-14  2.88792e-13
  1.58884e-12  8.26917e-12  3.98891e-11  1.74939e-10  6.79857e-10  2.29556e-09
  6.66055e-09  1.66064e-08  3.59540e-08  6.90760e-08  1.21790e-07  2.06116e-07
  3.50779e-07  6.19147e-07  1.13832e-06  2.14547e-06  4.05934e-06  7.58478e-06
  1.38327e-05  2.42849e-05  3.99458e-05  5.83353e-05  6.89024e-05  5.69722e-05
  2.77539e-05  1.85190e-05  6.27648e-05  1.58243e-04  2.73866e-04  3.65021e-04
  3.91837e-04  3.48685e-04  2.68936e-04  1.90905e-04  1.32773e-04  9.66347e-05
  7.94128e-05  7.81884e-05  9.18109e-05  1.21039e-04  1.67327e-04  2.30090e-04
  3.03209e-04  3.73552e-04  4.25254e-04  4.48434e-04  4.42591e-04  4.09725e-04
  3.50402e-04  2.78787e-04  2.38682e-04  2.80139e-04  4.09274e-04  5.69082e-04
  6.66733e-04  6.37806e-04  5.39488e-04  4.61718e-04  3.98639e-04  3.22163e-04
  2.37040e-04  1.60061e-04  0.00000e+00  0.00000e+00  0.00000e+00  0.00000e+00
  0.00000e+00  0.00000e+00  0.00000e+00  0.00000e+00  0.00000e+00  0.00000e+00
  0.00000e+00  0.00000e+00  0.00000e+00  0.00000e+00  0.00000e+00  0.00000e+00
  0.00000e+00  0.00000e+00  0.00000e+00  0.00000e+00  2.05435e-18  7.57883e-17
  3.65280e-16  1.73454e-15  1.19891e-14  6.78325e-14  3.82736e-13  2.08080e-12
  1.07081e-11  5.10060e-11  2.20075e-10  8.40615e-10  2.78673e-09  7.93023e-09
  1.93620e-08  4.09346e-08  7.64701e-08  1.30407e-07  2.12328e-07  3.46024e-07
  5.81952e-07  1.01184e-06  1.78286e-06  3.10342e-06  5.22557e-06  8.37486e-06
  1.25575e-05  1.71193e-05  2.01300e-05  1.87801e-05  1.34443e-05  1.47443e-05
  4.37843e-05  1.19723e-04  2.46406e-04  4.04984e-04  5.48872e-04  6.17466e-04
  5.81128e-04  4.69075e-04  3.38280e-04  2.29267e-04  1.55299e-04  1.13944e-04
  9.87571e-05  1.05033e-04  1.31259e-04  1.77750e-04  2.43082e-04  3.19542e-04
  3.91041e-04  4.38626e-04  4.52741e-04  4.38514e-04  4.03579e-04  3.47561e-04
  2.83421e-04  2.67385e-04  3.73302e-04  6.16359e-04  9.42953e-04  1.24755e-03
  1.16558e-03  7.86101e-04  5.86416e-04  5.01427e-04  3.97122e-04  2.79904e-04
  1.80227e-04  0.00000e+00  0.00000e+00  0.00000e+00  0.00000e+00  0.00000e+00
  0.00000e+00  0.00000e+00  0.00000e+00  0.00000e+00  0.00000e+00  0.00000e+00
  0.00000e+00  0.00000e+00  0.00000e+00  0.00000e+00  0.00000e+00  0.00000e+00
  0.00000e+00  0.00000e+00  0.00000e+00  3.05896e-18  7.68827e-17  5.23796e-16
  2.47089e-15  1.58412e-14  8.99842e-14  5.12376e-13  2.75920e-12  1.40798e-11
  6.61121e-11  2.80253e-10  1.04821e-09  3.39746e-09  9.45204e-09  2.25721e-08
  4.66784e-08  8.52389e-08  1.41927e-07  2.25295e-07  3.56923e-07  5.79537e-07
  9.61134e-07  1.58766e-06  2.53279e-06  3.79636e-06  5.22341e-06  6.44938e-06
  6.96609e-06  6.49204e-06  5.94739e-06  9.07536e-06  2.35681e-05  5.96876e-05
  1.26400e-04  2.27338e-04  3.55015e-04  4.82000e-04  5.62142e-04  5.59375e-04
  4.79932e-04  3.64859e-04  2.55578e-04  1.73959e-04  1.24350e-04  1.02994e-04
  1.05381e-04  1.29491e-04  1.75148e-04  2.40311e-04  3.16168e-04  3.85146e-04
  4.27240e-04  4.33483e-04  4.11300e-04  3.70063e-04  3.09513e-04  2.45542e-04
  2.50151e-04  4.31859e-04  7.70829e-04  1.09878e-03  2.14629e-03  2.35905e-03
  9.98681e-04  6.64337e-04  6.63739e-04  5.27413e-04  3.51882e-04  2.13175e-04
  0.00000e+00  0.00000e+00  0.00000e+00  0.00000e+00  0.00000e+00  0.00000e+00
  0.00000e+00  0.00000e+00  0.00000e+00  0.00000e+00  0.00000e+00  0.00000e+00
  0.00000e+00  0.00000e+00  0.00000e+00  0.00000e+00  0.00000e+00  0.00000e+00
  0.00000e+00  0.00000e+00  4.29431e-18  1.09639e-16  5.03520e-16  3.30868e-15
  2.05520e-14  1.19749e-13  6.74083e-13  3.64420e-12  1.84507e-11  8.55690e-11
  3.56290e-10  1.30383e-09  4.12609e-09  1.12116e-08  2.62026e-08  5.31836e-08
  9.56536e-08  1.57549e-07  2.48471e-07  3.91541e-07  6.29254e-07  1.02135e-06
  1.62462e-06  2.44273e-06  3.35187e-06  4.05507e-06  4.17940e-06  3.62374e-06
  3.09115e-06  4.43155e-06  1.03330e-05  2.34178e-05  4.55328e-05  7.80821e-05
  1.22917e-04  1.81443e-04  2.49613e-04  3.11354e-04  3.41748e-04  3.25715e-04
  2.71845e-04  2.04147e-04  1.44760e-04  1.05247e-04  8.79671e-05  9.16746e-05
  1.15844e-04  1.60942e-04  2.24911e-04  2.98526e-04  3.64251e-04  4.03042e-04
  4.06507e-04  3.80545e-04  3.32652e-04  2.64663e-04  1.99534e-04  2.35840e-04
  6.23966e-04  1.57147e-03  1.38587e-03  2.06582e-03  3.95628e-03  8.26892e-04
  7.34625e-04  9.61702e-04  7.26126e-04  4.46766e-04  2.52610e-04  0.00000e+00
  0.00000e+00  0.00000e+00  0.00000e+00  0.00000e+00  0.00000e+00  0.00000e+00
  0.00000e+00  0.00000e+00  0.00000e+00  0.00000e+00  0.00000e+00  0.00000e+00
  0.00000e+00  0.00000e+00  0.00000e+00  0.00000e+00  0.00000e+00  0.00000e+00
  0.00000e+00  5.66177e-18  1.46849e-16  6.69922e-16  4.19376e-15  2.68005e-14
  1.51927e-13  8.73085e-13  4.71532e-12  2.37122e-11  1.08824e-10  4.45887e-10
  1.59861e-09  4.94373e-09  1.31325e-08  3.00876e-08  6.01594e-08  1.07348e-07
  1.77079e-07  2.82345e-07  4.52221e-07  7.37860e-07  1.20853e-06  1.92352e-06
  2.86494e-06  3.84245e-06  4.45046e-06  4.23807e-06  3.20217e-06  2.32373e-06
  3.33241e-06  7.26119e-06  1.31509e-05  1.89639e-05  2.42322e-05  3.12238e-05
  4.35666e-05  6.49233e-05  9.65442e-05  1.30655e-04  1.50737e-04  1.45779e-04
  1.20649e-04  9.04202e-05  6.84138e-05  6.08098e-05  6.92910e-05  9.55066e-05
  1.41450e-04  2.05435e-04  2.77512e-04  3.39670e-04  3.74009e-04  3.73800e-04
  3.44725e-04  2.93885e-04  2.26557e-04  1.71012e-04  2.47372e-04  9.46588e-04
  3.77159e-03  3.05203e-03  3.57677e-03  5.21037e-04  1.08120e-03  1.51498e-03
  1.47223e-03  9.52545e-04  5.34493e-04  2.84388e-04  0.00000e+00  0.00000e+00
  0.00000e+00  0.00000e+00  0.00000e+00  0.00000e+00  0.00000e+00  0.00000e+00
  0.00000e+00  0.00000e+00  0.00000e+00  0.00000e+00  0.00000e+00  0.00000e+00
  0.00000e+00  0.00000e+00  0.00000e+00  0.00000e+00  0.00000e+00  0.00000e+00
  7.01416e-18  1.84432e-16  8.54265e-16  5.28591e-15  3.35730e-14  1.90151e-13
  1.09069e-12  5.89273e-12  2.95014e-11  1.34238e-10  5.42780e-10  1.91185e-09
  5.79358e-09  1.50758e-08  3.39188e-08  6.69896e-08  1.19193e-07  1.98532e-07
  3.23568e-07  5.33699e-07  8.98231e-07  1.51536e-06  2.48175e-06  3.80828e-06
  5.28384e-06  6.37147e-06  6.34572e-06  4.88025e-06  2.80621e-06  1.87820e-06
  2.80839e-06  3.84722e-06  3.28291e-06  3.37639e-06  8.28472e-06  1.63582e-05
  2.11365e-05  2.43247e-05  3.47364e-05  5.04503e-05  5.85984e-05  5.29957e-05
  4.06536e-05  3.22869e-05  3.36866e-05  4.71893e-05  7.64305e-05  1.25707e-04
  1.93773e-04  2.67966e-04  3.26082e-04  3.49323e-04  3.36202e-04  2.99565e-04
  2.50568e-04  1.96113e-04  1.60737e-04  2.31558e-04  7.13564e-04  2.33992e-03
  1.45585e-03  4.95549e-03  1.77100e-03  2.14938e-03  2.48114e-03  1.81100e-03
  1.05530e-03  5.63470e-04  2.91218e-04  0.00000e+00  0.00000e+00  0.00000e+00
  0.00000e+00  0.00000e+00  0.00000e+00  0.00000e+00  0.00000e+00  0.00000e+00
  0.00000e+00  0.00000e+00  0.00000e+00  0.00000e+00  0.00000e+00  0.00000e+00
  0.00000e+00  0.00000e+00  0.00000e+00  0.00000e+00  0.00000e+00  3.03084e-17
  2.17111e-16  1.01042e-15  6.43601e-15  3.88608e-14  2.26501e-13  1.30838e-12
  7.06432e-12  3.52539e-11  1.59391e-10  6.37827e-10  2.21495e-09  6.59891e-09
  1.68613e-08  3.73006e-08  7.28259e-08  1.29404e-07  2.18204e-07  3.64614e-07
  6.21282e-07  1.08274e-06  1.89264e-06  3.21916e-06  5.16148e-06  7.56527e-06
  9.80621e-06  1.07804e-05  9.50052e-06  6.31011e-06  3.37980e-06  2.77438e-06
  4.24041e-06  8.29778e-06  2.22286e-05  5.47488e-05  9.36876e-05  1.03085e-04
  7.30300e-05  3.94522e-05  2.72782e-05  2.58934e-05  2.07328e-05  1.30169e-05
  1.06199e-05  1.68876e-05  3.33104e-05  6.59591e-05  1.22965e-04  2.03861e-04
  2.89330e-04  3.44094e-04  3.43630e-04  3.02083e-04  2.52444e-04  2.08386e-04
  1.71495e-04  1.57663e-04  2.10088e-04  3.68196e-04  4.84124e-04  1.03195e-03
  3.25473e-03  2.59246e-03  1.46297e-03  1.96549e-03  1.54256e-03  9.29739e-04
  5.07388e-04  2.66040e-04  0.00000e+00  0.00000e+00  0.00000e+00  0.00000e+00
  0.00000e+00  0.00000e+00  0.00000e+00  0.00000e+00  0.00000e+00  0.00000e+00
  0.00000e+00  0.00000e+00  0.00000e+00  0.00000e+00  0.00000e+00  0.00000e+00
  0.00000e+00  0.00000e+00  0.00000e+00  0.00000e+00  3.31323e-17  1.73271e-16
  1.19617e-15  7.50019e-15  4.43718e-14  2.62527e-13  1.50248e-12  8.10426e-12
  4.03703e-11  1.81688e-10  7.21515e-10  2.47869e-09  7.28227e-09  1.83054e-08
  3.98313e-08  7.67966e-08  1.35988e-07  2.31470e-07  3.95040e-07  6.92036e-07
  1.24247e-06  2.23964e-06  3.93936e-06  6.57145e-06  1.01219e-05  1.39968e-05
  1.67959e-05  1.67787e-05  1.35311e-05  9.74169e-06  9.98432e-06  1.72085e-05
  3.48133e-05  7.75318e-05  1.71076e-04  2.94530e-04  3.26281e-04  2.15549e-04
  9.28028e-05  4.07488e-05  2.80779e-05  1.86813e-05  9.18013e-06  7.13130e-06
  1.40189e-05  3.09911e-05  6.83998e-05  1.41393e-04  2.52778e-04  3.71224e-04
  4.27186e-04  3.78164e-04  2.97384e-04  2.53218e-04  2.06680e-04  1.62329e-04
  1.51298e-04  2.02089e-04  3.45844e-04  6.47070e-04  1.63348e-03  3.04408e-03
  1.78520e-03  9.06204e-04  1.14978e-03  1.01652e-03  6.78632e-04  3.97998e-04
  2.19274e-04  0.00000e+00  0.00000e+00  0.00000e+00  0.00000e+00  0.00000e+00
  0.00000e+00  0.00000e+00  0.00000e+00  0.00000e+00  0.00000e+00  0.00000e+00
  0.00000e+00  0.00000e+00  0.00000e+00  0.00000e+00  0.00000e+00  0.00000e+00
  0.00000e+00  0.00000e+00  0.00000e+00  5.53984e-17  1.94641e-16  1.38524e-15
  8.42354e-15  4.78070e-14  2.90474e-13  1.65530e-12  8.94869e-12  4.44788e-11
  1.99421e-10  7.87497e-10  2.68239e-09  7.78827e-09  1.92807e-08  4.12439e-08
  7.82881e-08  1.37417e-07  2.34353e-07  4.04829e-07  7.21936e-07  1.32183e-06
  2.43209e-06  4.37616e-06  7.49866e-06  1.19375e-05  1.72094e-05  2.17972e-05
  2.34270e-05  2.10466e-05  1.79029e-05  2.20431e-05  4.23149e-05  8.75041e-05
  1.82112e-04  3.99290e-04  7.63368e-04  8.75713e-04  4.89543e-04  1.47938e-04
  5.36025e-05  4.41048e-05  3.34544e-05  2.00622e-05  1.54307e-05  2.06550e-05
  3.79183e-05  8.41867e-05  1.86927e-04  3.61656e-04  5.65977e-04  6.46005e-04
  4.91446e-04  4.77228e-04  6.50632e-04  4.38715e-04  2.10753e-04  1.48915e-04
  1.73500e-04  2.87964e-04  5.19644e-04  8.71180e-04  1.04655e-03  7.50945e-04
  5.98781e-04  6.70269e-04  6.16419e-04  4.51968e-04  2.88326e-04  1.69497e-04
  0.00000e+00  0.00000e+00  0.00000e+00  0.00000e+00  0.00000e+00  0.00000e+00
  0.00000e+00  0.00000e+00  0.00000e+00  0.00000e+00  0.00000e+00  0.00000e+00
  0.00000e+00  0.00000e+00  0.00000e+00  0.00000e+00  0.00000e+00  0.00000e+00
  0.00000e+00  0.00000e+00  6.29201e-17  2.08914e-16  1.54348e-15  8.51943e-15
  5.16552e-14  3.12409e-13  1.77690e-12  9.58965e-12  4.76122e-11  2.12646e-10
  8.34857e-10  2.82152e-09  8.10143e-09  1.97589e-08  4.14905e-08  7.72124e-08
  1.33285e-07  2.25238e-07  3.88886e-07  6.97067e-07  1.28571e-06  2.38538e-06
  4.33283e-06  7.50611e-06  1.21014e-05  1.77037e-05  2.28198e-05  2.51028e-05
  2.34615e-05  2.21810e-05  3.40031e-05  7.95383e-05  1.86829e-04  3.93939e-04
  7.89740e-04  1.60111e-03  1.95739e-03  8.38816e-04  1.37220e-04  6.81418e-05
  7.80230e-05  5.81692e-05  3.42233e-05  2.41651e-05  2.78381e-05  4.82182e-05
  1.09427e-04  2.57163e-04  5.41564e-04  9.48626e-04  1.18391e-03  8.10495e-04
  1.63573e-03  3.22588e-03  1.46015e-03  3.82236e-04  2.00471e-04  1.52711e-04
  1.80778e-04  2.72989e-04  3.73691e-04  4.08448e-04  3.83065e-04  3.94702e-04
  4.24221e-04  3.92837e-04  3.05814e-04  2.08810e-04  1.30242e-04  0.00000e+00
  0.00000e+00  0.00000e+00  0.00000e+00  0.00000e+00  0.00000e+00  0.00000e+00
  0.00000e+00  0.00000e+00  0.00000e+00  0.00000e+00  0.00000e+00  0.00000e+00
  0.00000e+00  0.00000e+00  0.00000e+00  0.00000e+00  0.00000e+00  0.00000e+00
  0.00000e+00  3.49056e-17  2.30437e-16  1.55693e-15  9.16548e-15  5.39879e-14
  3.31657e-13  1.89983e-12  1.01808e-11  5.02487e-11  2.23135e-10  8.69552e-10
  2.91066e-09  8.25785e-09  1.98274e-08  4.07959e-08  7.40783e-08  1.24587e-07
  2.05859e-07  3.50026e-07  6.21923e-07  1.14110e-06  2.10839e-06  3.81274e-06
  6.56437e-06  1.04843e-05  1.51276e-05  1.91354e-05  2.05914e-05  1.91649e-05
  2.05487e-05  4.21782e-05  1.21682e-04  3.36864e-04  8.01002e-04  1.27785e-03
  9.99552e-04  8.44778e-04  4.73804e-04  1.16481e-04  1.88488e-04  1.61318e-04
  9.42572e-05  4.52463e-05  2.58916e-05  2.92358e-05  5.61714e-05  1.34768e-04
  3.28564e-04  7.41256e-04  1.48322e-03  2.30639e-03  1.73638e-03  2.12604e-03
  3.45114e-03  2.18525e-03  8.91182e-04  4.58628e-04  1.91854e-04  1.12165e-04
  1.35056e-04  1.87841e-04  2.34669e-04  2.74281e-04  3.10160e-04  3.22605e-04
  2.93313e-04  2.32338e-04  1.64034e-04  1.06011e-04  0.00000e+00  0.00000e+00
  0.00000e+00  0.00000e+00  0.00000e+00  0.00000e+00  0.00000e+00  0.00000e+00
  0.00000e+00  0.00000e+00  0.00000e+00  0.00000e+00  0.00000e+00  0.00000e+00
  0.00000e+00  0.00000e+00  0.00000e+00  0.00000e+00  0.00000e+00  0.00000e+00
  4.36842e-17  2.58417e-16  1.63600e-15  9.67765e-15  5.83486e-14  3.55189e-13
  2.03611e-12  1.08547e-11  5.32132e-11  2.33976e-10  9.01324e-10  2.97808e-09
  8.32819e-09  1.96599e-08  3.95810e-08  6.98520e-08  1.13473e-07  1.80873e-07
  2.98364e-07  5.18577e-07  9.35862e-07  1.70300e-06  3.02537e-06  5.08554e-06
  7.85495e-06  1.08290e-05  1.29309e-05  1.31015e-05  1.22080e-05  1.65814e-05
  4.39172e-05  1.37124e-04  4.03651e-04  1.04255e-03  1.39592e-03  1.13975e-03
  4.58627e-03  1.12600e-04  5.97927e-04  4.87929e-04  2.80273e-04  1.31454e-04
  5.03696e-05  2.08743e-05  2.48669e-05  5.83759e-05  1.47136e-04  3.57817e-04
  8.15260e-04  1.71322e-03  3.02620e-03  2.28627e-03  4.17936e-03  4.19747e-03
  1.53166e-03  2.89216e-03  1.01341e-03  2.67473e-04  8.88298e-05  1.01190e-04
  1.67482e-04  2.37079e-04  2.91808e-04  3.20053e-04  3.12337e-04  2.70378e-04
  2.09144e-04  1.46833e-04  9.52709e-05  0.00000e+00  0.00000e+00  0.00000e+00
  0.00000e+00  0.00000e+00  0.00000e+00  0.00000e+00  0.00000e+00  0.00000e+00
  0.00000e+00  0.00000e+00  0.00000e+00  0.00000e+00  0.00000e+00  0.00000e+00
  0.00000e+00  0.00000e+00  0.00000e+00  0.00000e+00  0.00000e+00  5.42563e-17
  3.22128e-16  1.76289e-15  1.05177e-14  6.43127e-14  3.89930e-13  2.22210e-12
  1.18102e-11  5.72446e-11  2.48369e-10  9.40921e-10  3.05369e-09  8.39148e-09
  1.94516e-08  3.83112e-08  6.56277e-08  1.02481e-07  1.56148e-07  2.47235e-07
  4.16707e-07  7.35159e-07  1.30983e-06  2.26598e-06  3.66482e-06  5.35173e-06
  6.85237e-06  7.60524e-06  7.79774e-06  9.53242e-06  1.78036e-05  4.27023e-05
  1.06541e-04  2.54395e-04  5.07881e-04  4.66635e-04  1.23149e-05  2.67327e-03
  4.73042e-04  9.47880e-04  6.27537e-04  3.25068e-04  1.40769e-04  4.67799e-05
  1.38979e-05  1.90459e-05  5.44217e-05  1.38589e-04  3.21450e-04  6.81784e-04
  1.27341e-03  1.77262e-03  1.13592e-03  8.32068e-04  3.13731e-03  3.36092e-03
  3.76040e-03  1.13038e-03  2.55308e-04  8.49636e-05  1.28263e-04  2.23712e-04
  3.12585e-04  3.70708e-04  3.85064e-04  3.54039e-04  2.90734e-04  2.16016e-04
  1.47487e-04  9.39769e-05  0.00000e+00  0.00000e+00  0.00000e+00  0.00000e+00
  0.00000e+00  0.00000e+00  0.00000e+00  0.00000e+00  0.00000e+00  0.00000e+00
  0.00000e+00  0.00000e+00  0.00000e+00  0.00000e+00  0.00000e+00  0.00000e+00
  0.00000e+00  0.00000e+00  0.00000e+00  0.00000e+00  6.63851e-17  3.82221e-16
  1.91988e-15  1.15132e-14  7.28183e-14  4.38074e-13  2.49005e-12  1.31269e-11
  6.28898e-11  2.67984e-10  9.94076e-10  3.15682e-09  8.50100e-09  1.93397e-08
  3.73206e-08  6.22373e-08  9.36729e-08  1.36636e-07  2.07994e-07  3.41471e-07
  5.93531e-07  1.04529e-06  1.77612e-06  2.78060e-06  3.86554e-06  4.75113e-06
  5.78455e-06  9.21824e-06  1.90265e-05  3.66210e-05  5.74861e-05  7.64969e-05
  8.77331e-05  8.22595e-05  3.42640e-04  1.84367e-03  2.46636e-03  1.36002e-03
  7.25502e-04  4.59516e-04  2.55277e-04  1.15547e-04  4.10502e-05  1.55413e-05
  2.00841e-05  4.84410e-05  1.13927e-04  2.44931e-04  4.64931e-04  7.24309e-04
  7.98117e-04  1.26744e-03  3.89330e-03  2.50493e-03  1.76798e-03  1.52109e-03
  5.78927e-04  1.55421e-04  9.65384e-05  1.80762e-04  2.97857e-04  3.99755e-04
  4.61433e-04  4.66090e-04  4.14598e-04  3.28597e-04  2.36060e-04  1.56549e-04
  9.74324e-05  0.00000e+00  0.00000e+00  0.00000e+00  0.00000e+00  0.00000e+00
  0.00000e+00  0.00000e+00  0.00000e+00  0.00000e+00  0.00000e+00  0.00000e+00
  0.00000e+00  0.00000e+00  0.00000e+00  0.00000e+00  0.00000e+00  0.00000e+00
  0.00000e+00  0.00000e+00  9.16399e-18  7.92626e-17  3.32910e-16  2.11809e-15
  1.34100e-14  8.27896e-14  4.95122e-13  2.81807e-12  1.47664e-11  6.98957e-11
  2.92280e-10  1.05953e-09  3.28595e-09  8.66066e-09  1.93438e-08  3.66887e-08
  5.99668e-08  8.79688e-08  1.24826e-07  1.86524e-07  3.05904e-07  5.39451e-07
  9.70897e-07  1.68477e-06  2.68624e-06  3.84014e-06  5.18164e-06  8.36592e-06
  1.94893e-05  4.81742e-05  9.14499e-05  1.18814e-04  1.02521e-04  5.22098e-05
  3.90080e-05  3.62782e-04  1.34004e-03  1.73434e-03  9.57557e-04  4.35635e-04
  2.65054e-04  1.65782e-04  9.83684e-05  6.81051e-05  5.60328e-05  4.77594e-05
  5.15697e-05  8.63988e-05  1.68188e-04  2.96291e-04  4.32872e-04  5.48151e-04
  9.69175e-04  1.87093e-03  1.37319e-03  5.57987e-04  3.95988e-04  2.10179e-04
  1.02802e-04  1.29820e-04  2.32769e-04  3.53940e-04  4.61386e-04  5.28518e-04
  5.30208e-04  4.65492e-04  3.62172e-04  2.54826e-04  1.65586e-04  1.01187e-04
  0.00000e+00  0.00000e+00  0.00000e+00  0.00000e+00  0.00000e+00  0.00000e+00
  0.00000e+00  0.00000e+00  0.00000e+00  0.00000e+00  0.00000e+00  0.00000e+00
  0.00000e+00  0.00000e+00  0.00000e+00  0.00000e+00  0.00000e+00  0.00000e+00
  0.00000e+00  1.14453e-17  7.75222e-17  3.85571e-16  2.20139e-15  1.48154e-14
  9.31604e-14  5.58230e-13  3.16579e-12  1.65405e-11  7.73973e-11  3.17995e-10
  1.12785e-09  3.41937e-09  8.82447e-09  1.93722e-08  3.62367e-08  5.85127e-08
  8.49723e-08  1.20277e-07  1.82347e-07  3.09640e-07  5.74104e-07  1.09552e-06
  2.02853e-06  3.49844e-06  5.55812e-06  8.52736e-06  1.48262e-05  3.45808e-05
  9.01889e-05  1.83949e-04  2.43089e-04  1.96213e-04  9.36285e-05  4.52377e-05
  1.64919e-04  4.48309e-04  5.68218e-04  4.02141e-04  2.44261e-04  1.74390e-04
  1.41783e-04  1.62221e-04  2.15532e-04  2.14255e-04  1.48086e-04  8.41020e-05
  6.88315e-05  1.09487e-04  1.90948e-04  2.86093e-04  3.85003e-04  5.38362e-04
  6.89769e-04  5.67137e-04  3.30277e-04  2.05040e-04  1.32456e-04  1.15606e-04
  1.70084e-04  2.70065e-04  3.83718e-04  4.89080e-04  5.57290e-04  5.57343e-04
  4.86575e-04  3.75473e-04  2.61626e-04  1.68298e-04  1.01864e-04  0.00000e+00
  0.00000e+00  0.00000e+00  0.00000e+00  0.00000e+00  0.00000e+00  0.00000e+00
  0.00000e+00  0.00000e+00  0.00000e+00  0.00000e+00  0.00000e+00  0.00000e+00
  0.00000e+00  0.00000e+00  0.00000e+00  0.00000e+00  0.00000e+00  0.00000e+00
  1.34545e-17  9.43174e-17  4.03745e-16  2.37176e-15  1.58895e-14  1.01674e-13
  6.15496e-13  3.47682e-12  1.80902e-11  8.39078e-11  3.40037e-10  1.18455e-09
  3.52044e-09  8.91619e-09  1.92655e-08  3.56272e-08  5.71920e-08  8.33274e-08
  1.20280e-07  1.89882e-07  3.41274e-07  6.75278e-07  1.38142e-06  2.76543e-06
  5.25655e-06  9.45285e-06  1.62760e-05  2.70719e-05  4.50657e-05  8.54212e-05
  1.62264e-04  2.82062e-04  2.89726e-04  1.49171e-04  5.09434e-05  5.68847e-05
  1.31504e-04  1.88358e-04  1.95196e-04  1.91177e-04  1.82110e-04  1.90294e-04
  3.43361e-04  6.03328e-04  6.30820e-04  3.96831e-04  1.70664e-04  6.86000e-05
  6.98617e-05  1.28124e-04  2.03816e-04  2.72544e-04  3.27571e-04  3.51128e-04
  3.12472e-04  2.36771e-04  1.70022e-04  1.31401e-04  1.38539e-04  1.96362e-04
  2.87787e-04  3.91402e-04  4.87617e-04  5.47577e-04  5.42472e-04  4.71030e-04
  3.62438e-04  2.52131e-04  1.61997e-04  9.79475e-05  0.00000e+00  0.00000e+00
  0.00000e+00  0.00000e+00  0.00000e+00  0.00000e+00  0.00000e+00  0.00000e+00
  0.00000e+00  0.00000e+00  0.00000e+00  0.00000e+00  0.00000e+00  0.00000e+00
  0.00000e+00  0.00000e+00  0.00000e+00  0.00000e+00  0.00000e+00  1.48343e-17
  1.06315e-16  4.11568e-16  2.54167e-15  1.66163e-14  1.08052e-13  6.50189e-13
  3.68623e-12  1.90866e-11  8.79579e-11  3.53219e-10  1.21485e-09  3.55621e-09
  8.86535e-09  1.88856e-08  3.45627e-08  5.53243e-08  8.14830e-08  1.21311e-07
  2.01139e-07  3.82514e-07  8.01379e-07  1.73844e-06  3.72068e-06  7.70063e-06
  1.54752e-05  3.02513e-05  5.40351e-05  6.75567e-05  1.93835e-05  1.35924e-04
  3.50176e-06  2.17627e-04  1.56994e-04  5.15145e-05  2.16644e-05  4.73598e-05
  9.78576e-05  1.60740e-04  2.27016e-04  2.47145e-04  1.88143e-04  2.67387e-04
  8.39521e-04  1.27060e-03  8.15989e-04  3.10346e-04  8.22704e-05  4.58462e-05
  9.71149e-05  1.71476e-04  2.31853e-04  2.62541e-04  2.62268e-04  2.36284e-04
  1.95419e-04  1.54880e-04  1.33326e-04  1.48122e-04  2.02869e-04  2.85256e-04
  3.77447e-04  4.59480e-04  5.05515e-04  4.93958e-04  4.26479e-04  3.28310e-04
  2.29278e-04  1.48088e-04  9.00270e-05  0.00000e+00  0.00000e+00  0.00000e+00
  0.00000e+00  0.00000e+00  0.00000e+00  0.00000e+00  0.00000e+00  0.00000e+00
  0.00000e+00  0.00000e+00  0.00000e+00  0.00000e+00  0.00000e+00  0.00000e+00
  0.00000e+00  0.00000e+00  0.00000e+00  0.00000e+00  1.53801e-17  1.12957e-16
  3.61884e-16  2.53732e-15  1.67525e-14  1.09233e-13  6.60018e-13  3.73169e-12
  1.93113e-11  8.87489e-11  3.54581e-10  1.21098e-09  3.51050e-09  8.65045e-09
  1.82033e-08  3.29887e-08  5.26868e-08  7.86248e-08  1.20937e-07  2.09410e-07
  4.15046e-07  9.02470e-07  2.03326e-06  4.54959e-06  9.96532e-06  2.15473e-05
  4.62256e-05  9.29046e-05  1.31820e-04  1.09003e-05  2.02083e-03  1.53206e-04
  9.83604e-05  1.07734e-04  3.91433e-05  1.16770e-05  2.88230e-05  8.24659e-05
  1.70864e-04  2.78174e-04  3.04475e-04  5.70572e-05  6.38932e-04  5.15758e-05
  1.45706e-03  1.19715e-03  4.32325e-04  9.23239e-05  3.47176e-05  9.51956e-05
  1.84264e-04  2.53483e-04  2.82289e-04  2.73112e-04  2.40019e-04  1.97214e-04
  1.58171e-04  1.38938e-04  1.52735e-04  2.00461e-04  2.70845e-04  3.47986e-04
  4.13574e-04  4.46317e-04  4.30912e-04  3.70595e-04  2.85989e-04  2.00974e-04
  1.30842e-04  8.02060e-05  0.00000e+00  0.00000e+00  0.00000e+00  0.00000e+00
  0.00000e+00  0.00000e+00  0.00000e+00  0.00000e+00  0.00000e+00  0.00000e+00
  0.00000e+00  0.00000e+00  0.00000e+00  0.00000e+00  0.00000e+00  0.00000e+00
  0.00000e+00  0.00000e+00  0.00000e+00  1.62267e-17  9.98453e-17  3.53082e-16
  2.51942e-15  1.63841e-14  1.06544e-13  6.43865e-13  3.63926e-12  1.87915e-11
  8.63614e-11  3.44857e-10  1.17604e-09  3.39773e-09  8.31835e-09  1.73502e-08
  3.11892e-08  4.97804e-08  7.53871e-08  1.19491e-07  2.13250e-07  4.30365e-07
  9.45056e-07  2.15141e-06  4.88757e-06  1.09185e-05  2.41190e-05  5.29044e-05
  1.10563e-04  1.84191e-04  1.30889e-04  2.96246e-06  2.09891e-05  7.18276e-05
  5.99195e-05  2.47853e-05  1.03743e-05  2.60607e-05  7.52803e-05  1.60914e-04
  2.62952e-04  2.70185e-04  1.44219e-05  1.88106e-03  1.32464e-03  1.36432e-03
  1.24606e-03  4.34017e-04  8.18350e-05  3.71052e-05  1.20266e-04  2.32048e-04
  3.15542e-04  3.45442e-04  3.26568e-04  2.79934e-04  2.25405e-04  1.79024e-04
  1.56621e-04  1.67748e-04  2.07953e-04  2.63635e-04  3.22014e-04  3.70771e-04
  3.93552e-04  3.77109e-04  3.23534e-04  2.49892e-04  1.76166e-04  1.15227e-04
  7.10234e-05  0.00000e+00  0.00000e+00  0.00000e+00  0.00000e+00  0.00000e+00
  0.00000e+00  0.00000e+00  0.00000e+00  0.00000e+00  0.00000e+00  0.00000e+00
  0.00000e+00  0.00000e+00  0.00000e+00  0.00000e+00  0.00000e+00  0.00000e+00
  0.00000e+00  0.00000e+00  1.54149e-17  8.37930e-17  3.38856e-16  2.40107e-15
  1.59372e-14  1.01153e-13  6.13238e-13  3.45296e-12  1.78265e-11  8.20676e-11
  3.28849e-10  1.12591e-09  3.26058e-09  7.98079e-09  1.65960e-08  2.97719e-08
  4.78099e-08  7.39412e-08  1.20688e-07  2.18850e-07  4.37989e-07  9.39660e-07
  2.08694e-06  4.64282e-06  1.01576e-05  2.17956e-05  4.57506e-05  9.09714e-05
  1.54988e-04  1.88390e-04  1.48121e-04  9.66017e-05  6.01100e-05  3.47503e-05
  1.94653e-05  1.70184e-05  2.95750e-05  6.21410e-05  1.18161e-04  1.77085e-04
  1.74520e-04  8.77152e-05  5.06507e-05  5.21439e-04  1.41825e-03  9.32934e-04
  3.09941e-04  5.80164e-05  5.55781e-05  1.64258e-04  2.94161e-04  3.85242e-04
  4.10121e-04  3.78612e-04  3.19279e-04  2.55530e-04  2.04674e-04  1.83927e-04
  2.00100e-04  2.40225e-04  2.84330e-04  3.23058e-04  3.55216e-04  3.71272e-04
  3.54438e-04  3.02438e-04  2.31637e-04  1.61878e-04  1.05142e-04  6.45069e-05
  0.00000e+00  0.00000e+00  0.00000e+00  0.00000e+00  0.00000e+00  0.00000e+00
  0.00000e+00  0.00000e+00  0.00000e+00  0.00000e+00  0.00000e+00  0.00000e+00
  0.00000e+00  0.00000e+00  0.00000e+00  0.00000e+00  0.00000e+00  0.00000e+00
  0.00000e+00  1.40301e-17  8.46889e-17  3.77027e-16  2.42604e-15  1.54848e-14
  9.81023e-14  5.88959e-13  3.28946e-12  1.69338e-11  7.79975e-11  3.14089e-10
  1.08299e-09  3.16037e-09  7.78039e-09  1.62689e-08  2.94604e-08  4.82891e-08
  7.73038e-08  1.30531e-07  2.38668e-07  4.65019e-07  9.46717e-07  1.97527e-06
  4.12506e-06  8.45388e-06  1.68204e-05  3.21645e-05  5.74673e-05  8.98760e-05
  1.11415e-04  1.00763e-04  6.65293e-05  3.64770e-05  2.38086e-05  2.60936e-05
  3.56873e-05  4.46056e-05  5.40781e-05  7.19313e-05  9.09642e-05  9.87298e-05
  1.66656e-04  4.52550e-04  8.57289e-04  8.82508e-04  4.97201e-04  1.63624e-04
  4.48974e-05  8.76579e-05  2.10989e-04  3.43424e-04  4.28181e-04  4.40757e-04
  3.97398e-04  3.31332e-04  2.65261e-04  2.16361e-04  2.05299e-04  2.37529e-04
  2.92863e-04  3.50266e-04  3.84570e-04  3.93366e-04  4.00382e-04  3.81585e-04
  3.20743e-04  2.39043e-04  1.62186e-04  1.02639e-04  6.16891e-05  0.00000e+00
  0.00000e+00  0.00000e+00  0.00000e+00  0.00000e+00  0.00000e+00  0.00000e+00
  0.00000e+00  0.00000e+00  0.00000e+00  0.00000e+00  0.00000e+00  0.00000e+00
  0.00000e+00  0.00000e+00  0.00000e+00  0.00000e+00  0.00000e+00  2.50537e-19
  1.23784e-17  7.97735e-17  4.10679e-16  2.81355e-15  1.64566e-14  1.00168e-13
  5.89487e-13  3.25703e-12  1.66133e-11  7.63579e-11  3.08211e-10  1.06985e-09
  3.15001e-09  7.84025e-09  1.66340e-08  3.08224e-08  5.24251e-08  8.80472e-08
  1.54714e-07  2.86075e-07  5.44502e-07  1.04978e-06  2.02675e-06  3.85899e-06
  7.12518e-06  1.25838e-05  2.09840e-05  3.23007e-05  4.39147e-05  4.93736e-05
  4.30600e-05  2.90378e-05  1.94510e-05  2.34697e-05  4.13938e-05  6.23583e-05
  6.92945e-05  5.91861e-05  4.71176e-05  4.16461e-05  4.72895e-05  1.03827e-04
  2.52018e-04  3.90713e-04  3.60007e-04  2.03558e-04  7.69905e-05  5.34219e-05
  1.23441e-04  2.44339e-04  3.62194e-04  4.29565e-04  4.29050e-04  3.80004e-04
  3.13419e-04  2.48349e-04  2.02828e-04  2.03121e-04  2.51835e-04  3.36687e-04
  5.61773e-04  7.26141e-04  5.80333e-04  5.05088e-04  4.76947e-04  3.89548e-04
  2.76132e-04  1.77940e-04  1.07716e-04  6.24809e-05  0.00000e+00  0.00000e+00
  0.00000e+00  0.00000e+00  0.00000e+00  0.00000e+00  0.00000e+00  0.00000e+00
  0.00000e+00  0.00000e+00  0.00000e+00  0.00000e+00  0.00000e+00  0.00000e+00
  0.00000e+00  0.00000e+00  0.00000e+00  0.00000e+00  2.91001e-19  8.70540e-18
  8.61533e-17  4.73542e-16  3.13140e-15  1.83293e-14  1.08312e-13  6.23526e-13
  3.41169e-12  1.72044e-11  7.84784e-11  3.15891e-10  1.09870e-09  3.25729e-09
  8.20783e-09  1.77698e-08  3.40005e-08  6.05241e-08  1.06978e-07  1.95615e-07
  3.68340e-07  6.98253e-07  1.31145e-06  2.41129e-06  4.27612e-06  7.18656e-06
  1.12476e-05  1.61167e-05  2.07386e-05  2.33277e-05  2.21099e-05  1.72034e-05
  1.23247e-05  1.38844e-05  2.76918e-05  5.38537e-05  8.00524e-05  8.59524e-05
  6.68151e-05  4.06122e-05  2.30939e-05  1.95643e-05  4.05270e-05  9.00648e-05
  1.32542e-04  1.24521e-04  7.99453e-05  5.17030e-05  7.59364e-05  1.54147e-04
  2.60345e-04  3.54216e-04  4.00992e-04  3.91580e-04  3.43573e-04  2.80164e-04
  2.16398e-04  1.74725e-04  2.05699e-04  3.55209e-04  5.78845e-04  1.64445e-03
  2.71083e-03  1.34341e-03  7.22368e-04  6.59871e-04  5.14216e-04  3.40252e-04
  2.05663e-04  1.18103e-04  6.57039e-05  0.00000e+00  0.00000e+00  0.00000e+00
  0.00000e+00  0.00000e+00  0.00000e+00  0.00000e+00  0.00000e+00  0.00000e+00
  0.00000e+00  0.00000e+00  0.00000e+00  0.00000e+00  0.00000e+00  0.00000e+00
  0.00000e+00  0.00000e+00  0.00000e+00  3.81379e-19  1.09090e-17  1.39282e-16
  5.66771e-16  3.69443e-15  2.13264e-14  1.22431e-13  6.95259e-13  3.74640e-12
  1.86938e-11  8.43295e-11  3.36696e-10  1.16657e-09  3.46586e-09  8.82431e-09
  1.95053e-08  3.85723e-08  7.16849e-08  1.32364e-07  2.50290e-07  4.81341e-07
  9.22965e-07  1.73770e-06  3.17001e-06  5.51356e-06  8.96660e-06  1.33373e-05
  1.76974e-05  2.03582e-05  1.96569e-05  1.54457e-05  1.00722e-05  7.75980e-06
  1.30749e-05  2.93403e-05  5.50750e-05  7.87319e-05  8.32247e-05  6.48042e-05
  3.84360e-05  1.86396e-05  9.79923e-06  1.38463e-05  2.98180e-05  4.60551e-05
  4.98467e-05  4.67537e-05  5.86084e-05  1.03620e-04  1.81327e-04  2.70659e-04
  3.40357e-04  3.67476e-04  3.50730e-04  3.05402e-04  2.47059e-04  1.87467e-04
  1.59136e-04  3.09169e-04  1.15137e-03  2.31762e-03  8.39912e-04  1.89446e-03
  2.45306e-03  1.05188e-03  9.33977e-04  6.75836e-04  4.14670e-04  2.35878e-04
  1.29226e-04  6.93054e-05  0.00000e+00  0.00000e+00  0.00000e+00  0.00000e+00
  0.00000e+00  0.00000e+00  0.00000e+00  0.00000e+00  0.00000e+00  0.00000e+00
  0.00000e+00  0.00000e+00  0.00000e+00  0.00000e+00  0.00000e+00  0.00000e+00
  0.00000e+00  0.00000e+00  4.70795e-19  1.34104e-17  1.53054e-16  6.82105e-16
  4.28316e-15  2.40664e-14  1.40502e-13  7.93144e-13  4.20763e-12  2.07381e-11
  9.24281e-11  3.64866e-10  1.25403e-09  3.71832e-09  9.53176e-09  2.14400e-08
  4.36086e-08  8.38934e-08  1.60059e-07  3.10375e-07  6.08407e-07  1.18580e-06
  2.26541e-06  4.18648e-06  7.36667e-06  1.21080e-05  1.81626e-05  2.41611e-05
  2.75017e-05  2.56399e-05  1.86413e-05  1.05066e-05  7.12788e-06  1.28792e-05
  2.87337e-05  5.07150e-05  6.84617e-05  7.04144e-05  5.55501e-05  3.46735e-05
  1.78590e-05  8.48423e-06  7.57997e-06  1.46510e-05  2.50669e-05  3.46479e-05
  4.83153e-05  7.93919e-05  1.37839e-04  2.18223e-04  2.97838e-04  3.48868e-04
  3.57177e-04  3.29869e-04  2.83521e-04  2.29471e-04  1.76290e-04  1.61166e-04
  4.13717e-04  2.06215e-03  2.91591e-03  3.78077e-03  5.94888e-03  1.76911e-03
  1.38735e-03  1.19653e-03  8.01348e-04  4.65104e-04  2.54380e-04  1.35366e-04
  7.09802e-05  0.00000e+00  0.00000e+00  0.00000e+00  0.00000e+00  0.00000e+00
  0.00000e+00  0.00000e+00  0.00000e+00  0.00000e+00  0.00000e+00  0.00000e+00
  0.00000e+00  0.00000e+00  0.00000e+00  0.00000e+00  0.00000e+00  0.00000e+00
  0.00000e+00  5.48042e-19  1.55161e-17  1.63465e-16  7.80285e-16  4.86072e-15
  2.69961e-14  1.57489e-13  8.83653e-13  4.65100e-12  2.27189e-11  1.00193e-10
  3.91159e-10  1.33211e-09  3.93207e-09  1.01140e-08  2.30474e-08  4.78978e-08
  9.45214e-08  1.84495e-07  3.64041e-07  7.24032e-07  1.43156e-06  2.77659e-06
  5.21593e-06  9.35148e-06  1.57125e-05  2.41742e-05  3.30308e-05  3.84962e-05
  3.63165e-05  2.59430e-05  1.33729e-05  7.95056e-06  1.56400e-05  3.49218e-05
  5.66248e-05  6.83803e-05  6.40669e-05  4.87895e-05  3.19580e-05  1.87407e-05
  1.06776e-05  9.35186e-06  1.51040e-05  2.52158e-05  3.87833e-05  6.31466e-05
  1.11404e-04  1.90311e-04  2.87766e-04  3.72095e-04  4.10970e-04  3.97628e-04
  3.52764e-04  2.98873e-04  2.44250e-04  1.93133e-04  1.73001e-04  3.31592e-04
  1.33657e-03  3.05197e-03  6.80997e-04  1.58747e-04  1.45788e-03  1.32728e-03
  1.20109e-03  7.96327e-04  4.59117e-04  2.49931e-04  1.32448e-04  6.91711e-05
  0.00000e+00  0.00000e+00  0.00000e+00  0.00000e+00  0.00000e+00  0.00000e+00
  0.00000e+00  0.00000e+00  0.00000e+00  0.00000e+00  0.00000e+00  0.00000e+00
  0.00000e+00  0.00000e+00  0.00000e+00  0.00000e+00  0.00000e+00  0.00000e+00
  6.00266e-19  1.68759e-17  1.46388e-16  8.50914e-16  5.23444e-15  2.89937e-14
  1.69629e-13  9.45174e-13  4.94365e-12  2.39763e-11  1.04871e-10  4.05816e-10
  1.37019e-09  4.02436e-09  1.03623e-08  2.38234e-08  5.02861e-08  1.01038e-07
  2.00239e-07  3.99421e-07  8.01586e-07  1.59994e-06  3.13637e-06  5.96569e-06
  1.08618e-05  1.86109e-05  2.93375e-05  4.12423e-05  4.95466e-05  4.80563e-05
  3.49921e-05  1.84801e-05  1.34048e-05  3.05138e-05  6.58464e-05  9.66955e-05
  9.83482e-05  7.51181e-05  5.14098e-05  3.64244e-05  2.53025e-05  1.65398e-05
  1.39706e-05  1.94426e-05  3.06205e-05  4.88164e-05  8.62865e-05  1.61252e-04
  2.81306e-04  4.24353e-04  5.34738e-04  5.60058e-04  5.09384e-04  4.36990e-04
  3.69093e-04  3.03892e-04  2.42917e-04  2.08168e-04  2.69827e-04  6.56745e-04
  1.94224e-03  3.47227e-03  2.14533e-03  6.34288e-04  9.19947e-04  9.42331e-04
  6.62635e-04  3.98172e-04  2.23051e-04  1.20569e-04  6.38438e-05  0.00000e+00
  0.00000e+00  0.00000e+00  0.00000e+00  0.00000e+00  0.00000e+00  0.00000e+00
  0.00000e+00  0.00000e+00  0.00000e+00  0.00000e+00  0.00000e+00  0.00000e+00
  0.00000e+00  0.00000e+00  0.00000e+00  0.00000e+00  0.00000e+00  6.18487e-19
  1.95055e-17  1.53565e-16  9.59603e-16  5.41364e-15  2.97362e-14  1.72248e-13
  9.50811e-13  4.97887e-12  2.40002e-11  1.04411e-10  4.01364e-10  1.34653e-09
  3.93761e-09  1.01378e-08  2.34358e-08  4.99994e-08  1.01719e-07  2.03550e-07
  4.08294e-07  8.22287e-07  1.64727e-06  3.24411e-06  6.20967e-06  1.14100e-05
  1.98148e-05  3.18433e-05  4.59764e-05  5.72684e-05  5.84136e-05  4.63269e-05
  3.06192e-05  3.34314e-05  7.70939e-05  1.60210e-04  2.23948e-04  1.91126e-04
  1.06928e-04  6.78729e-05  6.16132e-05  4.94319e-05  3.13311e-05  2.07416e-05
  2.28277e-05  3.48702e-05  6.02506e-05  1.18720e-04  2.39739e-04  4.38979e-04
  6.80574e-04  8.47812e-04  8.21912e-04  6.87095e-04  6.03829e-04  5.14867e-04
  4.06441e-04  3.16356e-04  2.58187e-04  2.76028e-04  4.40232e-04  8.07297e-04
  1.05015e-03  6.33697e-04  4.47125e-04  6.54412e-04  6.61509e-04  4.93708e-04
  3.15069e-04  1.85075e-04  1.03671e-04  5.63733e-05  0.00000e+00  0.00000e+00
  0.00000e+00  0.00000e+00  0.00000e+00  0.00000e+00  0.00000e+00  0.00000e+00
  0.00000e+00  0.00000e+00  0.00000e+00  0.00000e+00  0.00000e+00  0.00000e+00
  0.00000e+00  0.00000e+00  0.00000e+00  0.00000e+00  8.17979e-19  1.99788e-17
  1.47033e-16  9.18911e-16  5.14494e-15  2.86214e-14  1.65929e-13  9.04119e-13
  4.71860e-12  2.26357e-11  9.80413e-11  3.75383e-10  1.25420e-09  3.65636e-09
  9.40689e-09  2.18137e-08  4.68601e-08  9.61107e-08  1.93424e-07  3.88567e-07
  7.81616e-07  1.56296e-06  3.07432e-06  5.88632e-06  1.08496e-05  1.89897e-05
  3.09894e-05  4.59852e-05  6.00763e-05  6.68275e-05  6.32792e-05  6.02145e-05
  8.80709e-05  1.93490e-04  4.05068e-04  5.84616e-04  4.26897e-04  1.47744e-04
  1.21203e-04  1.51837e-04  1.18035e-04  6.55952e-05  3.25127e-05  2.47982e-05
  3.65045e-05  7.25888e-05  1.62523e-04  3.55068e-04  6.90726e-04  1.12880e-03
  1.41182e-03  1.18042e-03  9.30102e-04  1.18782e-03  8.91896e-04  5.15722e-04
  3.85109e-04  3.02710e-04  2.72436e-04  3.25937e-04  4.21866e-04  4.53936e-04
  4.08470e-04  4.33740e-04  4.95063e-04  4.65052e-04  3.58208e-04  2.40990e-04
  1.48670e-04  8.66904e-05  4.86450e-05  0.00000e+00  0.00000e+00  0.00000e+00
  0.00000e+00  0.00000e+00  0.00000e+00  0.00000e+00  0.00000e+00  0.00000e+00
  0.00000e+00  0.00000e+00  0.00000e+00  0.00000e+00  0.00000e+00  0.00000e+00
  0.00000e+00  0.00000e+00  0.00000e+00  9.02455e-19  1.82908e-17  1.38300e-16
  8.17277e-16  4.72933e-15  2.60880e-14  1.49438e-13  8.11469e-13  4.19669e-12
  2.00418e-11  8.65503e-11  3.30600e-10  1.10258e-09  3.20914e-09  8.24947e-09
  1.91525e-08  4.12937e-08  8.50947e-08  1.71721e-07  3.44537e-07  6.89905e-07
  1.37144e-06  2.68241e-06  5.11542e-06  9.42313e-06  1.65838e-05  2.74982e-05
  4.22263e-05  5.90173e-05  7.47965e-05  9.02375e-05  1.20322e-04  2.06557e-04
  4.30938e-04  9.00769e-04  1.39084e-03  9.01906e-04  1.89709e-04  3.66863e-04
  4.20566e-04  2.66495e-04  1.27198e-04  5.24502e-05  2.82844e-05  3.82751e-05
  8.75242e-05  2.15607e-04  4.97186e-04  1.02376e-03  1.80337e-03  2.38018e-03
  1.64612e-03  1.86078e-03  4.70511e-03  2.20162e-03  5.52248e-04  4.62225e-04
  3.55344e-04  2.57981e-04  2.44101e-04  2.79766e-04  3.16707e-04  3.46609e-04
  3.78681e-04  3.87924e-04  3.47717e-04  2.71176e-04  1.88926e-04  1.21073e-04
  7.30369e-05  4.21425e-05  0.00000e+00  0.00000e+00  0.00000e+00  0.00000e+00
  0.00000e+00  0.00000e+00  0.00000e+00  0.00000e+00  0.00000e+00  0.00000e+00
  0.00000e+00  0.00000e+00  0.00000e+00  0.00000e+00  0.00000e+00  0.00000e+00
  0.00000e+00  0.00000e+00  1.04194e-18  1.75240e-17  1.25627e-16  7.32069e-16
  4.16612e-15  2.26121e-14  1.28003e-13  6.85296e-13  3.51184e-12  1.66738e-11
  7.17969e-11  2.73855e-10  9.13066e-10  2.65669e-09  6.82474e-09  1.58387e-08
  3.41785e-08  7.05434e-08  1.42417e-07  2.84968e-07  5.67213e-07  1.11886e-06
  2.17200e-06  4.12040e-06  7.58746e-06  1.34645e-05  2.28450e-05  3.67987e-05
  5.62482e-05  8.31913e-05  1.25959e-04  2.11184e-04  4.02094e-04  8.07270e-04
  1.44644e-03  1.67608e-03  8.80939e-04  6.71472e-04  1.19986e-03  9.17997e-04
  4.65998e-04  1.99303e-04  7.70574e-05  3.57522e-05  4.38138e-05  1.05252e-04
  2.65948e-04  6.20671e-04  1.31415e-03  2.45889e-03  3.58923e-03  2.63514e-03
  1.92856e-03  9.34721e-04  2.77736e-03  1.10274e-03  8.66905e-04  4.76642e-04
  2.49609e-04  1.90580e-04  2.16530e-04  2.65817e-04  3.10735e-04  3.36628e-04
  3.29949e-04  2.88019e-04  2.24558e-04  1.58834e-04  1.03897e-04  6.39598e-05
  3.75605e-05  0.00000e+00  0.00000e+00  0.00000e+00  0.00000e+00  0.00000e+00
  0.00000e+00  0.00000e+00  0.00000e+00  0.00000e+00  0.00000e+00  0.00000e+00
  0.00000e+00  0.00000e+00  0.00000e+00  0.00000e+00  0.00000e+00  0.00000e+00
  0.00000e+00  1.28778e-18  1.67747e-17  1.12670e-16  6.60368e-16  3.56479e-15
  1.91204e-14  1.04896e-13  5.53053e-13  2.78945e-12  1.31278e-11  5.61533e-11
  2.13722e-10  7.12574e-10  2.07380e-09  5.32319e-09  1.23321e-08  2.65614e-08
  5.47414e-08  1.10327e-07  2.20044e-07  4.35646e-07  8.53623e-07  1.64714e-06
  3.11616e-06  5.76185e-06  1.03866e-05  1.82261e-05  3.11801e-05  5.24753e-05
  8.88623e-05  1.57013e-04  2.98821e-04  6.08832e-04  1.22442e-03  1.80628e-03
  4.98741e-04  1.64974e-04  6.47874e-04  1.67044e-03  1.13692e-03  5.51157e-04
  2.35877e-04  9.46721e-05  4.54007e-05  5.30486e-05  1.21460e-04  2.94588e-04
  6.62756e-04  1.36001e-03  2.45714e-03  3.38912e-03  2.48267e-03  4.06260e-03
  7.44506e-03  1.14344e-03  4.14555e-03  1.80468e-03  6.35559e-04  2.38511e-04
  1.62495e-04  2.02344e-04  2.64553e-04  3.12379e-04  3.31000e-04  3.14589e-04
  2.68274e-04  2.06731e-04  1.45834e-04  9.56255e-05  5.91326e-05  3.48907e-05
  0.00000e+00  0.00000e+00  0.00000e+00  0.00000e+00  0.00000e+00  0.00000e+00
  0.00000e+00  0.00000e+00  0.00000e+00  0.00000e+00  0.00000e+00  0.00000e+00
  0.00000e+00  0.00000e+00  0.00000e+00  0.00000e+00  0.00000e+00  2.45766e-19
  1.69799e-18  1.67637e-17  1.02743e-16  5.87652e-16  3.05726e-15  1.58822e-14
  8.51544e-14  4.33944e-13  2.13746e-12  9.89526e-12  4.18053e-11  1.58117e-10
  5.25861e-10  1.52912e-09  3.91866e-09  9.04715e-09  1.93923e-08  3.97702e-08
  7.98177e-08  1.58646e-07  3.13096e-07  6.11778e-07  1.17912e-06  2.23782e-06
  4.18466e-06  7.72531e-06  1.41195e-05  2.56629e-05  4.67528e-05  8.64712e-05
  1.64971e-04  3.28203e-04  6.73572e-04  1.33569e-03  2.04515e-03  1.26172e-03
  2.38595e-04  3.88268e-04  7.54665e-04  7.49666e-04  4.41966e-04  2.14284e-04
  9.65667e-05  5.26237e-05  6.19728e-05  1.30035e-04  2.90737e-04  6.04819e-04
  1.12910e-03  1.74188e-03  1.65574e-03  1.35593e-03  1.36062e-03  1.05054e-03
  2.73651e-03  4.60446e-03  1.93966e-03  6.09913e-04  2.02775e-04  1.58681e-04
  2.25866e-04  2.99365e-04  3.45605e-04  3.55626e-04  3.28725e-04  2.73804e-04
  2.07109e-04  1.44076e-04  9.35108e-05  5.73927e-05  3.36739e-05  0.00000e+00
  0.00000e+00  0.00000e+00  0.00000e+00  0.00000e+00  0.00000e+00  0.00000e+00
  0.00000e+00  0.00000e+00  0.00000e+00  0.00000e+00  0.00000e+00  0.00000e+00
  0.00000e+00  0.00000e+00  0.00000e+00  0.00000e+00  3.85606e-19  1.90827e-18
  1.62763e-17  7.70686e-17  5.47714e-16  2.71541e-15  1.36604e-14  7.03059e-14
  3.44303e-13  1.63504e-12  7.33920e-12  3.02431e-11  1.12460e-10  3.70429e-10
  1.07132e-09  2.73343e-09  6.27312e-09  1.33362e-08  2.71001e-08  5.39627e-08
  1.06772e-07  2.10581e-07  4.12602e-07  8.00130e-07  1.53521e-06  2.92366e-06
  5.55113e-06  1.05479e-05  2.01038e-05  3.84919e-05  7.41646e-05  1.44074e-04
  2.81548e-04  5.43626e-04  9.78918e-04  1.44115e-03  1.51751e-03  1.32382e-03
  7.85842e-04  4.76449e-04  4.16911e-04  2.89376e-04  1.63546e-04  8.52095e-05
  5.44271e-05  6.67075e-05  1.28695e-04  2.61551e-04  4.93072e-04  8.17993e-04
  1.07198e-03  8.35052e-04  1.09811e-03  5.36284e-03  4.07969e-03  1.56220e-03
  2.00054e-03  1.11961e-03  4.00745e-04  1.61463e-04  1.78974e-04  2.69366e-04
  3.47260e-04  3.89923e-04  3.92446e-04  3.55641e-04  2.90612e-04  2.15839e-04
  1.47655e-04  9.44351e-05  5.72401e-05  3.32359e-05  0.00000e+00  0.00000e+00
  0.00000e+00  0.00000e+00  0.00000e+00  0.00000e+00  0.00000e+00  0.00000e+00
  0.00000e+00  0.00000e+00  0.00000e+00  0.00000e+00  0.00000e+00  0.00000e+00
  0.00000e+00  0.00000e+00  0.00000e+00  5.74781e-19  2.87626e-18  1.16522e-17
  8.66744e-17  5.35786e-16  2.62082e-15  1.28679e-14  6.21626e-14  2.92874e-13
  1.30946e-12  5.58859e-12  2.20313e-11  7.90529e-11  2.54018e-10  7.23229e-10
  1.82549e-09  4.14661e-09  8.70611e-09  1.74379e-08  3.42612e-08  6.72480e-08
  1.32639e-07  2.61914e-07  5.14874e-07  1.00599e-06  1.95946e-06  3.82151e-06
  7.47885e-06  1.46670e-05  2.86973e-05  5.56707e-05  1.06246e-04  1.96896e-04
  3.44874e-04  5.40708e-04  7.01280e-04  7.50164e-04  7.43567e-04  5.75458e-04
  3.63613e-04  2.58108e-04  1.82153e-04  1.14119e-04  6.80144e-05  5.11332e-05
  6.65416e-05  1.20525e-04  2.24031e-04  3.84365e-04  5.78939e-04  7.09618e-04
  6.45508e-04  6.89169e-04  1.39712e-03  1.33221e-03  8.59589e-04  8.21857e-04
  5.22994e-04  2.30415e-04  1.48690e-04  2.11484e-04  3.07664e-04  3.82242e-04
  4.22046e-04  4.20834e-04  3.77726e-04  3.05107e-04  2.23709e-04  1.51055e-04
  9.54250e-05  5.72003e-05  3.28917e-05  0.00000e+00  0.00000e+00  0.00000e+00
  0.00000e+00  0.00000e+00  0.00000e+00  0.00000e+00  0.00000e+00  0.00000e+00
  0.00000e+00  0.00000e+00  0.00000e+00  0.00000e+00  0.00000e+00  0.00000e+00
  0.00000e+00  1.59653e-19  8.12317e-19  2.95435e-18  1.57758e-17  1.07518e-16
  5.72103e-16  2.85231e-15  1.30749e-14  6.02584e-14  2.72096e-13  1.15723e-12
  4.60837e-12  1.69980e-11  5.74023e-11  1.75815e-10  4.84064e-10  1.19465e-09
  2.66803e-09  5.50745e-09  1.08181e-08  2.08276e-08  4.02676e-08  7.91215e-08
  1.57602e-07  3.15324e-07  6.29703e-07  1.25454e-06  2.49828e-06  4.97305e-06
  9.85767e-06  1.93055e-05  3.69496e-05  6.81560e-05  1.18762e-04  1.89394e-04
  2.63403e-04  3.04110e-04  2.97501e-04  2.75487e-04  2.37203e-04  1.86288e-04
  1.45617e-04  1.09038e-04  7.44495e-05  5.05288e-05  4.51342e-05  6.35518e-05
  1.10971e-04  1.92280e-04  3.06069e-04  4.32107e-04  5.21786e-04  5.30847e-04
  5.17256e-04  5.76148e-04  5.90055e-04  5.29295e-04  4.30587e-04  2.69826e-04
  1.53624e-04  1.54693e-04  2.33859e-04  3.23469e-04  3.91485e-04  4.28917e-04
  4.26661e-04  3.81880e-04  3.07105e-04  2.23906e-04  1.50247e-04  9.43175e-05
  5.61966e-05  3.21347e-05  0.00000e+00  0.00000e+00  0.00000e+00  0.00000e+00
  0.00000e+00  0.00000e+00  0.00000e+00  0.00000e+00  0.00000e+00  0.00000e+00
  0.00000e+00  0.00000e+00  0.00000e+00  0.00000e+00  0.00000e+00  0.00000e+00
  2.12293e-19  1.09073e-18  3.99147e-18  2.08096e-17  1.29262e-16  6.36864e-16
  3.12640e-15  1.44423e-14  6.45583e-14  2.80671e-13  1.13183e-12  4.23169e-12
  1.44834e-11  4.52585e-11  1.29171e-10  3.36586e-10  8.00127e-10  1.74383e-09
  3.53461e-09  6.81349e-09  1.28264e-08  2.42485e-08  4.70022e-08  9.36648e-08
  1.89604e-07  3.84804e-07  7.77836e-07  1.56344e-06  3.12002e-06  6.15445e-06
  1.18915e-05  2.22131e-05  3.94364e-05  6.50711e-05  9.67638e-05  1.24580e-04
  1.33758e-04  1.20502e-04  1.00068e-04  8.63253e-05  7.94159e-05  7.26083e-05
  6.04590e-05  4.56283e-05  3.60443e-05  3.91867e-05  6.06070e-05  1.04584e-04
  1.73209e-04  2.62369e-04  3.56185e-04  4.26903e-04  4.51611e-04  4.39176e-04
  4.18988e-04  3.92542e-04  3.40287e-04  2.53544e-04  1.60333e-04  1.18732e-04
  1.53213e-04  2.32742e-04  3.14016e-04  3.76147e-04  4.10724e-04  4.08196e-04
  3.65431e-04  2.94059e-04  2.14531e-04  1.44019e-04  9.04188e-05  5.38606e-05
  3.07790e-05  0.00000e+00  0.00000e+00  0.00000e+00  0.00000e+00  0.00000e+00
  0.00000e+00  0.00000e+00  0.00000e+00  0.00000e+00  0.00000e+00  0.00000e+00
  0.00000e+00  0.00000e+00  0.00000e+00  0.00000e+00  0.00000e+00  2.67800e-19
  1.38599e-18  5.10205e-18  2.62423e-17  1.22752e-16  7.29110e-16  3.53962e-15
  1.63429e-14  7.29088e-14  3.06580e-13  1.19487e-12  4.25044e-12  1.36614e-11
  3.96590e-11  1.04996e-10  2.56208e-10  5.81275e-10  1.23452e-09  2.47878e-09
  4.76761e-09  8.92991e-09  1.66544e-08  3.16700e-08  6.20547e-08  1.24242e-07
  2.50116e-07  5.00541e-07  9.91130e-07  1.93847e-06  3.73246e-06  7.01507e-06
  1.26875e-05  2.16644e-05  3.41384e-05  4.83372e-05  5.96223e-05  6.21318e-05
  5.41065e-05  4.18322e-05  3.45004e-05  3.43643e-05  3.54736e-05  3.26096e-05
  2.74613e-05  2.62071e-05  3.52541e-05  5.97825e-05  1.03639e-04  1.68089e-04
  2.48669e-04  3.32039e-04  3.97554e-04  4.27394e-04  4.19031e-04  3.83782e-04
  3.30604e-04  2.59858e-04  1.78677e-04  1.15171e-04  1.02236e-04  1.45393e-04
  2.18764e-04  2.92102e-04  3.49093e-04  3.80598e-04  3.77633e-04  3.37957e-04
  2.72369e-04  1.99310e-04  1.34305e-04  8.46405e-05  5.05881e-05  2.89837e-05
  0.00000e+00  0.00000e+00  0.00000e+00  0.00000e+00  0.00000e+00  0.00000e+00
  0.00000e+00  0.00000e+00  0.00000e+00  0.00000e+00  0.00000e+00  0.00000e+00
  0.00000e+00  0.00000e+00  0.00000e+00  0.00000e+00  3.20273e-19  1.66688e-18
  6.17067e-18  3.13449e-17  1.48027e-16  7.99257e-16  3.98426e-15  1.84518e-14
  8.17136e-14  3.39257e-13  1.29549e-12  4.46316e-12  1.37324e-11  3.77940e-11
  9.43638e-11  2.18033e-10  4.75667e-10  9.94978e-10  2.01721e-09  3.98451e-09
  7.69443e-09  1.46398e-08  2.78337e-08  5.34798e-08  1.03719e-07  2.00879e-07
  3.84491e-07  7.23662e-07  1.33909e-06  2.43833e-06  4.35058e-06  7.50672e-06
  1.22562e-05  1.84544e-05  2.50020e-05  2.98373e-05  3.08028e-05  2.72600e-05
  2.16120e-05  1.82453e-05  1.87958e-05  2.01127e-05  1.92494e-05  1.78932e-05
  2.10134e-05  3.40181e-05  6.17240e-05  1.08049e-04  1.74511e-04  2.57089e-04
  3.43334e-04  4.13887e-04  4.50865e-04  4.47512e-04  4.08537e-04  3.41835e-04
  2.56376e-04  1.71141e-04  1.16502e-04  1.14971e-04  1.61523e-04  2.29602e-04
  2.94262e-04  3.42554e-04  3.66323e-04  3.58032e-04  3.17029e-04  2.53964e-04
  1.85430e-04  1.24999e-04  7.89148e-05  4.72703e-05  2.71362e-05  0.00000e+00
  0.00000e+00  0.00000e+00  0.00000e+00  0.00000e+00  0.00000e+00  0.00000e+00
  0.00000e+00  0.00000e+00  0.00000e+00  0.00000e+00  0.00000e+00  0.00000e+00
  0.00000e+00  0.00000e+00  0.00000e+00  3.63397e-19  1.89876e-18  7.04408e-18
  3.59618e-17  1.68643e-16  8.79942e-16  4.35392e-15  2.01720e-14  8.95011e-14
  3.68127e-13  1.38778e-12  4.68876e-12  1.40493e-11  3.74272e-11  9.01521e-11
  2.01576e-10  4.30779e-10  9.01340e-10  1.87123e-09  3.85549e-09  7.82058e-09
  1.55316e-08  3.02679e-08  5.82210e-08  1.10720e-07  2.07091e-07  3.78029e-07
  6.69685e-07  1.15052e-06  1.92470e-06  3.15151e-06  5.03497e-06  7.70926e-06
  1.09845e-05  1.41509e-05  1.62108e-05  1.65020e-05  1.51528e-05  1.33039e-05
  1.26926e-05  1.36392e-05  1.42657e-05  1.35376e-05  1.37224e-05  1.92686e-05
  3.50165e-05  6.57233e-05  1.15775e-04  1.87448e-04  2.77299e-04  3.72608e-04
  4.52503e-04  4.96973e-04  4.97633e-04  4.57968e-04  3.84798e-04  2.89564e-04
  2.00043e-04  1.54885e-04  1.74752e-04  2.43030e-04  3.20510e-04  3.76660e-04
  4.03358e-04  4.02928e-04  3.74998e-04  3.20934e-04  2.51006e-04  1.80228e-04
  1.20118e-04  7.52650e-05  4.48589e-05  2.56599e-05  0.00000e+00  0.00000e+00
  0.00000e+00  0.00000e+00  0.00000e+00  0.00000e+00  0.00000e+00  0.00000e+00
  0.00000e+00  0.00000e+00  0.00000e+00  0.00000e+00  0.00000e+00  0.00000e+00
  0.00000e+00  0.00000e+00  3.90567e-19  2.04506e-18  7.60105e-18  3.88928e-17
  1.78099e-16  9.25121e-16  4.51600e-15  2.11350e-14  9.36526e-14  3.84099e-13
  1.43563e-12  4.79456e-12  1.41500e-11  3.70153e-11  8.74727e-11  1.92557e-10
  4.08961e-10  8.63044e-10  1.83627e-09  3.92518e-09  8.30784e-09  1.71734e-08
  3.44912e-08  6.73720e-08  1.28179e-07  2.36912e-07  4.22561e-07  7.21623e-07
  1.17269e-06  1.81161e-06  2.67685e-06  3.82140e-06  5.27799e-06  6.93325e-06
  8.41361e-06  9.23898e-06  9.24990e-06  8.82702e-06  8.71019e-06  9.48197e-06
  1.06953e-05  1.11029e-05  1.07480e-05  1.21693e-05  1.94524e-05  3.71678e-05
  7.02405e-05  1.23644e-04  2.00433e-04  2.97566e-04  4.01472e-04  4.88829e-04
  5.37087e-04  5.37835e-04  4.96403e-04  4.19344e-04  3.18431e-04  2.31513e-04
  2.13448e-04  2.90115e-04  4.28861e-04  5.57532e-04  6.10495e-04  5.82357e-04
  5.20353e-04  4.48281e-04  3.63730e-04  2.72683e-04  1.89041e-04  1.22481e-04
  7.50768e-05  4.39998e-05  2.48437e-05  0.00000e+00  0.00000e+00  0.00000e+00
  0.00000e+00  0.00000e+00  0.00000e+00  0.00000e+00  0.00000e+00  0.00000e+00
  0.00000e+00  0.00000e+00  0.00000e+00  0.00000e+00  0.00000e+00  0.00000e+00
  0.00000e+00  3.97517e-19  2.08057e-18  7.74407e-18  3.96165e-17  1.80418e-16
  8.98079e-16  4.49087e-15  2.10832e-14  9.28295e-14  3.80012e-13  1.41582e-12
  4.69947e-12  1.37638e-11  3.56648e-11  8.35045e-11  1.82614e-10  3.87734e-10
  8.25102e-10  1.78657e-09  3.91353e-09  8.52191e-09  1.81318e-08  3.73267e-08
  7.41725e-08  1.42292e-07  2.63051e-07  4.65848e-07  7.82719e-07  1.23328e-06
  1.80304e-06  2.43350e-06  3.04722e-06  3.59859e-06  4.08603e-06  4.49126e-06
  4.73073e-06  4.78132e-06  4.88380e-06  5.45704e-06  6.63256e-06  7.85318e-06
  8.42574e-06  8.90026e-06  1.16702e-05  2.03790e-05  3.93773e-05  7.37057e-05
  1.28673e-04  2.07701e-04  3.07840e-04  4.14925e-04  5.04237e-04  5.51886e-04
  5.49593e-04  5.03875e-04  4.21080e-04  3.14997e-04  2.38208e-04  2.70723e-04
  4.50630e-04  7.29926e-04  1.00894e-03  1.10036e-03  9.24410e-04  7.21769e-04
  5.83698e-04  4.54308e-04  3.24974e-04  2.14678e-04  1.33192e-04  7.87542e-05
  4.48417e-05  2.47462e-05  0.00000e+00  0.00000e+00  0.00000e+00  0.00000e+00
  0.00000e+00  0.00000e+00  0.00000e+00  0.00000e+00  0.00000e+00  0.00000e+00
  0.00000e+00  0.00000e+00  0.00000e+00  0.00000e+00  0.00000e+00  0.00000e+00
  3.83141e-19  2.00505e-18  7.44846e-18  3.80901e-17  1.71826e-16  8.51835e-16
  4.11532e-15  1.97375e-14  8.70150e-14  3.54995e-13  1.32323e-12  4.37872e-12
  1.27908e-11  3.30389e-11  7.70689e-11  1.68093e-10  3.56959e-10  7.62942e-10
  1.66666e-09  3.69906e-09  8.18872e-09  1.77444e-08  3.71801e-08  7.49209e-08
  1.44963e-07  2.68768e-07  4.74884e-07  7.91700e-07  1.22774e-06  1.74093e-06
  2.21823e-06  2.50528e-06  2.50557e-06  2.28947e-06  2.06705e-06  1.99628e-06
  2.10437e-06  2.45567e-06  3.19779e-06  4.29674e-06  5.38691e-06  6.24836e-06
  7.63782e-06  1.16371e-05  2.14154e-05  4.10244e-05  7.53644e-05  1.29581e-04
  2.06810e-04  3.03837e-04  4.06680e-04  4.91575e-04  5.35634e-04  5.29957e-04
  4.78772e-04  3.87705e-04  2.76740e-04  2.18278e-04  3.28164e-04  6.53446e-04
  1.05517e-03  1.64473e-03  2.10271e-03  1.43535e-03  9.19211e-04  7.66603e-04
  6.00292e-04  4.11558e-04  2.57111e-04  1.51337e-04  8.55719e-05  4.69775e-05
  2.51734e-05  0.00000e+00  0.00000e+00  0.00000e+00  0.00000e+00  0.00000e+00
  0.00000e+00  0.00000e+00  0.00000e+00  0.00000e+00  0.00000e+00  0.00000e+00
  0.00000e+00  0.00000e+00  0.00000e+00  0.00000e+00  0.00000e+00  3.49720e-19
  1.82517e-18  6.77066e-18  3.44925e-17  1.53851e-16  7.67051e-16  3.66587e-15
  1.73535e-14  7.63118e-14  3.12298e-13  1.16372e-12  3.86251e-12  1.12961e-11
  2.92094e-11  6.81522e-11  1.48554e-10  3.15170e-10  6.73371e-10  1.47265e-09
  3.28173e-09  7.31819e-09  1.60170e-08  3.39314e-08  6.90488e-08  1.34470e-07
  2.49908e-07  4.40966e-07  7.32173e-07  1.12891e-06  1.58973e-06  2.00946e-06
  2.25317e-06  2.26233e-06  2.14684e-06  2.04558e-06  1.87133e-06  1.62271e-06
  1.62571e-06  2.06648e-06  2.84530e-06  3.75758e-06  4.87197e-06  6.99948e-06
  1.19332e-05  2.24370e-05  4.22157e-05  7.57943e-05  1.27701e-04  2.00158e-04
  2.89198e-04  3.81375e-04  4.55558e-04  4.92026e-04  4.81916e-04  4.26212e-04
  3.30630e-04  2.24002e-04  2.03381e-04  4.68280e-04  1.20202e-03  1.63811e-03
  1.94168e-03  4.20754e-03  2.00973e-03  9.22822e-04  1.01430e-03  8.18696e-04
  5.31192e-04  3.11306e-04  1.73264e-04  9.35571e-05  4.94741e-05  2.57175e-05
  0.00000e+00  0.00000e+00  0.00000e+00  0.00000e+00  0.00000e+00  0.00000e+00
  0.00000e+00  0.00000e+00  0.00000e+00  0.00000e+00  0.00000e+00  0.00000e+00
  0.00000e+00  0.00000e+00  0.00000e+00  0.00000e+00  3.02768e-19  1.57120e-18
  5.80791e-18  2.94731e-17  1.29654e-16  6.40088e-16  3.05271e-15  1.43381e-14
  6.29274e-14  2.57524e-13  9.62844e-13  3.20949e-12  9.44346e-12  2.45499e-11
  5.74755e-11  1.25432e-10  2.65622e-10  5.65165e-10  1.23002e-09  2.73229e-09
  6.09319e-09  1.33789e-08  2.84924e-08  5.83055e-08  1.14022e-07  2.12252e-07
  3.74355e-07  6.21308e-07  9.61521e-07  1.37473e-06  1.81027e-06  2.23191e-06
  2.71590e-06  3.45830e-06  4.31767e-06  4.29288e-06  3.12923e-06  2.12339e-06
  1.88789e-06  2.23603e-06  2.97372e-06  4.27728e-06  6.94767e-06  1.25888e-05
  2.37063e-05  4.37445e-05  7.68421e-05  1.26754e-04  1.94372e-04  2.74220e-04
  3.52468e-04  4.10230e-04  4.32143e-04  4.12636e-04  3.53581e-04  2.63158e-04
  1.76853e-04  2.12428e-04  7.18893e-04  2.60888e-03  4.37449e-03  3.36135e-04
  6.24095e-04  1.85074e-03  1.16300e-03  1.50623e-03  1.11365e-03  6.62124e-04
  3.62876e-04  1.91954e-04  9.96281e-05  5.10446e-05  2.58578e-05  0.00000e+00
  0.00000e+00  0.00000e+00  0.00000e+00  0.00000e+00  0.00000e+00  0.00000e+00
  0.00000e+00  0.00000e+00  0.00000e+00  0.00000e+00  0.00000e+00  0.00000e+00
  0.00000e+00  0.00000e+00  0.00000e+00  2.48134e-19  1.28124e-18  4.71215e-18
  2.37393e-17  1.02806e-16  4.92433e-16  2.38273e-15  1.09919e-14  4.85962e-14
  1.98786e-13  7.46955e-13  2.51102e-12  7.44920e-12  1.95494e-11  4.61052e-11
  1.00953e-10  2.13520e-10  4.51396e-10  9.73402e-10  2.14307e-09  4.75088e-09
  1.04063e-08  2.21677e-08  4.54434e-08  8.90416e-08  1.65975e-07  2.93113e-07
  4.88343e-07  7.64808e-07  1.12654e-06  1.58000e-06  2.18270e-06  3.11686e-06
  4.61569e-06  6.29903e-06  6.47459e-06  4.66249e-06  2.87456e-06  2.08923e-06
  2.11352e-06  2.75751e-06  4.24466e-06  7.37879e-06  1.37093e-05  2.57007e-05
  4.68047e-05  8.10967e-05  1.31844e-04  1.98480e-04  2.72826e-04  3.38067e-04
  3.74949e-04  3.73115e-04  3.35776e-04  2.72170e-04  1.93964e-04  1.34978e-04
  1.99183e-04  7.01504e-04  2.52778e-03  3.44506e-03  7.66655e-03  2.48124e-03
  1.42481e-03  2.44094e-03  2.15999e-03  1.35660e-03  7.43786e-04  3.88199e-04
  1.98580e-04  1.00501e-04  5.04618e-05  2.51348e-05  0.00000e+00  0.00000e+00
  0.00000e+00  0.00000e+00  0.00000e+00  0.00000e+00  0.00000e+00  0.00000e+00
  0.00000e+00  0.00000e+00  0.00000e+00  0.00000e+00  0.00000e+00  0.00000e+00
  0.00000e+00  0.00000e+00  1.93081e-19  9.89231e-19  3.61487e-18  1.80650e-17
  7.67595e-17  3.62963e-16  1.74356e-15  7.99996e-15  3.50322e-14  1.43700e-13
  5.41883e-13  1.84060e-12  5.53170e-12  1.47077e-11  3.50861e-11  7.73768e-11
  1.63736e-10  3.44014e-10  7.32998e-10  1.59284e-09  3.49228e-09  7.59396e-09
  1.61121e-08  3.29739e-08  6.46018e-08  1.20554e-07  2.13544e-07  3.58389e-07
  5.70529e-07  8.67793e-07  1.28415e-06  1.90263e-06  2.87909e-06  4.31428e-06
  5.74361e-06  5.88931e-06  4.47368e-06  2.93569e-06  2.15054e-06  2.12401e-06
  2.81663e-06  4.54730e-06  8.19141e-06  1.54042e-05  2.88926e-05  5.25842e-05
  9.12174e-05  1.48449e-04  2.22579e-04  3.00854e-04  3.58202e-04  3.69534e-04
  3.31805e-04  2.67189e-04  1.97317e-04  1.31537e-04  9.15460e-05  1.41625e-04
  4.00388e-04  9.26583e-04  1.26301e-03  9.65227e-04  7.47185e-04  1.37300e-03
  2.63223e-03  2.19269e-03  1.32259e-03  7.12829e-04  3.68752e-04  1.87458e-04
  9.43532e-05  4.71214e-05  2.33432e-05  0.00000e+00  0.00000e+00  0.00000e+00
  0.00000e+00  0.00000e+00  0.00000e+00  0.00000e+00  0.00000e+00  0.00000e+00
  0.00000e+00  0.00000e+00  0.00000e+00  0.00000e+00  0.00000e+00  0.00000e+00
  0.00000e+00  0.00000e+00  7.23694e-19  2.62448e-18  1.29886e-17  5.40142e-17
  2.51437e-16  1.20262e-15  5.44790e-15  2.37439e-14  9.72083e-14  3.67616e-13
  1.26289e-12  3.85234e-12  1.04202e-11  2.52740e-11  5.63951e-11  1.19902e-10
  2.50876e-10  5.28356e-10  1.12981e-09  2.44023e-09  5.24408e-09  1.10393e-08
  2.24847e-08  4.39548e-08  8.20544e-08  1.45874e-07  2.46892e-07  3.99211e-07
  6.22238e-07  9.48848e-07  1.43666e-06  2.15550e-06  3.07991e-06  3.86990e-06
  3.94011e-06  3.22791e-06  2.39051e-06  1.95914e-06  2.09940e-06  2.96603e-06
  5.01899e-06  9.28319e-06  1.76846e-05  3.35056e-05  6.18043e-05  1.09191e-04
  1.81537e-04  2.77443e-04  3.76967e-04  4.35237e-04  4.08220e-04  3.13025e-04
  2.20860e-04  1.56812e-04  1.00384e-04  5.91166e-05  8.04838e-05  2.23705e-04
  5.59100e-04  1.61046e-03  3.94991e-03  2.94217e-03  1.36258e-03  1.80575e-03
  1.58774e-03  1.02270e-03  5.78263e-04  3.09080e-04  1.60627e-04  8.20612e-05
  4.13917e-05  2.06356e-05  0.00000e+00  0.00000e+00  0.00000e+00  0.00000e+00
  0.00000e+00  0.00000e+00  0.00000e+00  0.00000e+00  0.00000e+00  0.00000e+00
  0.00000e+00  0.00000e+00  0.00000e+00  0.00000e+00  0.00000e+00  0.00000e+00
  0.00000e+00  5.02117e-19  1.80497e-18  8.84076e-18  3.58616e-17  1.64007e-16
  7.75056e-16  3.48361e-15  1.50619e-14  6.14811e-14  2.33216e-13  8.08321e-13
  2.51043e-12  6.93475e-12  1.71839e-11  3.90340e-11  8.38832e-11  1.75683e-10
  3.66637e-10  7.71412e-10  1.63630e-09  3.46177e-09  7.20213e-09  1.45548e-08
  2.83253e-08  5.28106e-08  9.41091e-08  1.60334e-07  2.62075e-07  4.13812e-07
  6.36401e-07  9.56328e-07  1.38743e-06  1.87725e-06  2.25187e-06  2.30356e-06
  2.04125e-06  1.73154e-06  1.65657e-06  2.02380e-06  3.11787e-06  5.53801e-06
  1.05089e-05  2.03617e-05  3.92700e-05  7.41627e-05  1.35185e-04  2.33679e-04
  3.72870e-04  5.24076e-04  5.96414e-04  4.85332e-04  2.91965e-04  2.52049e-04
  2.53878e-04  1.71475e-04  7.92381e-05  4.72771e-05  1.23703e-04  3.61836e-04
  8.74348e-04  1.44622e-03  1.24903e-03  9.74506e-04  1.06867e-03  9.56939e-04
  6.72843e-04  4.11595e-04  2.33427e-04  1.26644e-04  6.67503e-05  3.44420e-05
  1.74566e-05  0.00000e+00  0.00000e+00  0.00000e+00  0.00000e+00  0.00000e+00
  0.00000e+00  0.00000e+00  0.00000e+00  0.00000e+00  0.00000e+00  0.00000e+00
  0.00000e+00  0.00000e+00  0.00000e+00  0.00000e+00  0.00000e+00  0.00000e+00
  3.30758e-19  1.62940e-18  5.69292e-18  2.44601e-17  1.00684e-16  4.64152e-16
  2.08648e-15  8.92944e-15  3.63488e-14  1.38333e-13  4.82808e-13  1.52693e-12
  4.32053e-12  1.09922e-11  2.56084e-11  5.60764e-11  1.18467e-10  2.46432e-10
  5.11526e-10  1.06454e-09  2.21003e-09  4.52680e-09  9.04417e-09  1.74706e-08
  3.24460e-08  5.77914e-08  9.87060e-08  1.62004e-07  2.56401e-07  3.92226e-07
  5.78079e-07  8.09671e-07  1.05124e-06  1.23071e-06  1.28534e-06  1.23819e-06
  1.21100e-06  1.37057e-06  1.92519e-06  3.22953e-06  5.99562e-06  1.16546e-05
  2.29949e-05  4.52520e-05  8.77618e-05  1.65818e-04  3.00600e-04  5.09285e-04
  7.62276e-04  8.79786e-04  5.67065e-04  2.90590e-04  8.93365e-04  9.37570e-04
  4.78005e-04  2.02108e-04  7.15915e-05  5.72847e-05  1.44909e-04  3.01384e-04
  4.38419e-04  4.79270e-04  5.24611e-04  5.81808e-04  5.38999e-04  4.10950e-04
  2.72954e-04  1.65715e-04  9.47842e-05  5.20026e-05  2.76595e-05  1.43443e-05
  0.00000e+00  0.00000e+00  0.00000e+00  0.00000e+00  0.00000e+00  0.00000e+00
  0.00000e+00  0.00000e+00  0.00000e+00  0.00000e+00  0.00000e+00  0.00000e+00
  0.00000e+00  0.00000e+00  0.00000e+00  0.00000e+00  0.00000e+00  2.07379e-19
  1.00733e-18  3.47957e-18  1.46083e-17  5.83616e-17  2.64896e-16  1.16305e-15
  4.96584e-15  2.00453e-14  7.64241e-14  2.69508e-13  8.64622e-13  2.51487e-12
  6.59975e-12  1.58779e-11  3.58043e-11  7.70997e-11  1.61314e-10  3.32312e-10
  6.79978e-10  1.38279e-09  2.77831e-09  5.46479e-09  1.04357e-08  1.92330e-08
  3.40962e-08  5.80775e-08  9.50629e-08  1.49599e-07  2.26024e-07  3.26068e-07
  4.44139e-07  5.62820e-07  6.56950e-07  7.13371e-07  7.56654e-07  8.59581e-07
  1.14491e-06  1.81801e-06  3.26904e-06  6.28516e-06  1.24573e-05  2.49525e-05
  4.99368e-05  9.90247e-05  1.92959e-04  3.65288e-04  6.57454e-04  1.06494e-03
  1.32313e-03  7.82626e-04  9.22441e-04  3.47266e-03  2.44128e-03  8.74613e-04
  4.08997e-04  1.53043e-04  4.82764e-05  4.64584e-05  9.14533e-05  1.49122e-04
  2.12236e-04  2.81353e-04  3.26860e-04  3.15596e-04  2.56459e-04  1.82302e-04
  1.17541e-04  7.06183e-05  4.02801e-05  2.20852e-05  1.17271e-05  0.00000e+00
  0.00000e+00  0.00000e+00  0.00000e+00  0.00000e+00  0.00000e+00  0.00000e+00
  0.00000e+00  0.00000e+00  0.00000e+00  0.00000e+00  0.00000e+00  0.00000e+00
  0.00000e+00  0.00000e+00  0.00000e+00  0.00000e+00  1.23592e-19  5.91313e-19
  2.01944e-18  9.35937e-18  3.19760e-17  1.42559e-16  6.16362e-16  2.59374e-15
  1.03835e-14  3.93985e-14  1.39910e-13  4.57409e-13  1.36310e-12  3.70958e-12
  9.30334e-12  2.17996e-11  4.84868e-11  1.03255e-10  2.13157e-10  4.31083e-10
  8.59743e-10  1.68992e-09  3.25837e-09  6.12106e-09  1.11367e-08  1.95488e-08
  3.30189e-08  5.35786e-08  8.33800e-08  1.24066e-07  1.75599e-07  2.34806e-07
  2.95164e-07  3.50566e-07  4.04300e-07  4.80457e-07  6.35029e-07  9.73939e-07
  1.69832e-06  3.20838e-06  6.31734e-06  1.26770e-05  2.56134e-05  5.17275e-05
  1.03824e-04  2.05852e-04  3.99641e-04  7.45806e-04  1.27048e-03  1.70293e-03
  1.34982e-03  6.18224e-04  5.13645e-03  4.41930e-04  1.08561e-03  6.80900e-04
  2.36154e-04  7.08967e-05  4.76107e-05  7.60155e-05  1.19379e-04  1.67837e-04
  2.12135e-04  2.34493e-04  2.22972e-04  1.83951e-04  1.34658e-04  8.96576e-05
  5.54815e-05  3.24563e-05  1.81721e-05  9.81489e-06  0.00000e+00  0.00000e+00
  0.00000e+00  0.00000e+00  0.00000e+00  0.00000e+00  0.00000e+00  0.00000e+00
  0.00000e+00  0.00000e+00  0.00000e+00  0.00000e+00  0.00000e+00  0.00000e+00
  0.00000e+00  0.00000e+00  0.00000e+00  7.02996e-20  3.30817e-19  1.54115e-18
  5.07901e-18  1.80237e-17  7.24898e-17  3.06730e-16  1.27595e-15  5.04662e-15
  1.90631e-14  6.78628e-14  2.25135e-13  6.90218e-13  1.95412e-12  5.14058e-12
  1.26774e-11  2.94399e-11  6.47293e-11  1.35489e-10  2.73330e-10  5.36936e-10
  1.03303e-09  1.94619e-09  3.57856e-09  6.39171e-09  1.10419e-08  1.83867e-08
  2.94246e-08  4.51227e-08  6.60897e-08  9.21547e-08  1.22169e-07  1.54771e-07
  1.91033e-07  2.39371e-07  3.22773e-07  4.89951e-07  8.37259e-07  1.55590e-06
  3.03151e-06  6.04684e-06  1.21866e-05  2.46358e-05  4.97131e-05  9.96955e-05
  1.97587e-04  3.83396e-04  7.12532e-04  1.18776e-03  1.43710e-03  7.10256e-04
  3.54364e-04  1.29447e-02  2.07906e-04  2.70952e-03  9.27129e-04  2.43180e-04
  9.07356e-05  1.00797e-04  1.51373e-04  1.99495e-04  2.32989e-04  2.47520e-04
  2.39178e-04  2.08614e-04  1.64149e-04  1.17533e-04  7.76399e-05  4.80192e-05
  2.81753e-05  1.58462e-05  8.60024e-06  0.00000e+00  0.00000e+00  0.00000e+00
  0.00000e+00  0.00000e+00  0.00000e+00  0.00000e+00  0.00000e+00  0.00000e+00
  0.00000e+00  0.00000e+00  0.00000e+00  0.00000e+00  0.00000e+00  0.00000e+00
  0.00000e+00  0.00000e+00  0.00000e+00  1.76499e-19  8.08297e-19  2.62544e-18
  9.07388e-18  3.49552e-17  1.45002e-16  5.89177e-16  2.31443e-15  8.65865e-15
  3.09126e-14  1.03955e-13  3.27328e-13  9.68334e-13  2.68806e-12  7.03115e-12
  1.72747e-11  3.96370e-11  8.52869e-11  1.73505e-10  3.38521e-10  6.39898e-10
  1.17840e-09  2.11445e-09  3.68945e-09  6.23856e-09  1.01855e-08  1.60051e-08
  2.41258e-08  3.48066e-08  4.80494e-08  6.37994e-08  8.27886e-08  1.08443e-07
  1.50250e-07  2.29415e-07  3.89321e-07  7.16671e-07  1.38496e-06  2.74291e-06
  5.49086e-06  1.10281e-05  2.21245e-05  4.41774e-05  8.74360e-05  1.70480e-04
  3.23772e-04  5.83624e-04  9.29984e-04  1.06097e-03  5.71131e-04  1.06354e-03
  5.73886e-04  2.09313e-03  1.90703e-03  5.92002e-04  1.63623e-04  1.14300e-04
  1.77139e-04  2.56413e-04  3.14436e-04  3.39358e-04  3.29910e-04  2.91341e-04
  2.34651e-04  1.73318e-04  1.18419e-04  7.56648e-05  4.57299e-05  2.64132e-05
  1.46989e-05  7.92131e-06  0.00000e+00  0.00000e+00  0.00000e+00  0.00000e+00
  0.00000e+00  0.00000e+00  0.00000e+00  0.00000e+00  0.00000e+00  0.00000e+00
  0.00000e+00  0.00000e+00  0.00000e+00  0.00000e+00  0.00000e+00  0.00000e+00
  0.00000e+00  0.00000e+00  0.00000e+00  4.04174e-19  1.79043e-18  4.36731e-18
  1.67352e-17  6.50181e-17  2.59890e-16  1.00565e-15  3.72912e-15  1.32736e-14
  4.53095e-14  1.47070e-13  4.53633e-13  1.33667e-12  3.72858e-12  9.75354e-12
  2.36334e-11  5.27805e-11  1.09655e-10  2.14653e-10  4.01763e-10  7.26158e-10
  1.27277e-09  2.16556e-09  3.57247e-09  5.69785e-09  8.76305e-09  1.29660e-08
  1.84483e-08  2.53425e-08  3.40382e-08  4.59236e-08  6.48553e-08  9.97903e-08
  1.69523e-07  3.11832e-07  6.01898e-07  1.18898e-06  2.36882e-06  4.72438e-06
  9.39473e-06  1.85761e-05  3.64157e-05  7.04884e-05  1.33857e-04  2.46588e-04
  4.31271e-04  6.86395e-04  9.34885e-04  1.15740e-03  1.54430e-03  9.40360e-04
  3.49996e-04  3.66923e-04  2.02708e-04  1.24766e-04  1.64055e-04  2.56077e-04
  3.48585e-04  4.13278e-04  4.36697e-04  4.13934e-04  3.52833e-04  2.72369e-04
  1.92599e-04  1.26427e-04  7.80629e-05  4.58809e-05  2.59224e-05  1.41812e-05
  7.54251e-06  0.00000e+00  0.00000e+00  0.00000e+00  0.00000e+00  0.00000e+00
  0.00000e+00  0.00000e+00  0.00000e+00  0.00000e+00  0.00000e+00  0.00000e+00
  0.00000e+00  0.00000e+00  0.00000e+00  0.00000e+00  0.00000e+00  0.00000e+00
  0.00000e+00  0.00000e+00  1.93182e-19  8.38328e-19  2.57842e-18  7.44899e-18
  2.78222e-17  1.09305e-16  4.14349e-16  1.53165e-15  5.45347e-15  1.88765e-14
  6.30186e-14  2.03583e-13  6.35017e-13  1.89394e-12  5.28459e-12  1.35716e-11
  3.17887e-11  6.80980e-11  1.35346e-10  2.53336e-10  4.52892e-10  7.79275e-10
  1.29626e-09  2.08699e-09  3.25006e-09  4.88859e-09  7.10025e-09  9.98215e-09
  1.37072e-08  1.87744e-08  2.65971e-08  4.06986e-08  6.88441e-08  1.26973e-07
  2.46751e-07  4.90407e-07  9.79509e-07  1.94985e-06  3.85439e-06  7.55258e-06
  1.46460e-05  2.80408e-05  5.28044e-05  9.72350e-05  1.73524e-04  2.96135e-04
  4.75169e-04  7.08478e-04  9.77644e-04  1.12578e-03  8.16681e-04  3.86259e-04
  2.23282e-04  1.68265e-04  1.68460e-04  2.26260e-04  3.15503e-04  4.03774e-04
  4.69248e-04  4.94713e-04  4.68010e-04  3.95109e-04  2.99640e-04  2.07105e-04
  1.32669e-04  8.00149e-05  4.60444e-05  2.55450e-05  1.37628e-05  7.22809e-06
  0.00000e+00  0.00000e+00  0.00000e+00  0.00000e+00  0.00000e+00  0.00000e+00
  0.00000e+00  0.00000e+00  0.00000e+00  0.00000e+00  0.00000e+00  0.00000e+00
  0.00000e+00  0.00000e+00  0.00000e+00  0.00000e+00  0.00000e+00  0.00000e+00
  0.00000e+00  8.84260e-20  3.76121e-19  1.13618e-18  4.25602e-18  1.14112e-17
  4.35006e-17  1.65122e-16  6.03812e-16  2.16706e-15  7.56693e-15  2.61395e-14
  8.84073e-14  2.91035e-13  9.20094e-13  2.72879e-12  7.42906e-12  1.83210e-11
  4.08598e-11  8.33285e-11  1.57855e-10  2.81975e-10  4.80239e-10  7.85798e-10
  1.24017e-09  1.89091e-09  2.78801e-09  3.98314e-09  5.54683e-09  7.64042e-09
  1.07146e-08  1.59704e-08  2.63092e-08  4.80666e-08  9.41609e-08  1.89987e-07
  3.84640e-07  7.72023e-07  1.52946e-06  2.98735e-06  5.75121e-06  1.09061e-05
  2.03366e-05  3.71708e-05  6.62816e-05  1.14560e-04  1.90327e-04  3.00943e-04
  4.46626e-04  6.01603e-04  6.79524e-04  5.89383e-04  4.07952e-04  2.74100e-04
  2.15198e-04  2.17626e-04  2.67087e-04  3.41472e-04  4.18160e-04  4.78962e-04
  5.03944e-04  4.76740e-04  4.01381e-04  3.02429e-04  2.07074e-04  1.31196e-04
  7.82264e-05  4.45203e-05  2.44488e-05  1.30520e-05  6.79916e-06  0.00000e+00
  0.00000e+00  0.00000e+00  0.00000e+00  0.00000e+00  0.00000e+00  0.00000e+00
  0.00000e+00  0.00000e+00  0.00000e+00  0.00000e+00  0.00000e+00  0.00000e+00
  0.00000e+00  0.00000e+00  0.00000e+00  0.00000e+00  0.00000e+00  0.00000e+00
  0.00000e+00  1.61632e-19  6.61374e-19  1.83334e-18  6.49864e-18  1.69567e-17
  6.37613e-17  2.32509e-16  8.38690e-16  2.99641e-15  1.06037e-14  3.73416e-14
  1.28910e-13  4.27836e-13  1.33527e-12  3.82582e-12  9.92641e-12  2.31970e-11
  4.90528e-11  9.51344e-11  1.71888e-10  2.92833e-10  4.75481e-10  7.40840e-10
  1.11217e-09  1.61450e-09  2.27695e-09  3.14969e-09  4.35933e-09  6.25657e-09
  9.75902e-09  1.70886e-08  3.31379e-08  6.78975e-08  1.40841e-07  2.88927e-07
  5.81118e-07  1.14385e-06  2.20471e-06  4.16513e-06  7.71504e-06  1.39986e-05
  2.48227e-05  4.28569e-05  7.16850e-05  1.15386e-04  1.76959e-04  2.54153e-04
  3.31325e-04  3.75233e-04  3.58966e-04  2.99861e-04  2.42767e-04  2.16439e-04
  2.27926e-04  2.71289e-04  3.32810e-04  3.97108e-04  4.48318e-04  4.67299e-04
  4.39372e-04  3.68642e-04  2.77270e-04  1.89645e-04  1.20036e-04  7.14890e-05
  4.06282e-05  2.22738e-05  1.18673e-05  6.16767e-06  0.00000e+00  0.00000e+00
  0.00000e+00  0.00000e+00  0.00000e+00  0.00000e+00  0.00000e+00  0.00000e+00
  0.00000e+00  0.00000e+00  0.00000e+00  0.00000e+00  0.00000e+00  0.00000e+00
  0.00000e+00  0.00000e+00  0.00000e+00  0.00000e+00  0.00000e+00  0.00000e+00
  0.00000e+00  2.67206e-19  1.04822e-18  2.65407e-18  7.88419e-18  2.41360e-17
  8.81666e-17  3.21245e-16  1.17059e-15  4.25124e-15  1.54418e-14  5.50439e-14
  1.89323e-13  6.13938e-13  1.83800e-12  4.98537e-12  1.22140e-11  2.69649e-11
  5.41351e-11  1.00177e-10  1.72811e-10  2.81587e-10  4.37086e-10  6.50883e-10
  9.35792e-10  1.30849e-09  1.80260e-09  2.50724e-09  3.66819e-09  5.93395e-09
  1.08945e-08  2.21271e-08  4.69993e-08  9.97826e-08  2.07087e-07  4.17268e-07
  8.16201e-07  1.55285e-06  2.87952e-06  5.21133e-06  9.20506e-06  1.58459e-05
  2.65076e-05  4.29090e-05  6.67958e-05  9.90202e-05  1.37629e-04  1.75475e-04
  2.00847e-04  2.05475e-04  1.94003e-04  1.81504e-04  1.82315e-04  2.03365e-04
  2.43320e-04  2.94565e-04  3.46142e-04  3.84583e-04  3.94757e-04  3.67123e-04
  3.06640e-04  2.30904e-04  1.58694e-04  1.01109e-04  6.06422e-05  3.46946e-05
  1.91318e-05  1.02409e-05  5.34006e-06  0.00000e+00  0.00000e+00  0.00000e+00
  0.00000e+00  0.00000e+00  0.00000e+00  0.00000e+00  0.00000e+00  0.00000e+00
  0.00000e+00  0.00000e+00  0.00000e+00  0.00000e+00  0.00000e+00  0.00000e+00
  0.00000e+00  0.00000e+00  0.00000e+00  0.00000e+00  0.00000e+00  0.00000e+00
  0.00000e+00  3.97939e-19  1.62630e-18  3.10196e-18  8.81909e-18  3.31782e-17
  1.22380e-16  4.53877e-16  1.68822e-15  6.22443e-15  2.26686e-14  7.93583e-14
  2.63686e-13  8.13733e-13  2.29889e-12  5.87434e-12  1.35748e-11  2.84198e-11
  5.44262e-11  9.62968e-11  1.59279e-10  2.49112e-10  3.71385e-10  5.32581e-10
  7.42197e-10  1.02108e-09  1.42630e-09  2.11678e-09  3.51693e-09  6.69553e-09
  1.41134e-08  3.09404e-08  6.71822e-08  1.41201e-07  2.85500e-07  5.55929e-07
  1.04572e-06  1.90618e-06  3.37529e-06  5.81216e-06  9.72793e-06  1.57927e-05
  2.47792e-05  3.73698e-05  5.37244e-05  7.27866e-05  9.17431e-05  1.06717e-04
  1.15354e-04  1.19457e-04  1.24656e-04  1.37273e-04  1.61109e-04  1.95708e-04
  2.36269e-04  2.74606e-04  3.00344e-04  3.03381e-04  2.79042e-04  2.32323e-04
  1.75677e-04  1.21880e-04  7.86131e-05  4.77796e-05  2.76928e-05  1.54526e-05
  8.35551e-06  4.39186e-06  0.00000e+00  0.00000e+00  0.00000e+00  0.00000e+00
  0.00000e+00  0.00000e+00  0.00000e+00  0.00000e+00  0.00000e+00  0.00000e+00
  0.00000e+00  0.00000e+00  0.00000e+00  0.00000e+00  0.00000e+00  0.00000e+00
  0.00000e+00  0.00000e+00  0.00000e+00  0.00000e+00  0.00000e+00  0.00000e+00
  0.00000e+00  6.33420e-19  2.46470e-18  3.28652e-18  1.21190e-17  4.64685e-17
  1.74461e-16  6.56417e-16  2.45230e-15  8.93568e-15  3.15421e-14  1.05780e-13
  3.31787e-13  9.65317e-13  2.56095e-12  6.16651e-12  1.34920e-11  2.69294e-11
  4.93322e-11  8.38664e-11  1.33607e-10  2.01581e-10  2.90828e-10  4.06610e-10
  5.60777e-10  7.87056e-10  1.18036e-09  1.99856e-09  3.91084e-09  8.50974e-09
  1.92258e-08  4.27590e-08  9.12835e-08  1.85827e-07  3.61352e-07  6.73963e-07
  1.21082e-06  2.10272e-06  3.53786e-06  5.77050e-06  9.11421e-06  1.39023e-05
  2.03918e-05  2.85929e-05  3.80591e-05  4.78175e-05  5.67285e-05  6.43313e-05
  7.16247e-05  8.10026e-05  9.52248e-05  1.15982e-04  1.42691e-04  1.71964e-04
  1.97951e-04  2.13596e-04  2.12984e-04  1.94381e-04  1.61820e-04  1.23270e-04
  8.66410e-05  5.68043e-05  3.51404e-05  2.07265e-05  1.17541e-05  6.44562e-06
  3.42675e-06  0.00000e+00  0.00000e+00  0.00000e+00  0.00000e+00  0.00000e+00
  0.00000e+00  0.00000e+00  0.00000e+00  0.00000e+00  0.00000e+00  0.00000e+00
  0.00000e+00  0.00000e+00  0.00000e+00  0.00000e+00  0.00000e+00  0.00000e+00
  0.00000e+00  0.00000e+00  0.00000e+00  0.00000e+00  0.00000e+00  0.00000e+00
  2.53726e-19  9.38480e-19  1.44369e-18  4.55196e-18  1.70519e-17  6.61812e-17
  2.49257e-16  9.29149e-16  3.38399e-15  1.18461e-14  3.97764e-14  1.25490e-13
  3.70268e-13  1.00884e-12  2.51597e-12  5.72374e-12  1.19043e-11  2.27303e-11
  4.00339e-11  6.56426e-11  1.01221e-10  1.48392e-10  2.09662e-10  2.91675e-10
  4.12387e-10  6.24329e-10  1.07305e-09  2.14653e-09  4.80726e-09  1.11943e-08
  2.55785e-08  5.57080e-08  1.14729e-07  2.23811e-07  4.15634e-07  7.38684e-07
  1.26234e-06  2.08165e-06  3.31883e-06  5.11647e-06  7.61631e-06  1.09184e-05
  1.50236e-05  1.97844e-05  2.49258e-05  3.02074e-05  3.57061e-05  4.20474e-05
  5.03560e-05  6.18390e-05  7.71103e-05  9.54992e-05  1.14661e-04  1.30795e-04
  1.39629e-04  1.38016e-04  1.25513e-04  1.04841e-04  8.06840e-05  5.75978e-05
  3.84845e-05  2.42981e-05  1.46249e-05  8.45157e-06  4.71148e-06  2.53836e-06
  0.00000e+00  0.00000e+00  0.00000e+00  0.00000e+00  0.00000e+00  0.00000e+00
  0.00000e+00  0.00000e+00  0.00000e+00  0.00000e+00  0.00000e+00  0.00000e+00
  0.00000e+00  0.00000e+00  0.00000e+00  0.00000e+00  0.00000e+00  0.00000e+00
  0.00000e+00  0.00000e+00  0.00000e+00  0.00000e+00  0.00000e+00  2.49706e-18
  1.38821e-17  7.17245e-17  2.45770e-16  1.22941e-15  6.46743e-15  2.91618e-14
  1.22851e-13  4.78706e-13  1.68584e-12  5.32131e-12  1.49275e-11  3.76847e-11
  8.95294e-11  2.16062e-10  5.64052e-10  1.57895e-09  4.46264e-09  1.20739e-08
  3.04137e-08  7.06415e-08  1.51142e-07  2.98782e-07  5.47716e-07  9.34228e-07
  1.48657e-06  2.21239e-06  3.09043e-06  4.07437e-06  5.10970e-06  6.15289e-06
  7.17500e-06  8.14200e-06  8.98468e-06  9.58913e-06  9.83761e-06  9.69519e-06
  9.28969e-06  8.92637e-06  9.04605e-06  1.02069e-05  1.31725e-05  1.91290e-05
  2.99860e-05  4.86291e-05  7.88305e-05  1.24266e-04  1.86028e-04  2.58994e-04
  3.30125e-04  3.82665e-04  4.02986e-04  3.82956e-04  3.24832e-04  2.46840e-04
  1.72203e-04  1.14232e-04  7.47868e-05  5.00650e-05  3.51943e-05  2.61847e-05
  2.03419e-05  1.60857e-05  1.26269e-05  9.66241e-06  7.13170e-06  0.00000e+00
  0.00000e+00  0.00000e+00  0.00000e+00  0.00000e+00  0.00000e+00  0.00000e+00
  0.00000e+00  0.00000e+00  0.00000e+00  0.00000e+00  0.00000e+00  0.00000e+00
  0.00000e+00  0.00000e+00  0.00000e+00  0.00000e+00  0.00000e+00  0.00000e+00
  0.00000e+00  0.00000e+00  0.00000e+00  0.00000e+00  5.37183e-18  3.17677e-17
  1.03051e-16  6.08291e-16  3.35825e-15  1.67897e-14  7.76632e-14  3.32752e-13
  1.30543e-12  4.61124e-12  1.43441e-11  3.88527e-11  9.18214e-11  1.94571e-10
  3.96424e-10  8.64161e-10  2.15975e-09  5.92442e-09  1.62882e-08  4.23146e-08
  1.01629e-07  2.24955e-07  4.60369e-07  8.74353e-07  1.54438e-06  2.53787e-06
  3.87970e-06  5.52568e-06  7.36863e-06  9.28818e-06  1.12132e-05  1.31374e-05
  1.50550e-05  1.68483e-05  1.82209e-05  1.87856e-05  1.83233e-05  1.70384e-05
  1.55818e-05  1.48477e-05  1.58170e-05  1.96902e-05  2.83437e-05  4.50169e-05
  7.50571e-05  1.26269e-04  2.07662e-04  3.24353e-04  4.67309e-04  6.05723e-04
  7.02374e-04  7.40615e-04  7.06166e-04  5.87250e-04  4.25738e-04  2.81173e-04
  1.78041e-04  1.13148e-04  7.52832e-05  5.39481e-05  4.15798e-05  3.35027e-05
  2.72266e-05  2.16964e-05  1.66701e-05  1.22520e-05  0.00000e+00  0.00000e+00
  0.00000e+00  0.00000e+00  0.00000e+00  0.00000e+00  0.00000e+00  0.00000e+00
  0.00000e+00  0.00000e+00  0.00000e+00  0.00000e+00  0.00000e+00  0.00000e+00
  0.00000e+00  0.00000e+00  0.00000e+00  0.00000e+00  0.00000e+00  0.00000e+00
  0.00000e+00  0.00000e+00  1.90572e-18  1.08733e-17  5.18892e-17  2.36660e-16
  1.48847e-15  7.89001e-15  4.04313e-14  1.90659e-13  8.26163e-13  3.28323e-12
  1.15959e-11  3.57621e-11  9.51023e-11  2.17485e-10  4.34065e-10  7.87260e-10
  1.42110e-09  2.91820e-09  7.20974e-09  1.95641e-08  5.23203e-08  1.31159e-07
  3.04679e-07  6.56719e-07  1.31646e-06  2.45283e-06  4.23309e-06  6.73814e-06
  9.87315e-06  1.33656e-05  1.69119e-05  2.03896e-05  2.39321e-05  2.77376e-05
  3.16882e-05  3.50380e-05  3.65625e-05  3.53617e-05  3.17547e-05  2.73204e-05
  2.40644e-05  2.37401e-05  2.80534e-05  3.96305e-05  6.34234e-05  1.08398e-04
  1.89094e-04  3.25061e-04  5.32129e-04  7.95002e-04  1.03046e-03  1.13970e-03
  1.17398e-03  1.15684e-03  9.48132e-04  6.45461e-04  4.03007e-04  2.46348e-04
  1.54310e-04  1.04115e-04  7.78986e-05  6.34467e-05  5.36083e-05  4.49420e-05
  3.63564e-05  2.80031e-05  2.04506e-05  0.00000e+00  0.00000e+00  0.00000e+00
  0.00000e+00  0.00000e+00  0.00000e+00  0.00000e+00  0.00000e+00  0.00000e+00
  0.00000e+00  0.00000e+00  0.00000e+00  0.00000e+00  0.00000e+00  0.00000e+00
  0.00000e+00  0.00000e+00  0.00000e+00  0.00000e+00  0.00000e+00  0.00000e+00
  0.00000e+00  3.55713e-18  2.41278e-17  1.04773e-16  5.31034e-16  3.15095e-15
  1.79617e-14  8.96748e-14  4.26575e-13  1.88875e-12  7.54332e-12  2.66202e-11
  8.15756e-11  2.14556e-10  4.84718e-10  9.48289e-10  1.63881e-09  2.62238e-09
  4.33277e-09  8.60862e-09  2.11525e-08  5.66497e-08  1.48793e-07  3.68889e-07
  8.56254e-07  1.85589e-06  3.73547e-06  6.91904e-06  1.16729e-05  1.78041e-05
  2.45683e-05  3.10958e-05  3.71260e-05  4.33338e-05  5.07893e-05  5.97575e-05
  6.84609e-05  7.30808e-05  7.02724e-05  6.05304e-05  4.82759e-05  3.85133e-05
  3.44045e-05  3.78763e-05  5.18750e-05  8.29710e-05  1.44383e-04  2.59657e-04
  4.64872e-04  7.97949e-04  1.23773e-03  1.55375e-03  1.38873e-03  1.23556e-03
  1.49551e-03  1.18869e-03  7.38783e-04  4.61461e-04  2.87805e-04  1.84277e-04
  1.30654e-04  1.05715e-04  9.30573e-05  8.31796e-05  7.20516e-05  5.91143e-05
  4.55687e-05  3.30075e-05  0.00000e+00  0.00000e+00  0.00000e+00  0.00000e+00
  0.00000e+00  0.00000e+00  0.00000e+00  0.00000e+00  0.00000e+00  0.00000e+00
  0.00000e+00  0.00000e+00  0.00000e+00  0.00000e+00  0.00000e+00  0.00000e+00
  0.00000e+00  0.00000e+00  0.00000e+00  0.00000e+00  0.00000e+00  0.00000e+00
  6.23668e-18  4.41565e-17  1.57437e-16  1.02180e-15  6.77790e-15  3.62683e-14
  1.83637e-13  8.85566e-13  3.95291e-12  1.58294e-11  5.57443e-11  1.69556e-10
  4.43481e-10  1.00003e-09  1.96112e-09  3.38307e-09  5.23798e-09  7.64970e-09
  1.18419e-08  2.26391e-08  5.44070e-08  1.44994e-07  3.87342e-07  9.93709e-07
  2.40229e-06  5.39001e-06  1.10328e-05  2.02209e-05  3.26639e-05  4.62587e-05
  5.82620e-05  6.78920e-05  7.76130e-05  9.15591e-05  1.12087e-04  1.35472e-04
  1.50049e-04  1.43812e-04  1.17613e-04  8.53170e-05  6.02526e-05  4.76465e-05
  4.80133e-05  6.30230e-05  9.97820e-05  1.74880e-04  3.20041e-04  5.88111e-04
  1.04405e-03  1.66808e-03  1.99769e-03  1.04629e-03  6.39994e-04  1.82415e-03
  8.20563e-04  4.31821e-04  3.84543e-04  2.76087e-04  1.89418e-04  1.48631e-04
  1.35801e-04  1.31464e-04  1.24611e-04  1.11383e-04  9.25451e-05  7.13058e-05
  5.11695e-05  0.00000e+00  0.00000e+00  0.00000e+00  0.00000e+00  0.00000e+00
  0.00000e+00  0.00000e+00  0.00000e+00  0.00000e+00  0.00000e+00  0.00000e+00
  0.00000e+00  0.00000e+00  0.00000e+00  0.00000e+00  0.00000e+00  0.00000e+00
  0.00000e+00  0.00000e+00  0.00000e+00  0.00000e+00  0.00000e+00  1.02466e-17
  4.32554e-17  2.75854e-16  2.16106e-15  1.25129e-14  6.52003e-14  3.47828e-13
  1.69080e-12  7.58523e-12  3.04041e-11  1.06521e-10  3.22244e-10  8.39968e-10
  1.90052e-09  3.77352e-09  6.64713e-09  1.05217e-08  1.52810e-08  2.12970e-08
  3.12213e-08  5.50754e-08  1.25443e-07  3.41137e-07  9.79432e-07  2.74056e-06
  7.14867e-06  1.68379e-05  3.47420e-05  6.10478e-05  8.98826e-05  1.12119e-04
  1.24820e-04  1.35940e-04  1.58981e-04  2.04109e-04  2.65812e-04  3.10557e-04
  2.96798e-04  2.26860e-04  1.46176e-04  8.93527e-05  6.15366e-05  5.62740e-05
  7.04407e-05  1.09520e-04  1.90702e-04  3.48012e-04  6.37562e-04  1.12208e-03
  1.74113e-03  1.93740e-03  1.29191e-03  1.18767e-03  1.38207e-03  7.78688e-04
  3.41866e-04  3.41678e-04  2.37080e-04  1.70737e-04  1.57712e-04  1.68449e-04
  1.79140e-04  1.78766e-04  1.64293e-04  1.38102e-04  1.06325e-04  7.55738e-05
  0.00000e+00  0.00000e+00  0.00000e+00  0.00000e+00  0.00000e+00  0.00000e+00
  0.00000e+00  0.00000e+00  0.00000e+00  0.00000e+00  0.00000e+00  0.00000e+00
  0.00000e+00  0.00000e+00  0.00000e+00  0.00000e+00  0.00000e+00  0.00000e+00
  0.00000e+00  0.00000e+00  0.00000e+00  2.56169e-18  1.57991e-17  6.83263e-17
  4.92198e-16  3.63146e-15  2.14586e-14  1.12590e-13  6.00632e-13  2.97365e-12
  1.33849e-11  5.35476e-11  1.86728e-10  5.61969e-10  1.46313e-09  3.33009e-09
  6.71599e-09  1.21739e-08  2.01269e-08  3.08826e-08  4.48587e-08  6.30505e-08
  8.88059e-08  1.37448e-07  2.78175e-07  7.81520e-07  2.55265e-06  8.15567e-06
  2.34053e-05  5.72903e-05  1.14200e-04  1.79096e-04  2.21259e-04  2.29262e-04
  2.27688e-04  2.54771e-04  3.41669e-04  4.87851e-04  6.09021e-04  5.76709e-04
  4.03098e-04  2.25270e-04  1.17579e-04  7.07193e-05  5.95469e-05  7.18609e-05
  1.09545e-04  1.87068e-04  3.32603e-04  5.85402e-04  9.58138e-04  1.25857e-03
  8.58637e-04  1.06760e-03  1.13822e-04  1.62269e-04  2.46120e-03  1.42539e-03
  5.13061e-04  2.09757e-04  1.45361e-04  1.67632e-04  2.06903e-04  2.34642e-04
  2.42777e-04  2.28551e-04  1.94381e-04  1.49630e-04  1.05412e-04  0.00000e+00
  0.00000e+00  0.00000e+00  0.00000e+00  0.00000e+00  0.00000e+00  0.00000e+00
  0.00000e+00  0.00000e+00  0.00000e+00  0.00000e+00  0.00000e+00  0.00000e+00
  0.00000e+00  0.00000e+00  0.00000e+00  0.00000e+00  0.00000e+00  0.00000e+00
  0.00000e+00  0.00000e+00  3.65548e-18  2.94115e-17  1.00090e-16  8.74193e-16
  5.74873e-15  3.17873e-14  1.80620e-13  9.69237e-13  4.82763e-12  2.17687e-11
  8.69259e-11  3.01757e-10  9.04765e-10  2.35581e-09  5.39677e-09  1.10566e-08
  2.06194e-08  3.57056e-08  5.86373e-08  9.29619e-08  1.43188e-07  2.12329e-07
  2.98488e-07  4.07550e-07  6.62829e-07  1.80972e-06  6.99787e-06  2.64392e-05
  8.32859e-05  2.01510e-04  3.51520e-04  4.35008e-04  4.09827e-04  3.50666e-04
  3.50775e-04  4.73468e-04  7.33933e-04  9.58142e-04  8.66860e-04  5.48796e-04
  2.69036e-04  1.22673e-04  6.73963e-05  5.52946e-05  6.67107e-05  1.00632e-04
  1.67200e-04  2.84279e-04  4.67727e-04  6.87079e-04  7.34321e-04  2.87025e-04
  1.03085e-03  2.37108e-03  4.14302e-04  1.98904e-03  1.55093e-03  5.35696e-04
  1.74058e-04  1.34101e-04  1.92442e-04  2.53649e-04  2.92991e-04  3.09473e-04
  2.97538e-04  2.55930e-04  1.97011e-04  1.37696e-04  0.00000e+00  0.00000e+00
  0.00000e+00  0.00000e+00  0.00000e+00  0.00000e+00  0.00000e+00  0.00000e+00
  0.00000e+00  0.00000e+00  0.00000e+00  0.00000e+00  0.00000e+00  0.00000e+00
  0.00000e+00  0.00000e+00  0.00000e+00  0.00000e+00  0.00000e+00  0.00000e+00
  0.00000e+00  4.88958e-18  4.04015e-17  1.61654e-16  1.29134e-15  8.76200e-15
  4.71311e-14  2.69680e-13  1.45448e-12  7.27216e-12  3.28129e-11  1.30732e-10
  4.52554e-10  1.35375e-09  3.52809e-09  8.12940e-09  1.68781e-08  3.22558e-08
  5.81511e-08  1.01438e-07  1.74488e-07  2.97351e-07  4.96020e-07  7.90226e-07
  1.16430e-06  1.54236e-06  1.97304e-06  4.16405e-06  1.88637e-05  8.71516e-05
  2.87943e-04  6.02325e-04  7.73253e-04  6.61658e-04  4.64803e-04  3.73925e-04
  4.54594e-04  6.90116e-04  7.43309e-04  4.78556e-04  3.65497e-04  2.01847e-04
  9.02157e-05  5.03139e-05  4.46241e-05  5.70632e-05  8.68236e-05  1.40243e-04
  2.25904e-04  3.44784e-04  4.63772e-04  4.82024e-04  3.95429e-04  9.44769e-04
  1.80222e-03  1.01766e-03  1.09827e-03  8.54713e-04  3.44503e-04  1.33911e-04
  1.50316e-04  2.35481e-04  3.04961e-04  3.48601e-04  3.72007e-04  3.62607e-04
  3.13751e-04  2.41013e-04  1.67265e-04  0.00000e+00  0.00000e+00  0.00000e+00
  0.00000e+00  0.00000e+00  0.00000e+00  0.00000e+00  0.00000e+00  0.00000e+00
  0.00000e+00  0.00000e+00  0.00000e+00  0.00000e+00  0.00000e+00  0.00000e+00
  0.00000e+00  0.00000e+00  0.00000e+00  0.00000e+00  0.00000e+00  0.00000e+00
  6.13750e-18  3.44382e-17  2.16633e-16  1.87531e-15  1.23945e-14  6.58245e-14
  3.77227e-13  2.04767e-12  1.02285e-11  4.61476e-11  1.83709e-10  6.34725e-10
  1.89724e-09  4.94954e-09  1.14534e-08  2.39991e-08  4.66794e-08  8.67293e-08
  1.58376e-07  2.89844e-07  5.33856e-07  9.80179e-07  1.76452e-06  3.05622e-06
  4.97198e-06  7.27506e-06  8.84358e-06  1.00937e-05  3.91052e-05  2.19195e-04
  6.20728e-04  9.26407e-04  8.00925e-04  4.72168e-04  2.70311e-04  2.31835e-04
  2.60582e-04  3.58839e-05  2.27189e-04  1.04935e-04  1.32901e-04  5.90652e-05
  3.30192e-05  3.32483e-05  4.70005e-05  7.34750e-05  1.15928e-04  1.76819e-04
  2.51183e-04  3.16924e-04  3.38896e-04  3.45670e-04  5.16178e-04  7.67553e-04
  7.34425e-04  6.15033e-04  4.03222e-04  1.83881e-04  1.18398e-04  1.84593e-04
  2.82599e-04  3.53787e-04  4.00358e-04  4.26563e-04  4.14408e-04  3.56760e-04
  2.72545e-04  1.88098e-04  0.00000e+00  0.00000e+00  0.00000e+00  0.00000e+00
  0.00000e+00  0.00000e+00  0.00000e+00  0.00000e+00  0.00000e+00  0.00000e+00
  0.00000e+00  0.00000e+00  0.00000e+00  0.00000e+00  0.00000e+00  0.00000e+00
  0.00000e+00  0.00000e+00  0.00000e+00  0.00000e+00  0.00000e+00  7.21397e-18
  4.05178e-17  3.52020e-16  2.54948e-15  1.52034e-14  8.69702e-14  5.01299e-13
  2.71770e-12  1.35717e-11  6.12358e-11  2.43491e-10  8.40909e-10  2.51323e-09
  6.55976e-09  1.51989e-08  3.19633e-08  6.27202e-08  1.18614e-07  2.22964e-07
  4.24923e-07  8.24292e-07  1.61540e-06  3.16481e-06  6.15211e-06  1.18066e-05
  2.21002e-05  3.86633e-05  5.55867e-05  4.60404e-05  2.49684e-05  4.52255e-05
  2.32211e-04  4.97335e-04  3.06022e-04  1.13830e-04  5.05807e-05  9.52257e-05
  7.36492e-05  8.22583e-05  1.68624e-04  1.84667e-04  6.62231e-05  2.74094e-05
  2.63102e-05  4.02861e-05  6.50211e-05  1.00917e-04  1.46988e-04  1.96398e-04
  2.33838e-04  2.43022e-04  2.33475e-04  2.50955e-04  2.99536e-04  3.14002e-04
  2.64417e-04  1.66986e-04  9.45077e-05  1.13035e-04  2.06491e-04  3.10678e-04
  3.87330e-04  4.37871e-04  4.60418e-04  4.39785e-04  3.74271e-04  2.84362e-04
  1.95882e-04  0.00000e+00  0.00000e+00  0.00000e+00  0.00000e+00  0.00000e+00
  0.00000e+00  0.00000e+00  0.00000e+00  0.00000e+00  0.00000e+00  0.00000e+00
  0.00000e+00  0.00000e+00  0.00000e+00  0.00000e+00  0.00000e+00  0.00000e+00
  0.00000e+00  0.00000e+00  0.00000e+00  0.00000e+00  7.93943e-18  6.93099e-17
  4.69319e-16  3.13232e-15  1.95354e-14  1.11564e-13  6.38554e-13  3.44780e-12
  1.71887e-11  7.74811e-11  3.08168e-10  1.06444e-09  3.18150e-09  8.29339e-09
  1.91617e-08  4.01587e-08  7.86886e-08  1.49377e-07  2.84002e-07  5.52020e-07
  1.10143e-06  2.24089e-06  4.61179e-06  9.57260e-06  2.00930e-05  4.27028e-05
  9.04118e-05  1.77934e-04  2.59552e-04  1.13871e-04  3.95417e-05  1.68745e-05
  1.18955e-04  1.09113e-04  2.70583e-05  3.25585e-05  1.95834e-04  4.23283e-04
  4.31992e-04  4.00403e-04  2.13738e-04  7.10429e-05  2.58745e-05  2.39199e-05
  3.87980e-05  6.39549e-05  9.81963e-05  1.39180e-04  1.79910e-04  2.08095e-04
  2.11808e-04  1.91542e-04  1.64777e-04  1.46745e-04  1.29980e-04  9.77367e-05
  5.69255e-05  4.64227e-05  9.72143e-05  1.95640e-04  2.99720e-04  3.81423e-04
  4.34896e-04  4.53865e-04  4.28763e-04  3.62793e-04  2.75691e-04  1.90623e-04
  0.00000e+00  0.00000e+00  0.00000e+00  0.00000e+00  0.00000e+00  0.00000e+00
  0.00000e+00  0.00000e+00  0.00000e+00  0.00000e+00  0.00000e+00  0.00000e+00
  0.00000e+00  0.00000e+00  0.00000e+00  0.00000e+00  0.00000e+00  0.00000e+00
  0.00000e+00  0.00000e+00  0.00000e+00  8.18284e-18  9.33550e-17  6.42947e-16
  3.99895e-15  2.34494e-14  1.40137e-13  7.94518e-13  4.26050e-12  2.11353e-11
  9.51255e-11  3.78078e-10  1.30551e-09  3.89696e-09  1.01143e-08  2.31807e-08
  4.80358e-08  9.29476e-08  1.74543e-07  3.29728e-07  6.40758e-07  1.28669e-06
  2.65079e-06  5.55388e-06  1.17929e-05  2.54370e-05  5.58255e-05  1.23004e-04
  2.56972e-04  4.26788e-04  3.29575e-04  3.11911e-05  2.04090e-05  2.78938e-05
  2.93786e-05  8.69964e-06  2.53159e-05  1.32780e-04  3.03133e-04  3.68697e-04
  2.69029e-04  1.26495e-04  4.46538e-05  2.09662e-05  2.54920e-05  4.34453e-05
  7.10578e-05  1.07746e-04  1.51509e-04  1.96148e-04  2.31009e-04  2.45221e-04
  2.35054e-04  2.06746e-04  1.69377e-04  1.26127e-04  7.83040e-05  3.98301e-05
  3.71716e-05  8.53937e-05  1.70486e-04  2.62413e-04  3.39793e-04  3.93130e-04
  4.13055e-04  3.91430e-04  3.32537e-04  2.54290e-04  1.77209e-04  0.00000e+00
  0.00000e+00  0.00000e+00  0.00000e+00  0.00000e+00  0.00000e+00  0.00000e+00
  0.00000e+00  0.00000e+00  0.00000e+00  0.00000e+00  0.00000e+00  0.00000e+00
  0.00000e+00  0.00000e+00  0.00000e+00  0.00000e+00  0.00000e+00  0.00000e+00
  0.00000e+00  0.00000e+00  1.97281e-17  1.24068e-16  8.76952e-16  5.11710e-15
  2.95928e-14  1.75371e-13  9.83037e-13  5.22258e-12  2.57710e-11  1.15379e-10
  4.57090e-10  1.57403e-09  4.67785e-09  1.20378e-08  2.72137e-08  5.53201e-08
  1.04578e-07  1.91538e-07  3.53475e-07  6.73930e-07  1.33434e-06  2.71944e-06
  5.63793e-06  1.18052e-05  2.49145e-05  5.28077e-05  1.10351e-04  2.15221e-04
  3.44657e-04  3.56687e-04  1.91371e-04  6.00793e-05  1.64826e-05  1.76100e-05
  1.56215e-05  9.30088e-06  1.85225e-05  5.07788e-05  7.48995e-05  6.35782e-05
  3.72889e-05  2.22663e-05  2.26966e-05  3.43461e-05  5.51050e-05  8.55719e-05
  1.26918e-04  1.78311e-04  2.34507e-04  2.85375e-04  3.19564e-04  3.30418e-04
  3.16953e-04  2.79273e-04  2.19053e-04  1.47755e-04  9.12014e-05  7.76045e-05
  1.14887e-04  1.83575e-04  2.55868e-04  3.16357e-04  3.59219e-04  3.75545e-04
  3.56119e-04  3.03430e-04  2.33018e-04  1.63215e-04  0.00000e+00  0.00000e+00
  0.00000e+00  0.00000e+00  0.00000e+00  0.00000e+00  0.00000e+00  0.00000e+00
  0.00000e+00  0.00000e+00  0.00000e+00  0.00000e+00  0.00000e+00  0.00000e+00
  0.00000e+00  0.00000e+00  0.00000e+00  0.00000e+00  0.00000e+00  0.00000e+00
  0.00000e+00  2.40873e-17  1.84704e-16  1.21730e-15  6.71463e-15  3.79195e-14
  2.22670e-13  1.23492e-12  6.49042e-12  3.16942e-11  1.40643e-10  5.53034e-10
  1.89082e-09  5.56694e-09  1.41392e-08  3.13596e-08  6.21446e-08  1.13805e-07
  2.01006e-07  3.57254e-07  6.57232e-07  1.25878e-06  2.48155e-06  4.95563e-06
  9.90553e-06  1.96712e-05  3.84420e-05  7.21864e-05  1.23476e-04  1.74056e-04
  1.73280e-04  1.01168e-04  2.90958e-05  1.88230e-05  5.69055e-05  1.02192e-04
  1.26973e-04  1.21278e-04  9.70664e-05  7.44518e-05  5.92260e-05  4.86988e-05
  4.30001e-05  4.41066e-05  5.35854e-05  7.30023e-05  1.04548e-04  1.50403e-04
  2.10574e-04  2.79927e-04  3.46992e-04  3.98135e-04  4.25239e-04  4.25714e-04
  3.94559e-04  3.28710e-04  2.43404e-04  1.76569e-04  1.65919e-04  2.15884e-04
  2.92070e-04  3.52268e-04  3.80875e-04  3.88558e-04  3.81571e-04  3.51336e-04
  2.94843e-04  2.24118e-04  1.55778e-04  0.00000e+00  0.00000e+00  0.00000e+00
  0.00000e+00  0.00000e+00  0.00000e+00  0.00000e+00  0.00000e+00  0.00000e+00
  0.00000e+00  0.00000e+00  0.00000e+00  0.00000e+00  0.00000e+00  0.00000e+00
  0.00000e+00  0.00000e+00  0.00000e+00  0.00000e+00  0.00000e+00  0.00000e+00
  5.69023e-17  2.59360e-16  1.28560e-15  8.76289e-15  5.07596e-14  2.89392e-13
  1.58527e-12  8.25692e-12  3.98117e-11  1.74343e-10  6.76767e-10  2.28341e-09
  6.62479e-09  1.65282e-08  3.58406e-08  6.90164e-08  1.21979e-07  2.06645e-07
  3.50942e-07  6.15960e-07  1.12340e-06  2.09842e-06  3.93351e-06  7.27735e-06
  1.31273e-05  2.27648e-05  3.69460e-05  5.32114e-05  6.20266e-05  5.07481e-05
  2.50706e-05  1.99977e-05  6.81538e-05  1.70710e-04  3.02171e-04  4.16000e-04
  4.56831e-04  4.08276e-04  3.11504e-04  2.16665e-04  1.46552e-04  1.03128e-04
  8.20349e-05  7.91260e-05  9.24274e-05  1.22439e-04  1.70888e-04  2.37634e-04
  3.16336e-04  3.92140e-04  4.47344e-04  4.74279e-04  4.76399e-04  4.51174e-04
  3.90428e-04  3.07121e-04  2.50576e-04  2.75820e-04  3.89623e-04  5.34303e-04
  6.21847e-04  5.98740e-04  5.17343e-04  4.51781e-04  3.94046e-04  3.19998e-04
  2.36133e-04  1.59732e-04  0.00000e+00  0.00000e+00  0.00000e+00  0.00000e+00
  0.00000e+00  0.00000e+00  0.00000e+00  0.00000e+00  0.00000e+00  0.00000e+00
  0.00000e+00  0.00000e+00  0.00000e+00  0.00000e+00  0.00000e+00  0.00000e+00
  0.00000e+00  0.00000e+00  0.00000e+00  0.00000e+00  2.88690e-18  7.55919e-17
  3.66093e-16  1.75649e-15  1.21596e-14  6.82893e-14  3.85293e-13  2.09083e-12
  1.07493e-11  5.11363e-11  2.20195e-10  8.39537e-10  2.77957e-09  7.90680e-09
  1.93168e-08  4.09128e-08  7.66398e-08  1.31094e-07  2.13817e-07  3.47983e-07
  5.82292e-07  1.00462e-06  1.75417e-06  3.02313e-06  5.03252e-06  7.95554e-06
  1.17321e-05  1.56827e-05  1.80372e-05  1.64983e-05  1.21695e-05  1.60575e-05
  4.92837e-05  1.32028e-04  2.71946e-04  4.55328e-04  6.31088e-04  7.17271e-04
  6.69610e-04  5.29118e-04  3.71616e-04  2.45166e-04  1.61885e-04  1.16251e-04
  9.94536e-05  1.05508e-04  1.32563e-04  1.81272e-04  2.50686e-04  3.32605e-04
  4.08383e-04  4.56303e-04  4.70193e-04  4.62874e-04  4.38570e-04  3.84702e-04
  3.09882e-04  2.75599e-04  3.61149e-04  5.82501e-04  8.77221e-04  1.12715e-03
  1.04759e-03  7.36016e-04  5.68217e-04  4.88367e-04  3.87507e-04  2.74146e-04
  1.77226e-04  0.00000e+00  0.00000e+00  0.00000e+00  0.00000e+00  0.00000e+00
  0.00000e+00  0.00000e+00  0.00000e+00  0.00000e+00  0.00000e+00  0.00000e+00
  0.00000e+00  0.00000e+00  0.00000e+00  0.00000e+00  0.00000e+00  0.00000e+00
  0.00000e+00  0.00000e+00  0.00000e+00  4.30304e-18  8.00118e-17  5.26495e-16
  2.44525e-15  1.63768e-14  9.11318e-14  5.16750e-13  2.78178e-12  1.41864e-11
  6.65120e-11  2.81334e-10  1.04975e-09  3.39690e-09  9.44457e-09  2.25677e-08
  4.67594e-08  8.56462e-08  1.43106e-07  2.27726e-07  3.60676e-07  5.83590e-07
  9.62194e-07  1.57798e-06  2.49567e-06  3.69908e-06  5.01084e-06  6.05275e-06
  6.35257e-06  5.77511e-06  5.52100e-06  9.66341e-06  2.61298e-05  6.53356e-05
  1.36671e-04  2.45293e-04  3.86395e-04  5.31672e-04  6.24906e-04  6.19382e-04
  5.23903e-04  3.90521e-04  2.67852e-04  1.78774e-04  1.25861e-04  1.03379e-04
  1.05628e-04  1.30350e-04  1.77818e-04  2.46466e-04  3.26852e-04  3.98612e-04
  4.38796e-04  4.41962e-04  4.24544e-04  3.94480e-04  3.38666e-04  2.66170e-04
  2.52001e-04  4.06201e-04  7.22461e-04  1.05920e-03  1.83082e-03  1.90817e-03
  9.10218e-04  6.58453e-04  6.41807e-04  5.07488e-04  3.40085e-04  2.07236e-04
  0.00000e+00  0.00000e+00  0.00000e+00  0.00000e+00  0.00000e+00  0.00000e+00
  0.00000e+00  0.00000e+00  0.00000e+00  0.00000e+00  0.00000e+00  0.00000e+00
  0.00000e+00  0.00000e+00  0.00000e+00  0.00000e+00  0.00000e+00  0.00000e+00
  0.00000e+00  0.00000e+00  6.05336e-18  1.14322e-16  5.09494e-16  3.26500e-15
  2.15224e-14  1.21285e-13  6.80984e-13  3.68639e-12  1.86429e-11  8.63231e-11
  3.58610e-10  1.30874e-09  4.13340e-09  1.12238e-08  2.62444e-08  5.33747e-08
  9.62998e-08  1.59204e-07  2.51833e-07  3.97233e-07  6.37626e-07  1.03232e-06
  1.63708e-06  2.45258e-06  3.34845e-06  4.02105e-06  4.10807e-06  3.57100e-06
  3.24228e-06  5.09350e-06  1.17863e-05  2.57554e-05  4.86421e-05  8.16488e-05
  1.26445e-04  1.84766e-04  2.54120e-04  3.19952e-04  3.54998e-04  3.39589e-04
  2.81913e-04  2.09389e-04  1.46857e-04  1.06158e-04  8.85902e-05  9.20924e-05
  1.16255e-04  1.62268e-04  2.28655e-04  3.05718e-04  3.73769e-04  4.11627e-04
  4.13376e-04  3.91191e-04  3.51764e-04  2.87379e-04  2.14759e-04  2.29217e-04
  5.46213e-04  1.30823e-03  1.39753e-03  2.16206e-03  3.19016e-03  8.31344e-04
  7.79515e-04  9.18546e-04  6.89229e-04  4.27234e-04  2.43527e-04  0.00000e+00
  0.00000e+00  0.00000e+00  0.00000e+00  0.00000e+00  0.00000e+00  0.00000e+00
  0.00000e+00  0.00000e+00  0.00000e+00  0.00000e+00  0.00000e+00  0.00000e+00
  0.00000e+00  0.00000e+00  0.00000e+00  0.00000e+00  0.00000e+00  0.00000e+00
  0.00000e+00  7.99495e-18  1.53498e-16  6.79312e-16  4.22457e-15  2.72352e-14
  1.54397e-13  8.85861e-13  4.78038e-12  2.40110e-11  1.10004e-10  4.49619e-10
  1.60711e-09  4.96051e-09  1.31668e-08  3.01818e-08  6.04626e-08  1.08229e-07
  1.79187e-07  2.86643e-07  4.60080e-07  7.51549e-07  1.23227e-06  1.96491e-06
  2.93560e-06  3.95727e-06  4.62917e-06  4.52506e-06  3.72521e-06  3.35058e-06
  5.14470e-06  9.74720e-06  1.55859e-05  2.05689e-05  2.49946e-05  3.16879e-05
  4.33028e-05  6.22909e-05  9.19752e-05  1.27434e-04  1.50346e-04  1.46544e-04
  1.21200e-04  9.13462e-05  7.05208e-05  6.34810e-05  7.11759e-05  9.60519e-05
  1.41437e-04  2.06471e-04  2.81008e-04  3.45744e-04  3.81516e-04  3.82582e-04
  3.57166e-04  3.11276e-04  2.44880e-04  1.82530e-04  2.35584e-04  7.96666e-04
  2.89186e-03  3.80736e-03  2.67739e-04  1.26039e-03  1.48450e-03  1.50760e-03
  1.37244e-03  8.93177e-04  5.07286e-04  2.72693e-04  0.00000e+00  0.00000e+00
  0.00000e+00  0.00000e+00  0.00000e+00  0.00000e+00  0.00000e+00  0.00000e+00
  0.00000e+00  0.00000e+00  0.00000e+00  0.00000e+00  0.00000e+00  0.00000e+00
  0.00000e+00  0.00000e+00  0.00000e+00  0.00000e+00  0.00000e+00  0.00000e+00
  9.91899e-18  1.93010e-16  8.68401e-16  5.33388e-15  3.41670e-14  1.93514e-13
  1.10858e-12  5.98094e-12  2.99187e-11  1.35890e-10  5.48039e-10  1.92468e-09
  5.82084e-09  1.51354e-08  3.40700e-08  6.74093e-08  1.20284e-07  2.01032e-07
  3.28730e-07  5.43840e-07  9.18079e-07  1.55493e-06  2.56095e-06  3.96247e-06
  5.56775e-06  6.85917e-06  7.13447e-06  6.12793e-06  4.79516e-06  4.87037e-06
  6.43616e-06  6.77940e-06  4.44322e-06  3.80584e-06  1.09136e-05  2.28279e-05
  2.91864e-05  3.03403e-05  3.78560e-05  5.16434e-05  5.84722e-05  5.29502e-05
  4.34763e-05  3.90508e-05  4.17283e-05  5.28168e-05  7.81836e-05  1.24638e-04
  1.92067e-04  2.67733e-04  3.28647e-04  3.55006e-04  3.44897e-04  3.11388e-04
  2.64842e-04  2.09816e-04  1.69488e-04  2.28229e-04  6.48813e-04  2.02395e-03
  2.49429e-03  2.66631e-04  8.92451e-04  2.66272e-03  2.32586e-03  1.66541e-03
  9.84064e-04  5.33098e-04  2.78635e-04  0.00000e+00  0.00000e+00  0.00000e+00
  0.00000e+00  0.00000e+00  0.00000e+00  0.00000e+00  0.00000e+00  0.00000e+00
  0.00000e+00  0.00000e+00  0.00000e+00  0.00000e+00  0.00000e+00  0.00000e+00
  0.00000e+00  0.00000e+00  0.00000e+00  0.00000e+00  0.00000e+00  3.05256e-17
  2.27736e-16  1.01263e-15  6.45077e-15  3.93564e-14  2.32212e-13  1.32945e-12
  7.17445e-12  3.57829e-11  1.61482e-10  6.44558e-10  2.23217e-09  6.63795e-09
  1.69477e-08  3.75101e-08  7.33545e-08  1.30659e-07  2.20959e-07  3.70391e-07
  6.33339e-07  1.10858e-06  1.94924e-06  3.34259e-06  5.42141e-06  8.08000e-06
  1.07431e-05  1.23193e-05  1.17733e-05  9.40506e-06  7.31487e-06  6.97250e-06
  6.98625e-06  8.00539e-06  1.97747e-05  5.35177e-05  9.70289e-05  1.11964e-04
  8.50593e-05  5.02875e-05  3.37712e-05  2.79139e-05  2.23039e-05  2.06399e-05
  2.61288e-05  3.41875e-05  4.50634e-05  6.97871e-05  1.20796e-04  1.98953e-04
  2.84865e-04  3.43030e-04  3.47712e-04  3.10154e-04  2.62055e-04  2.18494e-04
  1.80749e-04  1.63716e-04  2.13410e-04  3.86423e-04  6.32093e-04  1.22416e-03
  3.20459e-03  2.60637e-03  1.68945e-03  1.85757e-03  1.42644e-03  8.69600e-04
  4.80872e-04  2.54838e-04  0.00000e+00  0.00000e+00  0.00000e+00  0.00000e+00
  0.00000e+00  0.00000e+00  0.00000e+00  0.00000e+00  0.00000e+00  0.00000e+00
  0.00000e+00  0.00000e+00  0.00000e+00  0.00000e+00  0.00000e+00  0.00000e+00
  0.00000e+00  0.00000e+00  0.00000e+00  0.00000e+00  3.33816e-17  1.84994e-16
  1.17361e-15  7.42943e-15  4.51003e-14  2.67017e-13  1.52739e-12  8.23904e-12
  4.10017e-11  1.84215e-10  7.29704e-10  2.50032e-09  7.33234e-09  1.84194e-08
  4.00976e-08  7.74064e-08  1.37321e-07  2.34251e-07  4.00895e-07  7.04930e-07
  1.27231e-06  2.31012e-06  4.10376e-06  6.93919e-06  1.08921e-05  1.54701e-05
  1.92924e-05  2.04124e-05  1.80122e-05  1.44755e-05  1.40021e-05  1.85658e-05
  3.10378e-05  6.71226e-05  1.53258e-04  2.71526e-04  3.11445e-04  2.20539e-04
  1.08150e-04  5.23421e-05  3.23597e-05  2.22390e-05  2.27649e-05  3.31410e-05
  4.18554e-05  4.90935e-05  7.37201e-05  1.36979e-04  2.42799e-04  3.60172e-04
  4.22265e-04  3.85738e-04  3.09284e-04  2.57665e-04  2.09811e-04  1.68206e-04
  1.55890e-04  2.02525e-04  3.43615e-04  6.24466e-04  1.33707e-03  2.20702e-03
  1.40656e-03  9.08802e-04  1.09492e-03  9.52661e-04  6.40506e-04  3.79512e-04
  2.10990e-04  0.00000e+00  0.00000e+00  0.00000e+00  0.00000e+00  0.00000e+00
  0.00000e+00  0.00000e+00  0.00000e+00  0.00000e+00  0.00000e+00  0.00000e+00
  0.00000e+00  0.00000e+00  0.00000e+00  0.00000e+00  0.00000e+00  0.00000e+00
  0.00000e+00  0.00000e+00  0.00000e+00  5.55959e-17  2.07476e-16  1.32699e-15
  8.29425e-15  4.83342e-14  2.95038e-13  1.68392e-12  9.09914e-12  4.51744e-11
  2.02266e-10  7.96764e-10  2.70781e-09  7.84844e-09  1.94198e-08  4.15515e-08
  7.89391e-08  1.38698e-07  2.36836e-07  4.09998e-07  7.33923e-07  1.35176e-06
  2.50796e-06  4.56340e-06  7.93720e-06  1.28922e-05  1.90964e-05  2.50745e-05
  2.82211e-05  2.67031e-05  2.30590e-05  2.50156e-05  4.05010e-05  7.61528e-05
  1.52864e-04  3.35308e-04  6.49476e-04  7.71932e-04  4.74331e-04  1.76958e-04
  7.48134e-05  5.12357e-05  3.83593e-05  3.72438e-05  4.74738e-05  5.39431e-05
  5.83447e-05  8.82855e-05  1.77718e-04  3.41933e-04  5.39529e-04  6.31819e-04
  5.18649e-04  4.83003e-04  5.72387e-04  3.90506e-04  2.07848e-04  1.53678e-04
  1.72959e-04  2.75127e-04  4.74762e-04  7.46926e-04  8.61362e-04  6.50776e-04
  5.70343e-04  6.40230e-04  5.86637e-04  4.32273e-04  2.77794e-04  1.64445e-04
  0.00000e+00  0.00000e+00  0.00000e+00  0.00000e+00  0.00000e+00  0.00000e+00
  0.00000e+00  0.00000e+00  0.00000e+00  0.00000e+00  0.00000e+00  0.00000e+00
  0.00000e+00  0.00000e+00  0.00000e+00  0.00000e+00  0.00000e+00  0.00000e+00
  0.00000e+00  0.00000e+00  6.30521e-17  2.21974e-16  1.47553e-15  8.44405e-15
  5.20829e-14  3.16965e-13  1.81071e-12  9.75064e-12  4.83336e-11  2.15641e-10
  8.45081e-10  2.84989e-09  8.17108e-09  1.99164e-08  4.18221e-08  7.78421e-08
  1.34360e-07  2.27066e-07  3.92545e-07  7.06195e-07  1.31093e-06  2.45464e-06
  4.51340e-06  7.94383e-06  1.30740e-05  1.96465e-05  2.62028e-05  3.00061e-05
  2.90039e-05  2.64370e-05  3.42611e-05  7.07209e-05  1.55701e-04  3.09504e-04
  6.01128e-04  1.26861e-03  1.68223e-03  8.65776e-04  2.29067e-04  1.07404e-04
  8.72395e-05  6.23732e-05  4.93895e-05  5.25684e-05  5.67543e-05  6.44175e-05
  1.08955e-04  2.40398e-04  5.04039e-04  8.80073e-04  1.11340e-03  8.77230e-04
  1.47350e-03  2.45878e-03  1.13197e-03  3.41962e-04  1.96833e-04  1.51279e-04
  1.73865e-04  2.54328e-04  3.40201e-04  3.71253e-04  3.60031e-04  3.82483e-04
  4.12637e-04  3.81967e-04  2.98104e-04  2.04362e-04  1.27996e-04  0.00000e+00
  0.00000e+00  0.00000e+00  0.00000e+00  0.00000e+00  0.00000e+00  0.00000e+00
  0.00000e+00  0.00000e+00  0.00000e+00  0.00000e+00  0.00000e+00  0.00000e+00
  0.00000e+00  0.00000e+00  0.00000e+00  0.00000e+00  0.00000e+00  0.00000e+00
  0.00000e+00  4.07985e-17  2.60317e-16  1.48831e-15  9.06217e-15  5.43895e-14
  3.35878e-13  1.92446e-12  1.03314e-11  5.09421e-11  2.26052e-10  8.79796e-10
  2.94084e-09  8.33307e-09  1.99944e-08  4.11231e-08  7.46148e-08  1.25303e-07
  2.06723e-07  3.51546e-07  6.26693e-07  1.15760e-06  2.16018e-06  3.95776e-06
  6.92787e-06  1.12986e-05  1.67392e-05  2.18789e-05  2.44176e-05  2.31323e-05
  2.25614e-05  3.84753e-05  1.02547e-04  2.68658e-04  5.80475e-04  8.21372e-04
  9.62604e-04  1.54679e-03  9.45023e-04  3.06430e-04  2.24953e-04  1.63303e-04
  9.41787e-05  5.37878e-05  4.36544e-05  4.71005e-05  6.42858e-05  1.28730e-04
  3.04326e-04  6.80910e-04  1.32993e-03  1.98515e-03  1.64014e-03  2.75751e-03
  4.40342e-03  1.70375e-03  6.89247e-04  3.94248e-04  1.79126e-04  1.11443e-04
  1.34906e-04  1.86403e-04  2.34225e-04  2.76660e-04  3.13665e-04  3.24933e-04
  2.94200e-04  2.32524e-04  1.64050e-04  1.06036e-04  0.00000e+00  0.00000e+00
  0.00000e+00  0.00000e+00  0.00000e+00  0.00000e+00  0.00000e+00  0.00000e+00
  0.00000e+00  0.00000e+00  0.00000e+00  0.00000e+00  0.00000e+00  0.00000e+00
  0.00000e+00  0.00000e+00  0.00000e+00  0.00000e+00  0.00000e+00  0.00000e+00
  4.93900e-17  2.99783e-16  1.55653e-15  9.71121e-15  5.85104e-14  3.59203e-13
  2.05668e-12  1.09804e-11  5.38159e-11  2.36662e-10  9.11038e-10  3.00771e-09
  8.40385e-09  1.98231e-08  3.98667e-08  7.02180e-08  1.13694e-07  1.80590e-07
  2.97478e-07  5.18354e-07  9.41738e-07  1.73156e-06  3.11897e-06  5.33485e-06
  8.41938e-06  1.19217e-05  1.47033e-05  1.53759e-05  1.41398e-05  1.63641e-05
  3.77592e-05  1.13607e-04  3.19135e-04  7.46847e-04  9.19896e-04  4.56031e-05
  1.24646e-04  4.35731e-04  5.68255e-04  4.45279e-04  2.60971e-04  1.24741e-04
  5.21865e-05  2.85096e-05  3.24721e-05  5.96998e-05  1.38009e-04  3.31514e-04
  7.46023e-04  1.50631e-03  2.41724e-03  1.82452e-03  3.12668e-04  4.91377e-04
  1.63723e-03  1.99462e-03  7.98969e-04  2.35268e-04  9.42456e-05  1.15613e-04
  1.84120e-04  2.54577e-04  3.10075e-04  3.37641e-04  3.26920e-04  2.80707e-04
  2.15564e-04  1.50462e-04  9.72038e-05  0.00000e+00  0.00000e+00  0.00000e+00
  0.00000e+00  0.00000e+00  0.00000e+00  0.00000e+00  0.00000e+00  0.00000e+00
  0.00000e+00  0.00000e+00  0.00000e+00  0.00000e+00  0.00000e+00  0.00000e+00
  0.00000e+00  0.00000e+00  0.00000e+00  0.00000e+00  0.00000e+00  5.94920e-17
  3.47303e-16  1.66766e-15  1.03913e-14  6.41691e-14  3.92002e-13  2.23555e-12
  1.18787e-11  5.76865e-11  2.50477e-10  9.48931e-10  3.07969e-09  8.45889e-09
  1.95893e-08  3.85097e-08  6.57432e-08  1.02115e-07  1.54661e-07  2.43999e-07
  4.11717e-07  7.30703e-07  1.31541e-06  2.30866e-06  3.80321e-06  5.68132e-06
  7.47365e-06  8.51367e-06  8.69531e-06  9.68242e-06  1.60241e-05  3.69536e-05
  9.15006e-05  2.15977e-04  4.45678e-04  7.15142e-04  5.88910e-04  9.50627e-05
  2.93555e-04  6.38466e-04  5.17561e-04  2.90807e-04  1.30181e-04  4.49778e-05
  1.58633e-05  2.09614e-05  5.26928e-05  1.30144e-04  3.00736e-04  6.31219e-04
  1.14215e-03  1.48062e-03  9.99149e-04  9.13967e-04  2.98095e-04  3.05608e-03
  2.62213e-03  8.80413e-04  2.24005e-04  1.01871e-04  1.60241e-04  2.59942e-04
  3.48754e-04  4.06572e-04  4.19042e-04  3.82219e-04  3.10697e-04  2.28368e-04
  1.54404e-04  9.76034e-05  0.00000e+00  0.00000e+00  0.00000e+00  0.00000e+00
  0.00000e+00  0.00000e+00  0.00000e+00  0.00000e+00  0.00000e+00  0.00000e+00
  0.00000e+00  0.00000e+00  0.00000e+00  0.00000e+00  0.00000e+00  0.00000e+00
  0.00000e+00  0.00000e+00  0.00000e+00  0.00000e+00  7.09041e-17  4.08799e-16
  1.81733e-15  1.14123e-14  7.21306e-14  4.37639e-13  2.48778e-12  1.31327e-11
  6.30317e-11  2.69016e-10  9.98949e-10  3.17472e-09  8.54750e-09  1.94203e-08
  3.73733e-08  6.20147e-08  9.26380e-08  1.33957e-07  2.02634e-07  3.32322e-07
  5.80207e-07  1.03169e-06  1.77875e-06  2.83904e-06  4.04111e-06  5.07873e-06
  6.11941e-06  8.97355e-06  1.71139e-05  3.22158e-05  5.12731e-05  7.15244e-05
  9.64702e-05  1.69033e-04  6.81242e-04  2.29217e-03  2.46829e-03  9.93266e-04
  5.13764e-04  3.78254e-04  2.27485e-04  1.06221e-04  3.79733e-05  1.46481e-05
  1.93973e-05  4.62225e-05  1.08387e-04  2.33220e-04  4.41338e-04  6.84732e-04
  7.73237e-04  1.21338e-03  3.71088e-03  2.96910e-03  1.59147e-03  1.17356e-03
  4.73249e-04  1.50390e-04  1.29317e-04  2.33170e-04  3.57589e-04  4.59088e-04
  5.19519e-04  5.20270e-04  4.58458e-04  3.58762e-04  2.54195e-04  1.66458e-04
  1.02522e-04  0.00000e+00  0.00000e+00  0.00000e+00  0.00000e+00  0.00000e+00
  0.00000e+00  0.00000e+00  0.00000e+00  0.00000e+00  0.00000e+00  0.00000e+00
  0.00000e+00  0.00000e+00  0.00000e+00  0.00000e+00  0.00000e+00  0.00000e+00
  0.00000e+00  0.00000e+00  8.99404e-18  8.12773e-17  3.30139e-16  1.98973e-15
  1.30690e-14  8.13679e-14  4.90253e-13  2.79629e-12  1.46774e-11  6.96224e-11
  2.91753e-10  1.05935e-09  3.28903e-09  8.66813e-09  1.93269e-08  3.65166e-08
  5.93013e-08  8.61723e-08  1.20949e-07  1.79195e-07  2.93009e-07  5.18341e-07
  9.41394e-07  1.65791e-06  2.69757e-06  3.95399e-06  5.43574e-06  8.50511e-06
  1.82393e-05  4.25789e-05  7.91853e-05  1.03653e-04  9.46289e-05  6.63290e-05
  1.00045e-04  4.66895e-04  1.32254e-03  1.52849e-03  7.89794e-04  3.53540e-04
  2.28398e-04  1.49734e-04  8.92222e-05  5.99356e-05  4.88258e-05  4.28073e-05
  4.84673e-05  8.35703e-05  1.63871e-04  2.89217e-04  4.25548e-04  5.47171e-04
  9.17606e-04  1.66629e-03  1.31885e-03  5.86070e-04  3.67933e-04  1.96534e-04
  1.19022e-04  1.73837e-04  2.99910e-04  4.33178e-04  5.42892e-04  6.09317e-04
  6.04503e-04  5.23911e-04  4.01092e-04  2.77574e-04  1.77739e-04  1.07326e-04
  0.00000e+00  0.00000e+00  0.00000e+00  0.00000e+00  0.00000e+00  0.00000e+00
  0.00000e+00  0.00000e+00  0.00000e+00  0.00000e+00  0.00000e+00  0.00000e+00
  0.00000e+00  0.00000e+00  0.00000e+00  0.00000e+00  0.00000e+00  0.00000e+00
  0.00000e+00  1.12310e-17  7.90796e-17  3.78955e-16  2.06399e-15  1.43557e-14
  9.11295e-14  5.48698e-13  3.11537e-12  1.63085e-11  7.64895e-11  3.15067e-10
  1.11975e-09  3.39813e-09  8.76861e-09  1.92039e-08  3.57472e-08  5.72765e-08
  8.22936e-08  1.15114e-07  1.72963e-07  2.92813e-07  5.44677e-07  1.04904e-06
  1.97147e-06  3.46881e-06  5.65330e-06  8.90681e-06  1.54741e-05  3.38790e-05
  8.15059e-05  1.58295e-04  2.05380e-04  1.68229e-04  9.10798e-05  7.00520e-05
  2.00841e-04  4.52985e-04  5.30258e-04  3.59998e-04  2.14455e-04  1.54154e-04
  1.25098e-04  1.39037e-04  1.82325e-04  1.82492e-04  1.28330e-04  7.57369e-05
  6.67450e-05  1.09787e-04  1.91744e-04  2.87005e-04  3.84256e-04  5.23290e-04
  6.55055e-04  5.53286e-04  3.37863e-04  2.08901e-04  1.39298e-04  1.37494e-04
  2.14024e-04  3.36441e-04  4.65532e-04  5.78535e-04  6.49238e-04  6.41821e-04
  5.51906e-04  4.18231e-04  2.86267e-04  1.81336e-04  1.08412e-04  0.00000e+00
  0.00000e+00  0.00000e+00  0.00000e+00  0.00000e+00  0.00000e+00  0.00000e+00
  0.00000e+00  0.00000e+00  0.00000e+00  0.00000e+00  0.00000e+00  0.00000e+00
  0.00000e+00  0.00000e+00  0.00000e+00  0.00000e+00  0.00000e+00  0.00000e+00
  1.32013e-17  1.02765e-16  4.20006e-16  2.27907e-15  1.51716e-14  9.86709e-14
  5.98478e-13  3.39078e-12  1.76757e-11  8.22072e-11  3.33811e-10  1.16509e-09
  3.46527e-09  8.76885e-09  1.88872e-08  3.47223e-08  5.52584e-08  7.96290e-08
  1.13675e-07  1.78162e-07  3.19727e-07  6.35198e-07  1.31127e-06  2.65997e-06
  5.14016e-06  9.43223e-06  1.67006e-05  2.90562e-05  5.09598e-05  9.45000e-05
  1.70854e-04  2.59887e-04  2.42009e-04  1.26578e-04  5.45682e-05  7.20731e-05
  1.42051e-04  1.85059e-04  1.79560e-04  1.67664e-04  1.54968e-04  1.59051e-04
  2.88467e-04  5.05878e-04  5.29542e-04  3.36964e-04  1.47921e-04  6.43657e-05
  7.30175e-05  1.34033e-04  2.10188e-04  2.76855e-04  3.26551e-04  3.45275e-04
  3.08554e-04  2.37392e-04  1.73322e-04  1.39706e-04  1.57600e-04  2.31150e-04
  3.39407e-04  4.57174e-04  5.64449e-04  6.30605e-04  6.20168e-04  5.31448e-04
  4.02164e-04  2.75173e-04  1.74288e-04  1.04179e-04  0.00000e+00  0.00000e+00
  0.00000e+00  0.00000e+00  0.00000e+00  0.00000e+00  0.00000e+00  0.00000e+00
  0.00000e+00  0.00000e+00  0.00000e+00  0.00000e+00  0.00000e+00  0.00000e+00
  0.00000e+00  0.00000e+00  0.00000e+00  0.00000e+00  0.00000e+00  1.45729e-17
  1.17972e-16  4.19291e-16  2.45863e-15  1.56821e-14  1.03665e-13  6.24801e-13
  3.55830e-12  1.84555e-11  8.51974e-11  3.42830e-10  1.18055e-09  3.45581e-09
  8.60031e-09  1.82434e-08  3.31632e-08  5.26039e-08  7.66847e-08  1.13184e-07
  1.86886e-07  3.55537e-07  7.48016e-07  1.63559e-06  3.53769e-06  7.40658e-06
  1.50606e-05  2.99354e-05  5.59973e-05  8.41097e-05  6.59579e-05  7.65743e-06
  6.65317e-05  2.00892e-04  1.27536e-04  4.53479e-05  2.73328e-05  5.31607e-05
  9.48432e-05  1.43479e-04  1.93338e-04  2.02694e-04  1.62681e-04  3.01170e-04
  8.19597e-04  1.08573e-03  6.85763e-04  2.63271e-04  7.36353e-05  5.13885e-05
  1.08391e-04  1.85044e-04  2.44790e-04  2.72236e-04  2.68241e-04  2.40495e-04
  1.99720e-04  1.60140e-04  1.41332e-04  1.62180e-04  2.26065e-04  3.18777e-04
  4.21303e-04  5.13663e-04  5.66720e-04  5.52765e-04  4.73250e-04  3.59821e-04
  2.48030e-04  1.58352e-04  9.53610e-05  0.00000e+00  0.00000e+00  0.00000e+00
  0.00000e+00  0.00000e+00  0.00000e+00  0.00000e+00  0.00000e+00  0.00000e+00
  0.00000e+00  0.00000e+00  0.00000e+00  0.00000e+00  0.00000e+00  0.00000e+00
  0.00000e+00  0.00000e+00  0.00000e+00  0.00000e+00  1.50881e-17  1.10172e-16
  3.52632e-16  2.43176e-15  1.55681e-14  1.03312e-13  6.25917e-13  3.55552e-12
  1.84127e-11  8.47719e-11  3.39206e-10  1.15902e-09  3.35660e-09  8.24748e-09
  1.72649e-08  3.10570e-08  4.91722e-08  7.28004e-08  1.11503e-07  1.93044e-07
  3.83238e-07  8.36022e-07  1.89470e-06  4.27249e-06  9.42764e-06  2.04885e-05
  4.41568e-05  9.06501e-05  1.47174e-04  8.93727e-05  2.71854e-05  3.84577e-06
  1.07384e-04  8.75480e-05  3.26118e-05  1.38975e-05  3.09672e-05  7.63644e-05
  1.49539e-04  2.35929e-04  2.51741e-04  8.05424e-05  5.81148e-06  2.68259e-04
  1.40320e-03  1.00914e-03  3.63099e-04  8.04141e-05  4.34739e-05  1.13596e-04
  2.08765e-04  2.80917e-04  3.08924e-04  2.96029e-04  2.58207e-04  2.11073e-04
  1.68601e-04  1.47639e-04  1.62423e-04  2.13853e-04  2.89781e-04  3.73810e-04
  4.47031e-04  4.85197e-04  4.69098e-04  4.01841e-04  3.07805e-04  2.14475e-04
  1.38529e-04  8.43551e-05  0.00000e+00  0.00000e+00  0.00000e+00  0.00000e+00
  0.00000e+00  0.00000e+00  0.00000e+00  0.00000e+00  0.00000e+00  0.00000e+00
  0.00000e+00  0.00000e+00  0.00000e+00  0.00000e+00  0.00000e+00  0.00000e+00
  0.00000e+00  0.00000e+00  0.00000e+00  1.60806e-17  1.05490e-16  3.39924e-16
  2.32677e-15  1.49919e-14  9.90286e-14  5.98936e-13  3.40707e-12  1.76126e-11
  8.10681e-11  3.24056e-10  1.10488e-09  3.18579e-09  7.76981e-09  1.61105e-08
  2.87530e-08  4.55868e-08  6.88513e-08  1.09478e-07  1.96345e-07  3.96969e-07
  8.71919e-07  1.98909e-06  4.53833e-06  1.01816e-05  2.25240e-05  4.93128e-05
  1.03348e-04  1.81229e-04  1.88894e-04  8.55534e-05  6.93211e-05  7.33740e-05
  5.05617e-05  2.22731e-05  1.29658e-05  2.78566e-05  6.93754e-05  1.41815e-04
  2.28562e-04  2.40772e-04  5.82316e-05  1.26679e-04  7.38677e-05  1.41634e-03
  1.05747e-03  3.63915e-04  7.19778e-05  5.07755e-05  1.48138e-04  2.72357e-04
  3.65687e-04  3.99814e-04  3.77213e-04  3.20330e-04  2.53773e-04  1.96946e-04
  1.67107e-04  1.74574e-04  2.14730e-04  2.73058e-04  3.35832e-04  3.89455e-04
  4.15501e-04  3.98914e-04  3.41872e-04  2.63238e-04  1.84842e-04  1.20429e-04
  7.39760e-05  0.00000e+00  0.00000e+00  0.00000e+00  0.00000e+00  0.00000e+00
  0.00000e+00  0.00000e+00  0.00000e+00  0.00000e+00  0.00000e+00  0.00000e+00
  0.00000e+00  0.00000e+00  0.00000e+00  0.00000e+00  0.00000e+00  0.00000e+00
  0.00000e+00  0.00000e+00  1.53771e-17  7.41516e-17  3.22848e-16  2.18742e-15
  1.42181e-14  9.20895e-14  5.60244e-13  3.17053e-12  1.63823e-11  7.54971e-11
  3.02653e-10  1.03547e-09  2.99172e-09  7.29122e-09  1.50797e-08  2.69106e-08
  4.31645e-08  6.72515e-08  1.11393e-07  2.04342e-07  4.09497e-07  8.73905e-07
  1.93119e-06  4.28846e-06  9.38203e-06  2.01077e-05  4.20249e-05  8.31151e-05
  1.42434e-04  1.81405e-04  1.54931e-04  9.90373e-05  5.62286e-05  3.26281e-05
  2.24526e-05  2.42155e-05  3.62638e-05  6.17446e-05  1.08145e-04  1.61901e-04
  1.75492e-04  1.54109e-04  2.52481e-04  8.14796e-04  1.29463e-03  7.93848e-04
  2.61824e-04  5.55250e-05  7.52149e-05  2.02497e-04  3.52578e-04  4.62785e-04
  4.99339e-04  4.64232e-04  3.86475e-04  3.00067e-04  2.30118e-04  1.96221e-04
  2.05811e-04  2.44824e-04  2.90605e-04  3.31668e-04  3.65655e-04  3.82241e-04
  3.64721e-04  3.11198e-04  2.38403e-04  1.66636e-04  1.08236e-04  6.64010e-05
  0.00000e+00  0.00000e+00  0.00000e+00  0.00000e+00  0.00000e+00  0.00000e+00
  0.00000e+00  0.00000e+00  0.00000e+00  0.00000e+00  0.00000e+00  0.00000e+00
  0.00000e+00  0.00000e+00  0.00000e+00  0.00000e+00  0.00000e+00  0.00000e+00
  0.00000e+00  1.41478e-17  7.52595e-17  3.47359e-16  2.21475e-15  1.38681e-14
  8.81289e-14  5.29141e-13  2.96145e-12  1.52528e-11  7.02785e-11  2.82948e-10
  9.74726e-10  2.83805e-09  6.96532e-09  1.45193e-08  2.62881e-08  4.34596e-08
  7.11129e-08  1.23545e-07  2.30336e-07  4.50169e-07  9.08112e-07  1.87000e-06
  3.86176e-06  7.85082e-06  1.55153e-05  2.94406e-05  5.21231e-05  8.09021e-05
  1.00183e-04  9.10751e-05  6.06005e-05  3.48894e-05  2.74446e-05  3.65372e-05
  5.26635e-05  6.15267e-05  6.27006e-05  7.23571e-05  9.00806e-05  1.06602e-04
  1.87357e-04  4.58297e-04  7.89368e-04  7.69870e-04  4.27596e-04  1.42081e-04
  5.02777e-05  1.11769e-04  2.56239e-04  4.14231e-04  5.25120e-04  5.55804e-04
  5.09407e-04  4.18003e-04  3.20295e-04  2.45359e-04  2.18103e-04  2.46263e-04
  3.06200e-04  3.64845e-04  3.95314e-04  4.01916e-04  4.05371e-04  3.83382e-04
  3.21802e-04  2.40421e-04  1.63716e-04  1.03977e-04  6.26854e-05  0.00000e+00
  0.00000e+00  0.00000e+00  0.00000e+00  0.00000e+00  0.00000e+00  0.00000e+00
  0.00000e+00  0.00000e+00  0.00000e+00  0.00000e+00  0.00000e+00  0.00000e+00
  0.00000e+00  0.00000e+00  0.00000e+00  0.00000e+00  0.00000e+00  2.73894e-19
  1.26908e-17  7.19800e-17  3.78308e-16  2.51100e-15  1.46607e-14  8.89063e-14
  5.24143e-13  2.89140e-12  1.47343e-11  6.76226e-11  2.72706e-10  9.45584e-10
  2.78090e-09  6.91629e-09  1.46899e-08  2.74197e-08  4.75922e-08  8.28085e-08
  1.51248e-07  2.87103e-07  5.51274e-07  1.05760e-06  2.01700e-06  3.78682e-06
  6.89963e-06  1.20296e-05  1.97811e-05  2.99750e-05  4.01185e-05  4.45551e-05
  3.87201e-05  2.68585e-05  2.07899e-05  3.03850e-05  5.69887e-05  8.63755e-05
  9.26984e-05  7.29164e-05  5.34894e-05  4.71868e-05  5.43434e-05  1.06792e-04
  2.35431e-04  3.49744e-04  3.17258e-04  1.79448e-04  7.19323e-05  6.27109e-05
  1.47704e-04  2.88761e-04  4.31755e-04  5.25387e-04  5.44192e-04  4.93234e-04
  4.00840e-04  3.02291e-04  2.29016e-04  2.16008e-04  2.78546e-04  3.98563e-04
  5.96234e-04  7.00522e-04  5.76372e-04  5.07889e-04  4.70873e-04  3.82557e-04
  2.72165e-04  1.76479e-04  1.07504e-04  6.27043e-05  0.00000e+00  0.00000e+00
  0.00000e+00  0.00000e+00  0.00000e+00  0.00000e+00  0.00000e+00  0.00000e+00
  0.00000e+00  0.00000e+00  0.00000e+00  0.00000e+00  0.00000e+00  0.00000e+00
  0.00000e+00  0.00000e+00  0.00000e+00  0.00000e+00  3.81422e-19  8.73018e-18
  8.01410e-17  4.40079e-16  2.80853e-15  1.64340e-14  9.65812e-14  5.52412e-13
  3.01438e-12  1.51390e-11  6.88279e-11  2.76341e-10  9.60035e-10  2.84648e-09
  7.18640e-09  1.56481e-08  3.03727e-08  5.56454e-08  1.02584e-07  1.95617e-07
  3.79203e-07  7.29114e-07  1.37440e-06  2.52327e-06  4.46451e-06  7.49521e-06
  1.17237e-05  1.67480e-05  2.13605e-05  2.36407e-05  2.19296e-05  1.67321e-05
  1.21893e-05  1.52941e-05  3.30174e-05  6.61616e-05  9.88047e-05  1.03552e-04
  7.72618e-05  4.71545e-05  3.01499e-05  2.65060e-05  4.34956e-05  8.51861e-05
  1.20880e-04  1.12839e-04  7.37676e-05  5.23653e-05  8.43067e-05  1.73558e-04
  2.95746e-04  4.09272e-04  4.76236e-04  4.81856e-04  4.33161e-04  3.50360e-04
  2.59328e-04  1.93800e-04  2.17581e-04  4.14604e-04  7.89323e-04  1.62323e-03
  2.18969e-03  1.19268e-03  7.25972e-04  6.43856e-04  4.96598e-04  3.30142e-04
  2.01178e-04  1.16462e-04  6.52530e-05  0.00000e+00  0.00000e+00  0.00000e+00
  0.00000e+00  0.00000e+00  0.00000e+00  0.00000e+00  0.00000e+00  0.00000e+00
  0.00000e+00  0.00000e+00  0.00000e+00  0.00000e+00  0.00000e+00  0.00000e+00
  0.00000e+00  0.00000e+00  0.00000e+00  5.00643e-19  1.13356e-17  1.24525e-16
  5.27076e-16  3.36479e-15  1.93278e-14  1.09797e-13  6.19321e-13  3.31634e-12
  1.64512e-11  7.37732e-11  2.93269e-10  1.01418e-09  3.01564e-09  7.70894e-09
  1.71936e-08  3.46256e-08  6.64242e-08  1.27917e-07  2.51723e-07  4.97862e-07
  9.69916e-07  1.84194e-06  3.38418e-06  5.94662e-06  9.82592e-06  1.49344e-05
  2.03137e-05  2.39250e-05  2.35019e-05  1.85392e-05  1.16923e-05  7.97590e-06
  1.29109e-05  3.08319e-05  6.04505e-05  8.76648e-05  9.17036e-05  7.04463e-05
  4.36202e-05  2.52841e-05  1.64692e-05  1.82322e-05  3.10146e-05  4.49516e-05
  4.81447e-05  4.57349e-05  5.93034e-05  1.08009e-04  1.92787e-04  2.92805e-04
  3.75182e-04  4.14641e-04  4.06836e-04  3.61808e-04  2.92922e-04  2.16378e-04
  1.70861e-04  3.03983e-04  1.10232e-03  2.60114e-03  2.34744e-03  3.28268e-03
  2.19437e-03  1.07674e-03  9.02320e-04  6.44637e-04  3.98047e-04  2.28575e-04
  1.26356e-04  6.83008e-05  0.00000e+00  0.00000e+00  0.00000e+00  0.00000e+00
  0.00000e+00  0.00000e+00  0.00000e+00  0.00000e+00  0.00000e+00  0.00000e+00
  0.00000e+00  0.00000e+00  0.00000e+00  0.00000e+00  0.00000e+00  0.00000e+00
  0.00000e+00  0.00000e+00  6.18895e-19  1.38503e-17  1.36906e-16  6.33397e-16
  3.94424e-15  2.18337e-14  1.26624e-13  7.08822e-13  3.73895e-12  1.82855e-11
  8.08933e-11  3.17560e-10  1.08871e-09  3.23101e-09  8.32165e-09  1.89087e-08
  3.91818e-08  7.76852e-08  1.53951e-07  3.09233e-07  6.21315e-07  1.22832e-06
  2.36715e-06  4.41400e-06  7.87666e-06  1.32300e-05  2.04332e-05  2.81113e-05
  3.30602e-05  3.16279e-05  2.32774e-05  1.26981e-05  7.14231e-06  1.21819e-05
  2.96307e-05  5.52754e-05  7.64655e-05  7.90765e-05  6.28608e-05  4.12382e-05
  2.45413e-05  1.50396e-05  1.37722e-05  2.06638e-05  3.05438e-05  3.84177e-05
  4.95286e-05  7.86642e-05  1.37390e-04  2.21139e-04  3.06786e-04  3.64888e-04
  3.79587e-04  3.56793e-04  3.11559e-04  2.54050e-04  1.93649e-04  1.69317e-04
  3.88128e-04  1.75017e-03  3.58145e-03  9.65557e-04  4.45269e-04  2.19741e-03
  1.45203e-03  1.14690e-03  7.59326e-04  4.43995e-04  2.45235e-04  1.31693e-04
  6.96036e-05  0.00000e+00  0.00000e+00  0.00000e+00  0.00000e+00  0.00000e+00
  0.00000e+00  0.00000e+00  0.00000e+00  0.00000e+00  0.00000e+00  0.00000e+00
  0.00000e+00  0.00000e+00  0.00000e+00  0.00000e+00  0.00000e+00  0.00000e+00
  0.00000e+00  7.21281e-19  1.59309e-17  1.46494e-16  7.41165e-16  4.49965e-15
  2.45850e-14  1.42497e-13  7.91227e-13  4.14055e-12  2.00474e-11  8.76839e-11
  3.40212e-10  1.15494e-09  3.41138e-09  8.81445e-09  2.02751e-08  4.28466e-08
  8.67826e-08  1.74909e-07  3.55426e-07  7.21150e-07  1.44068e-06  2.80834e-06
  5.30277e-06  9.59870e-06  1.63887e-05  2.57581e-05  3.59676e-05  4.25120e-05
  3.99975e-05  2.77845e-05  1.33652e-05  7.53381e-06  1.69641e-05  4.08115e-05
  6.94890e-05  8.73532e-05  8.43222e-05  6.54414e-05  4.35472e-05  2.67138e-05
  1.78785e-05  1.90556e-05  2.88033e-05  4.03634e-05  5.04280e-05  6.80955e-05
  1.10028e-04  1.85370e-04  2.82648e-04  3.69595e-04  4.12417e-04  4.02649e-04
  3.60250e-04  3.07967e-04  2.53995e-04  2.02407e-04  1.81590e-04  3.24591e-04
  1.12492e-03  2.52931e-03  1.05892e-03  1.49773e-03  1.88793e-03  1.42812e-03
  1.15595e-03  7.55534e-04  4.38129e-04  2.40602e-04  1.28577e-04  6.76507e-05
  0.00000e+00  0.00000e+00  0.00000e+00  0.00000e+00  0.00000e+00  0.00000e+00
  0.00000e+00  0.00000e+00  0.00000e+00  0.00000e+00  0.00000e+00  0.00000e+00
  0.00000e+00  0.00000e+00  0.00000e+00  0.00000e+00  0.00000e+00  0.00000e+00
  7.90822e-19  1.72206e-17  1.34819e-16  8.02397e-16  4.88218e-15  2.65456e-14
  1.52717e-13  8.44571e-13  4.39135e-12  2.11091e-11  9.15812e-11  3.52068e-10
  1.18473e-09  3.48007e-09  8.99435e-09  2.08361e-08  4.45804e-08  9.14545e-08
  1.85915e-07  3.79462e-07  7.72504e-07  1.54923e-06  3.03232e-06  5.74834e-06
  1.04461e-05  1.79042e-05  2.82163e-05  3.93484e-05  4.59905e-05  4.19341e-05
  2.72459e-05  1.24754e-05  1.23775e-05  3.62818e-05  8.11097e-05  1.25275e-04
  1.39313e-04  1.18800e-04  8.60407e-05  5.71803e-05  3.55715e-05  2.44821e-05
  2.85227e-05  4.43699e-05  6.01332e-05  7.23883e-05  9.75319e-05  1.60336e-04
  2.71787e-04  4.10522e-04  5.21220e-04  5.50848e-04  5.04584e-04  4.33733e-04
  3.67018e-04  3.04289e-04  2.46231e-04  2.15219e-04  2.78752e-04  6.10824e-04
  1.52791e-03  2.65688e-03  2.03421e-03  9.97586e-04  1.02045e-03  9.18719e-04
  6.33228e-04  3.81335e-04  2.15034e-04  1.17057e-04  6.23921e-05  0.00000e+00
  0.00000e+00  0.00000e+00  0.00000e+00  0.00000e+00  0.00000e+00  0.00000e+00
  0.00000e+00  0.00000e+00  0.00000e+00  0.00000e+00  0.00000e+00  0.00000e+00
  0.00000e+00  0.00000e+00  0.00000e+00  0.00000e+00  0.00000e+00  8.15497e-19
  1.92946e-17  1.40665e-16  8.74297e-16  4.98656e-15  2.72254e-14  1.54015e-13
  8.45599e-13  4.40018e-12  2.10292e-11  9.07601e-11  3.46661e-10  1.15872e-09
  3.38719e-09  8.74302e-09  2.03246e-08  4.37974e-08  9.04780e-08  1.84465e-07
  3.76046e-07  7.63414e-07  1.52626e-06  2.97542e-06  5.60828e-06  1.01112e-05
  1.71483e-05  2.66551e-05  3.65194e-05  4.17619e-05  3.72335e-05  2.46439e-05
  1.66265e-05  3.19898e-05  8.80383e-05  1.85873e-04  2.75083e-04  2.73468e-04
  2.01455e-04  1.42952e-04  1.02562e-04  6.44153e-05  3.86579e-05  3.82460e-05
  5.80667e-05  7.88617e-05  9.62928e-05  1.36685e-04  2.38862e-04  4.22430e-04
  6.52855e-04  8.18745e-04  8.06143e-04  6.81652e-04  5.91952e-04  5.04249e-04
  4.03130e-04  3.16695e-04  2.61257e-04  2.81665e-04  4.39903e-04  7.68193e-04
  1.01241e-03  7.71579e-04  6.12138e-04  7.00137e-04  6.49166e-04  4.75524e-04
  3.03350e-04  1.78994e-04  1.00826e-04  5.51284e-05  0.00000e+00  0.00000e+00
  0.00000e+00  0.00000e+00  0.00000e+00  0.00000e+00  0.00000e+00  0.00000e+00
  0.00000e+00  0.00000e+00  0.00000e+00  0.00000e+00  0.00000e+00  0.00000e+00
  0.00000e+00  0.00000e+00  0.00000e+00  0.00000e+00  9.78350e-19  1.94010e-17
  1.34392e-16  8.32825e-16  4.70654e-15  2.59281e-14  1.46736e-13  7.97986e-13
  4.13862e-12  1.96999e-11  8.46674e-11  3.22171e-10  1.07245e-09  3.12370e-09
  8.04744e-09  1.87292e-08  4.05020e-08  8.39319e-08  1.70998e-07  3.46787e-07
  6.98588e-07  1.38418e-06  2.67006e-06  4.96792e-06  8.81634e-06  1.46792e-05
  2.23807e-05  3.02300e-05  3.48558e-05  3.37926e-05  3.09019e-05  4.01826e-05
  8.63654e-05  2.07414e-04  4.36184e-04  6.63745e-04  5.94943e-04  3.76820e-04
  3.11698e-04  2.49652e-04  1.48522e-04  7.22559e-05  4.78454e-05  6.21092e-05
  8.62278e-05  1.14593e-04  1.83526e-04  3.51352e-04  6.60745e-04  1.07154e-03
  1.34659e-03  1.16173e-03  9.02065e-04  1.04501e-03  8.21849e-04  5.18880e-04
  3.89955e-04  3.03517e-04  2.72397e-04  3.25995e-04  4.27454e-04  4.82181e-04
  4.63388e-04  4.76083e-04  5.03305e-04  4.55408e-04  3.46935e-04  2.33303e-04
  1.44397e-04  8.45634e-05  4.76609e-05  0.00000e+00  0.00000e+00  0.00000e+00
  0.00000e+00  0.00000e+00  0.00000e+00  0.00000e+00  0.00000e+00  0.00000e+00
  0.00000e+00  0.00000e+00  0.00000e+00  0.00000e+00  0.00000e+00  0.00000e+00
  0.00000e+00  0.00000e+00  0.00000e+00  1.01588e-18  1.87499e-17  1.24573e-16
  7.40699e-16  4.27063e-15  2.33702e-14  1.30687e-13  7.09517e-13  3.64595e-12
  1.72860e-11  7.41229e-11  2.81483e-10  9.35525e-10  2.71954e-09  6.99434e-09
  1.62714e-08  3.52222e-08  7.30356e-08  1.48399e-07  2.98787e-07  5.95569e-07
  1.16556e-06  2.21773e-06  4.06522e-06  7.10640e-06  1.16901e-05  1.78045e-05
  2.47594e-05  3.16145e-05  3.94335e-05  5.54206e-05  9.80476e-05  2.05414e-04
  4.52333e-04  9.39957e-04  1.45794e-03  1.10063e-03  6.82605e-04  8.64326e-04
  6.62408e-04  3.39134e-04  1.39895e-04  6.27600e-05  5.75757e-05  8.08337e-05
  1.25144e-04  2.33784e-04  4.87022e-04  9.71968e-04  1.68547e-03  2.20234e-03
  1.55077e-03  1.38945e-03  3.32163e-03  1.71343e-03  5.66623e-04  4.69865e-04
  3.52781e-04  2.55193e-04  2.40968e-04  2.77858e-04  3.19518e-04  3.52658e-04
  3.80574e-04  3.82745e-04  3.39382e-04  2.63834e-04  1.83991e-04  1.18231e-04
  7.15536e-05  4.14195e-05  0.00000e+00  0.00000e+00  0.00000e+00  0.00000e+00
  0.00000e+00  0.00000e+00  0.00000e+00  0.00000e+00  0.00000e+00  0.00000e+00
  0.00000e+00  0.00000e+00  0.00000e+00  0.00000e+00  0.00000e+00  0.00000e+00
  0.00000e+00  0.00000e+00  1.07700e-18  1.64555e-17  1.11218e-16  6.49919e-16
  3.69921e-15  1.98695e-14  1.10536e-13  5.91149e-13  3.01381e-12  1.42242e-11
  6.08782e-11  2.31066e-10  7.67924e-10  2.23153e-09  5.73332e-09  1.33203e-08
  2.88101e-08  5.96716e-08  1.20827e-07  2.41519e-07  4.76375e-07  9.21003e-07
  1.73113e-06  3.14093e-06  5.46677e-06  9.07682e-06  1.43531e-05  2.18475e-05
  3.31429e-05  5.31400e-05  9.47831e-05  1.89019e-04  4.06103e-04  8.78882e-04
  1.61884e-03  1.44838e-03  1.66765e-04  7.31651e-04  2.11806e-03  1.38206e-03
  6.05763e-04  2.29281e-04  8.59933e-05  5.39479e-05  7.23992e-05  1.32082e-04
  2.77816e-04  6.03898e-04  1.24158e-03  2.26550e-03  3.17140e-03  2.06223e-03
  1.89500e-03  4.00238e-03  2.13738e-03  8.48251e-04  7.76682e-04  4.52717e-04
  2.44720e-04  1.88705e-04  2.12695e-04  2.59498e-04  3.03027e-04  3.28488e-04
  3.22242e-04  2.81654e-04  2.19993e-04  1.55926e-04  1.02206e-04  6.30392e-05
  3.70837e-05  0.00000e+00  0.00000e+00  0.00000e+00  0.00000e+00  0.00000e+00
  0.00000e+00  0.00000e+00  0.00000e+00  0.00000e+00  0.00000e+00  0.00000e+00
  0.00000e+00  0.00000e+00  0.00000e+00  0.00000e+00  0.00000e+00  0.00000e+00
  0.00000e+00  1.20448e-18  1.51833e-17  9.73407e-17  5.63811e-16  3.09550e-15
  1.63289e-14  8.87897e-14  4.68355e-13  2.35574e-12  1.10375e-11  4.70446e-11
  1.78402e-10  5.93476e-10  1.72595e-09  4.43198e-09  1.02781e-08  2.21794e-08
  4.58237e-08  9.24588e-08  1.83782e-07  3.59746e-07  6.89885e-07  1.28880e-06
  2.33777e-06  4.11765e-06  7.07180e-06  1.19688e-05  2.03581e-05  3.57268e-05
  6.61717e-05  1.30756e-04  2.75724e-04  6.13010e-04  1.35686e-03  2.24155e-03
  6.81767e-05  5.14437e-03  4.51454e-04  2.42265e-03  1.69902e-03  7.38147e-04
  2.85655e-04  1.07775e-04  5.68150e-05  6.98836e-05  1.38109e-04  3.01026e-04
  6.44670e-04  1.28843e-03  2.26877e-03  2.97748e-03  1.85027e-03  8.97970e-04
  2.19150e-03  1.56339e-03  2.66459e-03  1.45183e-03  5.72912e-04  2.32179e-04
  1.66585e-04  2.04177e-04  2.60063e-04  3.03770e-04  3.22706e-04  3.08898e-04
  2.64997e-04  2.04920e-04  1.44788e-04  9.49882e-05  5.87379e-05  3.46503e-05
  0.00000e+00  0.00000e+00  0.00000e+00  0.00000e+00  0.00000e+00  0.00000e+00
  0.00000e+00  0.00000e+00  0.00000e+00  0.00000e+00  0.00000e+00  0.00000e+00
  0.00000e+00  0.00000e+00  0.00000e+00  0.00000e+00  0.00000e+00  1.76861e-19
  1.44494e-18  1.43025e-17  8.58502e-17  4.85387e-16  2.57301e-15  1.31303e-14
  6.99687e-14  3.58269e-13  1.76630e-12  8.16668e-12  3.44830e-11  1.30296e-10
  4.33217e-10  1.26052e-09  3.23517e-09  7.48569e-09  1.60943e-08  3.31199e-08
  6.65825e-08  1.31916e-07  2.57521e-07  4.93306e-07  9.24289e-07  1.69553e-06
  3.06346e-06  5.50919e-06  9.99308e-06  1.85202e-05  3.53656e-05  6.97692e-05
  1.42297e-04  3.00347e-04  6.49795e-04  1.35599e-03  2.06869e-03  4.63940e-04
  7.76921e-04  1.59571e-04  1.55638e-03  1.24409e-03  6.26258e-04  2.73227e-04
  1.14842e-04  6.23848e-05  7.27340e-05  1.40605e-04  2.94762e-04  5.91720e-04
  1.08201e-03  1.64915e-03  1.58063e-03  9.62936e-04  3.63624e-03  1.48332e-03
  1.92857e-03  3.14034e-03  1.56206e-03  5.41052e-04  2.01155e-04  1.73866e-04
  2.39623e-04  3.02837e-04  3.41713e-04  3.51946e-04  3.28274e-04  2.75252e-04
  2.08680e-04  1.45069e-04  9.39588e-05  5.75220e-05  3.36655e-05  0.00000e+00
  0.00000e+00  0.00000e+00  0.00000e+00  0.00000e+00  0.00000e+00  0.00000e+00
  0.00000e+00  0.00000e+00  0.00000e+00  0.00000e+00  0.00000e+00  0.00000e+00
  0.00000e+00  0.00000e+00  0.00000e+00  0.00000e+00  2.76739e-19  1.35590e-18
  1.43286e-17  6.26591e-17  4.33532e-16  2.17909e-15  1.08108e-14  5.55755e-14
  2.74211e-13  1.30985e-12  5.90121e-12  2.44283e-11  9.11681e-11  3.01286e-10
  8.74345e-10  2.23957e-09  5.16478e-09  1.10476e-08  2.26023e-08  4.52283e-08
  8.94629e-08  1.75053e-07  3.37601e-07  6.40397e-07  1.19872e-06  2.23350e-06
  4.18997e-06  7.98944e-06  1.55418e-05  3.07595e-05  6.15644e-05  1.23911e-04
  2.48860e-04  4.86542e-04  8.52267e-04  1.04635e-03  6.14566e-04  1.12897e-03
  1.79071e-03  1.28605e-03  7.91144e-04  4.37523e-04  2.18330e-04  1.05590e-04
  6.47246e-05  7.55157e-05  1.36776e-04  2.65501e-04  4.86939e-04  7.95865e-04
  1.04340e-03  8.44850e-04  7.90126e-04  3.46049e-03  2.85332e-03  1.19323e-03
  1.59564e-03  9.56093e-04  3.64400e-04  1.71670e-04  2.08181e-04  2.97203e-04
  3.61108e-04  3.94627e-04  3.97977e-04  3.63990e-04  2.98701e-04  2.21545e-04
  1.50896e-04  9.59948e-05  5.78799e-05  3.34470e-05  0.00000e+00  0.00000e+00
  0.00000e+00  0.00000e+00  0.00000e+00  0.00000e+00  0.00000e+00  0.00000e+00
  0.00000e+00  0.00000e+00  0.00000e+00  0.00000e+00  0.00000e+00  0.00000e+00
  0.00000e+00  0.00000e+00  0.00000e+00  4.11505e-19  2.04034e-18  8.91394e-18
  6.61136e-17  4.05819e-16  1.98210e-15  9.66468e-15  4.68208e-14  2.22802e-13
  1.00624e-12  4.33904e-12  1.73064e-11  6.27553e-11  2.03423e-10  5.83960e-10
  1.48616e-09  3.40843e-09  7.24175e-09  1.46981e-08  2.92107e-08  5.76517e-08
  1.13379e-07  2.21438e-07  4.28155e-07  8.21253e-07  1.57410e-06  3.04114e-06
  5.95105e-06  1.17738e-05  2.33701e-05  4.60427e-05  8.89235e-05  1.65154e-04
  2.83229e-04  4.09446e-04  4.25133e-04  3.83129e-04  7.50606e-04  1.02794e-03
  7.71038e-04  4.77945e-04  2.82315e-04  1.57203e-04  8.72334e-05  6.19562e-05
  7.51262e-05  1.28023e-04  2.28865e-04  3.83715e-04  5.71095e-04  6.99984e-04
  6.42933e-04  6.08792e-04  1.05280e-03  1.05471e-03  7.84694e-04  7.50679e-04
  4.79255e-04  2.23859e-04  1.70766e-04  2.50588e-04  3.44511e-04  4.05693e-04
  4.39171e-04  4.39983e-04  3.97382e-04  3.20647e-04  2.33585e-04  1.56391e-04
  9.79626e-05  5.82725e-05  3.32848e-05  0.00000e+00  0.00000e+00  0.00000e+00
  0.00000e+00  0.00000e+00  0.00000e+00  0.00000e+00  0.00000e+00  0.00000e+00
  0.00000e+00  0.00000e+00  0.00000e+00  0.00000e+00  0.00000e+00  0.00000e+00
  0.00000e+00  1.15191e-19  5.80901e-19  2.09336e-18  1.15702e-17  7.74228e-17
  4.15583e-16  2.10422e-15  9.35712e-15  4.33535e-14  1.97270e-13  8.49213e-13
  3.43310e-12  1.29052e-11  4.44061e-11  1.38279e-10  3.86533e-10  9.68526e-10
  2.20093e-09  4.64131e-09  9.33906e-09  1.83889e-08  3.60944e-08  7.12132e-08
  1.40945e-07  2.78204e-07  5.46215e-07  1.06944e-06  2.09700e-06  4.12407e-06
  8.10403e-06  1.57655e-05  2.99630e-05  5.46836e-05  9.33866e-05  1.42709e-04
  1.81118e-04  1.79177e-04  1.79734e-04  2.81161e-04  3.80072e-04  3.48307e-04
  2.55973e-04  1.69476e-04  1.05176e-04  6.70084e-05  5.58743e-05  7.22899e-05
  1.18632e-04  1.98270e-04  3.09225e-04  4.31849e-04  5.19596e-04  5.28176e-04
  5.02829e-04  5.34893e-04  5.50685e-04  5.08094e-04  4.13465e-04  2.61248e-04
  1.61494e-04  1.81491e-04  2.73071e-04  3.61175e-04  4.22050e-04  4.58578e-04
  4.58355e-04  4.10574e-04  3.27959e-04  2.36538e-04  1.56906e-04  9.74594e-05
  5.75354e-05  3.26417e-05  0.00000e+00  0.00000e+00  0.00000e+00  0.00000e+00
  0.00000e+00  0.00000e+00  0.00000e+00  0.00000e+00  0.00000e+00  0.00000e+00
  0.00000e+00  0.00000e+00  0.00000e+00  0.00000e+00  0.00000e+00  0.00000e+00
  1.52911e-19  7.77787e-19  2.82278e-18  1.49079e-17  9.11814e-17  4.48782e-16
  2.21727e-15  1.00104e-14  4.47818e-14  1.95407e-13  7.99215e-13  3.04095e-12
  1.06447e-11  3.41048e-11  9.97413e-11  2.66042e-10  6.48300e-10  1.45448e-09
  3.05453e-09  6.12908e-09  1.19950e-08  2.33604e-08  4.59471e-08  9.14887e-08
  1.83040e-07  3.64926e-07  7.22241e-07  1.41813e-06  2.75929e-06  5.29681e-06
  9.93594e-06  1.79518e-05  3.06351e-05  4.80937e-05  6.69556e-05  7.91538e-05
  7.94980e-05  8.25702e-05  1.10036e-04  1.44125e-04  1.50440e-04  1.28461e-04
  9.58184e-05  6.66534e-05  4.95154e-05  4.93300e-05  6.94098e-05  1.12679e-04
  1.80562e-04  2.68728e-04  3.61378e-04  4.31007e-04  4.54485e-04  4.39183e-04
  4.14528e-04  3.86019e-04  3.34537e-04  2.49932e-04  1.62112e-04  1.30034e-04
  1.75811e-04  2.62629e-04  3.44218e-04  4.05642e-04  4.43240e-04  4.42591e-04
  3.95478e-04  3.15433e-04  2.27375e-04  1.50792e-04  9.36323e-05  5.52446e-05
  3.13135e-05  0.00000e+00  0.00000e+00  0.00000e+00  0.00000e+00  0.00000e+00
  0.00000e+00  0.00000e+00  0.00000e+00  0.00000e+00  0.00000e+00  0.00000e+00
  0.00000e+00  0.00000e+00  0.00000e+00  0.00000e+00  0.00000e+00  1.92619e-19
  9.86796e-19  3.60577e-18  1.86261e-17  8.48664e-17  5.03766e-16  2.44991e-15
  1.11035e-14  4.95071e-14  2.08612e-13  8.23872e-13  2.98433e-12  9.82117e-12
  2.93096e-11  7.98888e-11  2.01113e-10  4.72693e-10  1.04807e-09  2.21585e-09
  4.51058e-09  8.92296e-09  1.73988e-08  3.40248e-08  6.73413e-08  1.34375e-07
  2.67622e-07  5.27657e-07  1.02508e-06  1.95533e-06  3.64310e-06  6.56196e-06
  1.12378e-05  1.78699e-05  2.56108e-05  3.21246e-05  3.50739e-05  3.58703e-05
  4.04802e-05  5.23003e-05  6.54127e-05  7.05231e-05  6.48871e-05  5.28454e-05
  4.13225e-05  3.67973e-05  4.44360e-05  6.84592e-05  1.12300e-04  1.77164e-04
  2.58578e-04  3.42872e-04  4.08608e-04  4.37250e-04  4.26479e-04  3.88753e-04
  3.34005e-04  2.62610e-04  1.81650e-04  1.19940e-04  1.10751e-04  1.58194e-04
  2.33871e-04  3.07719e-04  3.67187e-04  4.03911e-04  4.04061e-04  3.61830e-04
  2.89793e-04  2.10028e-04  1.40077e-04  8.74313e-05  5.18104e-05  2.94634e-05
  0.00000e+00  0.00000e+00  0.00000e+00  0.00000e+00  0.00000e+00  0.00000e+00
  0.00000e+00  0.00000e+00  0.00000e+00  0.00000e+00  0.00000e+00  0.00000e+00
  0.00000e+00  0.00000e+00  0.00000e+00  0.00000e+00  2.30109e-19  1.18538e-18
  4.35150e-18  2.18889e-17  1.01163e-16  5.44798e-16  2.71660e-15  1.23985e-14
  5.48340e-14  2.28703e-13  8.83215e-13  3.09977e-12  9.76678e-12  2.76510e-11
  7.12386e-11  1.70607e-10  3.88822e-10  8.58706e-10  1.85318e-09  3.90140e-09
  7.97785e-09  1.58943e-08  3.12402e-08  6.13289e-08  1.20615e-07  2.36349e-07
  4.58082e-07  8.73131e-07  1.62958e-06  2.96226e-06  5.18976e-06  8.59886e-06
  1.30708e-05  1.74659e-05  1.95940e-05  1.84339e-05  1.72954e-05  2.10354e-05
  2.87892e-05  3.51797e-05  3.69540e-05  3.43300e-05  2.95648e-05  2.62943e-05
  2.89102e-05  4.19784e-05  7.00645e-05  1.17325e-04  1.85718e-04  2.71404e-04
  3.61154e-04  4.33571e-04  4.69072e-04  4.62138e-04  4.20573e-04  3.52841e-04
  2.65927e-04  1.78112e-04  1.21006e-04  1.17917e-04  1.63143e-04  2.29668e-04
  2.94318e-04  3.46444e-04  3.76614e-04  3.72877e-04  3.31918e-04  2.65534e-04
  1.92881e-04  1.29158e-04  8.09821e-05  4.81945e-05  2.75037e-05  0.00000e+00
  0.00000e+00  0.00000e+00  0.00000e+00  0.00000e+00  0.00000e+00  0.00000e+00
  0.00000e+00  0.00000e+00  0.00000e+00  0.00000e+00  0.00000e+00  0.00000e+00
  0.00000e+00  0.00000e+00  0.00000e+00  2.60892e-19  1.34918e-18  4.96779e-18
  2.50687e-17  1.14842e-16  5.98142e-16  2.94629e-15  1.35188e-14  5.97533e-14
  2.46940e-13  9.42307e-13  3.24288e-12  9.95631e-12  2.72886e-11  6.78568e-11
  1.57513e-10  3.52952e-10  7.83045e-10  1.73369e-09  3.79197e-09  8.07223e-09
  1.66159e-08  3.32506e-08  6.53827e-08  1.27225e-07  2.45032e-07  4.65396e-07
  8.68082e-07  1.58459e-06  2.81807e-06  4.84087e-06  7.88784e-06  1.18089e-05
  1.54730e-05  1.67006e-05  1.43509e-05  1.14013e-05  1.24682e-05  1.69825e-05
  2.04629e-05  2.08701e-05  1.91979e-05  1.74245e-05  1.81502e-05  2.48071e-05
  4.16146e-05  7.34969e-05  1.25536e-04  2.00900e-04  2.96578e-04  3.98561e-04
  4.82151e-04  5.23835e-04  5.17910e-04  4.74764e-04  4.01620e-04  3.04286e-04
  2.08863e-04  1.56727e-04  1.70244e-04  2.32682e-04  3.05791e-04  3.61918e-04
  3.94059e-04  4.01401e-04  3.79323e-04  3.27434e-04  2.56862e-04  1.84326e-04
  1.22536e-04  7.65132e-05  4.54296e-05  2.58878e-05  0.00000e+00  0.00000e+00
  0.00000e+00  0.00000e+00  0.00000e+00  0.00000e+00  0.00000e+00  0.00000e+00
  0.00000e+00  0.00000e+00  0.00000e+00  0.00000e+00  0.00000e+00  0.00000e+00
  0.00000e+00  0.00000e+00  2.80279e-19  1.45253e-18  5.35297e-18  2.71003e-17
  1.22268e-16  6.19228e-16  3.03238e-15  1.41197e-14  6.23295e-14  2.57080e-13
  9.73216e-13  3.31159e-12  1.00181e-11  2.69621e-11  6.57467e-11  1.50170e-10
  3.34227e-10  7.46901e-10  1.68821e-09  3.80374e-09  8.36740e-09  1.77451e-08
  3.62704e-08  7.19605e-08  1.39625e-07  2.65833e-07  4.96164e-07  9.05389e-07
  1.61034e-06  2.78199e-06  4.63662e-06  7.34842e-06  1.07730e-05  1.39880e-05
  1.52276e-05  1.33645e-05  1.02061e-05  9.18430e-06  1.07058e-05  1.21928e-05
  1.21742e-05  1.13076e-05  1.12127e-05  1.41269e-05  2.31396e-05  4.23939e-05
  7.71890e-05  1.33454e-04  2.15469e-04  3.20861e-04  4.34282e-04  5.26560e-04
  5.69267e-04  5.58456e-04  5.12066e-04  4.37288e-04  3.34760e-04  2.39075e-04
  2.09779e-04  2.75068e-04  4.01727e-04  5.19744e-04  5.71187e-04  5.53582e-04
  5.05147e-04  4.42374e-04  3.62546e-04  2.73333e-04  1.90035e-04  1.23248e-04
  7.55276e-05  4.42168e-05  2.49279e-05  0.00000e+00  0.00000e+00  0.00000e+00
  0.00000e+00  0.00000e+00  0.00000e+00  0.00000e+00  0.00000e+00  0.00000e+00
  0.00000e+00  0.00000e+00  0.00000e+00  0.00000e+00  0.00000e+00  0.00000e+00
  0.00000e+00  2.85237e-19  1.47898e-18  5.45297e-18  2.76220e-17  1.23788e-16
  6.05361e-16  3.01400e-15  1.40596e-14  6.17976e-14  2.54177e-13  9.58723e-13
  3.24391e-12  9.73877e-12  2.59548e-11  6.26541e-11  1.41930e-10  3.14841e-10
  7.06637e-10  1.61696e-09  3.71073e-09  8.34528e-09  1.80995e-08  3.76756e-08
  7.55234e-08  1.46667e-07  2.77035e-07  5.09165e-07  9.08468e-07  1.56802e-06
  2.60767e-06  4.15466e-06  6.27303e-06  8.79604e-06  1.10863e-05  1.20597e-05
  1.10112e-05  8.79556e-06  7.29970e-06  7.16749e-06  7.41128e-06  7.25998e-06
  7.08412e-06  8.12973e-06  1.23832e-05  2.27495e-05  4.33235e-05  7.95702e-05
  1.37793e-04  2.22710e-04  3.32048e-04  4.49445e-04  5.43097e-04  5.82046e-04
  5.64264e-04  5.13188e-04  4.35433e-04  3.28771e-04  2.41327e-04  2.59022e-04
  4.21743e-04  6.77376e-04  9.19435e-04  9.90442e-04  8.47026e-04  6.83688e-04
  5.64882e-04  4.44466e-04  3.20174e-04  2.12597e-04  1.32380e-04  7.84552e-05
  4.47276e-05  2.46950e-05  0.00000e+00  0.00000e+00  0.00000e+00  0.00000e+00
  0.00000e+00  0.00000e+00  0.00000e+00  0.00000e+00  0.00000e+00  0.00000e+00
  0.00000e+00  0.00000e+00  0.00000e+00  0.00000e+00  0.00000e+00  0.00000e+00
  2.74980e-19  1.42427e-18  5.24629e-18  2.65437e-17  1.17870e-16  5.74080e-16
  2.74936e-15  1.31520e-14  5.79775e-14  2.37259e-13  8.94943e-13  3.01897e-12
  9.03807e-12  2.40033e-11  5.76692e-11  1.29988e-10  2.87325e-10  6.44469e-10
  1.48046e-09  3.42750e-09  7.80861e-09  1.71916e-08  3.62815e-08  7.33822e-08
  1.42739e-07  2.67885e-07  4.85317e-07  8.46773e-07  1.41649e-06  2.25927e-06
  3.41368e-06  4.84320e-06  6.36515e-06  7.60097e-06  8.06976e-06  7.53638e-06
  6.37322e-06  5.34279e-06  4.83412e-06  4.63349e-06  4.54170e-06  4.90675e-06
  6.75004e-06  1.18430e-05  2.28987e-05  4.38434e-05  7.99517e-05  1.37210e-04
  2.19811e-04  3.24896e-04  4.36092e-04  5.23038e-04  5.57289e-04  5.37268e-04
  4.82850e-04  3.97990e-04  2.86373e-04  2.15915e-04  3.05570e-04  6.03738e-04
  9.84389e-04  1.45686e-03  1.73072e-03  1.21599e-03  8.48230e-04  7.31282e-04
  5.78621e-04  3.99927e-04  2.51603e-04  1.48928e-04  8.45639e-05  4.65636e-05
  2.50028e-05  0.00000e+00  0.00000e+00  0.00000e+00  0.00000e+00  0.00000e+00
  0.00000e+00  0.00000e+00  0.00000e+00  0.00000e+00  0.00000e+00  0.00000e+00
  0.00000e+00  0.00000e+00  0.00000e+00  0.00000e+00  0.00000e+00  2.51131e-19
  1.29719e-18  4.77218e-18  2.40510e-17  1.05639e-16  5.18247e-16  2.44654e-15
  1.15330e-14  5.08331e-14  2.08459e-13  7.85921e-13  2.65697e-12  7.96336e-12
  2.11626e-11  5.08055e-11  1.14210e-10  2.51215e-10  5.60399e-10  1.28265e-09
  2.97272e-09  6.80989e-09  1.51221e-08  3.22093e-08  6.55836e-08  1.27753e-07
  2.38458e-07  4.26544e-07  7.29343e-07  1.18622e-06  1.82300e-06  2.62755e-06
  3.52371e-06  4.36052e-06  4.94106e-06  5.10114e-06  4.81412e-06  4.24865e-06
  3.67526e-06  3.27033e-06  3.06810e-06  3.15660e-06  3.94074e-06  6.33964e-06
  1.19622e-05  2.33246e-05  4.40835e-05  7.90391e-05  1.33305e-04  2.09764e-04
  3.04425e-04  4.01735e-04  4.75989e-04  5.04906e-04  4.86074e-04  4.30176e-04
  3.39564e-04  2.31108e-04  1.96146e-04  4.17346e-04  1.03234e-03  1.49314e-03
  1.92991e-03  3.22958e-03  1.50499e-03  8.52932e-04  9.58761e-04  7.78744e-04
  5.10399e-04  3.01880e-04  1.69252e-04  9.19038e-05  4.88052e-05  2.54498e-05
  0.00000e+00  0.00000e+00  0.00000e+00  0.00000e+00  0.00000e+00  0.00000e+00
  0.00000e+00  0.00000e+00  0.00000e+00  0.00000e+00  0.00000e+00  0.00000e+00
  0.00000e+00  0.00000e+00  0.00000e+00  0.00000e+00  2.17614e-19  1.11780e-18
  4.09726e-18  2.05746e-17  8.90022e-17  4.32578e-16  2.04603e-15  9.53582e-15
  4.18287e-14  1.71783e-13  6.48831e-13  2.20162e-12  6.63436e-12  1.77195e-11
  4.26670e-11  9.58562e-11  2.09693e-10  4.63419e-10  1.05083e-09  2.42106e-09
  5.54215e-09  1.23449e-08  2.64206e-08  5.40228e-08  1.05340e-07  1.95842e-07
  3.46927e-07  5.84198e-07  9.31179e-07  1.39720e-06  1.96297e-06  2.57376e-06
  3.14983e-06  3.60102e-06  3.81197e-06  3.66823e-06  3.23245e-06  2.74964e-06
  2.40503e-06  2.29248e-06  2.58007e-06  3.69650e-06  6.51406e-06  1.25467e-05
  2.41752e-05  4.48243e-05  7.87975e-05  1.30187e-04  2.00211e-04  2.83218e-04
  3.64010e-04  4.21415e-04  4.39636e-04  4.17112e-04  3.59657e-04  2.72211e-04
  1.83382e-04  2.02150e-04  6.16036e-04  2.02167e-03  3.52544e-03  1.54438e-03
  2.20625e-03  1.90920e-03  1.15000e-03  1.40268e-03  1.04594e-03  6.30667e-04
  3.49649e-04  1.86580e-04  9.74782e-05  5.01934e-05  2.55248e-05  0.00000e+00
  0.00000e+00  0.00000e+00  0.00000e+00  0.00000e+00  0.00000e+00  0.00000e+00
  0.00000e+00  0.00000e+00  0.00000e+00  0.00000e+00  0.00000e+00  0.00000e+00
  0.00000e+00  0.00000e+00  0.00000e+00  1.78555e-19  9.12650e-19  3.32884e-18
  1.66079e-17  7.06414e-17  3.34805e-16  1.59815e-15  7.32516e-15  3.22994e-14
  1.32670e-13  5.02026e-13  1.71626e-12  5.21027e-12  1.40460e-11  3.40683e-11
  7.67339e-11  1.67159e-10  3.65309e-10  8.16528e-10  1.85956e-09  4.22879e-09
  9.40165e-09  2.01376e-08  4.12377e-08  8.04432e-08  1.49222e-07  2.62861e-07
  4.38944e-07  6.93237e-07  1.03350e-06  1.45509e-06  1.94463e-06  2.48689e-06
  3.03695e-06  3.42505e-06  3.38423e-06  2.91637e-06  2.36895e-06  2.01967e-06
  1.99130e-06  2.46399e-06  3.87238e-06  7.08389e-06  1.36092e-05  2.58432e-05
  4.72100e-05  8.18441e-05  1.33155e-04  2.00722e-04  2.76307e-04  3.42615e-04
  3.79710e-04  3.77390e-04  3.40377e-04  2.78735e-04  2.02170e-04  1.41392e-04
  1.93371e-04  6.14430e-04  1.96255e-03  3.07104e-03  2.72617e-04  6.83137e-04
  2.51777e-03  2.31092e-03  1.97641e-03  1.26380e-03  7.05052e-04  3.72791e-04
  1.92517e-04  9.81234e-05  4.95344e-05  2.47773e-05  0.00000e+00  0.00000e+00
  0.00000e+00  0.00000e+00  0.00000e+00  0.00000e+00  0.00000e+00  0.00000e+00
  0.00000e+00  0.00000e+00  0.00000e+00  0.00000e+00  0.00000e+00  0.00000e+00
  0.00000e+00  0.00000e+00  1.39151e-19  7.05805e-19  2.55814e-18  1.26507e-17
  5.28125e-17  2.47088e-16  1.17120e-15  5.34101e-15  2.32755e-14  9.56061e-14
  3.63423e-13  1.25294e-12  3.84940e-12  1.05137e-11  2.58106e-11  5.85607e-11
  1.27439e-10  2.75590e-10  6.05548e-10  1.35580e-09  3.04599e-09  6.72685e-09
  1.43650e-08  2.93848e-08  5.72941e-08  1.06188e-07  1.86768e-07  3.11448e-07
  4.92442e-07  7.39833e-07  1.06211e-06  1.47003e-06  1.97164e-06  2.52386e-06
  2.94137e-06  2.95737e-06  2.56572e-06  2.08829e-06  1.81587e-06  1.90712e-06
  2.57392e-06  4.28354e-06  7.95814e-06  1.52288e-05  2.87417e-05  5.23556e-05
  9.07491e-05  1.47549e-04  2.21116e-04  2.98984e-04  3.56670e-04  3.69578e-04
  3.34224e-04  2.71705e-04  2.03256e-04  1.38118e-04  9.74694e-05  1.44257e-04
  3.86981e-04  8.58720e-04  1.15061e-03  1.85484e-03  1.95195e-03  1.85523e-03
  2.46013e-03  2.00887e-03  1.23332e-03  6.75907e-04  3.54079e-04  1.81679e-04
  9.20863e-05  4.62389e-05  2.30048e-05  0.00000e+00  0.00000e+00  0.00000e+00
  0.00000e+00  0.00000e+00  0.00000e+00  0.00000e+00  0.00000e+00  0.00000e+00
  0.00000e+00  0.00000e+00  0.00000e+00  0.00000e+00  0.00000e+00  0.00000e+00
  0.00000e+00  0.00000e+00  5.17358e-19  1.86105e-18  9.12323e-18  3.72280e-17
  1.71586e-16  8.10080e-16  3.64441e-15  1.57826e-14  6.46081e-14  2.46135e-13
  8.55506e-13  2.66708e-12  7.41034e-12  1.85182e-11  4.25740e-11  9.30990e-11
  1.99934e-10  4.31904e-10  9.46938e-10  2.09031e-09  4.56158e-09  9.67540e-09
  1.97176e-08  3.83760e-08  7.11023e-08  1.25207e-07  2.09524e-07  3.33769e-07
  5.08304e-07  7.44951e-07  1.05686e-06  1.44674e-06  1.86777e-06  2.18081e-06
  2.22224e-06  1.99984e-06  1.72427e-06  1.62357e-06  1.88192e-06  2.76546e-06
  4.81080e-06  9.06227e-06  1.74123e-05  3.30579e-05  6.09072e-05  1.07335e-04
  1.77926e-04  2.71205e-04  3.68179e-04  4.26855e-04  4.05923e-04  3.18465e-04
  2.27932e-04  1.61736e-04  1.04707e-04  6.37656e-05  8.55074e-05  2.29624e-04
  5.48635e-04  1.32388e-03  2.76787e-03  2.15014e-03  1.32790e-03  1.69803e-03
  1.47626e-03  9.61869e-04  5.50973e-04  2.97645e-04  1.55967e-04  8.01937e-05
  4.06560e-05  2.03528e-05  0.00000e+00  0.00000e+00  0.00000e+00  0.00000e+00
  0.00000e+00  0.00000e+00  0.00000e+00  0.00000e+00  0.00000e+00  0.00000e+00
  0.00000e+00  0.00000e+00  0.00000e+00  0.00000e+00  0.00000e+00  0.00000e+00
  0.00000e+00  3.59767e-19  1.28293e-18  6.22018e-18  2.47772e-17  1.12092e-16
  5.22270e-16  2.33295e-15  1.00094e-14  4.08668e-14  1.55691e-13  5.46386e-13
  1.73005e-12  4.90876e-12  1.25544e-11  2.94653e-11  6.52499e-11  1.40174e-10
  2.98782e-10  6.40800e-10  1.38295e-09  2.96587e-09  6.21865e-09  1.25871e-08
  2.44096e-08  4.51807e-08  7.97059e-08  1.34052e-07  2.15399e-07  3.31951e-07
  4.92745e-07  7.04971e-07  9.63670e-07  1.23148e-06  1.42954e-06  1.48401e-06
  1.41200e-06  1.33575e-06  1.41833e-06  1.85281e-06  2.95810e-06  5.35945e-06
  1.02748e-05  1.99795e-05  3.85121e-05  7.25230e-05  1.31632e-04  2.26364e-04
  3.59343e-04  5.04004e-04  5.79618e-04  4.94506e-04  3.23577e-04  2.58424e-04
  2.38167e-04  1.63515e-04  7.96135e-05  5.00855e-05  1.24824e-04  3.43814e-04
  7.60624e-04  1.17517e-03  1.05032e-03  9.14330e-04  1.01315e-03  9.04801e-04
  6.40438e-04  3.95285e-04  2.26011e-04  1.23452e-04  6.54255e-05  3.39099e-05
  1.72510e-05  0.00000e+00  0.00000e+00  0.00000e+00  0.00000e+00  0.00000e+00
  0.00000e+00  0.00000e+00  0.00000e+00  0.00000e+00  0.00000e+00  0.00000e+00
  0.00000e+00  0.00000e+00  0.00000e+00  0.00000e+00  0.00000e+00  0.00000e+00
  2.37596e-19  1.15891e-18  4.01669e-18  1.69608e-17  6.90738e-17  3.14968e-16
  1.40012e-15  5.96104e-15  2.41737e-14  9.23555e-14  3.25423e-13  1.04900e-12
  3.04922e-12  8.02349e-12  1.93906e-11  4.39342e-11  9.53545e-11  2.02144e-10
  4.25290e-10  8.95034e-10  1.87582e-09  3.86654e-09  7.73921e-09  1.49103e-08
  2.75162e-08  4.85566e-08  8.19340e-08  1.32400e-07  2.05326e-07  3.05890e-07
  4.36451e-07  5.90603e-07  7.45838e-07  8.65969e-07  9.25913e-07  9.46387e-07
  1.00458e-06  1.22562e-06  1.80563e-06  3.10456e-06  5.83421e-06  1.13995e-05
  2.25070e-05  4.41940e-05  8.53462e-05  1.60294e-04  2.88400e-04  4.84592e-04
  7.22403e-04  8.54373e-04  6.56880e-04  4.47167e-04  7.58002e-04  7.32298e-04
  4.11405e-04  1.89598e-04  6.97016e-05  5.60562e-05  1.37793e-04  2.77360e-04
  3.97433e-04  4.45949e-04  5.03250e-04  5.59444e-04  5.17985e-04  3.96443e-04
  2.64829e-04  1.61704e-04  9.29563e-05  5.12167e-05  2.73390e-05  1.42213e-05
  0.00000e+00  0.00000e+00  0.00000e+00  0.00000e+00  0.00000e+00  0.00000e+00
  0.00000e+00  0.00000e+00  0.00000e+00  0.00000e+00  0.00000e+00  0.00000e+00
  0.00000e+00  0.00000e+00  0.00000e+00  0.00000e+00  0.00000e+00  1.49392e-19
  7.18641e-19  2.46291e-18  1.01710e-17  4.01560e-17  1.80364e-16  7.85704e-16
  3.32629e-15  1.33896e-14  5.10951e-14  1.81772e-13  5.93925e-13  1.77374e-12
  4.82852e-12  1.21098e-11  2.84130e-11  6.31182e-11  1.34626e-10  2.80038e-10
  5.75609e-10  1.17436e-09  2.36515e-09  4.65396e-09  8.86535e-09  1.62507e-08
  2.85817e-08  4.81942e-08  7.79169e-08  1.20798e-07  1.79343e-07  2.53872e-07
  3.39952e-07  4.26865e-07  5.01539e-07  5.60750e-07  6.26651e-07  7.57707e-07
  1.06201e-06  1.73753e-06  3.17062e-06  6.13654e-06  1.21876e-05  2.43870e-05
  4.86432e-05  9.59469e-05  1.85573e-04  3.47845e-04  6.18573e-04  9.93561e-04
  1.28055e-03  1.13418e-03  1.59162e-03  2.87366e-03  1.66343e-03  7.17383e-04
  3.77254e-04  1.44014e-04  4.59464e-05  4.61687e-05  9.04176e-05  1.46609e-04
  2.09188e-04  2.76989e-04  3.20445e-04  3.08920e-04  2.51400e-04  1.79226e-04
  1.15925e-04  6.98541e-05  3.99485e-05  2.19535e-05  1.16807e-05  0.00000e+00
  0.00000e+00  0.00000e+00  0.00000e+00  0.00000e+00  0.00000e+00  0.00000e+00
  0.00000e+00  0.00000e+00  0.00000e+00  0.00000e+00  0.00000e+00  0.00000e+00
  0.00000e+00  0.00000e+00  0.00000e+00  0.00000e+00  8.93069e-20  4.23698e-19
  1.43447e-18  6.58837e-18  2.21028e-17  9.74829e-17  4.18366e-16  1.74381e-15
  6.96741e-15  2.64663e-14  9.46847e-14  3.15071e-13  9.66147e-13  2.73354e-12
  7.18473e-12  1.76251e-11  4.06552e-11  8.85212e-11  1.84286e-10  3.72589e-10
  7.40439e-10  1.45035e-09  2.78712e-09  5.21495e-09  9.43828e-09  1.64555e-08
  2.75710e-08  4.43323e-08  6.83045e-08  1.00598e-07  1.41075e-07  1.87612e-07
  2.36451e-07  2.85312e-07  3.39916e-07  4.22861e-07  5.85028e-07  9.26517e-07
  1.64358e-06  3.12996e-06  6.18249e-06  1.24087e-05  2.50198e-05  5.03261e-05
  1.00404e-04  1.97392e-04  3.78770e-04  6.96034e-04  1.16794e-03  1.61138e-03
  1.91396e-03  2.42167e-03  4.89207e-04  5.18406e-04  9.56407e-04  6.17144e-04
  2.19439e-04  6.90607e-05  5.21771e-05  8.30637e-05  1.26173e-04  1.72990e-04
  2.15268e-04  2.35930e-04  2.23420e-04  1.84018e-04  1.34646e-04  8.96564e-05
  5.54984e-05  3.24809e-05  1.81960e-05  9.83398e-06  0.00000e+00  0.00000e+00
  0.00000e+00  0.00000e+00  0.00000e+00  0.00000e+00  0.00000e+00  0.00000e+00
  0.00000e+00  0.00000e+00  0.00000e+00  0.00000e+00  0.00000e+00  0.00000e+00
  0.00000e+00  0.00000e+00  0.00000e+00  5.16069e-20  2.37637e-19  1.09764e-18
  3.58958e-18  1.25522e-17  4.98844e-17  2.09182e-16  8.59572e-16  3.40647e-15
  1.29033e-14  4.63164e-14  1.56509e-13  4.94701e-13  1.46092e-12  4.04468e-12
  1.04980e-11  2.54093e-11  5.73308e-11  1.21214e-10  2.43998e-10  4.75350e-10
  9.05771e-10  1.69187e-09  3.08820e-09  5.47887e-09  9.40179e-09  1.55492e-08
  2.47155e-08  3.76605e-08  5.48718e-08  7.63008e-08  1.01356e-07  1.29704e-07
  1.63561e-07  2.11830e-07  2.96636e-07  4.64554e-07  8.09085e-07  1.51777e-06
  2.96938e-06  5.92966e-06  1.19396e-05  2.40725e-05  4.83654e-05  9.63848e-05
  1.89358e-04  3.62979e-04  6.63431e-04  1.08514e-03  1.33426e-03  1.08420e-03
  9.02618e-04  1.08901e-03  1.54179e-03  2.27616e-03  8.13696e-04  2.25565e-04
  9.25431e-05  1.10861e-04  1.64892e-04  2.12707e-04  2.44309e-04  2.56873e-04
  2.46666e-04  2.14147e-04  1.67809e-04  1.19709e-04  7.88269e-05  4.86294e-05
  2.84783e-05  1.59943e-05  8.67231e-06  0.00000e+00  0.00000e+00  0.00000e+00
  0.00000e+00  0.00000e+00  0.00000e+00  0.00000e+00  0.00000e+00  0.00000e+00
  0.00000e+00  0.00000e+00  0.00000e+00  0.00000e+00  0.00000e+00  0.00000e+00
  0.00000e+00  0.00000e+00  0.00000e+00  1.27267e-19  5.77475e-19  1.86173e-18
  6.36112e-18  2.50025e-17  9.96809e-17  4.03750e-16  1.57884e-15  5.92987e-15
  2.14125e-14  7.35459e-14  2.39272e-13  7.41116e-13  2.17102e-12  5.98849e-12
  1.53685e-11  3.62955e-11  7.90832e-11  1.60763e-10  3.10632e-10  5.79423e-10
  1.05295e-09  1.86773e-09  3.22788e-09  5.41418e-09  8.77857e-09  1.37140e-08
  2.05814e-08  2.96243e-08  4.09417e-08  5.47208e-08  7.20457e-08  9.66539e-08
  1.38046e-07  2.16934e-07  3.75648e-07  6.99200e-07  1.35820e-06  2.69510e-06
  5.39492e-06  1.08186e-05  2.16405e-05  4.30216e-05  8.46309e-05  1.63646e-04
  3.07302e-04  5.45627e-04  8.54484e-04  9.77574e-04  6.49224e-04  1.48044e-03
  2.02571e-03  2.80591e-03  1.73388e-03  5.44876e-04  1.59653e-04  1.21399e-04
  1.91229e-04  2.73486e-04  3.31630e-04  3.56337e-04  3.46353e-04  3.05722e-04
  2.45500e-04  1.80402e-04  1.22530e-04  7.78486e-05  4.68210e-05  2.69368e-05
  1.49440e-05  8.03433e-06  0.00000e+00  0.00000e+00  0.00000e+00  0.00000e+00
  0.00000e+00  0.00000e+00  0.00000e+00  0.00000e+00  0.00000e+00  0.00000e+00
  0.00000e+00  0.00000e+00  0.00000e+00  0.00000e+00  0.00000e+00  0.00000e+00
  0.00000e+00  0.00000e+00  0.00000e+00  2.89985e-19  1.27265e-18  3.11482e-18
  1.17163e-17  4.52006e-17  1.80424e-16  6.94502e-16  2.59973e-15  9.39482e-15
  3.29133e-14  1.10835e-13  3.58448e-13  1.11455e-12  3.27284e-12  8.92753e-12
  2.22615e-11  5.04690e-11  1.05075e-10  2.04152e-10  3.77042e-10  6.71157e-10
  1.15941e-09  1.94809e-09  3.18058e-09  5.03134e-09  7.69000e-09  1.13324e-08
  1.61058e-08  2.21898e-08  3.00681e-08  4.12365e-08  5.96117e-08  9.40801e-08
  1.63153e-07  3.04038e-07  5.90805e-07  1.17049e-06  2.33368e-06  4.65088e-06
  9.23090e-06  1.81972e-05  3.55235e-05  6.83782e-05  1.28901e-04  2.35202e-04
  4.06392e-04  6.37889e-04  8.59944e-04  1.06722e-03  1.51463e-03  1.38247e-03
  7.92972e-04  4.77963e-04  2.22371e-04  1.32024e-04  1.73627e-04  2.69021e-04
  3.61769e-04  4.27723e-04  4.56237e-04  4.37557e-04  3.75073e-04  2.89062e-04
  2.03151e-04  1.32328e-04  8.10967e-05  4.73552e-05  2.66127e-05  1.44967e-05
  7.68425e-06  0.00000e+00  0.00000e+00  0.00000e+00  0.00000e+00  0.00000e+00
  0.00000e+00  0.00000e+00  0.00000e+00  0.00000e+00  0.00000e+00  0.00000e+00
  0.00000e+00  0.00000e+00  0.00000e+00  0.00000e+00  0.00000e+00  0.00000e+00
  0.00000e+00  0.00000e+00  1.39223e-19  5.98767e-19  1.82857e-18  5.27542e-18
  1.95820e-17  7.71879e-17  2.93989e-16  1.09509e-15  3.97869e-15  1.41839e-14
  4.93568e-14  1.67170e-13  5.48283e-13  1.71088e-12  4.94977e-12  1.30425e-11
  3.10214e-11  6.68262e-11  1.32348e-10  2.45230e-10  4.32376e-10  7.32992e-10
  1.20237e-09  1.91242e-09  2.94899e-09  4.40291e-09  6.36483e-09  8.93592e-09
  1.23088e-08  1.70130e-08  2.44885e-08  3.82481e-08  6.59949e-08  1.23509e-07
  2.42127e-07  4.83373e-07  9.67169e-07  1.92541e-06  3.80179e-06  7.43398e-06
  1.43733e-05  2.74121e-05  5.13661e-05  9.40018e-05  1.66470e-04  2.81471e-04
  4.46924e-04  6.59634e-04  9.06301e-04  1.07098e-03  8.68120e-04  4.85705e-04
  2.73285e-04  1.83369e-04  1.75451e-04  2.34506e-04  3.23500e-04  4.08647e-04
  4.76913e-04  5.14324e-04  4.97651e-04  4.24393e-04  3.21373e-04  2.20450e-04
  1.39907e-04  8.36371e-05  4.77655e-05  2.63359e-05  1.41182e-05  7.38514e-06
  0.00000e+00  0.00000e+00  0.00000e+00  0.00000e+00  0.00000e+00  0.00000e+00
  0.00000e+00  0.00000e+00  0.00000e+00  0.00000e+00  0.00000e+00  0.00000e+00
  0.00000e+00  0.00000e+00  0.00000e+00  0.00000e+00  0.00000e+00  0.00000e+00
  0.00000e+00  6.40224e-20  2.69972e-19  8.09957e-19  3.10161e-18  8.16774e-18
  3.12909e-17  1.20259e-16  4.47173e-16  1.64292e-15  5.93720e-15  2.13869e-14
  7.56571e-14  2.59726e-13  8.50994e-13  2.59575e-12  7.21477e-12  1.80346e-11
  4.05464e-11  8.27618e-11  1.55944e-10  2.75834e-10  4.63975e-10  7.49282e-10
  1.16800e-09  1.76192e-09  2.57577e-09  3.65847e-09  5.08231e-09  7.01558e-09
  9.91571e-09  1.49838e-08  2.51001e-08  4.65543e-08  9.21798e-08  1.87191e-07
  3.80252e-07  7.64121e-07  1.51340e-06  2.95210e-06  5.67116e-06  1.07239e-05
  1.99260e-05  3.62641e-05  6.43311e-05  1.10510e-04  1.82312e-04  2.86086e-04
  4.21606e-04  5.66196e-04  6.45113e-04  5.75020e-04  4.11503e-04  2.79366e-04
  2.18411e-04  2.22474e-04  2.74665e-04  3.48109e-04  4.21372e-04  4.86175e-04
  5.25594e-04  5.10094e-04  4.34054e-04  3.26280e-04  2.21463e-04  1.38875e-04
  8.20168e-05  4.63014e-05  2.52596e-05  1.34132e-05  6.95732e-06  0.00000e+00
  0.00000e+00  0.00000e+00  0.00000e+00  0.00000e+00  0.00000e+00  0.00000e+00
  0.00000e+00  0.00000e+00  0.00000e+00  0.00000e+00  0.00000e+00  0.00000e+00
  0.00000e+00  0.00000e+00  0.00000e+00  0.00000e+00  0.00000e+00  0.00000e+00
  0.00000e+00  1.16608e-19  4.73066e-19  1.36080e-18  4.74441e-18  1.25022e-17
  4.79789e-17  1.79076e-16  6.65577e-16  2.45265e-15  9.06485e-15  3.31532e-14
  1.18220e-13  4.02414e-13  1.27989e-12  3.72132e-12  9.76609e-12  2.29979e-11
  4.88562e-11  9.47098e-11  1.70288e-10  2.87709e-10  4.62531e-10  7.12956e-10
  1.05949e-09  1.52458e-09  2.13591e-09  2.94392e-09  4.07694e-09  5.88476e-09
  9.27958e-09  1.64621e-08  3.22947e-08  6.67226e-08  1.39132e-07  2.86228e-07
  5.76262e-07  1.13387e-06  2.18248e-06  4.11450e-06  7.60085e-06  1.37472e-05
  2.42851e-05  4.17467e-05  6.94845e-05  1.11241e-04  1.69667e-04  2.42535e-04
  3.15496e-04  3.58313e-04  3.45807e-04  2.92331e-04  2.39588e-04  2.17160e-04
  2.33387e-04  2.81172e-04  3.44312e-04  4.08294e-04  4.63668e-04  4.93107e-04
  4.72539e-04  3.99317e-04  2.99258e-04  2.02851e-04  1.27088e-04  7.49778e-05
  4.22715e-05  2.30233e-05  1.22014e-05  6.31393e-06  0.00000e+00  0.00000e+00
  0.00000e+00  0.00000e+00  0.00000e+00  0.00000e+00  0.00000e+00  0.00000e+00
  0.00000e+00  0.00000e+00  0.00000e+00  0.00000e+00  0.00000e+00  0.00000e+00
  0.00000e+00  0.00000e+00  0.00000e+00  0.00000e+00  0.00000e+00  0.00000e+00
  0.00000e+00  1.92194e-19  7.47642e-19  1.97622e-18  5.99597e-18  1.88890e-17
  7.07228e-17  2.66176e-16  1.00581e-15  3.77292e-15  1.41012e-14  5.14211e-14
  1.79651e-13  5.89182e-13  1.77960e-12  4.86467e-12  1.20059e-11  2.66597e-11
  5.36934e-11  9.93451e-11  1.70822e-10  2.76620e-10  4.26103e-10  6.29341e-10
  8.97774e-10  1.24709e-09  1.71059e-09  2.37727e-09  3.49051e-09  5.69216e-09
  1.05578e-08  2.16413e-08  4.62871e-08  9.87269e-08  2.05441e-07  4.14371e-07
  8.10292e-07  1.53965e-06  2.84936e-06  5.14380e-06  9.05914e-06  1.55427e-05
  2.59037e-05  4.17610e-05  6.47323e-05  9.55683e-05  1.32393e-04  1.68538e-04
  1.93151e-04  1.98547e-04  1.89114e-04  1.79470e-04  1.84068e-04  2.10016e-04
  2.55258e-04  3.10622e-04  3.64791e-04  4.06522e-04  4.21293e-04  3.95410e-04
  3.31029e-04  2.48123e-04  1.69111e-04  1.06756e-04  6.34826e-05  3.60532e-05
  1.97596e-05  1.05237e-05  5.46483e-06  0.00000e+00  0.00000e+00  0.00000e+00
  0.00000e+00  0.00000e+00  0.00000e+00  0.00000e+00  0.00000e+00  0.00000e+00
  0.00000e+00  0.00000e+00  0.00000e+00  0.00000e+00  0.00000e+00  0.00000e+00
  0.00000e+00  0.00000e+00  0.00000e+00  0.00000e+00  0.00000e+00  0.00000e+00
  0.00000e+00  2.85537e-19  1.23690e-18  2.42461e-18  7.10074e-18  2.77196e-17
  1.05574e-16  4.03878e-16  1.54410e-15  5.80062e-15  2.13914e-14  7.55212e-14
  2.52199e-13  7.81436e-13  2.21765e-12  5.69551e-12  1.32377e-11  2.78486e-11
  5.35045e-11  9.47365e-11  1.56415e-10  2.43646e-10  3.61341e-10  5.15170e-10
  7.14004e-10  9.78188e-10  1.36427e-09  2.02891e-09  3.39106e-09  6.50856e-09
  1.38271e-08  3.05005e-08  6.65167e-08  1.40185e-07  2.83791e-07  5.52556e-07
  1.03826e-06  1.88918e-06  3.33749e-06  5.73160e-06  9.56429e-06  1.54764e-05
  2.41990e-05  3.63685e-05  5.21194e-05  7.04443e-05  8.87098e-05  1.03329e-04
  1.12208e-04  1.17278e-04  1.24266e-04  1.39682e-04  1.67434e-04  2.06679e-04
  2.51594e-04  2.93103e-04  3.20914e-04  3.24964e-04  2.99498e-04  2.49037e-04
  1.87386e-04  1.29077e-04  8.26141e-05  4.98479e-05  2.87078e-05  1.59320e-05
  8.57545e-06  4.49042e-06  0.00000e+00  0.00000e+00  0.00000e+00  0.00000e+00
  0.00000e+00  0.00000e+00  0.00000e+00  0.00000e+00  0.00000e+00  0.00000e+00
  0.00000e+00  0.00000e+00  0.00000e+00  0.00000e+00  0.00000e+00  0.00000e+00
  0.00000e+00  0.00000e+00  0.00000e+00  0.00000e+00  0.00000e+00  0.00000e+00
  0.00000e+00  4.92342e-19  1.92996e-18  2.74329e-18  1.04118e-17  4.14006e-17
  1.59337e-16  6.11200e-16  2.31126e-15  8.46123e-15  2.99556e-14  1.00571e-13
  3.15482e-13  9.19624e-13  2.44679e-12  5.91773e-12  1.30073e-11  2.60782e-11
  4.79285e-11  8.16122e-11  1.29967e-10  1.95676e-10  2.81419e-10  3.92035e-10
  5.39008e-10  7.55444e-10  1.13469e-09  1.93058e-09  3.80497e-09  8.33872e-09
  1.89504e-08  4.23320e-08  9.06377e-08  1.84798e-07  3.59458e-07  6.69923e-07
  1.20171e-06  2.08259e-06  3.49539e-06  5.68566e-06  8.95398e-06  1.36169e-05
  1.99153e-05  2.78548e-05  3.70147e-05  4.64947e-05  5.52708e-05  6.30143e-05
  7.08536e-05  8.13274e-05  9.73582e-05  1.20713e-04  1.50590e-04  1.82974e-04
  2.11268e-04  2.28020e-04  2.27233e-04  2.07113e-04  1.71925e-04  1.30364e-04
  9.10972e-05  5.93610e-05  3.65075e-05  2.14193e-05  1.20908e-05  6.60396e-06
  3.49927e-06  0.00000e+00  0.00000e+00  0.00000e+00  0.00000e+00  0.00000e+00
  0.00000e+00  0.00000e+00  0.00000e+00  0.00000e+00  0.00000e+00  0.00000e+00
  0.00000e+00  0.00000e+00  0.00000e+00  0.00000e+00  0.00000e+00  0.00000e+00
  0.00000e+00  0.00000e+00  0.00000e+00  0.00000e+00  0.00000e+00  0.00000e+00
  1.60177e-19  7.51033e-19  1.24473e-18  4.02140e-18  1.54077e-17  6.15109e-17
  2.34395e-16  8.78473e-16  3.20548e-15  1.12267e-14  3.75741e-14  1.18276e-13
  3.48515e-13  9.50559e-13  2.37609e-12  5.42468e-12  1.13311e-11  2.17250e-11
  3.83944e-11  6.30857e-11  9.73433e-11  1.42607e-10  2.01258e-10  2.79553e-10
  3.95151e-10  5.99455e-10  1.03525e-09  2.08601e-09  4.70532e-09  1.10231e-08
  2.53036e-08  5.52886e-08  1.14089e-07  2.22730e-07  4.13482e-07  7.33996e-07
  1.25210e-06  2.06021e-06  3.27650e-06  5.03791e-06  7.47938e-06  1.06956e-05
  1.46875e-05  1.93208e-05  2.43523e-05  2.95933e-05  3.51886e-05  4.18454e-05
  5.07842e-05  6.33066e-05  8.00592e-05  1.00242e-04  1.21169e-04  1.38603e-04
  1.47970e-04  1.46061e-04  1.32535e-04  1.10369e-04  8.46071e-05  6.01274e-05
  3.99864e-05  2.51312e-05  1.50623e-05  8.67121e-06  4.81780e-06  2.58835e-06
  0.00000e+00  0.00000e+00  0.00000e+00  0.00000e+00  0.00000e+00  0.00000e+00
  0.00000e+00  0.00000e+00  0.00000e+00  0.00000e+00  0.00000e+00  0.00000e+00
  0.00000e+00  0.00000e+00  0.00000e+00  0.00000e+00  0.00000e+00  0.00000e+00
  0.00000e+00  0.00000e+00  0.00000e+00  0.00000e+00  0.00000e+00  2.28835e-18
  1.26998e-17  6.60415e-17  2.31192e-16  1.15040e-15  5.97649e-15  2.67469e-14
  1.13060e-13  4.40029e-13  1.55753e-12  4.96172e-12  1.41288e-11  3.64531e-11
  8.91496e-11  2.21322e-10  5.85929e-10  1.63294e-09  4.54667e-09  1.20901e-08
  2.99683e-08  6.86328e-08  1.45043e-07  2.83544e-07  5.14420e-07  8.68793e-07
  1.36920e-06  2.01857e-06  2.79347e-06  3.64867e-06  4.53324e-06  5.40802e-06
  6.24954e-06  7.03369e-06  7.71005e-06  8.19325e-06  8.39562e-06  8.29701e-06
  8.01046e-06  7.79799e-06  8.04335e-06  9.24512e-06  1.20968e-05  1.76707e-05
  2.76576e-05  4.45392e-05  7.14211e-05  1.11078e-04  1.63799e-04  2.24556e-04
  2.82062e-04  3.22632e-04  3.36077e-04  3.17867e-04  2.71271e-04  2.09760e-04
  1.50146e-04  1.02793e-04  6.98169e-05  4.86724e-05  3.55940e-05  2.73256e-05
  2.16281e-05  1.72130e-05  1.34821e-05  1.02458e-05  7.49702e-06  0.00000e+00
  0.00000e+00  0.00000e+00  0.00000e+00  0.00000e+00  0.00000e+00  0.00000e+00
  0.00000e+00  0.00000e+00  0.00000e+00  0.00000e+00  0.00000e+00  0.00000e+00
  0.00000e+00  0.00000e+00  0.00000e+00  0.00000e+00  0.00000e+00  0.00000e+00
  0.00000e+00  0.00000e+00  0.00000e+00  0.00000e+00  4.91844e-18  2.96444e-17
  9.68366e-17  5.69768e-16  3.09991e-15  1.54858e-14  7.13336e-14  3.04863e-13
  1.19611e-12  4.24270e-12  1.32975e-11  3.64061e-11  8.75071e-11  1.90361e-10
  4.01184e-10  9.00554e-10  2.26560e-09  6.12487e-09  1.64756e-08  4.19231e-08
  9.89072e-08  2.15570e-07  4.35071e-07  8.15619e-07  1.42275e-06  2.30988e-06
  3.49023e-06  4.91545e-06  6.48397e-06  8.08606e-06  9.65820e-06  1.11971e-05
  1.27065e-05  1.41054e-05  1.51733e-05  1.56194e-05  1.52841e-05  1.43393e-05
  1.33155e-05  1.29591e-05  1.41255e-05  1.78989e-05  2.59702e-05  4.11833e-05
  6.80688e-05  1.12919e-04  1.82374e-04  2.78934e-04  3.93152e-04  4.99323e-04
  5.68290e-04  5.87843e-04  5.53903e-04  4.65245e-04  3.47813e-04  2.39226e-04
  1.58474e-04  1.05938e-04  7.44737e-05  5.61640e-05  4.48862e-05  3.67985e-05
  2.99601e-05  2.36966e-05  1.79963e-05  1.30624e-05  0.00000e+00  0.00000e+00
  0.00000e+00  0.00000e+00  0.00000e+00  0.00000e+00  0.00000e+00  0.00000e+00
  0.00000e+00  0.00000e+00  0.00000e+00  0.00000e+00  0.00000e+00  0.00000e+00
  0.00000e+00  0.00000e+00  0.00000e+00  0.00000e+00  0.00000e+00  0.00000e+00
  0.00000e+00  0.00000e+00  1.75059e-18  9.94856e-18  4.56900e-17  2.39331e-16
  1.33158e-15  7.24822e-15  3.70601e-14  1.74574e-13  7.56302e-13  3.00640e-12
  1.06592e-11  3.30742e-11  8.86528e-11  2.05234e-10  4.17274e-10  7.78845e-10
  1.45840e-09  3.07462e-09  7.56935e-09  2.00700e-08  5.22946e-08  1.28120e-07
  2.91741e-07  6.17562e-07  1.21699e-06  2.23059e-06  3.78958e-06  5.94387e-06
  8.59168e-06  1.14856e-05  1.43603e-05  1.71079e-05  1.98376e-05  2.27209e-05
  2.56910e-05  2.82046e-05  2.93626e-05  2.85063e-05  2.58802e-05  2.26873e-05
  2.05107e-05  2.08330e-05  2.52046e-05  3.60099e-05  5.75736e-05  9.73885e-05
  1.66921e-04  2.80135e-04  4.45245e-04  6.44322e-04  8.13138e-04  8.82665e-04
  8.77610e-04  8.31780e-04  6.95403e-04  5.03669e-04  3.35509e-04  2.18034e-04
  1.46056e-04  1.06044e-04  8.45592e-05  7.15763e-05  6.12290e-05  5.10515e-05
  4.07093e-05  3.08206e-05  2.21340e-05  0.00000e+00  0.00000e+00  0.00000e+00
  0.00000e+00  0.00000e+00  0.00000e+00  0.00000e+00  0.00000e+00  0.00000e+00
  0.00000e+00  0.00000e+00  0.00000e+00  0.00000e+00  0.00000e+00  0.00000e+00
  0.00000e+00  0.00000e+00  0.00000e+00  0.00000e+00  0.00000e+00  0.00000e+00
  0.00000e+00  3.26016e-18  2.22709e-17  9.23142e-17  4.98341e-16  2.88420e-15
  1.64668e-14  8.23736e-14  3.90865e-13  1.72914e-12  6.91343e-12  2.45051e-11
  7.54362e-11  1.99727e-10  4.55025e-10  9.00758e-10  1.58518e-09  2.61250e-09
  4.48518e-09  9.11128e-09  2.21162e-08  5.75194e-08  1.46605e-07  3.53747e-07
  8.00969e-07  1.69577e-06  3.33766e-06  6.05380e-06  1.00203e-05  1.50302e-05
  2.04437e-05  2.55426e-05  3.01064e-05  3.46558e-05  4.00226e-05  4.64387e-05
  5.26513e-05  5.59778e-05  5.40778e-05  4.72617e-05  3.86238e-05  3.18542e-05
  2.95479e-05  3.35753e-05  4.67423e-05  7.48110e-05  1.28713e-04  2.26654e-04
  3.93570e-04  6.48639e-04  9.59520e-04  1.16449e-03  1.06748e-03  8.97360e-04
  9.07384e-04  7.81756e-04  5.64614e-04  3.84976e-04  2.56788e-04  1.78751e-04
  1.39402e-04  1.21476e-04  1.10702e-04  9.92032e-05  8.46317e-05  6.79121e-05
  5.11596e-05  3.62853e-05  0.00000e+00  0.00000e+00  0.00000e+00  0.00000e+00
  0.00000e+00  0.00000e+00  0.00000e+00  0.00000e+00  0.00000e+00  0.00000e+00
  0.00000e+00  0.00000e+00  0.00000e+00  0.00000e+00  0.00000e+00  0.00000e+00
  0.00000e+00  0.00000e+00  0.00000e+00  0.00000e+00  0.00000e+00  0.00000e+00
  5.71331e-18  4.17024e-17  1.57560e-16  9.58533e-16  6.28995e-15  3.32620e-14
  1.68809e-13  8.12195e-13  3.62339e-12  1.45439e-11  5.14013e-11  1.57080e-10
  4.13076e-10  9.37092e-10  1.85002e-09  3.22180e-09  5.07196e-09  7.63345e-09
  1.22946e-08  2.39894e-08  5.66681e-08  1.45649e-07  3.74385e-07  9.26175e-07
  2.16430e-06  4.70503e-06  9.35663e-06  1.67189e-05  2.64431e-05  3.68307e-05
  4.57683e-05  5.26444e-05  5.92546e-05  6.85949e-05  8.23232e-05  9.78916e-05
  1.07637e-04  1.03809e-04  8.67225e-05  6.51136e-05  4.80660e-05  3.99106e-05
  4.19349e-05  5.63323e-05  8.95137e-05  1.55148e-04  2.77458e-04  4.92032e-04
  8.29890e-04  1.23895e-03  1.39889e-03  8.73805e-04  4.63240e-04  6.94497e-04
  5.02798e-04  4.00774e-04  3.40575e-04  2.52386e-04  1.91991e-04  1.69970e-04
  1.67372e-04  1.65389e-04  1.54889e-04  1.34919e-04  1.08891e-04  8.16103e-05
  5.71397e-05  0.00000e+00  0.00000e+00  0.00000e+00  0.00000e+00  0.00000e+00
  0.00000e+00  0.00000e+00  0.00000e+00  0.00000e+00  0.00000e+00  0.00000e+00
  0.00000e+00  0.00000e+00  0.00000e+00  0.00000e+00  0.00000e+00  0.00000e+00
  0.00000e+00  0.00000e+00  0.00000e+00  0.00000e+00  0.00000e+00  9.39379e-18
  3.99429e-17  2.83885e-16  1.86197e-15  1.16136e-14  6.01138e-14  3.19724e-13
  1.55096e-12  6.96812e-12  2.80202e-11  9.84745e-11  2.99221e-10  7.83947e-10
  1.78153e-09  3.54921e-09  6.27619e-09  1.00048e-08  1.47467e-08  2.11335e-08
  3.22133e-08  5.82943e-08  1.30581e-07  3.38121e-07  9.17470e-07  2.43563e-06
  6.06288e-06  1.37041e-05  2.72990e-05  4.66508e-05  6.73401e-05  8.28948e-05
  9.12131e-05  9.77050e-05  1.11493e-04  1.39017e-04  1.76342e-04  2.03373e-04
  1.96307e-04  1.55416e-04  1.05647e-04  6.86966e-05  5.03338e-05  4.84738e-05
  6.25370e-05  9.79903e-05  1.69088e-04  3.01810e-04  5.33708e-04  8.92065e-04
  1.28975e-03  1.30861e-03  7.07229e-04  1.16575e-03  1.42797e-03  4.04191e-04
  2.79136e-04  2.80891e-04  2.15839e-04  1.85210e-04  1.98061e-04  2.23019e-04
  2.35629e-04  2.28436e-04  2.03210e-04  1.65599e-04  1.23848e-04  8.57126e-05
  0.00000e+00  0.00000e+00  0.00000e+00  0.00000e+00  0.00000e+00  0.00000e+00
  0.00000e+00  0.00000e+00  0.00000e+00  0.00000e+00  0.00000e+00  0.00000e+00
  0.00000e+00  0.00000e+00  0.00000e+00  0.00000e+00  0.00000e+00  0.00000e+00
  0.00000e+00  0.00000e+00  0.00000e+00  2.35019e-18  1.44768e-17  6.20139e-17
  4.61502e-16  3.27583e-15  1.91765e-14  1.04155e-13  5.53297e-13  2.73529e-12
  1.23282e-11  4.94753e-11  1.73121e-10  5.23611e-10  1.36925e-09  3.12609e-09
  6.31512e-09  1.14558e-08  1.89702e-08  2.92374e-08  4.28977e-08  6.14985e-08
  8.96177e-08  1.44173e-07  2.90509e-07  7.59783e-07  2.26939e-06  6.71593e-06
  1.81001e-05  4.20785e-05  8.06410e-05  1.23345e-04  1.50557e-04  1.54809e-04
  1.51248e-04  1.63869e-04  2.10594e-04  2.88618e-04  3.53210e-04  3.41854e-04
  2.55249e-04  1.56121e-04  8.90013e-05  5.74809e-05  5.10079e-05  6.35881e-05
  9.80691e-05  1.66607e-04  2.91053e-04  4.98438e-04  7.90089e-04  1.03039e-03
  8.27399e-04  4.99553e-04  1.59178e-03  1.46667e-03  8.18237e-04  5.56548e-04
  3.03482e-04  1.76629e-04  1.75402e-04  2.33865e-04  2.87811e-04  3.11273e-04
  3.08866e-04  2.83418e-04  2.35857e-04  1.77078e-04  1.21432e-04  0.00000e+00
  0.00000e+00  0.00000e+00  0.00000e+00  0.00000e+00  0.00000e+00  0.00000e+00
  0.00000e+00  0.00000e+00  0.00000e+00  0.00000e+00  0.00000e+00  0.00000e+00
  0.00000e+00  0.00000e+00  0.00000e+00  0.00000e+00  0.00000e+00  0.00000e+00
  0.00000e+00  0.00000e+00  3.35225e-18  2.71729e-17  9.08243e-17  8.36083e-16
  5.35334e-15  2.94795e-14  1.67203e-13  8.94453e-13  4.45379e-12  2.01014e-11
  8.05384e-11  2.80796e-10  8.46200e-10  2.21224e-09  5.07919e-09  1.04113e-08
  1.94020e-08  3.35610e-08  5.50651e-08  8.72703e-08  1.34677e-07  2.01517e-07
  2.90611e-07  4.17047e-07  6.98572e-07  1.72760e-06  5.75357e-06  1.93929e-05
  5.61472e-05  1.27830e-04  2.15443e-04  2.64164e-04  2.49092e-04  2.10009e-04
  2.01093e-04  2.56566e-04  3.78353e-04  4.91030e-04  4.80405e-04  3.48948e-04
  1.98314e-04  1.00852e-04  5.80278e-05  4.83141e-05  5.93001e-05  9.05276e-05
  1.50336e-04  2.52934e-04  4.10185e-04  6.01594e-04  7.02314e-04  5.02547e-04
  3.71757e-04  6.98465e-04  3.69222e-04  7.38193e-04  6.55351e-04  2.90519e-04
  1.44941e-04  1.88209e-04  2.89185e-04  3.50589e-04  3.66501e-04  3.73890e-04
  3.63221e-04  3.13099e-04  2.36950e-04  1.61195e-04  0.00000e+00  0.00000e+00
  0.00000e+00  0.00000e+00  0.00000e+00  0.00000e+00  0.00000e+00  0.00000e+00
  0.00000e+00  0.00000e+00  0.00000e+00  0.00000e+00  0.00000e+00  0.00000e+00
  0.00000e+00  0.00000e+00  0.00000e+00  0.00000e+00  0.00000e+00  0.00000e+00
  0.00000e+00  4.48947e-18  3.89368e-17  1.51422e-16  1.23206e-15  8.23645e-15
  4.38872e-14  2.49983e-13  1.34728e-12  6.72970e-12  3.04428e-11  1.21646e-10
  4.22943e-10  1.27140e-09  3.32573e-09  7.67757e-09  1.59386e-08  3.04202e-08
  5.47137e-08  9.50823e-08  1.62627e-07  2.75210e-07  4.56519e-07  7.27645e-07
  1.08838e-06  1.51027e-06  2.09368e-06  4.09110e-06  1.40697e-05  5.37553e-05
  1.59149e-04  3.16393e-04  4.04607e-04  3.50981e-04  2.42482e-04  1.81837e-04
  2.10681e-04  3.28895e-04  4.52939e-04  4.89201e-04  4.09679e-04  2.36408e-04
  1.08006e-04  5.40320e-05  4.19722e-05  5.16598e-05  7.89400e-05  1.27951e-04
  2.05458e-04  3.12589e-04  4.26994e-04  4.83323e-04  4.41362e-04  5.02520e-04
  6.59125e-04  5.59572e-04  6.16069e-04  4.62762e-04  2.06248e-04  1.36113e-04
  2.31757e-04  3.47040e-04  3.83448e-04  3.86563e-04  4.21481e-04  4.39542e-04
  3.89853e-04  2.95396e-04  1.98971e-04  0.00000e+00  0.00000e+00  0.00000e+00
  0.00000e+00  0.00000e+00  0.00000e+00  0.00000e+00  0.00000e+00  0.00000e+00
  0.00000e+00  0.00000e+00  0.00000e+00  0.00000e+00  0.00000e+00  0.00000e+00
  0.00000e+00  0.00000e+00  0.00000e+00  0.00000e+00  0.00000e+00  0.00000e+00
  5.62571e-18  3.13566e-17  2.33079e-16  1.79567e-15  1.17010e-14  6.16975e-14
  3.51667e-13  1.90466e-12  9.50942e-12  4.30199e-11  1.71762e-10  5.96094e-10
  1.79013e-09  4.68684e-09  1.08629e-08  2.27605e-08  4.42079e-08  8.18963e-08
  1.48720e-07  2.69728e-07  4.90942e-07  8.89876e-07  1.58301e-06  2.71802e-06
  4.42033e-06  6.62762e-06  8.87407e-06  1.17534e-05  2.85533e-05  1.09872e-04
  2.88896e-04  4.26354e-04  3.65458e-04  2.04680e-04  9.91327e-05  9.75618e-05
  2.18236e-04  4.37694e-04  6.44999e-04  6.22303e-04  3.40272e-04  1.31819e-04
  5.31018e-05  3.58481e-05  4.40161e-05  6.80168e-05  1.07971e-04  1.65212e-04
  2.35542e-04  3.01931e-04  3.36901e-04  3.42484e-04  3.90591e-04  4.75209e-04
  4.79616e-04  4.10855e-04  2.62687e-04  1.37780e-04  1.54693e-04  2.78406e-04
  3.76560e-04  3.98032e-04  4.28177e-04  4.96304e-04  5.20480e-04  4.55615e-04
  3.40393e-04  2.26581e-04  0.00000e+00  0.00000e+00  0.00000e+00  0.00000e+00
  0.00000e+00  0.00000e+00  0.00000e+00  0.00000e+00  0.00000e+00  0.00000e+00
  0.00000e+00  0.00000e+00  0.00000e+00  0.00000e+00  0.00000e+00  0.00000e+00
  0.00000e+00  0.00000e+00  0.00000e+00  0.00000e+00  0.00000e+00  6.61244e-18
  3.64541e-17  3.84046e-16  2.46376e-15  1.43021e-14  8.21024e-14  4.70656e-13
  2.54084e-12  1.26887e-11  5.73921e-11  2.28935e-10  7.94245e-10  2.38455e-09
  6.24452e-09  1.44914e-08  3.04841e-08  5.97564e-08  1.12653e-07  2.10294e-07
  3.96152e-07  7.56793e-07  1.45752e-06  2.80257e-06  5.33797e-06  1.00147e-05
  1.83189e-05  3.16748e-05  4.78820e-05  5.50962e-05  5.22153e-05  9.25734e-05
  1.92721e-04  2.11827e-04  1.04224e-04  2.40185e-05  5.98874e-05  2.98110e-04
  7.59525e-04  1.06812e-03  9.03973e-04  4.49839e-04  1.58616e-04  5.49789e-05
  3.20932e-05  3.92302e-05  6.17486e-05  9.66868e-05  1.42142e-04  1.91572e-04
  2.31152e-04  2.45427e-04  2.35789e-04  2.29218e-04  2.38533e-04  2.35315e-04
  1.92223e-04  1.22405e-04  9.50135e-05  1.65836e-04  2.97332e-04  3.96299e-04
  4.53270e-04  5.25565e-04  5.88780e-04  5.79715e-04  4.88017e-04  3.58155e-04
  2.36719e-04  0.00000e+00  0.00000e+00  0.00000e+00  0.00000e+00  0.00000e+00
  0.00000e+00  0.00000e+00  0.00000e+00  0.00000e+00  0.00000e+00  0.00000e+00
  0.00000e+00  0.00000e+00  0.00000e+00  0.00000e+00  0.00000e+00  0.00000e+00
  0.00000e+00  0.00000e+00  0.00000e+00  0.00000e+00  7.27772e-18  6.87717e-17
  5.21348e-16  3.04964e-15  1.84312e-14  1.06252e-13  6.04607e-13  3.25326e-12
  1.62149e-11  7.31850e-11  2.91861e-10  1.01227e-09  3.03813e-09  7.94370e-09
  1.83882e-08  3.85742e-08  7.55611e-08  1.43001e-07  2.69682e-07  5.16941e-07
  1.01270e-06  2.01773e-06  4.05791e-06  8.20255e-06  1.66682e-05  3.40169e-05
  6.86547e-05  1.29920e-04  2.02634e-04  2.07467e-04  1.24361e-04  6.98485e-05
  6.95421e-05  3.64408e-05  1.77146e-05  1.00267e-04  3.71031e-04  8.07592e-04
  1.03106e-03  7.91356e-04  3.87295e-04  1.40647e-04  4.95336e-05  2.99235e-05
  3.88735e-05  6.25975e-05  9.74058e-05  1.40306e-04  1.84117e-04  2.16203e-04
  2.23720e-04  2.04782e-04  1.73205e-04  1.44297e-04  1.17146e-04  8.19663e-05
  4.98237e-05  6.09941e-05  1.43301e-04  2.69491e-04  3.84055e-04  4.76375e-04
  5.58190e-04  5.99540e-04  5.67334e-04  4.68685e-04  3.42987e-04  2.27767e-04
  0.00000e+00  0.00000e+00  0.00000e+00  0.00000e+00  0.00000e+00  0.00000e+00
  0.00000e+00  0.00000e+00  0.00000e+00  0.00000e+00  0.00000e+00  0.00000e+00
  0.00000e+00  0.00000e+00  0.00000e+00  0.00000e+00  0.00000e+00  0.00000e+00
  0.00000e+00  0.00000e+00  0.00000e+00  1.65808e-17  9.01483e-17  7.11972e-16
  3.93839e-15  2.25837e-14  1.35019e-13  7.59234e-13  4.06216e-12  2.01764e-11
  9.07421e-11  3.61249e-10  1.25153e-09  3.74853e-09  9.75772e-09  2.24154e-08
  4.65408e-08  9.01339e-08  1.68803e-07  3.16014e-07  6.04260e-07  1.18787e-06
  2.38922e-06  4.87698e-06  1.00531e-05  2.09191e-05  4.38927e-05  9.15601e-05
  1.81065e-04  3.03041e-04  3.50821e-04  2.39487e-04  1.09078e-04  4.90279e-05
  2.94260e-05  3.21106e-05  8.76089e-05  2.27602e-04  4.22568e-04  5.10120e-04
  3.93279e-04  2.06708e-04  8.51407e-05  3.71841e-05  3.03614e-05  4.42484e-05
  7.16194e-05  1.10690e-04  1.59299e-04  2.10798e-04  2.52902e-04  2.72681e-04
  2.66102e-04  2.40044e-04  2.01543e-04  1.51572e-04  9.40971e-05  4.93112e-05
  4.92297e-05  1.09436e-04  2.09517e-04  3.13804e-04  4.06793e-04  4.82950e-04
  5.19270e-04  4.93172e-04  4.11393e-04  3.05378e-04  2.05980e-04  0.00000e+00
  0.00000e+00  0.00000e+00  0.00000e+00  0.00000e+00  0.00000e+00  0.00000e+00
  0.00000e+00  0.00000e+00  0.00000e+00  0.00000e+00  0.00000e+00  0.00000e+00
  0.00000e+00  0.00000e+00  0.00000e+00  0.00000e+00  0.00000e+00  0.00000e+00
  0.00000e+00  0.00000e+00  2.09261e-17  1.22775e-16  9.67151e-16  5.10645e-15
  2.88885e-14  1.71203e-13  9.53916e-13  5.05897e-12  2.49194e-11  1.11393e-10
  4.41480e-10  1.52307e-09  4.53716e-09  1.17071e-08  2.65452e-08  5.41419e-08
  1.02600e-07  1.87580e-07  3.42842e-07  6.41811e-07  1.24032e-06  2.46049e-06
  4.95712e-06  1.00583e-05  2.04634e-05  4.15076e-05  8.23957e-05  1.52557e-04
  2.38816e-04  2.70813e-04  1.92073e-04  8.31430e-05  2.90935e-05  1.73797e-05
  1.79029e-05  2.73800e-05  5.07696e-05  9.20728e-05  1.25591e-04  1.16873e-04
  7.93332e-05  4.71665e-05  3.41315e-05  3.84648e-05  5.67329e-05  8.82755e-05
  1.34201e-04  1.94235e-04  2.62659e-04  3.26257e-04  3.69991e-04  3.89284e-04
  3.87784e-04  3.57792e-04  2.89086e-04  1.95439e-04  1.14356e-04  8.38491e-05
  1.14246e-04  1.82994e-04  2.60562e-04  3.34301e-04  3.97513e-04  4.30666e-04
  4.14134e-04  3.51022e-04  2.65160e-04  1.81910e-04  0.00000e+00  0.00000e+00
  0.00000e+00  0.00000e+00  0.00000e+00  0.00000e+00  0.00000e+00  0.00000e+00
  0.00000e+00  0.00000e+00  0.00000e+00  0.00000e+00  0.00000e+00  0.00000e+00
  0.00000e+00  0.00000e+00  0.00000e+00  0.00000e+00  0.00000e+00  0.00000e+00
  0.00000e+00  2.65176e-17  1.89918e-16  1.32780e-15  6.72516e-15  3.76536e-14
  2.20136e-13  1.21761e-12  6.38507e-12  3.11235e-11  1.37697e-10  5.40633e-10
  1.84819e-09  5.44758e-09  1.38687e-08  3.08789e-08  6.14993e-08  1.13126e-07
  1.99745e-07  3.51630e-07  6.34124e-07  1.18207e-06  2.26127e-06  4.37609e-06
  8.45787e-06  1.61731e-05  3.02639e-05  5.41372e-05  8.81318e-05  1.19519e-04
  1.18251e-04  7.21773e-05  2.39383e-05  1.70038e-05  4.57562e-05  9.26673e-05
  1.45610e-04  1.75012e-04  1.67991e-04  1.44362e-04  1.16681e-04  8.80592e-05
  6.52660e-05  5.45240e-05  5.78488e-05  7.56195e-05  1.09410e-04  1.62144e-04
  2.35218e-04  3.23035e-04  4.08685e-04  4.71558e-04  5.09963e-04  5.34427e-04
  5.21990e-04  4.45305e-04  3.24057e-04  2.13402e-04  1.65756e-04  1.89767e-04
  2.50250e-04  3.07892e-04  3.50709e-04  3.82500e-04  3.95426e-04  3.73481e-04
  3.15555e-04  2.39067e-04  1.64845e-04  0.00000e+00  0.00000e+00  0.00000e+00
  0.00000e+00  0.00000e+00  0.00000e+00  0.00000e+00  0.00000e+00  0.00000e+00
  0.00000e+00  0.00000e+00  0.00000e+00  0.00000e+00  0.00000e+00  0.00000e+00
  0.00000e+00  0.00000e+00  0.00000e+00  0.00000e+00  0.00000e+00  0.00000e+00
  5.59014e-17  2.71980e-16  1.39081e-15  8.92869e-15  5.13615e-14  2.91276e-13
  1.59366e-12  8.26269e-12  3.97288e-11  1.73173e-10  6.69697e-10  2.25496e-09
  6.54038e-09  1.63521e-08  3.56283e-08  6.90796e-08  1.22916e-07  2.08609e-07
  3.51321e-07  6.04268e-07  1.07085e-06  1.93597e-06  3.50514e-06  6.24462e-06
  1.07931e-05  1.78203e-05  2.73660e-05  3.71132e-05  4.06236e-05  3.14562e-05
  1.76753e-05  2.79320e-05  8.91812e-05  2.10883e-04  3.98905e-04  6.21357e-04
  7.45083e-04  6.77084e-04  4.98508e-04  3.25700e-04  2.03426e-04  1.30000e-04
  9.34333e-05  8.37895e-05  9.57183e-05  1.28752e-04  1.85801e-04  2.68737e-04
  3.70296e-04  4.66301e-04  5.26527e-04  5.57435e-04  5.93425e-04  6.01037e-04
  5.33408e-04  4.08551e-04  2.93622e-04  2.63147e-04  3.28605e-04  4.30819e-04
  4.95528e-04  4.94779e-04  4.63075e-04  4.31704e-04  3.87426e-04  3.18083e-04
  2.35998e-04  1.60085e-04  0.00000e+00  0.00000e+00  0.00000e+00  0.00000e+00
  0.00000e+00  0.00000e+00  0.00000e+00  0.00000e+00  0.00000e+00  0.00000e+00
  0.00000e+00  0.00000e+00  0.00000e+00  0.00000e+00  0.00000e+00  0.00000e+00
  0.00000e+00  0.00000e+00  0.00000e+00  0.00000e+00  3.81805e-18  7.50380e-17
  3.79659e-16  1.73118e-15  1.24797e-14  7.01702e-14  3.93090e-13  2.13260e-12
  1.09294e-11  5.17718e-11  2.21614e-10  8.40154e-10  2.77069e-09  7.87073e-09
  1.92677e-08  4.10410e-08  7.75333e-08  1.33816e-07  2.19219e-07  3.54700e-07
  5.82912e-07  9.78684e-07  1.65437e-06  2.74861e-06  4.38257e-06  6.56875e-06
  9.06140e-06  1.11586e-05  1.16808e-05  1.00437e-05  9.88139e-06  2.40467e-05
  7.43384e-05  1.83270e-04  3.70730e-04  6.55072e-04  9.90410e-04  1.18246e-03
  1.08342e-03  8.01234e-04  5.17735e-04  3.13948e-04  1.91052e-04  1.27412e-04
  1.03657e-04  1.08527e-04  1.38792e-04  1.96488e-04  2.82813e-04  3.87551e-04
  4.78430e-04  5.15271e-04  5.13800e-04  5.42488e-04  5.70382e-04  5.24392e-04
  4.11248e-04  3.11834e-04  3.28683e-04  4.80783e-04  6.83108e-04  8.10802e-04
  7.58643e-04  6.14080e-04  5.25030e-04  4.56820e-04  3.63040e-04  2.58939e-04
  1.69126e-04  0.00000e+00  0.00000e+00  0.00000e+00  0.00000e+00  0.00000e+00
  0.00000e+00  0.00000e+00  0.00000e+00  0.00000e+00  0.00000e+00  0.00000e+00
  0.00000e+00  0.00000e+00  0.00000e+00  0.00000e+00  0.00000e+00  0.00000e+00
  0.00000e+00  0.00000e+00  0.00000e+00  5.71066e-18  8.44014e-17  5.36116e-16
  2.45730e-15  1.69909e-14  9.41951e-14  5.33586e-13  2.87443e-12  1.46028e-11
  6.81379e-11  2.86162e-10  1.06035e-09  3.41319e-09  9.47066e-09  2.26761e-08
  4.72835e-08  8.74527e-08  1.47698e-07  2.36662e-07  3.74028e-07  5.97569e-07
  9.65214e-07  1.54307e-06  2.36594e-06  3.36695e-06  4.30899e-06  4.81122e-06
  4.60563e-06  4.14074e-06  5.57704e-06  1.40219e-05  3.81839e-05  8.88402e-05
  1.75151e-04  3.04408e-04  4.85405e-04  7.03904e-04  8.69567e-04  8.70004e-04
  7.11760e-04  5.00715e-04  3.21449e-04  2.00969e-04  1.33785e-04  1.06087e-04
  1.07515e-04  1.34823e-04  1.89957e-04  2.73385e-04  3.72989e-04  4.53931e-04
  4.74115e-04  4.48962e-04  4.56497e-04  4.85802e-04  4.53832e-04  3.51434e-04
  2.72337e-04  3.44999e-04  5.88658e-04  8.65478e-04  1.10873e-03  1.04397e-03
  7.34453e-04  6.42099e-04  5.84805e-04  4.53402e-04  3.06870e-04  1.90118e-04
  0.00000e+00  0.00000e+00  0.00000e+00  0.00000e+00  0.00000e+00  0.00000e+00
  0.00000e+00  0.00000e+00  0.00000e+00  0.00000e+00  0.00000e+00  0.00000e+00
  0.00000e+00  0.00000e+00  0.00000e+00  0.00000e+00  0.00000e+00  0.00000e+00
  0.00000e+00  0.00000e+00  8.03624e-18  1.20956e-16  5.30096e-16  3.33852e-15
  2.26073e-14  1.25788e-13  7.12246e-13  3.84255e-12  1.93626e-11  8.92065e-11
  3.67710e-10  1.33131e-09  4.18000e-09  1.13245e-08  2.65398e-08  5.43400e-08
  9.90716e-08  1.65716e-07  2.64460e-07  4.18017e-07  6.67556e-07  1.07049e-06
  1.67801e-06  2.47884e-06  3.32162e-06  3.89630e-06  3.94021e-06  3.77881e-06
  4.88650e-06  9.63419e-06  2.00084e-05  3.68073e-05  6.01969e-05  9.02982e-05
  1.27944e-04  1.75355e-04  2.36653e-04  3.15817e-04  3.84125e-04  3.87779e-04
  3.22805e-04  2.32873e-04  1.57258e-04  1.10652e-04  9.10665e-05  9.36837e-05
  1.18456e-04  1.69072e-04  2.46229e-04  3.38260e-04  4.15146e-04  4.43175e-04
  4.29371e-04  4.24040e-04  4.26961e-04  3.81625e-04  2.83013e-04  2.29186e-04
  3.84325e-04  8.08358e-04  1.09065e-03  1.23862e-03  1.25008e-03  7.99738e-04
  8.39090e-04  8.00682e-04  5.87664e-04  3.71482e-04  2.16932e-04  0.00000e+00
  0.00000e+00  0.00000e+00  0.00000e+00  0.00000e+00  0.00000e+00  0.00000e+00
  0.00000e+00  0.00000e+00  0.00000e+00  0.00000e+00  0.00000e+00  0.00000e+00
  0.00000e+00  0.00000e+00  0.00000e+00  0.00000e+00  0.00000e+00  0.00000e+00
  0.00000e+00  1.06288e-17  1.62527e-16  7.19216e-16  4.39503e-15  2.93080e-14
  1.62378e-13  9.30120e-13  5.01145e-12  2.50982e-11  1.14344e-10  4.63532e-10
  1.64347e-09  5.04235e-09  1.33546e-08  3.06864e-08  6.19070e-08  1.11987e-07
  1.87639e-07  3.03212e-07  4.89579e-07  8.01731e-07  1.31695e-06  2.10718e-06
  3.16778e-06  4.31781e-06  5.18252e-06  5.49588e-06  5.87323e-06  8.36867e-06
  1.49363e-05  2.37336e-05  2.89285e-05  2.75969e-05  2.56262e-05  3.30949e-05
  4.88457e-05  5.85531e-05  7.01865e-05  1.05650e-04  1.43774e-04  1.49558e-04
  1.25196e-04  9.61690e-05  7.84447e-05  7.24378e-05  7.70675e-05  9.78850e-05
  1.42704e-04  2.13334e-04  2.98808e-04  3.74489e-04  4.15341e-04  4.20494e-04
  4.11118e-04  3.87335e-04  3.25668e-04  2.38390e-04  2.21161e-04  4.83243e-04
  1.29188e-03  2.02936e-03  1.77181e-03  1.80826e-03  1.36439e-03  1.32237e-03
  1.09900e-03  7.28974e-04  4.29270e-04  2.38266e-04  0.00000e+00  0.00000e+00
  0.00000e+00  0.00000e+00  0.00000e+00  0.00000e+00  0.00000e+00  0.00000e+00
  0.00000e+00  0.00000e+00  0.00000e+00  0.00000e+00  0.00000e+00  0.00000e+00
  0.00000e+00  0.00000e+00  0.00000e+00  0.00000e+00  0.00000e+00  0.00000e+00
  1.32221e-17  2.04731e-16  8.58398e-16  5.56979e-15  3.64153e-14  2.03835e-13
  1.16866e-12  6.29600e-12  3.13965e-11  1.41772e-10  5.67099e-10  1.97581e-09
  5.94155e-09  1.54204e-08  3.48034e-08  6.93469e-08  1.25013e-07  2.11356e-07
  3.49338e-07  5.83189e-07  9.93106e-07  1.70017e-06  2.84231e-06  4.49232e-06
  6.51419e-06  8.45147e-06  9.73410e-06  1.05807e-05  1.31018e-05  1.96752e-05
  2.69634e-05  2.53831e-05  1.31310e-05  6.28475e-06  2.38255e-05  5.80455e-05
  7.37536e-05  6.02278e-05  4.89678e-05  5.45891e-05  5.89326e-05  5.50189e-05
  5.64646e-05  6.62660e-05  7.20861e-05  7.29137e-05  8.43442e-05  1.21845e-04
  1.88313e-04  2.70354e-04  3.42274e-04  3.80907e-04  3.83275e-04  3.63303e-04
  3.27275e-04  2.70762e-04  2.12134e-04  2.25967e-04  4.65452e-04  1.11598e-03
  1.76489e-03  1.81228e-03  2.09930e-03  1.94573e-03  1.71430e-03  1.26364e-03
  7.85454e-04  4.45639e-04  2.41479e-04  0.00000e+00  0.00000e+00  0.00000e+00
  0.00000e+00  0.00000e+00  0.00000e+00  0.00000e+00  0.00000e+00  0.00000e+00
  0.00000e+00  0.00000e+00  0.00000e+00  0.00000e+00  0.00000e+00  0.00000e+00
  0.00000e+00  0.00000e+00  0.00000e+00  0.00000e+00  0.00000e+00  3.11664e-17
  2.41996e-16  9.86280e-16  6.70746e-15  4.11535e-14  2.44850e-13  1.40321e-12
  7.56735e-12  3.76261e-11  1.68833e-10  6.68686e-10  2.29801e-09  6.79846e-09
  1.73337e-08  3.84823e-08  7.57731e-08  1.36258e-07  2.32880e-07  3.94607e-07
  6.82402e-07  1.21037e-06  2.16481e-06  3.79784e-06  6.35455e-06  9.89263e-06
  1.40071e-05  1.76709e-05  1.98137e-05  2.11824e-05  2.48842e-05  3.00308e-05
  2.71631e-05  1.45780e-05  1.42122e-05  5.15025e-05  1.13943e-04  1.48112e-04
  1.26674e-04  8.39728e-05  5.43938e-05  3.65890e-05  3.22049e-05  5.72272e-05
  9.56685e-05  1.07685e-04  9.26787e-05  8.59070e-05  1.15312e-04  1.83943e-04
  2.70714e-04  3.39259e-04  3.60845e-04  3.38657e-04  2.99141e-04  2.59019e-04
  2.18846e-04  1.90895e-04  2.21975e-04  3.75567e-04  6.57367e-04  9.87598e-04
  1.37077e-03  1.34930e-03  1.38731e-03  1.42077e-03  1.09865e-03  7.00199e-04
  4.04198e-04  2.21672e-04  0.00000e+00  0.00000e+00  0.00000e+00  0.00000e+00
  0.00000e+00  0.00000e+00  0.00000e+00  0.00000e+00  0.00000e+00  0.00000e+00
  0.00000e+00  0.00000e+00  0.00000e+00  0.00000e+00  0.00000e+00  0.00000e+00
  0.00000e+00  0.00000e+00  0.00000e+00  0.00000e+00  3.40995e-17  2.02804e-16
  1.19603e-15  7.57863e-15  4.72488e-14  2.83520e-13  1.61117e-12  8.69885e-12
  4.31531e-11  1.92769e-10  7.58244e-10  2.57956e-09  7.53195e-09  1.89074e-08
  4.13002e-08  8.02493e-08  1.43569e-07  2.47196e-07  4.27457e-07  7.61273e-07
  1.39686e-06  2.59162e-06  4.73624e-06  8.31836e-06  1.37490e-05  2.09516e-05
  2.87032e-05  3.43171e-05  3.55022e-05  3.44692e-05  3.53353e-05  3.42021e-05
  2.87078e-05  4.09250e-05  1.07026e-04  2.17977e-04  2.81706e-04  2.37370e-04
  1.49783e-04  8.64185e-05  4.87373e-05  4.26155e-05  9.26971e-05  1.61178e-04
  1.72338e-04  1.30862e-04  1.01144e-04  1.27155e-04  2.11967e-04  3.22175e-04
  3.97811e-04  3.95343e-04  3.39675e-04  2.80620e-04  2.29944e-04  1.90293e-04
  1.71693e-04  2.03231e-04  3.20446e-04  5.27716e-04  8.03571e-04  9.69269e-04
  8.05912e-04  8.18932e-04  9.10485e-04  7.73597e-04  5.32933e-04  3.25969e-04
  1.86378e-04  0.00000e+00  0.00000e+00  0.00000e+00  0.00000e+00  0.00000e+00
  0.00000e+00  0.00000e+00  0.00000e+00  0.00000e+00  0.00000e+00  0.00000e+00
  0.00000e+00  0.00000e+00  0.00000e+00  0.00000e+00  0.00000e+00  0.00000e+00
  0.00000e+00  0.00000e+00  0.00000e+00  5.56691e-17  2.23753e-16  1.37096e-15
  8.50407e-15  5.10321e-14  3.11099e-13  1.77754e-12  9.59428e-12  4.74979e-11
  2.11624e-10  8.28506e-10  2.79822e-09  8.08242e-09  1.99999e-08  4.29494e-08
  8.20885e-08  1.45258e-07  2.49931e-07  4.36817e-07  7.92642e-07  1.48782e-06
  2.83036e-06  5.32002e-06  9.65572e-06  1.65982e-05  2.65025e-05  3.82934e-05
  4.82376e-05  5.11384e-05  4.69155e-05  4.40262e-05  4.78569e-05  5.74342e-05
  8.94980e-05  2.02588e-04  4.29474e-04  5.75378e-04  4.48599e-04  2.45016e-04
  1.30008e-04  7.56480e-05  6.76456e-05  1.32251e-04  2.16436e-04  2.21745e-04
  1.60051e-04  1.18810e-04  1.56844e-04  2.82706e-04  4.52875e-04  5.65216e-04
  5.45184e-04  4.97746e-04  4.60677e-04  3.30979e-04  2.16214e-04  1.66188e-04
  1.69869e-04  2.40955e-04  3.71647e-04  5.08304e-04  5.50032e-04  4.98860e-04
  5.21284e-04  5.65697e-04  5.07252e-04  3.77375e-04  2.47263e-04  1.49267e-04
  0.00000e+00  0.00000e+00  0.00000e+00  0.00000e+00  0.00000e+00  0.00000e+00
  0.00000e+00  0.00000e+00  0.00000e+00  0.00000e+00  0.00000e+00  0.00000e+00
  0.00000e+00  0.00000e+00  0.00000e+00  0.00000e+00  0.00000e+00  0.00000e+00
  0.00000e+00  0.00000e+00  6.27313e-17  2.65303e-16  1.53111e-15  8.68227e-15
  5.44783e-14  3.32461e-13  1.90309e-12  1.02439e-11  5.06780e-11  2.25245e-10
  8.78358e-10  2.94807e-09  8.43214e-09  2.05690e-08  4.33551e-08  8.11258e-08
  1.40795e-07  2.39286e-07  4.17146e-07  7.61026e-07  1.44242e-06  2.77702e-06
  5.29121e-06  9.74689e-06  1.70171e-05  2.76020e-05  4.05026e-05  5.17653e-05
  5.53469e-05  5.02970e-05  4.77795e-05  6.24740e-05  9.86111e-05  1.57206e-04
  3.09586e-04  7.66022e-04  1.18340e-03  8.55136e-04  3.88407e-04  1.90430e-04
  1.14217e-04  9.16247e-05  1.39752e-04  2.08860e-04  2.09704e-04  1.54152e-04
  1.28120e-04  1.99555e-04  3.95375e-04  6.80227e-04  8.93999e-04  9.00593e-04
  1.11827e-03  1.27798e-03  6.99702e-04  3.14864e-04  1.94047e-04  1.45466e-04
  1.57550e-04  2.15711e-04  2.78264e-04  3.13345e-04  3.34921e-04  3.71202e-04
  3.91342e-04  3.55687e-04  2.77121e-04  1.91259e-04  1.20899e-04  0.00000e+00
  0.00000e+00  0.00000e+00  0.00000e+00  0.00000e+00  0.00000e+00  0.00000e+00
  0.00000e+00  0.00000e+00  0.00000e+00  0.00000e+00  0.00000e+00  0.00000e+00
  0.00000e+00  0.00000e+00  0.00000e+00  0.00000e+00  0.00000e+00  0.00000e+00
  0.00000e+00  4.57599e-17  2.93656e-16  1.49071e-15  9.25190e-15  5.65497e-14
  3.50040e-13  2.00929e-12  1.07674e-11  5.31129e-11  2.35224e-10  9.12674e-10
  3.04203e-09  8.60958e-09  2.06885e-08  4.27067e-08  7.78211e-08  1.31153e-07
  2.17110e-07  3.71737e-07  6.72006e-07  1.26924e-06  2.44121e-06  4.64747e-06
  8.53425e-06  1.47841e-05  2.36413e-05  3.39652e-05  4.22575e-05  4.38613e-05
  3.91959e-05  4.08299e-05  7.02109e-05  1.42982e-04  2.41495e-04  3.53203e-04
  9.53374e-04  1.87158e-03  1.31480e-03  5.46083e-04  2.77561e-04  1.66632e-04
  1.07931e-04  1.11475e-04  1.44235e-04  1.45401e-04  1.18805e-04  1.28083e-04
  2.41711e-04  5.11967e-04  9.36822e-04  1.31430e-03  1.40514e-03  2.38909e-03
  2.90962e-03  1.17434e-03  4.81975e-04  2.77728e-04  1.48566e-04  1.14501e-04
  1.47165e-04  2.01716e-04  2.55316e-04  3.03548e-04  3.38027e-04  3.39689e-04
  3.00046e-04  2.33626e-04  1.63562e-04  1.05369e-04  0.00000e+00  0.00000e+00
  0.00000e+00  0.00000e+00  0.00000e+00  0.00000e+00  0.00000e+00  0.00000e+00
  0.00000e+00  0.00000e+00  0.00000e+00  0.00000e+00  0.00000e+00  0.00000e+00
  0.00000e+00  0.00000e+00  0.00000e+00  0.00000e+00  0.00000e+00  0.00000e+00
  5.35832e-17  3.29347e-16  1.57043e-15  9.93534e-15  6.01002e-14  3.68899e-13
  2.11802e-12  1.13280e-11  5.55794e-11  2.44508e-10  9.41022e-10  3.10543e-09
  8.68122e-09  2.05175e-08  4.13942e-08  7.31181e-08  1.18547e-07  1.88432e-07
  3.11898e-07  5.50799e-07  1.02412e-06  1.94523e-06  3.65237e-06  6.57616e-06
  1.10596e-05  1.69545e-05  2.30557e-05  2.68891e-05  2.62182e-05  2.33621e-05
  3.00471e-05  6.83058e-05  1.66002e-04  3.33169e-04  5.50156e-04  1.16475e-03
  1.77538e-03  1.07902e-03  5.27426e-04  3.44537e-04  2.12234e-04  1.14967e-04
  7.43231e-05  7.37707e-05  7.71307e-05  8.03668e-05  1.22043e-04  2.60263e-04
  5.53967e-04  1.01212e-03  1.40006e-03  1.44937e-03  3.07743e-03  3.70022e-03
  1.56502e-03  8.31325e-04  4.02948e-04  1.63386e-04  1.19642e-04  1.76307e-04
  2.57161e-04  3.29298e-04  3.82500e-04  4.02447e-04  3.77156e-04  3.13861e-04
  2.34584e-04  1.60272e-04  1.01913e-04  0.00000e+00  0.00000e+00  0.00000e+00
  0.00000e+00  0.00000e+00  0.00000e+00  0.00000e+00  0.00000e+00  0.00000e+00
  0.00000e+00  0.00000e+00  0.00000e+00  0.00000e+00  0.00000e+00  0.00000e+00
  0.00000e+00  0.00000e+00  0.00000e+00  0.00000e+00  0.00000e+00  6.17037e-17
  3.75804e-16  1.65746e-15  1.04153e-14  6.48404e-14  3.97297e-13  2.26751e-12
  1.20733e-11  5.88876e-11  2.56149e-10  9.73092e-10  3.16602e-09  8.71499e-09
  2.02289e-08  3.98590e-08  6.81137e-08  1.05637e-07  1.59582e-07  2.52226e-07
  4.30522e-07  7.81715e-07  1.45616e-06  2.67445e-06  4.66606e-06  7.48941e-06
  1.07673e-05  1.35482e-05  1.47176e-05  1.42953e-05  1.53095e-05  2.54889e-05
  5.91937e-05  1.43380e-04  3.48803e-04  9.29919e-04  2.00984e-03  1.70791e-03
  5.04270e-04  3.22364e-04  3.13689e-04  2.10739e-04  1.06257e-04  4.62068e-05
  2.90535e-05  3.41854e-05  5.43599e-05  1.10221e-04  2.41340e-04  4.84312e-04
  8.11031e-04  9.89948e-04  1.09456e-03  3.15447e-03  3.79823e-03  1.89904e-03
  9.84863e-04  4.02169e-04  1.57232e-04  1.67214e-04  2.86451e-04  4.07508e-04
  4.90834e-04  5.39301e-04  5.39161e-04  4.77310e-04  3.74466e-04  2.65509e-04
  1.73906e-04  1.07155e-04  0.00000e+00  0.00000e+00  0.00000e+00  0.00000e+00
  0.00000e+00  0.00000e+00  0.00000e+00  0.00000e+00  0.00000e+00  0.00000e+00
  0.00000e+00  0.00000e+00  0.00000e+00  0.00000e+00  0.00000e+00  0.00000e+00
  0.00000e+00  0.00000e+00  0.00000e+00  0.00000e+00  8.56233e-17  4.35532e-16
  1.78173e-15  1.12785e-14  7.13022e-14  4.35239e-13  2.47699e-12  1.31263e-11
  6.33976e-11  2.71709e-10  1.01436e-09  3.23951e-09  8.75390e-09  1.99382e-08
  3.84055e-08  6.36349e-08  9.45855e-08  1.35832e-07  2.04858e-07  3.38328e-07
  6.02361e-07  1.10735e-06  2.00286e-06  3.40758e-06  5.26387e-06  7.24712e-06
  9.03747e-06  1.11186e-05  1.52569e-05  2.31975e-05  3.54681e-05  5.55999e-05
  1.04058e-04  2.73402e-04  8.66884e-04  1.88904e-03  1.66679e-03  5.52367e-04
  2.41916e-04  2.25936e-04  1.63004e-04  8.34926e-05  3.11444e-05  1.33498e-05
  1.86702e-05  4.13442e-05  9.31690e-05  1.96559e-04  3.62739e-04  5.49830e-04
  6.52798e-04  9.46915e-04  2.21515e-03  2.30447e-03  1.14134e-03  5.75220e-04
  2.49296e-04  1.48310e-04  2.50541e-04  4.43955e-04  6.06835e-04  6.94277e-04
  7.35747e-04  7.15462e-04  6.10187e-04  4.57509e-04  3.10053e-04  1.95139e-04
  1.16361e-04  0.00000e+00  0.00000e+00  0.00000e+00  0.00000e+00  0.00000e+00
  0.00000e+00  0.00000e+00  0.00000e+00  0.00000e+00  0.00000e+00  0.00000e+00
  0.00000e+00  0.00000e+00  0.00000e+00  0.00000e+00  0.00000e+00  0.00000e+00
  0.00000e+00  0.00000e+00  8.31115e-18  1.03813e-16  3.22140e-16  1.93682e-15
  1.26433e-14  7.88708e-14  4.79453e-13  2.73691e-12  1.44263e-11  6.88477e-11
  2.90369e-10  1.06216e-09  3.32034e-09  8.79217e-09  1.96430e-08  3.70862e-08
  5.99538e-08  8.63492e-08  1.19736e-07  1.75708e-07  2.87189e-07  5.14391e-07
  9.60440e-07  1.76820e-06  3.06166e-06  4.85629e-06  7.14886e-06  1.06081e-05
  1.78434e-05  3.27146e-05  5.35828e-05  6.86290e-05  7.09494e-05  8.17784e-05
  1.76050e-04  4.97976e-04  9.66453e-04  9.34368e-04  4.54487e-04  2.05261e-04
  1.51258e-04  1.11653e-04  6.82961e-05  4.18097e-05  3.20334e-05  3.07255e-05
  4.07135e-05  7.54651e-05  1.48166e-04  2.57583e-04  3.75473e-04  4.76964e-04
  6.77921e-04  1.03493e-03  9.46086e-04  5.21806e-04  2.76027e-04  1.57169e-04
  1.73694e-04  3.37434e-04  5.79555e-04  7.82139e-04  8.83501e-04  9.23121e-04
  8.81781e-04  7.31894e-04  5.31459e-04  3.48998e-04  2.13540e-04  1.24314e-04
  0.00000e+00  0.00000e+00  0.00000e+00  0.00000e+00  0.00000e+00  0.00000e+00
  0.00000e+00  0.00000e+00  0.00000e+00  0.00000e+00  0.00000e+00  0.00000e+00
  0.00000e+00  0.00000e+00  0.00000e+00  0.00000e+00  0.00000e+00  0.00000e+00
  0.00000e+00  1.03749e-17  8.96705e-17  3.60971e-16  1.96299e-15  1.36738e-14
  8.67654e-14  5.26209e-13  2.99447e-12  1.57466e-11  7.43613e-11  3.08549e-10
  1.10616e-09  3.38279e-09  8.77134e-09  1.92320e-08  3.56978e-08  5.67666e-08
  8.05208e-08  1.10748e-07  1.63821e-07  2.75202e-07  5.14250e-07  1.01008e-06
  1.96660e-06  3.63968e-06  6.32369e-06  1.05915e-05  1.82928e-05  3.44737e-05
  6.63170e-05  1.08453e-04  1.29243e-04  1.08023e-04  7.74215e-05  9.93631e-05
  2.20392e-04  3.78110e-04  3.87052e-04  2.49566e-04  1.46297e-04  1.07893e-04
  8.98878e-05  9.40589e-05  1.15816e-04  1.16076e-04  8.60946e-05  5.85350e-05
  6.33800e-05  1.09647e-04  1.87369e-04  2.72890e-04  3.48787e-04  4.29498e-04
  4.94923e-04  4.39211e-04  2.99652e-04  1.92729e-04  1.52453e-04  2.10040e-04
  3.76675e-04  6.10925e-04  8.26796e-04  9.58724e-04  1.01499e-03  9.63019e-04
  7.87446e-04  5.62815e-04  3.64253e-04  2.20022e-04  1.26660e-04  0.00000e+00
  0.00000e+00  0.00000e+00  0.00000e+00  0.00000e+00  0.00000e+00  0.00000e+00
  0.00000e+00  0.00000e+00  0.00000e+00  0.00000e+00  0.00000e+00  0.00000e+00
  0.00000e+00  0.00000e+00  0.00000e+00  0.00000e+00  0.00000e+00  0.00000e+00
  1.21901e-17  1.06615e-16  4.13564e-16  2.06704e-15  1.40842e-14  9.22329e-14
  5.62271e-13  3.20374e-12  1.67768e-11  7.84899e-11  3.21357e-10  1.13114e-09
  3.38951e-09  8.61262e-09  1.85462e-08  3.39182e-08  5.34219e-08  7.57797e-08
  1.06084e-07  1.63225e-07  2.89518e-07  5.74645e-07  1.20099e-06  2.49759e-06
  4.99770e-06  9.57885e-06  1.79011e-05  3.33167e-05  6.16780e-05  1.08458e-04
  1.64280e-04  1.90007e-04  1.48733e-04  8.13465e-05  5.57085e-05  8.96189e-05
  1.45271e-04  1.63642e-04  1.40314e-04  1.15468e-04  9.88612e-05  1.02623e-04
  1.85229e-04  3.11580e-04  3.24908e-04  2.15048e-04  1.04187e-04  6.10893e-05
  8.52936e-05  1.50144e-04  2.23182e-04  2.78615e-04  3.07525e-04  3.07922e-04
  2.74645e-04  2.20222e-04  1.72664e-04  1.63221e-04  2.22625e-04  3.57270e-04
  5.39366e-04  7.22021e-04  8.67534e-04  9.48654e-04  9.09598e-04  7.46349e-04
  5.35295e-04  3.47660e-04  2.10598e-04  1.21476e-04  0.00000e+00  0.00000e+00
  0.00000e+00  0.00000e+00  0.00000e+00  0.00000e+00  0.00000e+00  0.00000e+00
  0.00000e+00  0.00000e+00  0.00000e+00  0.00000e+00  0.00000e+00  0.00000e+00
  0.00000e+00  0.00000e+00  0.00000e+00  0.00000e+00  0.00000e+00  1.34555e-17
  1.19756e-16  4.01127e-16  2.16628e-15  1.42644e-14  9.50098e-14  5.76266e-13
  3.29699e-12  1.71930e-11  7.98480e-11  3.23783e-10  1.12347e-09  3.30917e-09
  8.25656e-09  1.74758e-08  3.15241e-08  4.93738e-08  7.07611e-08  1.02481e-07
  1.66325e-07  3.12472e-07  6.54280e-07  1.43889e-06  3.15882e-06  6.74457e-06
  1.40103e-05  2.86432e-05  5.72376e-05  1.05449e-04  1.59498e-04  1.86217e-04
  1.93444e-04  1.53107e-04  7.71056e-05  3.46781e-05  4.02813e-05  6.90833e-05
  9.42047e-05  1.11341e-04  1.23992e-04  1.17127e-04  1.19541e-04  2.90281e-04
  6.12163e-04  6.76564e-04  4.23269e-04  1.74227e-04  6.72592e-05  7.64628e-05
  1.46441e-04  2.28048e-04  2.85055e-04  3.02401e-04  2.86347e-04  2.51512e-04
  2.09836e-04  1.74242e-04  1.67130e-04  2.11334e-04  3.09377e-04  4.40609e-04
  5.79709e-04  7.07253e-04  7.86105e-04  7.61827e-04  6.33982e-04  4.62762e-04
  3.05862e-04  1.88156e-04  1.09925e-04  0.00000e+00  0.00000e+00  0.00000e+00
  0.00000e+00  0.00000e+00  0.00000e+00  0.00000e+00  0.00000e+00  0.00000e+00
  0.00000e+00  0.00000e+00  0.00000e+00  0.00000e+00  0.00000e+00  0.00000e+00
  0.00000e+00  0.00000e+00  0.00000e+00  0.00000e+00  1.39474e-17  1.07909e-16
  3.18442e-16  2.20015e-15  1.38610e-14  9.30220e-14  5.65247e-13  3.22934e-12
  1.68070e-11  7.78156e-11  3.13450e-10  1.07754e-09  3.13422e-09  7.70297e-09
  1.60491e-08  2.85817e-08  4.46272e-08  6.50633e-08  9.82768e-08  1.68102e-07
  3.29754e-07  7.12957e-07  1.61387e-06  3.66066e-06  8.14131e-06  1.77774e-05
  3.84325e-05  8.09735e-05  1.53597e-04  2.22396e-04  2.17959e-04  1.80352e-04
  1.25751e-04  6.07338e-05  2.42746e-05  2.60308e-05  5.00899e-05  8.00889e-05
  1.15340e-04  1.50191e-04  1.48003e-04  1.22342e-04  3.01123e-04  8.05050e-04
  1.00691e-03  6.20785e-04  2.33818e-04  7.46414e-05  8.53342e-05  1.80760e-04
  2.93857e-04  3.75176e-04  4.00960e-04  3.75335e-04  3.19157e-04  2.54653e-04
  1.99744e-04  1.74270e-04  1.94849e-04  2.60945e-04  3.56050e-04  4.61826e-04
  5.59861e-04  6.17170e-04  5.98045e-04  5.04484e-04  3.76379e-04  2.54713e-04
  1.60142e-04  9.53259e-05  0.00000e+00  0.00000e+00  0.00000e+00  0.00000e+00
  0.00000e+00  0.00000e+00  0.00000e+00  0.00000e+00  0.00000e+00  0.00000e+00
  0.00000e+00  0.00000e+00  0.00000e+00  0.00000e+00  0.00000e+00  0.00000e+00
  0.00000e+00  0.00000e+00  0.00000e+00  1.50341e-17  1.04047e-16  3.01878e-16
  2.05622e-15  1.30373e-14  8.61059e-14  5.28424e-13  3.02529e-12  1.57122e-11
  7.26820e-11  2.92168e-10  1.00038e-09  2.88972e-09  7.03236e-09  1.44765e-08
  2.55419e-08  3.99953e-08  5.99042e-08  9.50548e-08  1.70000e-07  3.39935e-07
  7.35247e-07  1.65898e-06  3.76968e-06  8.44544e-06  1.86015e-05  4.03632e-05
  8.45908e-05  1.58918e-04  2.32607e-04  2.36156e-04  1.74177e-04  1.01117e-04
  4.73429e-05  2.17676e-05  2.74053e-05  5.25949e-05  8.15842e-05  1.18251e-04
  1.58593e-04  1.66037e-04  1.63015e-04  3.62449e-04  8.87266e-04  1.09552e-03
  6.57465e-04  2.36357e-04  7.80450e-05  1.15104e-04  2.54427e-04  4.18474e-04
  5.43554e-04  5.91941e-04  5.53973e-04  4.54083e-04  3.40725e-04  2.47685e-04
  1.94419e-04  1.91643e-04  2.32905e-04  3.00318e-04  3.77651e-04  4.48005e-04
  4.85729e-04  4.68482e-04  3.98862e-04  3.02967e-04  2.09329e-04  1.34264e-04
  8.13522e-05  0.00000e+00  0.00000e+00  0.00000e+00  0.00000e+00  0.00000e+00
  0.00000e+00  0.00000e+00  0.00000e+00  0.00000e+00  0.00000e+00  0.00000e+00
  0.00000e+00  0.00000e+00  0.00000e+00  0.00000e+00  0.00000e+00  0.00000e+00
  0.00000e+00  0.00000e+00  1.44946e-17  6.42648e-17  2.85586e-16  1.90943e-15
  1.22201e-14  7.96379e-14  4.85609e-13  2.75832e-12  1.42906e-11  6.60338e-11
  2.65675e-10  9.11218e-10  2.63179e-09  6.38763e-09  1.31021e-08  2.31549e-08
  3.69600e-08  5.80456e-08  9.78784e-08  1.81462e-07  3.60512e-07  7.51567e-07
  1.61892e-06  3.52508e-06  7.60523e-06  1.60996e-05  3.32125e-05  6.51957e-05
  1.14362e-04  1.61666e-04  1.67815e-04  1.27322e-04  7.83667e-05  4.60816e-05
  3.59207e-05  5.20176e-05  7.80548e-05  9.14527e-05  1.08020e-04  1.33407e-04
  1.48217e-04  2.09788e-04  4.76553e-04  8.62605e-04  8.78140e-04  5.00517e-04
  1.80832e-04  8.26045e-05  1.63763e-04  3.51701e-04  5.69619e-04  7.44243e-04
  8.25251e-04  7.73003e-04  6.09946e-04  4.33419e-04  2.98903e-04  2.23101e-04
  2.10629e-04  2.43751e-04  2.94150e-04  3.45521e-04  3.90280e-04  4.12661e-04
  3.94600e-04  3.36151e-04  2.56714e-04  1.78736e-04  1.15615e-04  7.06430e-05
  0.00000e+00  0.00000e+00  0.00000e+00  0.00000e+00  0.00000e+00  0.00000e+00
  0.00000e+00  0.00000e+00  0.00000e+00  0.00000e+00  0.00000e+00  0.00000e+00
  0.00000e+00  0.00000e+00  0.00000e+00  0.00000e+00  0.00000e+00  0.00000e+00
  0.00000e+00  1.35348e-17  6.43234e-17  3.03464e-16  1.92595e-15  1.19353e-14
  7.54507e-14  4.52783e-13  2.53580e-12  1.30571e-11  6.01849e-11  2.42508e-10
  8.35672e-10  2.42839e-09  5.93426e-09  1.22975e-08  2.22143e-08  3.71536e-08
  6.27753e-08  1.13517e-07  2.17040e-07  4.24057e-07  8.36127e-07  1.66199e-06
  3.30609e-06  6.49587e-06  1.24612e-05  2.30744e-05  4.03006e-05  6.32630e-05
  8.31742e-05  8.66119e-05  7.33317e-05  5.96888e-05  6.03587e-05  8.43963e-05
  1.28618e-04  1.48109e-04  1.18024e-04  9.36583e-05  9.49216e-05  1.04969e-04
  1.69366e-04  3.57031e-04  5.43031e-04  4.98313e-04  2.82638e-04  1.15855e-04
  9.55829e-05  2.15894e-04  4.32829e-04  6.76860e-04  8.76193e-04  9.82840e-04
  9.22394e-04  7.05496e-04  4.81333e-04  3.21571e-04  2.42617e-04  2.49733e-04
  3.10706e-04  3.71138e-04  4.00845e-04  4.11518e-04  4.13041e-04  3.86014e-04
  3.22951e-04  2.42258e-04  1.66060e-04  1.06145e-04  6.43304e-05  0.00000e+00
  0.00000e+00  0.00000e+00  0.00000e+00  0.00000e+00  0.00000e+00  0.00000e+00
  0.00000e+00  0.00000e+00  0.00000e+00  0.00000e+00  0.00000e+00  0.00000e+00
  0.00000e+00  0.00000e+00  0.00000e+00  0.00000e+00  0.00000e+00  3.38566e-19
  1.23776e-17  6.14268e-17  3.38403e-16  2.17493e-15  1.28445e-14  7.63185e-14
  4.49749e-13  2.46984e-12  1.25295e-11  5.72781e-11  2.30273e-10  7.96569e-10
  2.33687e-09  5.79836e-09  1.23204e-08  2.32409e-08  4.16237e-08  7.63176e-08
  1.47077e-07  2.89302e-07  5.62946e-07  1.07341e-06  2.00486e-06  3.65047e-06
  6.40908e-06  1.07109e-05  1.68329e-05  2.45299e-05  3.24386e-05  3.78860e-05
  3.90827e-05  3.94202e-05  4.83906e-05  7.90971e-05  1.43361e-04  2.19221e-04
  2.23679e-04  1.44104e-04  8.24408e-05  6.59571e-05  6.56230e-05  9.36895e-05
  1.70177e-04  2.37523e-04  2.16048e-04  1.32483e-04  7.83206e-05  1.13277e-04
  2.48935e-04  4.58481e-04  6.81518e-04  8.59358e-04  9.60434e-04  9.02090e-04
  6.82402e-04  4.55770e-04  2.97773e-04  2.41310e-04  3.14333e-04  4.81769e-04
  6.34101e-04  6.47305e-04  5.60620e-04  5.04685e-04  4.50626e-04  3.61223e-04
  2.58880e-04  1.70281e-04  1.05263e-04  6.21861e-05  0.00000e+00  0.00000e+00
  0.00000e+00  0.00000e+00  0.00000e+00  0.00000e+00  0.00000e+00  0.00000e+00
  0.00000e+00  0.00000e+00  0.00000e+00  0.00000e+00  0.00000e+00  0.00000e+00
  0.00000e+00  0.00000e+00  0.00000e+00  0.00000e+00  4.72141e-19  9.20275e-18
  7.37215e-17  4.05033e-16  2.50410e-15  1.47714e-14  8.48788e-14  4.81875e-13
  2.60805e-12  1.29841e-11  5.84652e-11  2.33036e-10  8.04932e-10  2.37983e-09
  6.01361e-09  1.31991e-08  2.62052e-08  5.02158e-08  9.83730e-08  1.98480e-07
  4.00406e-07  7.88899e-07  1.50778e-06  2.78952e-06  4.95918e-06  8.34823e-06
  1.30327e-05  1.83979e-05  2.28697e-05  2.45387e-05  2.29004e-05  2.04189e-05
  2.25781e-05  3.75661e-05  7.70538e-05  1.49148e-04  2.22668e-04  2.18412e-04
  1.36814e-04  7.28245e-05  5.09104e-05  4.30555e-05  4.60168e-05  6.71605e-05
  8.89372e-05  8.55725e-05  6.54186e-05  6.72090e-05  1.26296e-04  2.53583e-04
  4.27401e-04  5.98098e-04  7.23658e-04  7.86839e-04  7.34305e-04  5.64129e-04
  3.78982e-04  2.48031e-04  2.45369e-04  4.82024e-04  9.77590e-04  1.46089e-03
  1.41412e-03  9.48394e-04  7.13318e-04  5.95559e-04  4.47585e-04  3.00472e-04
  1.86762e-04  1.10327e-04  6.29246e-05  0.00000e+00  0.00000e+00  0.00000e+00
  0.00000e+00  0.00000e+00  0.00000e+00  0.00000e+00  0.00000e+00  0.00000e+00
  0.00000e+00  0.00000e+00  0.00000e+00  0.00000e+00  0.00000e+00  0.00000e+00
  0.00000e+00  0.00000e+00  0.00000e+00  6.20519e-19  1.18860e-17  1.10410e-16
  4.97117e-16  3.09041e-15  1.77920e-14  9.92098e-14  5.52723e-13  2.92894e-12
  1.43411e-11  6.34737e-11  2.49370e-10  8.55014e-10  2.53423e-09  6.49965e-09
  1.46902e-08  3.04673e-08  6.13945e-08  1.25536e-07  2.60687e-07  5.36742e-07
  1.07766e-06  2.10171e-06  3.97546e-06  7.24413e-06  1.25307e-05  2.00918e-05
  2.88690e-05  3.56200e-05  3.60633e-05  2.89906e-05  1.92209e-05  1.50751e-05
  2.46088e-05  5.52834e-05  1.08496e-04  1.58899e-04  1.58861e-04  1.10028e-04
  6.59159e-05  4.48317e-05  3.29101e-05  2.67866e-05  3.07831e-05  3.95696e-05
  4.32545e-05  4.61072e-05  6.89977e-05  1.33104e-04  2.42370e-04  3.74936e-04
  4.91093e-04  5.62023e-04  5.81352e-04  5.34317e-04  4.24490e-04  2.97732e-04
  2.12730e-04  3.01318e-04  8.71708e-04  2.10877e-03  3.03387e-03  2.72702e-03
  1.60910e-03  1.05503e-03  8.08452e-04  5.60930e-04  3.51438e-04  2.06752e-04
  1.17022e-04  6.45668e-05  0.00000e+00  0.00000e+00  0.00000e+00  0.00000e+00
  0.00000e+00  0.00000e+00  0.00000e+00  0.00000e+00  0.00000e+00  0.00000e+00
  0.00000e+00  0.00000e+00  0.00000e+00  0.00000e+00  0.00000e+00  0.00000e+00
  0.00000e+00  0.00000e+00  7.69200e-19  1.44450e-17  1.22396e-16  6.05953e-16
  3.66506e-15  2.01849e-14  1.16155e-13  6.43490e-13  3.35876e-12  1.61992e-11
  7.05521e-11  2.72973e-10  9.26043e-10  2.73758e-09  7.08270e-09  1.63413e-08
  3.49202e-08  7.25945e-08  1.52029e-07  3.20890e-07  6.70228e-07  1.36838e-06
  2.72544e-06  5.29535e-06  9.98771e-06  1.80450e-05  3.04615e-05  4.62013e-05
  5.97116e-05  6.18999e-05  4.85750e-05  2.77224e-05  1.34112e-05  1.55648e-05
  3.80367e-05  7.70231e-05  1.13192e-04  1.19407e-04  9.45543e-05  6.44273e-05
  4.33836e-05  2.99725e-05  2.50012e-05  2.99212e-05  3.80737e-05  4.25266e-05
  4.99117e-05  7.84991e-05  1.42796e-04  2.39294e-04  3.42804e-04  4.18920e-04
  4.48451e-04  4.36373e-04  3.92092e-04  3.22572e-04  2.44537e-04  2.05492e-04
  3.58267e-04  1.11041e-03  2.59746e-03  3.11466e-03  3.09175e-03  2.21595e-03
  1.42445e-03  1.00001e-03  6.47103e-04  3.85664e-04  2.18738e-04  1.20422e-04
  6.50237e-05  0.00000e+00  0.00000e+00  0.00000e+00  0.00000e+00  0.00000e+00
  0.00000e+00  0.00000e+00  0.00000e+00  0.00000e+00  0.00000e+00  0.00000e+00
  0.00000e+00  0.00000e+00  0.00000e+00  0.00000e+00  0.00000e+00  0.00000e+00
  0.00000e+00  8.96072e-19  1.65339e-17  1.32655e-16  6.98868e-16  4.20620e-15
  2.30359e-14  1.31703e-13  7.26409e-13  3.75976e-12  1.79372e-11  7.71763e-11
  2.94771e-10  9.89243e-10  2.90925e-09  7.54946e-09  1.76270e-08  3.83316e-08
  8.10189e-08  1.71531e-07  3.64566e-07  7.67067e-07  1.58191e-06  3.19347e-06
  6.31748e-06  1.22110e-05  2.27913e-05  4.00460e-05  6.34288e-05  8.51919e-05
  9.03998e-05  7.09621e-05  3.92236e-05  1.69442e-05  1.72702e-05  4.17731e-05
  8.14630e-05  1.15378e-04  1.22054e-04  1.01144e-04  7.09531e-05  4.59069e-05
  3.26430e-05  3.67971e-05  5.47183e-05  6.84679e-05  6.84020e-05  7.01339e-05
  9.96504e-05  1.70093e-04  2.69812e-04  3.64872e-04  4.18584e-04  4.18802e-04
  3.83365e-04  3.34804e-04  2.81614e-04  2.30184e-04  2.15081e-04  3.43428e-04
  8.43120e-04  1.73726e-03  2.45738e-03  2.90425e-03  2.16779e-03  1.45565e-03
  1.01019e-03  6.43787e-04  3.79944e-04  2.13967e-04  1.17101e-04  6.29001e-05
  0.00000e+00  0.00000e+00  0.00000e+00  0.00000e+00  0.00000e+00  0.00000e+00
  0.00000e+00  0.00000e+00  0.00000e+00  0.00000e+00  0.00000e+00  0.00000e+00
  0.00000e+00  0.00000e+00  0.00000e+00  0.00000e+00  0.00000e+00  0.00000e+00
  9.83472e-19  1.77817e-17  1.28162e-16  7.78153e-16  4.63888e-15  2.48478e-14
  1.41651e-13  7.76977e-13  4.00492e-12  1.89648e-11  8.08938e-11  3.06019e-10
  1.01774e-09  2.97548e-09  7.71640e-09  1.81122e-08  3.97243e-08  8.45344e-08
  1.79327e-07  3.80829e-07  8.01039e-07  1.65379e-06  3.34541e-06  6.63941e-06
  1.29063e-05  2.43226e-05  4.33484e-05  6.98606e-05  9.54038e-05  1.02550e-04
  8.18693e-05  4.83625e-05  2.75671e-05  3.51648e-05  7.30790e-05  1.27191e-04
  1.66724e-04  1.67361e-04  1.34836e-04  9.15654e-05  5.51609e-05  4.00095e-05
  5.92553e-05  1.01545e-04  1.26071e-04  1.16340e-04  1.06252e-04  1.39565e-04
  2.32060e-04  3.61097e-04  4.73007e-04  5.16071e-04  4.86270e-04  4.24114e-04
  3.61776e-04  3.04520e-04  2.54103e-04  2.36408e-04  3.15662e-04  5.88992e-04
  1.11592e-03  1.73000e-03  1.81986e-03  1.40163e-03  1.09889e-03  8.24442e-04
  5.49164e-04  3.34324e-04  1.92461e-04  1.06977e-04  5.80907e-05  0.00000e+00
  0.00000e+00  0.00000e+00  0.00000e+00  0.00000e+00  0.00000e+00  0.00000e+00
  0.00000e+00  0.00000e+00  0.00000e+00  0.00000e+00  0.00000e+00  0.00000e+00
  0.00000e+00  0.00000e+00  0.00000e+00  0.00000e+00  0.00000e+00  1.01504e-18
  1.93445e-17  1.31653e-16  8.22119e-16  4.73849e-15  2.52943e-14  1.42713e-13
  7.77285e-13  4.00757e-12  1.88669e-11  8.00878e-11  3.01065e-10  9.94642e-10
  2.89226e-09  7.48189e-09  1.75783e-08  3.86576e-08  8.22989e-08  1.73846e-07
  3.66474e-07  7.64669e-07  1.56518e-06  3.13256e-06  6.13145e-06  1.17165e-05
  2.16539e-05  3.78275e-05  5.99121e-05  8.10983e-05  8.83930e-05  7.59642e-05
  5.62343e-05  5.00790e-05  7.43764e-05  1.38089e-04  2.26577e-04  2.87252e-04
  2.81002e-04  2.23921e-04  1.48117e-04  8.09569e-05  5.09348e-05  8.19689e-05
  1.52418e-04  1.90495e-04  1.70965e-04  1.52607e-04  2.03686e-04  3.47146e-04
  5.46489e-04  7.06289e-04  7.31653e-04  6.46950e-04  5.53380e-04  4.69089e-04
  3.85036e-04  3.09649e-04  2.64550e-04  2.93758e-04  4.37300e-04  6.85840e-04
  9.03153e-04  9.06252e-04  8.13099e-04  7.32066e-04  5.95259e-04  4.22763e-04
  2.71109e-04  1.62443e-04  9.30544e-05  5.16787e-05  0.00000e+00  0.00000e+00
  0.00000e+00  0.00000e+00  0.00000e+00  0.00000e+00  0.00000e+00  0.00000e+00
  0.00000e+00  0.00000e+00  0.00000e+00  0.00000e+00  0.00000e+00  0.00000e+00
  0.00000e+00  0.00000e+00  0.00000e+00  0.00000e+00  1.16119e-18  1.91296e-17
  1.24823e-16  7.79725e-16  4.40444e-15  2.38866e-14  1.34881e-13  7.29735e-13
  3.74623e-12  1.75954e-11  7.44020e-11  2.78757e-10  9.17154e-10  2.65579e-09
  6.84818e-09  1.60644e-08  3.52929e-08  7.48780e-08  1.56863e-07  3.26577e-07
  6.71414e-07  1.35073e-06  2.64464e-06  5.02795e-06  9.24962e-06  1.63092e-05
  2.70256e-05  4.07973e-05  5.42086e-05  6.26857e-05  6.63048e-05  7.24600e-05
  9.28530e-05  1.41740e-04  2.39721e-04  3.96136e-04  5.42187e-04  5.77147e-04
  4.82021e-04  3.09595e-04  1.51503e-04  7.05050e-05  9.07071e-05  1.72564e-04
  2.19955e-04  2.02435e-04  1.96572e-04  2.92497e-04  5.28802e-04  8.59821e-04
  1.10789e-03  1.05646e-03  8.55981e-04  7.92830e-04  6.64516e-04  5.00181e-04
  3.82744e-04  2.94584e-04  2.65702e-04  3.14550e-04  4.10033e-04  4.88649e-04
  5.16711e-04  5.20431e-04  4.97322e-04  4.23255e-04  3.16837e-04  2.13771e-04
  1.33730e-04  7.92878e-05  4.52172e-05  0.00000e+00  0.00000e+00  0.00000e+00
  0.00000e+00  0.00000e+00  0.00000e+00  0.00000e+00  0.00000e+00  0.00000e+00
  0.00000e+00  0.00000e+00  0.00000e+00  0.00000e+00  0.00000e+00  0.00000e+00
  0.00000e+00  0.00000e+00  0.00000e+00  1.13622e-18  1.81705e-17  1.14624e-16
  6.94516e-16  3.99775e-15  2.13263e-14  1.18863e-13  6.42592e-13  3.27328e-12
  1.53336e-11  6.47547e-11  2.42219e-10  7.95633e-10  2.29800e-09  5.90799e-09
  1.38198e-08  3.02666e-08  6.38628e-08  1.32421e-07  2.71504e-07  5.47651e-07
  1.07688e-06  2.04914e-06  3.75428e-06  6.58588e-06  1.09622e-05  1.71054e-05
  2.48533e-05  3.42730e-05  4.75497e-05  7.00260e-05  1.09037e-04  1.72727e-04
  2.61897e-04  3.57908e-04  5.16297e-04  9.44594e-04  1.35270e-03  1.19431e-03
  7.00049e-04  3.06273e-04  1.12941e-04  8.52626e-05  1.45577e-04  1.91525e-04
  1.94270e-04  2.29045e-04  3.96196e-04  7.60871e-04  1.28901e-03  1.67744e-03
  1.40587e-03  1.06197e-03  1.40814e-03  9.94126e-04  6.04528e-04  4.66981e-04
  3.29417e-04  2.40730e-04  2.30779e-04  2.68433e-04  3.16200e-04  3.56342e-04
  3.79728e-04  3.70755e-04  3.22216e-04  2.48950e-04  1.74027e-04  1.12510e-04
  6.85778e-05  3.99760e-05  0.00000e+00  0.00000e+00  0.00000e+00  0.00000e+00
  0.00000e+00  0.00000e+00  0.00000e+00  0.00000e+00  0.00000e+00  0.00000e+00
  0.00000e+00  0.00000e+00  0.00000e+00  0.00000e+00  0.00000e+00  0.00000e+00
  0.00000e+00  0.00000e+00  1.12877e-18  1.57405e-17  1.00660e-16  5.95177e-16
  3.40646e-15  1.78841e-14  9.92304e-14  5.29052e-13  2.67646e-12  1.24996e-11
  5.27636e-11  1.97443e-10  6.48800e-10  1.87271e-09  4.80424e-09  1.12029e-08
  2.44371e-08  5.12452e-08  1.05171e-07  2.12374e-07  4.20114e-07  8.07219e-07
  1.49457e-06  2.65116e-06  4.48592e-06  7.22288e-06  1.11406e-05  1.69856e-05
  2.72117e-05  4.76949e-05  8.86917e-05  1.66498e-04  3.06434e-04  5.16451e-04
  6.25628e-04  4.15317e-04  9.26963e-04  2.21307e-03  2.27050e-03  1.24417e-03
  5.11916e-04  1.77952e-04  8.21547e-05  9.88631e-05  1.34142e-04  1.64717e-04
  2.50292e-04  4.86683e-04  9.61519e-04  1.66667e-03  2.19136e-03  1.64620e-03
  1.59776e-03  2.93808e-03  1.43365e-03  7.84982e-04  6.24281e-04  3.76519e-04
  2.23713e-04  1.91143e-04  2.20181e-04  2.64488e-04  3.04905e-04  3.28064e-04
  3.20000e-04  2.78494e-04  2.16963e-04  1.53604e-04  1.00671e-04  6.21261e-05
  3.65823e-05  0.00000e+00  0.00000e+00  0.00000e+00  0.00000e+00  0.00000e+00
  0.00000e+00  0.00000e+00  0.00000e+00  0.00000e+00  0.00000e+00  0.00000e+00
  0.00000e+00  0.00000e+00  0.00000e+00  0.00000e+00  0.00000e+00  0.00000e+00
  0.00000e+00  1.15249e-18  1.39422e-17  8.60079e-17  4.92128e-16  2.78262e-15
  1.43462e-14  7.82233e-14  4.12132e-13  2.06161e-12  9.57786e-12  4.03672e-11
  1.51228e-10  4.97785e-10  1.43826e-09  3.68638e-09  8.57286e-09  1.86229e-08
  3.88261e-08  7.89930e-08  1.57563e-07  3.06896e-07  5.79526e-07  1.05426e-06
  1.84256e-06  3.10187e-06  5.08915e-06  8.36529e-06  1.43903e-05  2.67546e-05
  5.29913e-05  1.07433e-04  2.18598e-04  4.45637e-04  8.80497e-04  1.44854e-03
  1.32863e-03  5.43376e-05  6.80829e-04  1.93292e-03  1.35109e-03  6.07832e-04
  2.28609e-04  8.95138e-05  6.80744e-05  9.08181e-05  1.41124e-04  2.60449e-04
  5.25144e-04  1.01140e-03  1.68948e-03  2.09253e-03  1.53034e-03  2.76364e-03
  4.24350e-03  1.90422e-03  1.32134e-03  8.65054e-04  4.07047e-04  2.08534e-04
  1.97826e-04  2.50204e-04  2.96212e-04  3.26261e-04  3.39799e-04  3.24694e-04
  2.77986e-04  2.13638e-04  1.49680e-04  9.73639e-05  5.97590e-05  3.50405e-05
  0.00000e+00  0.00000e+00  0.00000e+00  0.00000e+00  0.00000e+00  0.00000e+00
  0.00000e+00  0.00000e+00  0.00000e+00  0.00000e+00  0.00000e+00  0.00000e+00
  0.00000e+00  0.00000e+00  0.00000e+00  0.00000e+00  0.00000e+00  1.20902e-19
  1.25067e-18  1.24959e-17  7.31920e-17  4.12086e-16  2.23175e-15  1.11078e-14
  5.95886e-14  3.07190e-13  1.51321e-12  6.96132e-12  2.92003e-11  1.09349e-10
  3.60529e-10  1.04353e-09  2.67526e-09  6.20959e-09  1.34400e-08  2.78816e-08
  5.63724e-08  1.11595e-07  2.15588e-07  4.04247e-07  7.33420e-07  1.29094e-06
  2.22953e-06  3.86146e-06  6.90646e-06  1.30486e-05  2.59837e-05  5.31911e-05
  1.09395e-04  2.24554e-04  4.58426e-04  8.98462e-04  1.50256e-03  1.72524e-03
  8.08125e-04  4.28776e-04  1.05178e-03  9.88419e-04  5.33221e-04  2.32775e-04
  9.73654e-05  5.94884e-05  7.38562e-05  1.30656e-04  2.55642e-04  4.96209e-04
  8.85335e-04  1.33276e-03  1.41921e-03  1.05385e-03  2.67676e-03  3.31382e-03
  1.71267e-03  1.48207e-03  8.67363e-04  3.54037e-04  1.99022e-04  2.61356e-04
  3.54821e-04  3.92263e-04  3.98664e-04  3.98026e-04  3.71040e-04  3.09379e-04
  2.31110e-04  1.57690e-04  1.00282e-04  6.04201e-05  3.48988e-05  0.00000e+00
  0.00000e+00  0.00000e+00  0.00000e+00  0.00000e+00  0.00000e+00  0.00000e+00
  0.00000e+00  0.00000e+00  0.00000e+00  0.00000e+00  0.00000e+00  0.00000e+00
  0.00000e+00  0.00000e+00  0.00000e+00  0.00000e+00  1.88582e-19  9.13460e-19
  1.16188e-17  5.26727e-17  3.49958e-16  1.78625e-15  8.73370e-15  4.51302e-14
  2.26022e-13  1.08450e-12  4.89984e-12  2.02821e-11  7.54389e-11  2.48420e-10
  7.19435e-10  1.84529e-09  4.27913e-09  9.23700e-09  1.90898e-08  3.84436e-08
  7.58873e-08  1.46562e-07  2.75942e-07  5.06302e-07  9.11283e-07  1.63331e-06
  2.97730e-06  5.62308e-06  1.10513e-05  2.23049e-05  4.52557e-05  9.07100e-05
  1.77118e-04  3.27388e-04  5.26760e-04  6.04452e-04  5.14844e-04  1.02439e-03
  1.31848e-03  1.03537e-03  7.05245e-04  4.03703e-04  2.00773e-04  9.60128e-05
  6.04636e-05  7.19467e-05  1.26098e-04  2.36795e-04  4.25140e-04  6.87879e-04
  9.27308e-04  9.12352e-04  7.70277e-04  1.41298e-03  1.54650e-03  1.08662e-03
  9.92998e-04  5.85080e-04  2.52272e-04  2.21584e-04  3.73000e-04  4.95443e-04
  5.10439e-04  4.95900e-04  4.87781e-04  4.45746e-04  3.60109e-04  2.59789e-04
  1.71631e-04  1.06170e-04  6.25127e-05  3.54295e-05  0.00000e+00  0.00000e+00
  0.00000e+00  0.00000e+00  0.00000e+00  0.00000e+00  0.00000e+00  0.00000e+00
  0.00000e+00  0.00000e+00  0.00000e+00  0.00000e+00  0.00000e+00  0.00000e+00
  0.00000e+00  0.00000e+00  0.00000e+00  2.79653e-19  1.37060e-18  6.78249e-18
  5.14989e-17  3.09556e-16  1.52122e-15  7.30236e-15  3.57754e-14  1.73353e-13
  7.92834e-13  3.45727e-12  1.39286e-11  5.08561e-11  1.65650e-10  4.77621e-10
  1.22376e-09  2.83740e-09  6.11977e-09  1.26221e-08  2.53654e-08  5.00755e-08
  9.72055e-08  1.85195e-07  3.46461e-07  6.40456e-07  1.18447e-06  2.22381e-06
  4.27723e-06  8.40599e-06  1.66505e-05  3.26229e-05  6.19857e-05  1.11207e-04
  1.78407e-04  2.25304e-04  1.70502e-04  1.24114e-04  4.74561e-04  8.13058e-04
  7.03675e-04  4.70913e-04  2.82311e-04  1.55624e-04  8.54743e-05  6.09370e-05
  7.33961e-05  1.21832e-04  2.12525e-04  3.50539e-04  5.19679e-04  6.55361e-04
  6.66557e-04  6.19420e-04  7.33193e-04  7.84180e-04  7.01853e-04  5.77064e-04
  3.41043e-04  1.96963e-04  2.72549e-04  4.64473e-04  5.84703e-04  5.98865e-04
  5.98541e-04  5.90925e-04  5.26148e-04  4.10514e-04  2.86579e-04  1.84086e-04
  1.11243e-04  6.42423e-05  3.58264e-05  0.00000e+00  0.00000e+00  0.00000e+00
  0.00000e+00  0.00000e+00  0.00000e+00  0.00000e+00  0.00000e+00  0.00000e+00
  0.00000e+00  0.00000e+00  0.00000e+00  0.00000e+00  0.00000e+00  0.00000e+00
  0.00000e+00  7.89852e-20  3.93819e-19  1.40732e-18  8.26160e-18  5.42733e-17
  2.98854e-16  1.53375e-15  6.62704e-15  3.11307e-14  1.43285e-13  6.27220e-13
  2.58697e-12  9.93916e-12  3.48930e-11  1.10546e-10  3.13879e-10  7.99686e-10
  1.85546e-09  4.01531e-09  8.30263e-09  1.66954e-08  3.30013e-08  6.44634e-08
  1.24526e-07  2.37858e-07  4.50377e-07  8.50602e-07  1.61367e-06  3.08443e-06
  5.91564e-06  1.12469e-05  2.08215e-05  3.66877e-05  5.94963e-05  8.36315e-05
  9.08972e-05  6.71072e-05  7.24129e-05  2.03797e-04  3.51415e-04  3.59845e-04
  2.76370e-04  1.82980e-04  1.11960e-04  7.06928e-05  5.85693e-05  7.40798e-05
  1.18095e-04  1.93038e-04  2.96871e-04  4.12680e-04  5.02264e-04  5.27392e-04
  5.06230e-04  5.00177e-04  4.96280e-04  4.50061e-04  3.44048e-04  2.17186e-04
  1.84034e-04  2.98482e-04  4.74080e-04  5.89618e-04  6.42784e-04  6.74276e-04
  6.60288e-04  5.71485e-04  4.34544e-04  2.97366e-04  1.88076e-04  1.12239e-04
  6.41407e-05  3.54481e-05  0.00000e+00  0.00000e+00  0.00000e+00  0.00000e+00
  0.00000e+00  0.00000e+00  0.00000e+00  0.00000e+00  0.00000e+00  0.00000e+00
  0.00000e+00  0.00000e+00  0.00000e+00  0.00000e+00  0.00000e+00  0.00000e+00
  1.04638e-19  5.26162e-19  1.89346e-18  1.02587e-17  6.04034e-17  3.07613e-16
  1.54286e-15  6.76651e-15  3.03317e-14  1.33045e-13  5.54718e-13  2.16186e-12
  7.79222e-12  2.57704e-11  7.77840e-11  2.13956e-10  5.38142e-10  1.25210e-09
  2.74222e-09  5.74565e-09  1.16550e-08  2.31414e-08  4.54417e-08  8.87468e-08
  1.72445e-07  3.32948e-07  6.38597e-07  1.21724e-06  2.30262e-06  4.30003e-06
  7.83368e-06  1.36545e-05  2.21253e-05  3.19866e-05  3.91219e-05  3.90745e-05
  3.76722e-05  5.87454e-05  1.16501e-04  1.74771e-04  1.87626e-04  1.57907e-04
  1.14192e-04  7.72907e-05  5.64379e-05  5.49552e-05  7.46702e-05  1.17719e-04
  1.85278e-04  2.73017e-04  3.65362e-04  4.35465e-04  4.59966e-04  4.41763e-04
  4.06279e-04  3.65317e-04  3.06287e-04  2.23963e-04  1.56299e-04  1.66196e-04
  2.70488e-04  4.10823e-04  5.23470e-04  6.03066e-04  6.50451e-04  6.37114e-04
  5.48742e-04  4.16528e-04  2.85192e-04  1.80568e-04  1.07835e-04  6.16300e-05
  3.40408e-05  0.00000e+00  0.00000e+00  0.00000e+00  0.00000e+00  0.00000e+00
  0.00000e+00  0.00000e+00  0.00000e+00  0.00000e+00  0.00000e+00  0.00000e+00
  0.00000e+00  0.00000e+00  0.00000e+00  0.00000e+00  0.00000e+00  1.31591e-19
  6.66344e-19  2.41187e-18  1.25701e-17  5.26661e-17  3.34924e-16  1.64023e-15
  7.23210e-15  3.22769e-14  1.36441e-13  5.47227e-13  2.02787e-12  6.88912e-12
  2.13447e-11  6.06677e-11  1.59726e-10  3.94293e-10  9.23568e-10  2.07210e-09
  4.47011e-09  9.28724e-09  1.87127e-08  3.70576e-08  7.29638e-08  1.43454e-07
  2.81206e-07  5.47848e-07  1.05736e-06  2.01452e-06  3.76779e-06  6.84029e-06
  1.18029e-05  1.86405e-05  2.52946e-05  2.69217e-05  2.17032e-05  2.25095e-05
  4.71726e-05  8.69466e-05  1.13714e-04  1.14181e-04  9.56683e-05  7.18532e-05
  5.30632e-05  4.52272e-05  5.20266e-05  7.67818e-05  1.22889e-04  1.92011e-04
  2.79698e-04  3.70519e-04  4.39176e-04  4.64070e-04  4.44706e-04  3.98663e-04
  3.38493e-04  2.64087e-04  1.83528e-04  1.29777e-04  1.39299e-04  2.12887e-04
  3.12628e-04  4.04771e-04  4.83095e-04  5.38003e-04  5.39891e-04  4.74742e-04
  3.67434e-04  2.55961e-04  1.64391e-04  9.92855e-05  5.72319e-05  3.18090e-05
  0.00000e+00  0.00000e+00  0.00000e+00  0.00000e+00  0.00000e+00  0.00000e+00
  0.00000e+00  0.00000e+00  0.00000e+00  0.00000e+00  0.00000e+00  0.00000e+00
  0.00000e+00  0.00000e+00  0.00000e+00  0.00000e+00  1.57201e-19  8.00266e-19
  2.90643e-18  1.44435e-17  6.43776e-17  3.57174e-16  1.76165e-15  7.92574e-15
  3.50287e-14  1.46447e-13  5.72203e-13  2.05423e-12  6.67343e-12  1.96408e-11
  5.29444e-11  1.33743e-10  3.24369e-10  7.67792e-10  1.77757e-09  3.98769e-09
  8.58802e-09  1.77703e-08  3.57710e-08  7.11067e-08  1.40888e-07  2.78805e-07
  5.49942e-07  1.07770e-06  2.09066e-06  3.99575e-06  7.45017e-06  1.32799e-05
  2.17541e-05  3.05202e-05  3.27046e-05  2.34637e-05  1.66864e-05  3.42667e-05
  6.53692e-05  8.12724e-05  7.60964e-05  6.09840e-05  4.61210e-05  3.71170e-05
  3.74707e-05  5.06465e-05  8.10161e-05  1.33628e-04  2.11945e-04  3.12611e-04
  4.18706e-04  4.99343e-04  5.27173e-04  5.04338e-04  4.54855e-04  3.87545e-04
  2.97825e-04  2.01195e-04  1.35985e-04  1.30418e-04  1.76971e-04  2.45307e-04
  3.15506e-04  3.83534e-04  4.35917e-04  4.45006e-04  3.98560e-04  3.14779e-04
  2.23643e-04  1.46146e-04  8.95427e-05  5.22095e-05  2.92727e-05  0.00000e+00
  0.00000e+00  0.00000e+00  0.00000e+00  0.00000e+00  0.00000e+00  0.00000e+00
  0.00000e+00  0.00000e+00  0.00000e+00  0.00000e+00  0.00000e+00  0.00000e+00
  0.00000e+00  0.00000e+00  0.00000e+00  1.77855e-19  9.08963e-19  3.31508e-18
  1.65373e-17  7.28196e-17  3.84167e-16  1.90501e-15  8.55581e-15  3.76873e-14
  1.56372e-13  6.04017e-13  2.12326e-12  6.71692e-12  1.91176e-11  4.97480e-11
  1.22083e-10  2.92672e-10  7.00045e-10  1.66655e-09  3.87429e-09  8.64294e-09
  1.84234e-08  3.78599e-08  7.61223e-08  1.51577e-07  3.00631e-07  5.94375e-07
  1.16924e-06  2.28185e-06  4.39725e-06  8.29251e-06  1.50123e-05  2.51441e-05
  3.65458e-05  4.17200e-05  3.31017e-05  2.02107e-05  2.47345e-05  4.31893e-05
  5.31440e-05  4.86512e-05  3.82153e-05  2.96010e-05  2.67655e-05  3.25165e-05
  5.05885e-05  8.65107e-05  1.47356e-04  2.39292e-04  3.61009e-04  4.93017e-04
  5.92525e-04  6.17921e-04  5.79233e-04  5.25908e-04  4.63166e-04  3.64019e-04
  2.47301e-04  1.69031e-04  1.60843e-04  2.06037e-04  2.67593e-04  3.24920e-04
  3.74560e-04  4.06801e-04  4.02998e-04  3.56299e-04  2.81171e-04  2.00829e-04
  1.32216e-04  8.16179e-05  4.79060e-05  2.70047e-05  0.00000e+00  0.00000e+00
  0.00000e+00  0.00000e+00  0.00000e+00  0.00000e+00  0.00000e+00  0.00000e+00
  0.00000e+00  0.00000e+00  0.00000e+00  0.00000e+00  0.00000e+00  0.00000e+00
  0.00000e+00  0.00000e+00  1.90978e-19  9.78137e-19  3.57342e-18  1.78515e-17
  7.92417e-17  3.95205e-16  1.92487e-15  8.89752e-15  3.91088e-14  1.61799e-13
  6.20493e-13  2.15601e-12  6.71981e-12  1.87572e-11  4.77947e-11  1.15258e-10
  2.74237e-10  6.60307e-10  1.60139e-09  3.81720e-09  8.75038e-09  1.91273e-08
  4.00703e-08  8.14264e-08  1.62485e-07  3.20942e-07  6.29373e-07  1.22497e-06
  2.36074e-06  4.48506e-06  8.32626e-06  1.48417e-05  2.45809e-05  3.58200e-05
  4.24364e-05  3.74041e-05  2.49494e-05  2.01802e-05  2.58419e-05  3.02159e-05
  2.77966e-05  2.23532e-05  1.87464e-05  2.01528e-05  2.94822e-05  5.10122e-05
  9.13458e-05  1.59396e-04  2.63964e-04  4.05983e-04  5.63438e-04  6.79298e-04
  6.91707e-04  6.19880e-04  5.56605e-04  5.09454e-04  4.11824e-04  2.82625e-04
  2.08605e-04  2.31906e-04  3.19142e-04  4.06949e-04  4.56691e-04  4.70208e-04
  4.61041e-04  4.26020e-04  3.60610e-04  2.76789e-04  1.94169e-04  1.26346e-04
  7.74100e-05  4.52149e-05  2.54022e-05  0.00000e+00  0.00000e+00  0.00000e+00
  0.00000e+00  0.00000e+00  0.00000e+00  0.00000e+00  0.00000e+00  0.00000e+00
  0.00000e+00  0.00000e+00  0.00000e+00  0.00000e+00  0.00000e+00  0.00000e+00
  0.00000e+00  1.94335e-19  9.95852e-19  3.63961e-18  1.81926e-17  8.01778e-17
  3.81908e-16  1.90676e-15  8.87089e-15  3.86374e-14  1.59658e-13  6.10198e-13
  2.10545e-12  6.50690e-12  1.79731e-11  4.52553e-11  1.07894e-10  2.54981e-10
  6.14459e-10  1.50344e-09  3.63759e-09  8.49298e-09  1.89175e-08  4.02397e-08
  8.24528e-08  1.64478e-07  3.22119e-07  6.22016e-07  1.18521e-06  2.22426e-06
  4.09358e-06  7.32746e-06  1.25565e-05  2.00315e-05  2.84534e-05  3.38676e-05
  3.17482e-05  2.33819e-05  1.66237e-05  1.53252e-05  1.56386e-05  1.43036e-05
  1.22665e-05  1.20539e-05  1.61660e-05  2.76149e-05  5.10270e-05  9.35464e-05
  1.64917e-04  2.75032e-04  4.25517e-04  5.92329e-04  7.10064e-04  7.05947e-04
  6.07483e-04  5.38241e-04  5.05549e-04  4.09151e-04  2.76651e-04  2.32320e-04
  3.29091e-04  5.06649e-04  6.57680e-04  6.99409e-04  6.43715e-04  5.75526e-04
  5.05920e-04  4.11644e-04  3.03548e-04  2.05182e-04  1.29440e-04  7.74015e-05
  4.43774e-05  2.45809e-05  0.00000e+00  0.00000e+00  0.00000e+00  0.00000e+00
  0.00000e+00  0.00000e+00  0.00000e+00  0.00000e+00  0.00000e+00  0.00000e+00
  0.00000e+00  0.00000e+00  0.00000e+00  0.00000e+00  0.00000e+00  0.00000e+00
  1.87391e-19  9.59216e-19  3.50274e-18  1.74877e-17  7.63281e-17  3.66025e-16
  1.72874e-15  8.22546e-15  3.63353e-14  1.48903e-13  5.67661e-13  1.95465e-12
  6.01930e-12  1.65496e-11  4.13889e-11  9.78514e-11  2.29334e-10  5.49912e-10
  1.34635e-09  3.27925e-09  7.74210e-09  1.74675e-08  3.75728e-08  7.74396e-08
  1.54168e-07  2.98675e-07  5.65724e-07  1.04905e-06  1.90143e-06  3.35432e-06
  5.71485e-06  9.27530e-06  1.40158e-05  1.90494e-05  2.22712e-05  2.14642e-05
  1.69476e-05  1.20377e-05  9.22838e-06  7.97487e-06  7.09532e-06  6.81091e-06
  8.46285e-06  1.40269e-05  2.64121e-05  5.01936e-05  9.22894e-05  1.61828e-04
  2.67449e-04  4.08907e-04  5.61012e-04  6.61906e-04  6.49995e-04  5.59601e-04
  4.99887e-04  4.63013e-04  3.56529e-04  2.32623e-04  2.42541e-04  4.42149e-04
  7.18584e-04  9.38566e-04  9.69271e-04  7.82414e-04  6.80119e-04  6.25468e-04
  5.07419e-04  3.59865e-04  2.31954e-04  1.40090e-04  8.07987e-05  4.50122e-05
  2.43756e-05  0.00000e+00  0.00000e+00  0.00000e+00  0.00000e+00  0.00000e+00
  0.00000e+00  0.00000e+00  0.00000e+00  0.00000e+00  0.00000e+00  0.00000e+00
  0.00000e+00  0.00000e+00  0.00000e+00  0.00000e+00  0.00000e+00  1.71249e-19
  8.74194e-19  3.18527e-18  1.58721e-17  6.83705e-17  3.27600e-16  1.53894e-15
  7.18628e-15  3.18174e-14  1.30536e-13  4.97414e-13  1.71478e-12  5.28275e-12
  1.45183e-11  3.62145e-11  8.50975e-11  1.97483e-10  4.68621e-10  1.13999e-09
  2.77655e-09  6.58773e-09  1.49782e-08  3.24572e-08  6.71467e-08  1.33299e-07
  2.55384e-07  4.74110e-07  8.54112e-07  1.49105e-06  2.51182e-06  4.05379e-06
  6.19528e-06  8.80746e-06  1.13587e-05  1.28910e-05  1.25264e-05  1.03658e-05
  7.63663e-06  5.52794e-06  4.30322e-06  3.82699e-06  4.38627e-06  6.93019e-06
  1.31297e-05  2.56789e-05  4.87956e-05  8.85792e-05  1.52456e-04  2.46203e-04
  3.66528e-04  4.89661e-04  5.68144e-04  5.64293e-04  5.07578e-04  4.59264e-04
  4.00639e-04  2.85690e-04  1.91974e-04  2.86739e-04  6.44232e-04  1.01878e-03
  1.25977e-03  1.30553e-03  7.72385e-04  7.26301e-04  7.95338e-04  6.51080e-04
  4.40336e-04  2.68735e-04  1.54639e-04  8.57058e-05  4.62393e-05  2.44065e-05
  0.00000e+00  0.00000e+00  0.00000e+00  0.00000e+00  0.00000e+00  0.00000e+00
  0.00000e+00  0.00000e+00  0.00000e+00  0.00000e+00  0.00000e+00  0.00000e+00
  0.00000e+00  0.00000e+00  0.00000e+00  0.00000e+00  1.48555e-19  7.54981e-19
  2.74054e-18  1.35814e-17  5.76915e-17  2.72410e-16  1.28614e-15  5.93755e-15
  2.61008e-14  1.07399e-13  4.09632e-13  1.41572e-12  4.38029e-12  1.20871e-11
  3.01908e-11  7.06850e-11  1.62336e-10  3.79689e-10  9.12165e-10  2.20729e-09
  5.23586e-09  1.19418e-08  2.59780e-08  5.38408e-08  1.06567e-07  2.02139e-07
  3.68512e-07  6.46420e-07  1.08968e-06  1.75864e-06  2.70011e-06  3.90694e-06
  5.25811e-06  6.46972e-06  7.13610e-06  6.94009e-06  5.93449e-06  4.57048e-06
  3.36832e-06  2.63523e-06  2.57802e-06  3.61170e-06  6.60112e-06  1.30752e-05
  2.55291e-05  4.77606e-05  8.49033e-05  1.42436e-04  2.23070e-04  3.20906e-04
  4.15440e-04  4.75086e-04  4.80994e-04  4.49774e-04  4.03942e-04  3.30344e-04
  2.27227e-04  1.84616e-04  3.85622e-04  1.00069e-03  1.73851e-03  2.31197e-03
  2.59011e-03  1.18737e-03  1.00420e-03  1.09193e-03  8.34206e-04  5.26420e-04
  3.03619e-04  1.67103e-04  8.94074e-05  4.68955e-05  2.41948e-05  0.00000e+00
  0.00000e+00  0.00000e+00  0.00000e+00  0.00000e+00  0.00000e+00  0.00000e+00
  0.00000e+00  0.00000e+00  0.00000e+00  0.00000e+00  0.00000e+00  0.00000e+00
  0.00000e+00  0.00000e+00  0.00000e+00  1.22050e-19  6.16642e-19  2.22779e-18
  1.09824e-17  4.58049e-17  2.14580e-16  1.00989e-15  4.59092e-15  2.02019e-14
  8.29201e-14  3.16097e-13  1.09862e-12  3.42198e-12  9.51997e-12  2.39290e-11
  5.60440e-11  1.27626e-10  2.93456e-10  6.92247e-10  1.65426e-09  3.90150e-09
  8.88998e-09  1.93504e-08  4.01015e-08  7.91348e-08  1.48921e-07  2.67649e-07
  4.59681e-07  7.53745e-07  1.17678e-06  1.74137e-06  2.42660e-06  3.15591e-06
  3.78413e-06  4.12089e-06  4.02498e-06  3.52744e-06  2.84046e-06  2.23231e-06
  1.94391e-06  2.25143e-06  3.62758e-06  6.93876e-06  1.36832e-05  2.62815e-05
  4.83022e-05  8.42389e-05  1.38120e-04  2.10193e-04  2.92158e-04  3.64829e-04
  4.05236e-04  4.03680e-04  3.71235e-04  3.20078e-04  2.49436e-04  1.76858e-04
  1.82249e-04  4.15883e-04  1.01233e-03  1.66033e-03  2.39086e-03  3.23631e-03
  2.05496e-03  1.65147e-03  1.43269e-03  9.75903e-04  5.77258e-04  3.19257e-04
  1.70509e-04  8.91509e-05  4.59028e-05  2.33221e-05  0.00000e+00  0.00000e+00
  0.00000e+00  0.00000e+00  0.00000e+00  0.00000e+00  0.00000e+00  0.00000e+00
  0.00000e+00  0.00000e+00  0.00000e+00  0.00000e+00  0.00000e+00  0.00000e+00
  0.00000e+00  0.00000e+00  9.52775e-20  4.77760e-19  1.71540e-18  8.38984e-18
  3.43018e-17  1.58616e-16  7.45585e-16  3.34561e-15  1.44898e-14  5.97070e-14
  2.28150e-13  7.98669e-13  2.51283e-12  7.07835e-12  1.80008e-11  4.24250e-11
  9.61846e-11  2.17647e-10  5.02021e-10  1.17673e-09  2.74335e-09  6.21664e-09
  1.34988e-08  2.79189e-08  5.49182e-08  1.02745e-07  1.82888e-07  3.09780e-07
  4.99087e-07  7.63892e-07  1.10843e-06  1.51959e-06  1.95645e-06  2.34036e-06
  2.56173e-06  2.53478e-06  2.28003e-06  1.93305e-06  1.67488e-06  1.70550e-06
  2.31054e-06  3.99420e-06  7.66771e-06  1.49080e-05  2.82708e-05  5.14968e-05
  8.91443e-05  1.44800e-04  2.17079e-04  2.94413e-04  3.53959e-04  3.72429e-04
  3.45476e-04  2.91780e-04  2.30808e-04  1.69198e-04  1.23708e-04  1.49975e-04
  3.29630e-04  6.65058e-04  9.24336e-04  1.35241e-03  1.77028e-03  1.66737e-03
  1.75937e-03  1.45387e-03  9.52029e-04  5.52725e-04  3.02605e-04  1.60492e-04
  8.34283e-05  4.27268e-05  2.15960e-05  0.00000e+00  0.00000e+00  0.00000e+00
  0.00000e+00  0.00000e+00  0.00000e+00  0.00000e+00  0.00000e+00  0.00000e+00
  0.00000e+00  0.00000e+00  0.00000e+00  0.00000e+00  0.00000e+00  0.00000e+00
  0.00000e+00  0.00000e+00  3.50984e-19  1.25088e-18  6.06035e-18  2.42575e-17
  1.10322e-16  5.09832e-16  2.29305e-15  9.83767e-15  4.02712e-14  1.54319e-13
  5.43271e-13  1.73145e-12  4.95744e-12  1.28377e-11  3.06638e-11  6.97442e-11
  1.55983e-10  3.51481e-10  8.03253e-10  1.83758e-09  4.11832e-09  8.88913e-09
  1.83123e-08  3.58878e-08  6.68455e-08  1.18315e-07  1.98999e-07  3.18068e-07
  4.83181e-07  6.97420e-07  9.54817e-07  1.23331e-06  1.48652e-06  1.64727e-06
  1.66416e-06  1.55484e-06  1.41507e-06  1.38501e-06  1.64897e-06  2.50536e-06
  4.50086e-06  8.63976e-06  1.66973e-05  3.16281e-05  5.78929e-05  1.01140e-04
  1.66064e-04  2.50994e-04  3.39711e-04  3.98303e-04  3.93263e-04  3.28495e-04
  2.47072e-04  1.78458e-04  1.20723e-04  8.02080e-05  9.66656e-05  2.21235e-04
  4.67307e-04  8.08494e-04  1.15387e-03  1.11336e-03  1.13931e-03  1.30788e-03
  1.12226e-03  7.62946e-04  4.57455e-04  2.56635e-04  1.38522e-04  7.29009e-05
  3.76518e-05  1.91359e-05  0.00000e+00  0.00000e+00  0.00000e+00  0.00000e+00
  0.00000e+00  0.00000e+00  0.00000e+00  0.00000e+00  0.00000e+00  0.00000e+00
  0.00000e+00  0.00000e+00  0.00000e+00  0.00000e+00  0.00000e+00  0.00000e+00
  0.00000e+00  2.44704e-19  8.64651e-19  4.14338e-18  1.61909e-17  7.23335e-17
  3.30373e-16  1.46983e-15  6.25400e-15  2.54655e-14  9.72863e-14  3.46079e-13
  1.11753e-12  3.26858e-12  8.66814e-12  2.11687e-11  4.87811e-11  1.08814e-10
  2.40412e-10  5.33782e-10  1.18922e-09  2.61635e-09  5.58488e-09  1.14282e-08
  2.22888e-08  4.13547e-08  7.29605e-08  1.22406e-07  1.95364e-07  2.96816e-07
  4.29317e-07  5.90088e-07  7.66305e-07  9.30643e-07  1.04572e-06  1.08697e-06
  1.07252e-06  1.07253e-06  1.20282e-06  1.64432e-06  2.71768e-06  5.02892e-06
  9.71805e-06  1.88637e-05  3.60720e-05  6.71094e-05  1.19968e-04  2.02752e-04
  3.16440e-04  4.40210e-04  5.18640e-04  4.91160e-04  3.82225e-04  2.88108e-04
  2.22695e-04  1.51133e-04  8.12885e-05  5.62912e-05  1.18397e-04  2.78387e-04
  5.06791e-04  6.87101e-04  7.06504e-04  7.53459e-04  8.21847e-04  7.28624e-04
  5.28678e-04  3.36950e-04  1.98400e-04  1.11059e-04  6.00475e-05  3.16375e-05
  1.63155e-05  0.00000e+00  0.00000e+00  0.00000e+00  0.00000e+00  0.00000e+00
  0.00000e+00  0.00000e+00  0.00000e+00  0.00000e+00  0.00000e+00  0.00000e+00
  0.00000e+00  0.00000e+00  0.00000e+00  0.00000e+00  0.00000e+00  0.00000e+00
  1.62094e-19  7.82548e-19  2.68715e-18  1.11284e-17  4.47082e-17  2.01588e-16
  8.79729e-16  3.73980e-15  1.51004e-14  5.78925e-14  2.05961e-13  6.76318e-13
  2.02464e-12  5.53309e-12  1.39560e-11  3.29778e-11  7.42949e-11  1.62480e-10
  3.51180e-10  7.57418e-10  1.62200e-09  3.39862e-09  6.87450e-09  1.33101e-08
  2.45780e-08  4.32408e-08  7.24737e-08  1.15769e-07  1.76305e-07  2.55843e-07
  3.52852e-07  4.59957e-07  5.62580e-07  6.43315e-07  6.95113e-07  7.37494e-07
  8.26628e-07  1.06538e-06  1.63671e-06  2.88610e-06  5.48356e-06  1.07192e-05
  2.10196e-05  4.07770e-05  7.74614e-05  1.42504e-04  2.50114e-04  4.09259e-04
  6.00435e-04  7.41144e-04  7.25416e-04  6.28004e-04  5.79081e-04  4.59726e-04
  3.01494e-04  1.57894e-04  6.28413e-05  5.08663e-05  1.13212e-04  2.10607e-04
  2.96939e-04  3.60055e-04  4.30229e-04  4.75910e-04  4.40498e-04  3.42420e-04
  2.33727e-04  1.45770e-04  8.53686e-05  4.77815e-05  2.58451e-05  1.35953e-05
  0.00000e+00  0.00000e+00  0.00000e+00  0.00000e+00  0.00000e+00  0.00000e+00
  0.00000e+00  0.00000e+00  0.00000e+00  0.00000e+00  0.00000e+00  0.00000e+00
  0.00000e+00  0.00000e+00  0.00000e+00  0.00000e+00  0.00000e+00  1.02244e-19
  4.86387e-19  1.65197e-18  6.70632e-18  2.61376e-17  1.15956e-16  4.99796e-16
  2.09755e-15  8.41221e-15  3.20977e-14  1.15233e-13  3.83326e-13  1.17925e-12
  3.34215e-12  8.77657e-12  2.15551e-11  4.97880e-11  1.09345e-10  2.32185e-10
  4.84928e-10  1.00324e-09  2.04462e-09  4.05695e-09  7.75873e-09  1.42144e-08
  2.48901e-08  4.16215e-08  6.64528e-08  1.01267e-07  1.47100e-07  2.03110e-07
  2.65534e-07  3.27903e-07  3.84500e-07  4.37993e-07  5.09213e-07  6.47970e-07
  9.51235e-07  1.60480e-06  2.97278e-06  5.77435e-06  1.14191e-05  2.26211e-05
  4.44571e-05  8.59882e-05  1.62192e-04  2.94562e-04  5.04619e-04  7.85781e-04
  1.05063e-03  1.21317e-03  1.47070e-03  1.38802e-03  7.59699e-04  4.89174e-04
  2.90173e-04  1.14707e-04  4.06596e-05  4.62732e-05  8.55060e-05  1.34461e-04
  1.91882e-04  2.52794e-04  2.89908e-04  2.79517e-04  2.29442e-04  1.65588e-04
  1.08454e-04  6.61010e-05  3.81809e-05  2.11648e-05  1.13461e-05  0.00000e+00
  0.00000e+00  0.00000e+00  0.00000e+00  0.00000e+00  0.00000e+00  0.00000e+00
  0.00000e+00  0.00000e+00  0.00000e+00  0.00000e+00  0.00000e+00  0.00000e+00
  0.00000e+00  0.00000e+00  0.00000e+00  0.00000e+00  6.13387e-20  2.87895e-19
  9.66063e-19  4.38702e-18  1.44220e-17  6.30304e-17  2.67796e-16  1.10237e-15
  4.40939e-15  1.67443e-14  6.03970e-14  2.04857e-13  6.47251e-13  1.91078e-12
  5.27591e-12  1.35970e-11  3.26938e-11  7.33355e-11  1.55366e-10  3.16987e-10
  6.33257e-10  1.24575e-09  2.40215e-09  4.50021e-09  8.13087e-09  1.41050e-08
  2.34375e-08  3.72604e-08  5.66009e-08  8.20233e-08  1.13164e-07  1.48529e-07
  1.86225e-07  2.26570e-07  2.76921e-07  3.58805e-07  5.18984e-07  8.50835e-07
  1.53926e-06  2.95281e-06  5.82584e-06  1.16100e-05  2.31334e-05  4.57767e-05
  8.93916e-05  1.70916e-04  3.16269e-04  5.55014e-04  8.87809e-04  1.22440e-03
  1.59759e-03  2.38731e-03  1.67601e-03  5.88952e-04  6.75779e-04  4.28913e-04
  1.65127e-04  6.73097e-05  7.14218e-05  1.07043e-04  1.45023e-04  1.83239e-04
  2.17826e-04  2.33713e-04  2.19497e-04  1.80382e-04  1.32038e-04  8.80522e-05
  5.46164e-05  3.20396e-05  1.79942e-05  9.75006e-06  0.00000e+00  0.00000e+00
  0.00000e+00  0.00000e+00  0.00000e+00  0.00000e+00  0.00000e+00  0.00000e+00
  0.00000e+00  0.00000e+00  0.00000e+00  0.00000e+00  0.00000e+00  0.00000e+00
  0.00000e+00  0.00000e+00  0.00000e+00  0.00000e+00  1.62122e-19  7.40722e-19
  2.40110e-18  8.28006e-18  3.24647e-17  1.35058e-16  5.51816e-16  2.17023e-15
  8.26293e-15  2.99537e-14  1.03208e-13  3.37083e-13  1.03928e-12  3.03000e-12
  8.27471e-12  2.09140e-11  4.86694e-11  1.04726e-10  2.12121e-10  4.12851e-10
  7.84052e-10  1.45941e-09  2.65451e-09  4.68937e-09  7.99943e-09  1.31260e-08
  2.06628e-08  3.11435e-08  4.48768e-08  6.18184e-08  8.17139e-08  1.04936e-07
  1.34486e-07  1.79542e-07  2.61387e-07  4.24182e-07  7.56547e-07  1.43557e-06
  2.81509e-06  5.59937e-06  1.11779e-05  2.22533e-05  4.39639e-05  8.57184e-05
  1.63679e-04  3.02245e-04  5.26500e-04  8.18014e-04  1.00848e-03  9.60069e-04
  1.35277e-03  1.56243e-03  1.59621e-03  1.18765e-03  5.03183e-04  1.67919e-04
  1.04178e-04  1.51826e-04  2.14226e-04  2.56454e-04  2.78316e-04  2.83175e-04
  2.67363e-04  2.29310e-04  1.77557e-04  1.25211e-04  8.16275e-05  4.99556e-05
  2.90806e-05  1.62636e-05  8.79298e-06  0.00000e+00  0.00000e+00  0.00000e+00
  0.00000e+00  0.00000e+00  0.00000e+00  0.00000e+00  0.00000e+00  0.00000e+00
  0.00000e+00  0.00000e+00  0.00000e+00  0.00000e+00  0.00000e+00  0.00000e+00
  0.00000e+00  0.00000e+00  0.00000e+00  8.71976e-20  3.91508e-19  1.25133e-18
  4.19086e-18  1.64694e-17  6.49949e-17  2.62243e-16  1.02169e-15  3.85848e-15
  1.41287e-14  4.96324e-14  1.67357e-13  5.41748e-13  1.66748e-12  4.83639e-12
  1.29421e-11  3.15420e-11  7.00384e-11  1.43392e-10  2.76450e-10  5.11725e-10
  9.21411e-10  1.61979e-09  2.77645e-09  4.61986e-09  7.42918e-09  1.15067e-08
  1.71235e-08  2.44680e-08  3.36669e-08  4.50444e-08  5.98997e-08  8.21203e-08
  1.21091e-07  1.96873e-07  3.50135e-07  6.62061e-07  1.29410e-06  2.56633e-06
  5.10918e-06  1.01516e-05  2.00504e-05  3.92106e-05  7.55286e-05  1.42152e-04
  2.57786e-04  4.38093e-04  6.55625e-04  7.52514e-04  5.79368e-04  8.64776e-04
  1.88348e-03  1.94071e-03  1.05310e-03  3.73396e-04  1.38970e-04  1.51031e-04
  2.46193e-04  3.32056e-04  3.85386e-04  4.08721e-04  3.98689e-04  3.52836e-04
  2.81127e-04  2.03195e-04  1.35321e-04  8.43787e-05  4.99449e-05  2.83687e-05
  1.55828e-05  8.31431e-06  0.00000e+00  0.00000e+00  0.00000e+00  0.00000e+00
  0.00000e+00  0.00000e+00  0.00000e+00  0.00000e+00  0.00000e+00  0.00000e+00
  0.00000e+00  0.00000e+00  0.00000e+00  0.00000e+00  0.00000e+00  0.00000e+00
  0.00000e+00  0.00000e+00  0.00000e+00  1.97551e-19  8.57789e-19  2.39922e-18
  7.82087e-18  2.98839e-17  1.19205e-16  4.60290e-16  1.72962e-15  6.36685e-15
  2.29225e-14  8.00802e-14  2.71001e-13  8.82386e-13  2.70664e-12  7.67056e-12
  1.96927e-11  4.55488e-11  9.57669e-11  1.86128e-10  3.41375e-10  6.01040e-10
  1.02552e-09  1.70297e-09  2.75084e-09  4.30954e-09  6.53017e-09  9.55360e-09
  1.35092e-08  1.85894e-08  2.53179e-08  3.52136e-08  5.21507e-08  8.48165e-08
  1.51228e-07  2.87395e-07  5.64391e-07  1.12173e-06  2.23158e-06  4.42028e-06
  8.69250e-06  1.69284e-05  3.25416e-05  6.14391e-05  1.13035e-04  2.00023e-04
  3.32749e-04  5.00078e-04  6.44787e-04  7.40420e-04  9.62278e-04  1.16461e-03
  9.21905e-04  4.98719e-04  2.17831e-04  1.45382e-04  2.10949e-04  3.13979e-04
  3.90997e-04  4.53834e-04  5.08944e-04  5.16205e-04  4.53835e-04  3.48085e-04
  2.39488e-04  1.51965e-04  9.08359e-05  5.19218e-05  2.86767e-05  1.54068e-05
  8.07823e-06  0.00000e+00  0.00000e+00  0.00000e+00  0.00000e+00  0.00000e+00
  0.00000e+00  0.00000e+00  0.00000e+00  0.00000e+00  0.00000e+00  0.00000e+00
  0.00000e+00  0.00000e+00  0.00000e+00  0.00000e+00  0.00000e+00  0.00000e+00
  0.00000e+00  0.00000e+00  9.53267e-20  4.06269e-19  1.22920e-18  3.60034e-18
  1.31886e-17  5.20971e-17  1.99884e-16  7.55508e-16  2.79068e-15  1.02739e-14
  3.70814e-14  1.30843e-13  4.47356e-13  1.44578e-12  4.31257e-12  1.16602e-11
  2.82729e-11  6.16676e-11  1.22695e-10  2.26709e-10  3.96350e-10  6.63964e-10
  1.07523e-09  1.68921e-09  2.57612e-09  3.81012e-09  5.46808e-09  7.64403e-09
  1.05324e-08  1.46595e-08  2.14338e-08  3.42750e-08  6.06974e-08  1.16124e-07
  2.31036e-07  4.64708e-07  9.31306e-07  1.84870e-06  3.62775e-06  7.03099e-06
  1.34407e-05  2.52763e-05  4.65535e-05  8.34018e-05  1.43870e-04  2.35525e-04
  3.59440e-04  5.05085e-04  6.56655e-04  7.70650e-04  7.23375e-04  5.11669e-04
  3.05414e-04  1.95999e-04  1.94512e-04  2.65954e-04  3.43066e-04  3.91348e-04
  4.57934e-04  5.58126e-04  6.01641e-04  5.34338e-04  4.01785e-04  2.68115e-04
  1.64797e-04  9.56540e-05  5.32894e-05  2.87967e-05  1.51912e-05  7.84522e-06
  0.00000e+00  0.00000e+00  0.00000e+00  0.00000e+00  0.00000e+00  0.00000e+00
  0.00000e+00  0.00000e+00  0.00000e+00  0.00000e+00  0.00000e+00  0.00000e+00
  0.00000e+00  0.00000e+00  0.00000e+00  0.00000e+00  0.00000e+00  0.00000e+00
  0.00000e+00  2.36709e-20  1.84000e-19  7.05452e-19  2.16363e-18  5.62310e-18
  2.16572e-17  8.44819e-17  3.20228e-16  1.19944e-15  4.48997e-15  1.67445e-14
  6.12957e-14  2.17148e-13  7.31621e-13  2.27959e-12  6.46445e-12  1.64460e-11
  3.74883e-11  7.71837e-11  1.45765e-10  2.56985e-10  4.28797e-10  6.85104e-10
  1.05559e-09  1.57465e-09  2.27936e-09  3.21286e-09  4.44373e-09  6.13587e-09
  8.73281e-09  1.33930e-08  2.29037e-08  4.34019e-08  8.74637e-08  1.79716e-07
  3.67250e-07  7.38711e-07  1.45879e-06  2.82877e-06  5.38956e-06  1.00863e-05
  1.85069e-05  3.31742e-05  5.77810e-05  9.70815e-05  1.55931e-04  2.37006e-04
  3.36964e-04  4.38674e-04  4.98647e-04  4.67372e-04  3.63421e-04  2.63577e-04
  2.19483e-04  2.41141e-04  3.04442e-04  3.63209e-04  3.99572e-04  4.65541e-04
  5.79688e-04  6.33800e-04  5.61050e-04  4.16619e-04  2.73783e-04  1.65709e-04
  9.48020e-05  5.21228e-05  2.78351e-05  1.45303e-05  7.43435e-06  0.00000e+00
  0.00000e+00  0.00000e+00  0.00000e+00  0.00000e+00  0.00000e+00  0.00000e+00
  0.00000e+00  0.00000e+00  0.00000e+00  0.00000e+00  0.00000e+00  0.00000e+00
  0.00000e+00  0.00000e+00  0.00000e+00  0.00000e+00  0.00000e+00  0.00000e+00
  0.00000e+00  8.00398e-20  3.21154e-19  9.68871e-19  3.35453e-18  8.92993e-18
  3.49854e-17  1.33564e-16  5.10607e-16  1.93539e-15  7.36822e-15  2.76615e-14
  1.00778e-13  3.49016e-13  1.12710e-12  3.32299e-12  8.84673e-12  2.11170e-11
  4.53476e-11  8.85445e-11  1.59526e-10  2.68868e-10  4.29516e-10  6.56407e-10
  9.66380e-10  1.37807e-09  1.91627e-09  2.62893e-09  3.63905e-09  5.28192e-09
  8.43122e-09  1.52132e-08  3.03667e-08  6.36569e-08  1.34082e-07  2.77322e-07
  5.58897e-07  1.09688e-06  2.10005e-06  3.92955e-06  7.19172e-06  1.28625e-05
  2.24232e-05  3.79461e-05  6.20011e-05  9.71488e-05  1.44660e-04  2.01870e-04
  2.57944e-04  2.92461e-04  2.88580e-04  2.55059e-04  2.23016e-04  2.20664e-04
  2.58098e-04  3.23051e-04  3.87418e-04  4.36535e-04  4.97637e-04  5.77863e-04
  6.00036e-04  5.19350e-04  3.82787e-04  2.51051e-04  1.51864e-04  8.68314e-05
  4.76934e-05  2.54320e-05  1.32498e-05  6.76294e-06  0.00000e+00  0.00000e+00
  0.00000e+00  0.00000e+00  0.00000e+00  0.00000e+00  0.00000e+00  0.00000e+00
  0.00000e+00  0.00000e+00  0.00000e+00  0.00000e+00  0.00000e+00  0.00000e+00
  0.00000e+00  0.00000e+00  0.00000e+00  0.00000e+00  0.00000e+00  0.00000e+00
  0.00000e+00  1.31302e-19  5.05886e-19  1.77332e-18  4.43977e-18  1.37838e-17
  5.50044e-17  2.12815e-16  8.25703e-16  3.16197e-15  1.20304e-14  4.44409e-14
  1.56694e-13  5.18252e-13  1.57849e-12  4.36062e-12  1.08833e-11  2.44495e-11
  4.97229e-11  9.25977e-11  1.59668e-10  2.58263e-10  3.96231e-10  5.81792e-10
  8.24352e-10  1.13801e-09  1.55407e-09  2.15728e-09  3.17932e-09  5.23303e-09
  9.83623e-09  2.04493e-08  4.42821e-08  9.53225e-08  1.99427e-07  4.02856e-07
  7.86318e-07  1.48735e-06  2.73450e-06  4.89577e-06  8.53759e-06  1.44798e-05
  2.38117e-05  3.78059e-05  5.76155e-05  8.35740e-05  1.13949e-04  1.43614e-04
  1.64811e-04  1.72498e-04  1.70932e-04  1.73225e-04  1.93683e-04  2.39746e-04
  3.06694e-04  3.78089e-04  4.38196e-04  4.87609e-04  5.21504e-04  5.05555e-04
  4.25432e-04  3.12874e-04  2.06924e-04  1.26571e-04  7.31525e-05  4.05562e-05
  2.17908e-05  1.14191e-05  5.85245e-06  0.00000e+00  0.00000e+00  0.00000e+00
  0.00000e+00  0.00000e+00  0.00000e+00  0.00000e+00  0.00000e+00  0.00000e+00
  0.00000e+00  0.00000e+00  0.00000e+00  0.00000e+00  0.00000e+00  0.00000e+00
  0.00000e+00  0.00000e+00  0.00000e+00  0.00000e+00  0.00000e+00  0.00000e+00
  0.00000e+00  1.94539e-19  9.04263e-19  1.84728e-18  5.58462e-18  2.24055e-17
  8.73930e-17  3.41335e-16  1.32614e-15  5.02210e-15  1.86360e-14  6.60070e-14
  2.20987e-13  6.87516e-13  1.96312e-12  5.08773e-12  1.19394e-11  2.53800e-11
  4.92038e-11  8.76982e-11  1.45326e-10  2.26506e-10  3.35327e-10  4.76502e-10
  6.57872e-10  8.98353e-10  1.25152e-09  1.86569e-09  3.13988e-09  6.08975e-09
  1.30909e-08  2.91964e-08  6.42385e-08  1.36166e-07  2.76313e-07  5.37551e-07
  1.00655e-06  1.82136e-06  3.19462e-06  5.43920e-06  8.98605e-06  1.43765e-05
  2.21989e-05  3.29230e-05  4.65816e-05  6.23209e-05  7.81366e-05  9.15246e-05
  1.01455e-04  1.10457e-04  1.24651e-04  1.51241e-04  1.94708e-04  2.52996e-04
  3.15845e-04  3.69135e-04  4.02964e-04  4.09510e-04  3.78793e-04  3.12667e-04
  2.30788e-04  1.54967e-04  9.65967e-05  5.68857e-05  3.20790e-05  1.74904e-05
  9.27676e-06  4.79959e-06  0.00000e+00  0.00000e+00  0.00000e+00  0.00000e+00
  0.00000e+00  0.00000e+00  0.00000e+00  0.00000e+00  0.00000e+00  0.00000e+00
  0.00000e+00  0.00000e+00  0.00000e+00  0.00000e+00  0.00000e+00  0.00000e+00
  0.00000e+00  0.00000e+00  0.00000e+00  0.00000e+00  0.00000e+00  0.00000e+00
  0.00000e+00  3.67728e-19  1.45291e-18  2.24960e-18  8.67477e-18  3.52176e-17
  1.37538e-16  5.32082e-16  2.02129e-15  7.40044e-15  2.61836e-14  8.78040e-14
  2.75380e-13  8.04788e-13  2.15277e-12  5.24522e-12  1.16326e-11  2.35442e-11
  4.36590e-11  7.48134e-11  1.19665e-10  1.80520e-10  2.59760e-10  3.61467e-10
  4.96454e-10  6.95812e-10  1.04735e-09  1.79228e-09  3.56334e-09  7.89033e-09
  1.81162e-08  4.08287e-08  8.79797e-08  1.80000e-07  3.50274e-07  6.51354e-07
  1.16334e-06  2.00403e-06  3.33884e-06  5.38475e-06  8.39933e-06  1.26432e-05
  1.83026e-05  2.53686e-05  3.35135e-05  4.21009e-05  5.05367e-05  5.89903e-05
  6.90806e-05  8.38890e-05  1.06981e-04  1.40540e-04  1.83066e-04  2.27965e-04
  2.65152e-04  2.85386e-04  2.82821e-04  2.55854e-04  2.09808e-04  1.56322e-04
  1.06997e-04  6.82583e-05  4.11549e-05  2.37241e-05  1.31896e-05  7.11200e-06
  3.72876e-06  0.00000e+00  0.00000e+00  0.00000e+00  0.00000e+00  0.00000e+00
  0.00000e+00  0.00000e+00  0.00000e+00  0.00000e+00  0.00000e+00  0.00000e+00
  0.00000e+00  0.00000e+00  0.00000e+00  0.00000e+00  0.00000e+00  0.00000e+00
  0.00000e+00  0.00000e+00  0.00000e+00  0.00000e+00  0.00000e+00  0.00000e+00
  8.60872e-20  5.77233e-19  1.40102e-18  3.45631e-18  1.33579e-17  5.37823e-17
  2.06059e-16  7.72516e-16  2.81234e-15  9.79089e-15  3.26897e-14  1.02551e-13
  3.02007e-13  8.25765e-13  2.07307e-12  4.76362e-12  1.00310e-11  1.93890e-11
  3.45417e-11  5.71336e-11  8.85946e-11  1.30238e-10  1.84167e-10  2.56116e-10
  3.62735e-10  5.52050e-10  9.59229e-10  1.94950e-09  4.44077e-09  1.05074e-08
  2.43357e-08  5.35571e-08  1.11029e-07  2.17156e-07  4.02829e-07  7.12976e-07
  1.21055e-06  1.97982e-06  3.12624e-06  4.76881e-06  7.02173e-06  9.96331e-06
  1.35994e-05  1.78455e-05  2.25753e-05  2.77885e-05  3.38757e-05  4.18385e-05
  5.32484e-05  6.97741e-05  9.22335e-05  1.19385e-04  1.47183e-04  1.69539e-04
  1.80611e-04  1.77038e-04  1.59090e-04  1.30860e-04  9.88404e-05  6.91042e-05
  4.52007e-05  2.79639e-05  1.65211e-05  9.39107e-06  5.16118e-06  2.74800e-06
  0.00000e+00  0.00000e+00  0.00000e+00  0.00000e+00  0.00000e+00  0.00000e+00
  0.00000e+00  0.00000e+00  0.00000e+00  0.00000e+00  0.00000e+00  0.00000e+00
  0.00000e+00  0.00000e+00  0.00000e+00  0.00000e+00  0.00000e+00  0.00000e+00
  0.00000e+00  0.00000e+00  0.00000e+00  0.00000e+00  0.00000e+00  1.96854e-18
  1.13670e-17  5.76091e-17  2.08135e-16  1.02961e-15  5.28370e-15  2.33979e-14
  9.89515e-14  3.87181e-13  1.38231e-12  4.48269e-12  1.31034e-11  3.51265e-11
  8.99627e-11  2.32476e-10  6.25298e-10  1.72464e-09  4.68692e-09  1.21289e-08
  2.93161e-08  6.56618e-08  1.36064e-07  2.61281e-07  4.66153e-07  7.74593e-07
  1.20135e-06  1.74291e-06  2.37308e-06  3.04836e-06  3.72291e-06  4.36402e-06
  4.95654e-06  5.49043e-06  5.94094e-06  6.26048e-06  6.39995e-06  6.35753e-06
  6.22643e-06  6.21209e-06  6.62277e-06  7.87674e-06  1.05719e-05  1.56257e-05
  2.44410e-05  3.89820e-05  6.15371e-05  9.38494e-05  1.35439e-04  1.81711e-04
  2.23754e-04  2.51537e-04  2.58436e-04  2.43014e-04  2.09117e-04  1.65695e-04
  1.23187e-04  8.85254e-05  6.36453e-05  4.71506e-05  3.64630e-05  2.91841e-05
  2.36474e-05  1.89592e-05  1.47947e-05  1.11336e-05  8.04789e-06  0.00000e+00
  0.00000e+00  0.00000e+00  0.00000e+00  0.00000e+00  0.00000e+00  0.00000e+00
  0.00000e+00  0.00000e+00  0.00000e+00  0.00000e+00  0.00000e+00  0.00000e+00
  0.00000e+00  0.00000e+00  0.00000e+00  0.00000e+00  0.00000e+00  0.00000e+00
  0.00000e+00  0.00000e+00  0.00000e+00  0.00000e+00  4.23031e-18  2.58654e-17
  9.56111e-17  5.10014e-16  2.64184e-15  1.35937e-14  6.20629e-14  2.65388e-13
  1.04412e-12  3.73106e-12  1.18544e-11  3.31395e-11  8.22487e-11  1.87026e-10
  4.15300e-10  9.68559e-10  2.44630e-09  6.45514e-09  1.67935e-08  4.13905e-08
  9.49797e-08  2.02046e-07  3.98861e-07  7.32255e-07  1.25156e-06  1.99160e-06
  2.95030e-06  4.07435e-06  5.26998e-06  6.44199e-06  7.53829e-06  8.56193e-06
  9.53240e-06  1.04181e-05  1.10950e-05  1.13902e-05  1.12144e-05  1.06978e-05
  1.02213e-05  1.03446e-05  1.17576e-05  1.53852e-05  2.26652e-05  3.59237e-05
  5.86647e-05  9.53757e-05  1.50104e-04  2.22968e-04  3.05233e-04  3.77937e-04
  4.21103e-04  4.26833e-04  3.97102e-04  3.37352e-04  2.62075e-04  1.90646e-04
  1.35122e-04  9.75902e-05  7.43415e-05  6.00603e-05  5.02269e-05  4.20187e-05
  3.42467e-05  2.68040e-05  2.00353e-05  1.42943e-05  0.00000e+00  0.00000e+00
  0.00000e+00  0.00000e+00  0.00000e+00  0.00000e+00  0.00000e+00  0.00000e+00
  0.00000e+00  0.00000e+00  0.00000e+00  0.00000e+00  0.00000e+00  0.00000e+00
  0.00000e+00  0.00000e+00  0.00000e+00  0.00000e+00  0.00000e+00  0.00000e+00
  0.00000e+00  0.00000e+00  1.50787e-18  8.66664e-18  3.76912e-17  2.15404e-16
  1.18682e-15  6.33472e-15  3.24222e-14  1.51835e-13  6.57175e-13  2.61593e-12
  9.34886e-12  2.93011e-11  7.98397e-11  1.89246e-10  3.98238e-10  7.79383e-10
  1.53942e-09  3.34939e-09  8.16339e-09  2.08948e-08  5.23650e-08  1.23886e-07
  2.73515e-07  5.62747e-07  1.07916e-06  1.92596e-06  3.18810e-06  4.87679e-06
  6.88262e-06  8.99124e-06  1.09867e-05  1.27831e-05  1.44675e-05  1.61903e-05
  1.79572e-05  1.94713e-05  2.02055e-05  1.97681e-05  1.83133e-05  1.66107e-05
  1.57440e-05  1.68516e-05  2.12585e-05  3.10077e-05  4.96049e-05  8.27213e-05
  1.38266e-04  2.24386e-04  3.42880e-04  4.77104e-04  5.85212e-04  6.26551e-04
  6.07919e-04  5.56476e-04  4.71358e-04  3.63359e-04  2.62094e-04  1.86119e-04
  1.37959e-04  1.11002e-04  9.59132e-05  8.48940e-05  7.35689e-05  6.08488e-05
  4.76043e-05  3.52189e-05  2.47213e-05  0.00000e+00  0.00000e+00  0.00000e+00
  0.00000e+00  0.00000e+00  0.00000e+00  0.00000e+00  0.00000e+00  0.00000e+00
  0.00000e+00  0.00000e+00  0.00000e+00  0.00000e+00  0.00000e+00  0.00000e+00
  0.00000e+00  0.00000e+00  0.00000e+00  0.00000e+00  0.00000e+00  0.00000e+00
  0.00000e+00  2.80860e-18  1.99284e-17  9.09608e-17  4.45756e-16  2.51624e-15
  1.42275e-14  7.18649e-14  3.39681e-13  1.50217e-12  6.02348e-12  2.14790e-11
  6.67585e-11  1.79117e-10  4.15002e-10  8.40420e-10  1.52834e-09  2.64131e-09
  4.78204e-09  9.95247e-09  2.36551e-08  5.89506e-08  1.43752e-07  3.32952e-07
  7.25466e-07  1.47992e-06  2.80932e-06  4.92148e-06  7.88567e-06  1.14829e-05
  1.52023e-05  1.85093e-05  2.12409e-05  2.37605e-05  2.66637e-05  3.01896e-05
  3.36900e-05  3.56809e-05  3.48330e-05  3.12494e-05  2.66476e-05  2.32949e-05
  2.30844e-05  2.77140e-05  3.97119e-05  6.37666e-05  1.08020e-04  1.84671e-04
  3.07609e-04  4.81597e-04  6.76346e-04  8.01735e-04  7.70691e-04  6.57208e-04
  5.84783e-04  5.12057e-04  4.09474e-04  3.05217e-04  2.24541e-04  1.77093e-04
  1.56505e-04  1.48567e-04  1.40531e-04  1.26109e-04  1.05497e-04  8.22365e-05
  6.00681e-05  4.13954e-05  0.00000e+00  0.00000e+00  0.00000e+00  0.00000e+00
  0.00000e+00  0.00000e+00  0.00000e+00  0.00000e+00  0.00000e+00  0.00000e+00
  0.00000e+00  0.00000e+00  0.00000e+00  0.00000e+00  0.00000e+00  0.00000e+00
  0.00000e+00  0.00000e+00  0.00000e+00  0.00000e+00  0.00000e+00  0.00000e+00
  4.90912e-18  3.65818e-17  1.47079e-16  8.58896e-16  5.37309e-15  2.91368e-14
  1.47386e-13  7.06710e-13  3.15222e-12  1.27136e-11  4.51707e-11  1.39347e-10
  3.70380e-10  8.50580e-10  1.70248e-09  3.01982e-09  4.89591e-09  7.71875e-09
  1.31056e-08  2.61225e-08  6.01031e-08  1.46848e-07  3.57096e-07  8.36437e-07
  1.85370e-06  3.82972e-06  7.25997e-06  1.24218e-05  1.89205e-05  2.55229e-05
  3.08205e-05  3.44170e-05  3.74497e-05  4.18110e-05  4.86118e-05  5.66387e-05
  6.20310e-05  6.07936e-05  5.27024e-05  4.18594e-05  3.32379e-05  2.99677e-05
  3.38049e-05  4.72463e-05  7.56789e-05  1.29229e-04  2.23842e-04  3.78676e-04
  6.00885e-04  8.41732e-04  9.40322e-04  7.40534e-04  4.64241e-04  3.90004e-04
  3.78479e-04  3.51063e-04  2.92584e-04  2.32867e-04  2.05535e-04  2.09571e-04
  2.23252e-04  2.25620e-04  2.08431e-04  1.75750e-04  1.36446e-04  9.84424e-05
  6.66035e-05  0.00000e+00  0.00000e+00  0.00000e+00  0.00000e+00  0.00000e+00
  0.00000e+00  0.00000e+00  0.00000e+00  0.00000e+00  0.00000e+00  0.00000e+00
  0.00000e+00  0.00000e+00  0.00000e+00  0.00000e+00  0.00000e+00  0.00000e+00
  0.00000e+00  0.00000e+00  0.00000e+00  0.00000e+00  1.33274e-18  8.04080e-18
  4.21016e-17  2.56781e-16  1.67048e-15  1.02923e-14  5.30588e-14  2.79764e-13
  1.35317e-12  6.08491e-12  2.45639e-11  8.69460e-11  2.66521e-10  7.04936e-10
  1.61592e-09  3.24419e-09  5.78582e-09  9.34716e-09  1.41234e-08  2.10994e-08
  3.38358e-08  6.29541e-08  1.37672e-07  3.34122e-07  8.37231e-07  2.05224e-06
  4.73982e-06  1.00065e-05  1.87731e-05  3.05250e-05  4.23786e-05  5.05463e-05
  5.38565e-05  5.53932e-05  6.03189e-05  7.22320e-05  8.94606e-05  1.03107e-04
  1.02431e-04  8.59487e-05  6.32553e-05  4.50907e-05  3.64212e-05  3.82065e-05
  5.18685e-05  8.24700e-05  1.40670e-04  2.43595e-04  4.11394e-04  6.48343e-04
  8.87535e-04  9.24511e-04  6.13968e-04  3.37627e-04  2.80507e-04  2.53622e-04
  2.74093e-04  2.47047e-04  2.10789e-04  2.21631e-04  2.73039e-04  3.24797e-04
  3.43006e-04  3.21993e-04  2.74178e-04  2.13696e-04  1.53228e-04  1.02068e-04
  0.00000e+00  0.00000e+00  0.00000e+00  0.00000e+00  0.00000e+00  0.00000e+00
  0.00000e+00  0.00000e+00  0.00000e+00  0.00000e+00  0.00000e+00  0.00000e+00
  0.00000e+00  0.00000e+00  0.00000e+00  0.00000e+00  0.00000e+00  0.00000e+00
  0.00000e+00  0.00000e+00  0.00000e+00  2.02477e-18  1.34726e-17  5.13906e-17
  4.15298e-16  2.94339e-15  1.71201e-14  9.18142e-14  4.84846e-13  2.39476e-12
  1.08239e-11  4.36004e-11  1.53712e-10  4.68888e-10  1.23678e-09  2.84133e-09
  5.76286e-09  1.04824e-08  1.74246e-08  2.70713e-08  4.03489e-08  5.94989e-08
  9.05938e-08  1.52318e-07  3.04564e-07  7.29552e-07  1.92541e-06  5.05981e-06
  1.22968e-05  2.62009e-05  4.68553e-05  6.81817e-05  8.03414e-05  7.97554e-05
  7.39631e-05  7.51702e-05  9.23244e-05  1.24689e-04  1.55510e-04  1.60080e-04
  1.32019e-04  9.06335e-05  5.76962e-05  4.11201e-05  3.97185e-05  5.23810e-05
  8.25338e-05  1.39444e-04  2.37873e-04  3.93006e-04  6.00125e-04  7.84259e-04
  7.67852e-04  5.13363e-04  3.80789e-04  3.43016e-04  3.19530e-04  2.91833e-04
  2.09715e-04  1.79099e-04  2.46688e-04  3.67770e-04  4.56839e-04  4.70168e-04
  4.38970e-04  3.86430e-04  3.10410e-04  2.24161e-04  1.47700e-04  0.00000e+00
  0.00000e+00  0.00000e+00  0.00000e+00  0.00000e+00  0.00000e+00  0.00000e+00
  0.00000e+00  0.00000e+00  0.00000e+00  0.00000e+00  0.00000e+00  0.00000e+00
  0.00000e+00  0.00000e+00  0.00000e+00  0.00000e+00  0.00000e+00  0.00000e+00
  0.00000e+00  0.00000e+00  2.89070e-18  2.49132e-17  9.74639e-17  7.21318e-16
  4.71128e-15  2.64517e-14  1.48098e-13  7.88643e-13  3.91520e-12  1.77477e-11
  7.14069e-11  2.50921e-10  7.62609e-10  2.00890e-09  4.63510e-09  9.51948e-09
  1.77368e-08  3.06525e-08  5.02370e-08  7.95539e-08  1.22978e-07  1.86025e-07
  2.76863e-07  4.20619e-07  7.25757e-07  1.61023e-06  4.39851e-06  1.23885e-05
  3.11586e-05  6.38832e-05  1.00493e-04  1.18257e-04  1.07048e-04  8.33367e-05
  7.19998e-05  9.01187e-05  1.41743e-04  2.04813e-04  2.32098e-04  1.96945e-04
  1.28660e-04  7.25587e-05  4.41834e-05  3.82548e-05  4.89432e-05  7.65978e-05
  1.27490e-04  2.11559e-04  3.36213e-04  4.89496e-04  6.10727e-04  6.00011e-04
  4.80307e-04  4.11037e-04  3.81958e-04  3.97279e-04  3.05368e-04  1.72384e-04
  1.70841e-04  3.29539e-04  5.38137e-04  6.11506e-04  5.30550e-04  4.85810e-04
  4.80416e-04  4.16518e-04  3.06633e-04  2.00254e-04  0.00000e+00  0.00000e+00
  0.00000e+00  0.00000e+00  0.00000e+00  0.00000e+00  0.00000e+00  0.00000e+00
  0.00000e+00  0.00000e+00  0.00000e+00  0.00000e+00  0.00000e+00  0.00000e+00
  0.00000e+00  0.00000e+00  0.00000e+00  0.00000e+00  0.00000e+00  0.00000e+00
  0.00000e+00  3.86404e-18  3.44197e-17  1.69998e-16  1.13017e-15  7.33171e-15
  3.94645e-14  2.22709e-13  1.19476e-12  5.95894e-12  2.70182e-11  1.08621e-10
  3.80664e-10  1.15419e-09  3.04025e-09  7.04665e-09  1.46444e-08  2.79135e-08
  5.00500e-08  8.64832e-08  1.46538e-07  2.44945e-07  4.01744e-07  6.38235e-07
  9.69741e-07  1.41478e-06  2.11160e-06  3.85011e-06  9.70169e-06  2.76440e-05
  6.75307e-05  1.20330e-04  1.45680e-04  1.19277e-04  7.01902e-05  4.12721e-05
  5.95109e-05  1.42458e-04  2.76938e-04  3.73594e-04  3.33305e-04  2.04452e-04
  9.93230e-05  4.88947e-05  3.54885e-05  4.33015e-05  6.75920e-05  1.10692e-04
  1.77256e-04  2.68080e-04  3.70013e-04  4.47700e-04  4.67083e-04  4.57736e-04
  4.57217e-04  4.35540e-04  3.79667e-04  2.45528e-04  1.40120e-04  2.11209e-04
  4.62480e-04  7.01537e-04  6.60049e-04  4.43434e-04  4.52445e-04  5.63173e-04
  5.28344e-04  3.91684e-04  2.52206e-04  0.00000e+00  0.00000e+00  0.00000e+00
  0.00000e+00  0.00000e+00  0.00000e+00  0.00000e+00  0.00000e+00  0.00000e+00
  0.00000e+00  0.00000e+00  0.00000e+00  0.00000e+00  0.00000e+00  0.00000e+00
  0.00000e+00  0.00000e+00  0.00000e+00  0.00000e+00  0.00000e+00  0.00000e+00
  4.84660e-18  2.55445e-17  2.35080e-16  1.66734e-15  1.05006e-14  5.54705e-14
  3.15703e-13  1.70098e-12  8.49427e-12  3.85164e-11  1.54663e-10  5.41019e-10
  1.63878e-09  4.31796e-09  1.00448e-08  2.10656e-08  4.08642e-08  7.54084e-08
  1.35803e-07  2.42765e-07  4.33119e-07  7.67406e-07  1.33532e-06  2.25218e-06
  3.63630e-06  5.55731e-06  8.02716e-06  1.16476e-05  2.08292e-05  4.78326e-05
  9.61877e-05  1.25706e-04  9.51383e-05  3.60481e-05  7.62175e-06  5.10801e-05
  2.12803e-04  4.97811e-04  7.08741e-04  6.07639e-04  3.38168e-04  1.43193e-04
  5.76700e-05  3.34906e-05  3.79575e-05  5.94052e-05  9.60564e-05  1.48176e-04
  2.12160e-04  2.75673e-04  3.19263e-04  3.34054e-04  3.39125e-04  3.45584e-04
  3.26246e-04  2.58035e-04  1.60070e-04  1.31335e-04  2.66163e-04  5.02005e-04
  5.80499e-04  4.64920e-04  4.37584e-04  5.84492e-04  7.12997e-04  6.41616e-04
  4.61921e-04  2.91440e-04  0.00000e+00  0.00000e+00  0.00000e+00  0.00000e+00
  0.00000e+00  0.00000e+00  0.00000e+00  0.00000e+00  0.00000e+00  0.00000e+00
  0.00000e+00  0.00000e+00  0.00000e+00  0.00000e+00  0.00000e+00  0.00000e+00
  0.00000e+00  0.00000e+00  0.00000e+00  0.00000e+00  0.00000e+00  5.68703e-18
  2.95840e-17  3.65100e-16  2.31144e-15  1.29520e-14  7.49755e-14  4.27358e-13
  2.29428e-12  1.14677e-11  5.19263e-11  2.08327e-10  7.28096e-10  2.20346e-09
  5.80593e-09  1.35247e-08  2.84913e-08  5.58207e-08  1.04824e-07  1.93716e-07
  3.58353e-07  6.67422e-07  1.24738e-06  2.32104e-06  4.26624e-06  7.69899e-06
  1.35323e-05  2.27228e-05  3.49685e-05  4.66765e-05  5.45423e-05  6.51356e-05
  7.48647e-05  5.54940e-05  2.12072e-05  2.94942e-05  1.31316e-04  3.88527e-04
  7.89130e-04  1.02727e-03  8.22461e-04  4.34238e-04  1.74324e-04  6.40008e-05
  3.22492e-05  3.49373e-05  5.55432e-05  8.94221e-05  1.34046e-04  1.83159e-04
  2.24257e-04  2.42901e-04  2.35132e-04  2.14359e-04  1.94193e-04  1.68463e-04
  1.25308e-04  8.64374e-05  1.20527e-04  2.75359e-04  4.57382e-04  4.81931e-04
  5.37602e-04  7.65956e-04  8.87498e-04  8.67000e-04  7.05619e-04  4.89768e-04
  3.05054e-04  0.00000e+00  0.00000e+00  0.00000e+00  0.00000e+00  0.00000e+00
  0.00000e+00  0.00000e+00  0.00000e+00  0.00000e+00  0.00000e+00  0.00000e+00
  0.00000e+00  0.00000e+00  0.00000e+00  0.00000e+00  0.00000e+00  0.00000e+00
  0.00000e+00  0.00000e+00  0.00000e+00  0.00000e+00  6.25888e-18  4.93586e-17
  4.98161e-16  2.90114e-15  1.68341e-14  9.85085e-14  5.55756e-13  2.97555e-12
  1.48561e-11  6.70975e-11  2.68898e-10  9.38940e-10  2.83828e-09  7.46445e-09
  1.73505e-08  3.64927e-08  7.15476e-08  1.34954e-07  2.51634e-07  4.72141e-07
  8.97648e-07  1.72585e-06  3.33492e-06  6.44109e-06  1.24006e-05  2.37139e-05
  4.44076e-05  7.82490e-05  1.19936e-04  1.43524e-04  1.26136e-04  9.13169e-05
  6.75578e-05  6.76532e-05  1.23684e-04  2.60714e-04  4.98000e-04  7.90601e-04
  9.08055e-04  6.98563e-04  3.73821e-04  1.54852e-04  5.83234e-05  3.06926e-05
  3.56971e-05  5.85835e-05  9.46395e-05  1.40659e-04  1.89257e-04  2.26827e-04
  2.38823e-04  2.21565e-04  1.86783e-04  1.48390e-04  1.08879e-04  6.74699e-05
  4.49800e-05  8.80933e-05  2.23049e-04  3.95212e-04  5.26546e-04  6.85987e-04
  8.62742e-04  9.17979e-04  8.41637e-04  6.64510e-04  4.59834e-04  2.88745e-04
  0.00000e+00  0.00000e+00  0.00000e+00  0.00000e+00  0.00000e+00  0.00000e+00
  0.00000e+00  0.00000e+00  0.00000e+00  0.00000e+00  0.00000e+00  0.00000e+00
  0.00000e+00  0.00000e+00  0.00000e+00  0.00000e+00  0.00000e+00  0.00000e+00
  0.00000e+00  0.00000e+00  0.00000e+00  1.62446e-17  8.30203e-17  6.86527e-16
  3.81660e-15  2.14903e-14  1.27600e-13  7.12584e-13  3.79442e-12  1.88028e-11
  8.45882e-11  3.37864e-10  1.17680e-09  3.54554e-09  9.27973e-09  2.14192e-08
  4.46650e-08  8.67522e-08  1.62117e-07  2.99831e-07  5.59602e-07  1.06305e-06
  2.05312e-06  4.00564e-06  7.84473e-06  1.53644e-05  2.99633e-05  5.73392e-05
  1.03575e-04  1.63554e-04  2.02236e-04  1.80209e-04  1.25596e-04  9.75646e-05
  1.19339e-04  1.98931e-04  3.07972e-04  4.05232e-04  4.81134e-04  4.85903e-04
  3.73816e-04  2.15709e-04  1.00135e-04  4.48237e-05  3.11424e-05  4.21215e-05
  7.01319e-05  1.13299e-04  1.70016e-04  2.33214e-04  2.87262e-04  3.14533e-04
  3.12151e-04  2.92759e-04  2.57331e-04  1.96112e-04  1.18670e-04  5.98848e-05
  6.28386e-05  1.45087e-04  2.75881e-04  4.08921e-04  5.36874e-04  6.53242e-04
  7.14125e-04  6.76065e-04  5.48708e-04  3.90641e-04  2.51994e-04  0.00000e+00
  0.00000e+00  0.00000e+00  0.00000e+00  0.00000e+00  0.00000e+00  0.00000e+00
  0.00000e+00  0.00000e+00  0.00000e+00  0.00000e+00  0.00000e+00  0.00000e+00
  0.00000e+00  0.00000e+00  0.00000e+00  0.00000e+00  0.00000e+00  0.00000e+00
  0.00000e+00  0.00000e+00  2.12508e-17  1.15464e-16  9.52863e-16  5.05887e-15
  2.80118e-14  1.64948e-13  9.14772e-13  4.83327e-12  2.37275e-11  1.05926e-10
  4.20142e-10  1.45405e-09  4.34960e-09  1.12788e-08  2.57187e-08  5.27992e-08
  1.00613e-07  1.83878e-07  3.31993e-07  6.05203e-07  1.12566e-06  2.13429e-06
  4.09148e-06  7.85653e-06  1.50002e-05  2.82434e-05  5.14919e-05  8.72835e-05
  1.27791e-04  1.46001e-04  1.19982e-04  7.59237e-05  5.52949e-05  7.26655e-05
  1.33433e-04  1.88590e-04  1.73280e-04  1.44287e-04  1.47576e-04  1.40254e-04
  1.04350e-04  6.47939e-05  4.20444e-05  3.99622e-05  5.62258e-05  9.00971e-05
  1.43746e-04  2.18923e-04  3.09936e-04  3.96709e-04  4.52816e-04  4.80332e-04
  5.06078e-04  4.97566e-04  4.07912e-04  2.68072e-04  1.43093e-04  8.63186e-05
  1.10355e-04  1.85658e-04  2.75735e-04  3.69309e-04  4.62503e-04  5.23381e-04
  5.11998e-04  4.30032e-04  3.16989e-04  2.11100e-04  0.00000e+00  0.00000e+00
  0.00000e+00  0.00000e+00  0.00000e+00  0.00000e+00  0.00000e+00  0.00000e+00
  0.00000e+00  0.00000e+00  0.00000e+00  0.00000e+00  0.00000e+00  0.00000e+00
  0.00000e+00  0.00000e+00  0.00000e+00  0.00000e+00  0.00000e+00  0.00000e+00
  0.00000e+00  2.79600e-17  1.86928e-16  1.33962e-15  6.74290e-15  3.72090e-14
  2.17899e-13  1.20049e-12  6.25654e-12  3.03388e-11  1.33796e-10  5.24203e-10
  1.79274e-09  5.29552e-09  1.35403e-08  3.03506e-08  6.09932e-08  1.13164e-07
  2.00255e-07  3.48597e-07  6.11387e-07  1.09342e-06  1.99062e-06  3.64832e-06
  6.64129e-06  1.18656e-05  2.05412e-05  3.36822e-05  5.00550e-05  6.24730e-05
  5.88158e-05  3.78868e-05  2.02932e-05  1.88442e-05  2.47205e-05  6.67923e-05
  1.73219e-04  2.52602e-04  2.61578e-04  2.35419e-04  1.89281e-04  1.35537e-04
  9.07479e-05  6.53107e-05  6.11778e-05  7.73075e-05  1.15015e-04  1.79501e-04
  2.76347e-04  4.01261e-04  5.24872e-04  6.00324e-04  6.42843e-04  7.26000e-04
  7.49827e-04  6.34564e-04  4.49410e-04  2.67228e-04  1.63131e-04  1.53850e-04
  2.00314e-04  2.61386e-04  3.24784e-04  3.86895e-04  4.25086e-04  4.12802e-04
  3.50281e-04  2.63150e-04  1.78946e-04  0.00000e+00  0.00000e+00  0.00000e+00
  0.00000e+00  0.00000e+00  0.00000e+00  0.00000e+00  0.00000e+00  0.00000e+00
  0.00000e+00  0.00000e+00  0.00000e+00  0.00000e+00  0.00000e+00  0.00000e+00
  0.00000e+00  0.00000e+00  0.00000e+00  0.00000e+00  0.00000e+00  0.00000e+00
  5.41180e-17  2.73539e-16  1.46084e-15  9.17426e-15  5.19841e-14  2.95146e-13
  1.60851e-12  8.29351e-12  3.96632e-11  1.71883e-10  6.61348e-10  2.22084e-09
  6.44247e-09  1.61708e-08  3.55118e-08  6.96429e-08  1.25385e-07  2.13957e-07
  3.57156e-07  5.97991e-07  1.01591e-06  1.74335e-06  2.97461e-06  4.95152e-06
  7.90064e-06  1.18652e-05  1.63241e-05  1.95986e-05  1.91376e-05  1.57175e-05
  2.18757e-05  6.17980e-05  1.49389e-04  2.82159e-04  5.38300e-04  1.03877e-03
  1.43168e-03  1.29864e-03  8.84395e-04  5.22785e-04  2.94796e-04  1.69205e-04
  1.08511e-04  8.90707e-05  9.92373e-05  1.37283e-04  2.09280e-04  3.23277e-04
  4.74174e-04  6.16889e-04  6.73660e-04  7.00285e-04  8.68805e-04  9.05252e-04
  7.63557e-04  5.80851e-04  3.72281e-04  2.53706e-04  2.55200e-04  3.15778e-04
  3.70201e-04  3.99253e-04  4.14569e-04  4.15128e-04  3.84078e-04  3.18892e-04
  2.37614e-04  1.61338e-04  0.00000e+00  0.00000e+00  0.00000e+00  0.00000e+00
  0.00000e+00  0.00000e+00  0.00000e+00  0.00000e+00  0.00000e+00  0.00000e+00
  0.00000e+00  0.00000e+00  0.00000e+00  0.00000e+00  0.00000e+00  0.00000e+00
  0.00000e+00  0.00000e+00  0.00000e+00  0.00000e+00  4.75412e-18  7.36802e-17
  3.85678e-16  1.92073e-15  1.29824e-14  7.18858e-14  4.05487e-13  2.19774e-12
  1.12101e-11  5.27672e-11  2.24080e-10  8.43029e-10  2.76577e-09  7.84571e-09
  1.92754e-08  4.14235e-08  7.93178e-08  1.38896e-07  2.29526e-07  3.69516e-07
  5.93688e-07  9.59683e-07  1.54421e-06  2.41518e-06  3.56684e-06  4.82771e-06
  5.79844e-06  5.95027e-06  5.18632e-06  5.54499e-06  1.48751e-05  5.15065e-05
  1.44441e-04  3.22467e-04  6.09903e-04  1.10335e-03  1.90690e-03  2.47416e-03
  2.17074e-03  1.42618e-03  8.07503e-04  4.34363e-04  2.37383e-04  1.43649e-04
  1.09072e-04  1.12217e-04  1.47732e-04  2.21187e-04  3.40507e-04  4.96011e-04
  6.23621e-04  6.14581e-04  5.81970e-04  8.60586e-04  9.80577e-04  8.22136e-04
  6.24043e-04  4.02313e-04  3.05702e-04  3.63463e-04  4.80986e-04  5.53428e-04
  5.48068e-04  5.09595e-04  4.71763e-04  4.15747e-04  3.32259e-04  2.39710e-04
  1.58634e-04  0.00000e+00  0.00000e+00  0.00000e+00  0.00000e+00  0.00000e+00
  0.00000e+00  0.00000e+00  0.00000e+00  0.00000e+00  0.00000e+00  0.00000e+00
  0.00000e+00  0.00000e+00  0.00000e+00  0.00000e+00  0.00000e+00  0.00000e+00
  0.00000e+00  0.00000e+00  0.00000e+00  7.12287e-18  8.91557e-17  5.60862e-16
  2.70733e-15  1.79171e-14  9.86001e-14  5.61031e-13  3.01129e-12  1.52264e-11
  7.05546e-11  2.93612e-10  1.07775e-09  3.44509e-09  9.53455e-09  2.29094e-08
  4.82348e-08  9.05425e-08  1.55431e-07  2.51910e-07  3.98021e-07  6.26628e-07
  9.85323e-07  1.51870e-06  2.21892e-06  2.94938e-06  3.40826e-06  3.28896e-06
  2.80631e-06  3.54063e-06  9.29605e-06  2.69895e-05  6.77542e-05  1.45534e-04
  2.66985e-04  4.22863e-04  6.29176e-04  9.55520e-04  1.32068e-03  1.39376e-03
  1.09802e-03  7.09309e-04  4.13850e-04  2.36023e-04  1.45160e-04  1.09413e-04
  1.09657e-04  1.41177e-04  2.09726e-04  3.21665e-04  4.62847e-04  5.63206e-04
  5.09613e-04  3.98151e-04  5.88020e-04  7.85736e-04  7.28017e-04  5.47765e-04
  3.49191e-04  3.02860e-04  4.34770e-04  6.13891e-04  7.04771e-04  6.78586e-04
  6.16196e-04  5.73544e-04  4.99433e-04  3.84055e-04  2.64480e-04  1.67772e-04
  0.00000e+00  0.00000e+00  0.00000e+00  0.00000e+00  0.00000e+00  0.00000e+00
  0.00000e+00  0.00000e+00  0.00000e+00  0.00000e+00  0.00000e+00  0.00000e+00
  0.00000e+00  0.00000e+00  0.00000e+00  0.00000e+00  0.00000e+00  0.00000e+00
  0.00000e+00  0.00000e+00  1.00378e-17  1.27918e-16  5.80257e-16  3.44061e-15
  2.40356e-14  1.34132e-13  7.56177e-13  4.07395e-12  2.04433e-11  9.34109e-11
  3.81226e-10  1.36607e-09  4.25549e-09  1.14944e-08  2.70326e-08  5.59151e-08
  1.03511e-07  1.76108e-07  2.84796e-07  4.52255e-07  7.18763e-07  1.13948e-06
  1.75812e-06  2.54299e-06  3.30844e-06  3.74954e-06  3.85358e-06  4.81855e-06
  9.66187e-06  2.15689e-05  4.02814e-05  6.19105e-05  8.32266e-05  1.04041e-04
  1.33933e-04  1.83032e-04  2.00013e-04  2.24494e-04  3.61560e-04  4.45080e-04
  3.85559e-04  2.68641e-04  1.71940e-04  1.16697e-04  9.44614e-05  9.56250e-05
  1.21220e-04  1.79826e-04  2.77198e-04  3.99636e-04  4.93551e-04  4.84632e-04
  4.19619e-04  4.85632e-04  5.97106e-04  5.74759e-04  4.29251e-04  2.80593e-04
  2.93185e-04  4.95562e-04  6.93353e-04  7.30978e-04  7.13796e-04  7.22340e-04
  7.29894e-04  6.32251e-04  4.63315e-04  3.02131e-04  1.82715e-04  0.00000e+00
  0.00000e+00  0.00000e+00  0.00000e+00  0.00000e+00  0.00000e+00  0.00000e+00
  0.00000e+00  0.00000e+00  0.00000e+00  0.00000e+00  0.00000e+00  0.00000e+00
  0.00000e+00  0.00000e+00  0.00000e+00  0.00000e+00  0.00000e+00  0.00000e+00
  0.00000e+00  1.32940e-17  1.72190e-16  6.80459e-16  4.61267e-15  3.11574e-14
  1.73834e-13  9.94215e-13  5.35174e-12  2.66834e-11  1.20637e-10  4.84005e-10
  1.69766e-09  5.16708e-09  1.36452e-08  3.14720e-08  6.41431e-08  1.17795e-07
  2.00689e-07  3.28957e-07  5.36013e-07  8.81887e-07  1.45323e-06  2.33510e-06
  3.53360e-06  4.87308e-06  6.03298e-06  7.13089e-06  1.01885e-05  2.00649e-05
  3.99519e-05  6.09956e-05  6.40803e-05  4.39222e-05  2.87878e-05  7.45273e-05
  1.90458e-04  2.32150e-04  1.30652e-04  7.89124e-05  1.22433e-04  1.47996e-04
  1.28458e-04  1.03693e-04  9.39355e-05  9.00349e-05  8.80451e-05  1.00808e-04
  1.44428e-04  2.25364e-04  3.31744e-04  4.28856e-04  4.78363e-04  4.93475e-04
  5.27260e-04  5.47013e-04  4.84000e-04  3.52371e-04  2.53138e-04  3.20452e-04
  5.89123e-04  8.05711e-04  7.57169e-04  7.93445e-04  9.31988e-04  9.54288e-04
  7.83154e-04  5.40310e-04  3.34913e-04  1.94619e-04  0.00000e+00  0.00000e+00
  0.00000e+00  0.00000e+00  0.00000e+00  0.00000e+00  0.00000e+00  0.00000e+00
  0.00000e+00  0.00000e+00  0.00000e+00  0.00000e+00  0.00000e+00  0.00000e+00
  0.00000e+00  0.00000e+00  0.00000e+00  0.00000e+00  0.00000e+00  0.00000e+00
  1.65549e-17  2.17362e-16  8.70482e-16  5.88569e-15  3.90974e-14  2.19055e-13
  1.25354e-12  6.74683e-12  3.35312e-11  1.50242e-10  5.94820e-10  2.05052e-09
  6.11892e-09  1.58443e-08  3.59088e-08  7.22691e-08  1.32154e-07  2.26967e-07
  3.80694e-07  6.43709e-07  1.10976e-06  1.92743e-06  3.28397e-06  5.32808e-06
  8.02356e-06  1.10473e-05  1.41707e-05  1.89900e-05  3.15637e-05  5.82916e-05
  8.68513e-05  8.39434e-05  4.37901e-05  1.86349e-05  7.51768e-05  2.03181e-04
  2.71002e-04  1.99642e-04  1.01233e-04  6.64796e-05  6.10220e-05  6.02484e-05
  8.75957e-05  1.30583e-04  1.40532e-04  1.15805e-04  9.77634e-05  1.18274e-04
  1.83162e-04  2.76612e-04  3.68346e-04  4.30417e-04  4.60010e-04  4.70554e-04
  4.52791e-04  3.87395e-04  2.94563e-04  2.48481e-04  3.42114e-04  5.90637e-04
  7.80277e-04  7.59167e-04  8.79570e-04  1.08944e-03  1.08143e-03  8.47789e-04
  5.64675e-04  3.41316e-04  1.94709e-04  0.00000e+00  0.00000e+00  0.00000e+00
  0.00000e+00  0.00000e+00  0.00000e+00  0.00000e+00  0.00000e+00  0.00000e+00
  0.00000e+00  0.00000e+00  0.00000e+00  0.00000e+00  0.00000e+00  0.00000e+00
  0.00000e+00  0.00000e+00  0.00000e+00  0.00000e+00  0.00000e+00  3.34398e-17
  2.57237e-16  1.04807e-15  7.19001e-15  4.46506e-14  2.65252e-13  1.51217e-12
  8.13028e-12  4.02895e-11  1.79422e-10  7.03486e-10  2.39341e-09  7.03109e-09
  1.79000e-08  3.99170e-08  7.93689e-08  1.44595e-07  2.50704e-07  4.31080e-07
  7.57183e-07  1.36747e-06  2.50134e-06  4.51870e-06  7.86585e-06  1.29346e-05
  1.97630e-05  2.76544e-05  3.55871e-05  4.58262e-05  6.73296e-05  9.69714e-05
  9.78259e-05  5.35088e-05  1.92089e-05  6.00015e-05  1.63096e-04  2.33144e-04
  2.09443e-04  1.42374e-04  9.16597e-05  5.63988e-05  5.62633e-05  1.49801e-04
  2.75727e-04  2.90446e-04  2.03850e-04  1.24569e-04  1.11260e-04  1.63012e-04
  2.50459e-04  3.33495e-04  3.79830e-04  3.84567e-04  3.65397e-04  3.33779e-04
  2.87306e-04  2.38291e-04  2.32994e-04  3.23737e-04  5.00590e-04  6.41789e-04
  6.74679e-04  7.58646e-04  9.26178e-04  9.40458e-04  7.52736e-04  5.09900e-04
  3.12243e-04  1.79820e-04  0.00000e+00  0.00000e+00  0.00000e+00  0.00000e+00
  0.00000e+00  0.00000e+00  0.00000e+00  0.00000e+00  0.00000e+00  0.00000e+00
  0.00000e+00  0.00000e+00  0.00000e+00  0.00000e+00  0.00000e+00  0.00000e+00
  0.00000e+00  0.00000e+00  0.00000e+00  0.00000e+00  3.49875e-17  2.22887e-16
  1.25493e-15  8.05086e-15  5.03488e-14  3.05131e-13  1.73583e-12  9.34392e-12
  4.62116e-11  2.05063e-10  7.99044e-10  2.69387e-09  7.81828e-09  1.96156e-08
  4.30594e-08  8.44449e-08  1.52829e-07  2.66487e-07  4.67424e-07  8.47191e-07
  1.58959e-06  3.03409e-06  5.75241e-06  1.06105e-05  1.87480e-05  3.12553e-05
  4.79568e-05  6.48425e-05  7.42301e-05  7.78349e-05  8.89348e-05  9.08653e-05
  5.79265e-05  2.71900e-05  6.09865e-05  1.58885e-04  2.39695e-04  2.40140e-04
  1.91139e-04  1.37818e-04  8.36902e-05  8.66088e-05  2.68215e-04  5.10832e-04
  5.21540e-04  3.36089e-04  1.72937e-04  1.23341e-04  1.72079e-04  2.69043e-04
  3.54641e-04  3.84859e-04  3.60159e-04  3.12699e-04  2.65856e-04  2.23965e-04
  1.92765e-04  1.99249e-04  2.72582e-04  4.00403e-04  5.15059e-04  5.56289e-04
  5.79571e-04  6.57556e-04  6.78300e-04  5.71471e-04  4.07773e-04  2.60562e-04
  1.55011e-04  0.00000e+00  0.00000e+00  0.00000e+00  0.00000e+00  0.00000e+00
  0.00000e+00  0.00000e+00  0.00000e+00  0.00000e+00  0.00000e+00  0.00000e+00
  0.00000e+00  0.00000e+00  0.00000e+00  0.00000e+00  0.00000e+00  0.00000e+00
  0.00000e+00  0.00000e+00  0.00000e+00  5.53086e-17  2.74718e-16  1.43778e-15
  8.90369e-15  5.44107e-14  3.35321e-13  1.90800e-12  1.02828e-11  5.08186e-11
  2.25021e-10  8.73718e-10  2.92802e-09  8.41797e-09  2.08398e-08  4.49922e-08
  8.67371e-08  1.54998e-07  2.69548e-07  4.77469e-07  8.82890e-07  1.70010e-06
  3.34228e-06  6.55182e-06  1.25636e-05  2.32444e-05  4.09124e-05  6.67479e-05
  9.58309e-05  1.12124e-04  1.04067e-04  9.11612e-05  8.54363e-05  6.97217e-05
  5.85538e-05  1.10006e-04  2.49291e-04  3.72941e-04  3.64500e-04  2.79062e-04
  1.98096e-04  1.25469e-04  1.31149e-04  3.71287e-04  6.90130e-04  6.89425e-04
  4.28199e-04  2.08991e-04  1.45258e-04  2.12250e-04  3.44098e-04  4.57679e-04
  4.92387e-04  4.62044e-04  3.95959e-04  3.04417e-04  2.24404e-04  1.73186e-04
  1.61073e-04  2.01572e-04  2.81094e-04  3.56712e-04  3.95045e-04  4.19146e-04
  4.60133e-04  4.71916e-04  4.13478e-04  3.11393e-04  2.09223e-04  1.29686e-04
  0.00000e+00  0.00000e+00  0.00000e+00  0.00000e+00  0.00000e+00  0.00000e+00
  0.00000e+00  0.00000e+00  0.00000e+00  0.00000e+00  0.00000e+00  0.00000e+00
  0.00000e+00  0.00000e+00  0.00000e+00  0.00000e+00  0.00000e+00  0.00000e+00
  0.00000e+00  0.00000e+00  6.37433e-17  3.05750e-16  1.59533e-15  9.14036e-15
  5.80979e-14  3.53499e-13  2.03165e-12  1.09357e-11  5.39945e-11  2.38857e-10
  9.25492e-10  3.08863e-09  8.80759e-09  2.15181e-08  4.56055e-08  8.60023e-08
  1.50442e-07  2.57850e-07  4.55056e-07  8.46624e-07  1.65029e-06  3.29486e-06
  6.57068e-06  1.28257e-05  2.41427e-05  4.31712e-05  7.14539e-05  1.04233e-04
  1.24580e-04  1.16290e-04  9.43229e-05  8.49242e-05  8.83741e-05  1.06478e-04
  1.97996e-04  4.46867e-04  6.81110e-04  6.14900e-04  4.08888e-04  2.62368e-04
  1.67840e-04  1.66525e-04  3.79347e-04  6.51504e-04  6.37321e-04  3.96834e-04
  2.02667e-04  1.66913e-04  2.76770e-04  4.69998e-04  6.44092e-04  7.26346e-04
  7.73156e-04  7.16212e-04  4.83974e-04  2.89884e-04  1.84999e-04  1.37762e-04
  1.45315e-04  1.90923e-04  2.44807e-04  2.90542e-04  3.31460e-04  3.65607e-04
  3.68782e-04  3.25717e-04  2.52068e-04  1.74918e-04  1.11699e-04  0.00000e+00
  0.00000e+00  0.00000e+00  0.00000e+00  0.00000e+00  0.00000e+00  0.00000e+00
  0.00000e+00  0.00000e+00  0.00000e+00  0.00000e+00  0.00000e+00  0.00000e+00
  0.00000e+00  0.00000e+00  0.00000e+00  0.00000e+00  0.00000e+00  0.00000e+00
  0.00000e+00  4.92425e-17  3.31786e-16  1.60793e-15  9.62229e-15  5.95746e-14
  3.68216e-13  2.12298e-12  1.13955e-11  5.61664e-11  2.48104e-10  9.59265e-10
  3.18634e-09  9.01142e-09  2.17072e-08  4.50527e-08  8.26411e-08  1.40093e-07
  2.33309e-07  4.03806e-07  7.44651e-07  1.44925e-06  2.89888e-06  5.79140e-06
  1.12837e-05  2.10527e-05  3.69649e-05  5.95195e-05  8.41330e-05  9.82407e-05
  9.08296e-05  7.25825e-05  6.95127e-05  9.42463e-05  1.48440e-04  2.95592e-04
  6.97072e-04  1.07378e-03  8.80744e-04  5.12439e-04  3.04072e-04  1.91290e-04
  1.61699e-04  2.73112e-04  4.22704e-04  4.11701e-04  2.69868e-04  1.63021e-04
  1.82865e-04  3.41155e-04  5.94832e-04  8.32733e-04  9.99041e-04  1.27544e-03
  1.27679e-03  7.50648e-04  3.82934e-04  2.13063e-04  1.34675e-04  1.34021e-04
  1.82730e-04  2.44989e-04  3.04063e-04  3.53803e-04  3.79998e-04  3.66028e-04
  3.12114e-04  2.37292e-04  1.63781e-04  1.04717e-04  0.00000e+00  0.00000e+00
  0.00000e+00  0.00000e+00  0.00000e+00  0.00000e+00  0.00000e+00  0.00000e+00
  0.00000e+00  0.00000e+00  0.00000e+00  0.00000e+00  0.00000e+00  0.00000e+00
  0.00000e+00  0.00000e+00  0.00000e+00  0.00000e+00  0.00000e+00  0.00000e+00
  6.00253e-17  3.63832e-16  1.58510e-15  1.02420e-14  6.24162e-14  3.82737e-13
  2.20052e-12  1.18170e-11  5.80890e-11  2.55597e-10  9.83611e-10  3.24557e-09
  9.08594e-09  2.15477e-08  4.36946e-08  7.75820e-08  1.26214e-07  2.01283e-07
  3.36128e-07  6.05310e-07  1.16131e-06  2.29986e-06  4.54397e-06  8.69557e-06
  1.57469e-05  2.64399e-05  4.01341e-05  5.30310e-05  5.80491e-05  5.10332e-05
  4.06478e-05  4.71100e-05  9.01760e-05  1.94094e-04  4.47240e-04  9.58794e-04
  1.23210e-03  8.39318e-04  4.56000e-04  2.86830e-04  1.85470e-04  1.27491e-04
  1.44029e-04  1.94632e-04  1.94106e-04  1.44561e-04  1.21551e-04  1.87949e-04
  3.66909e-04  6.26784e-04  8.56006e-04  1.06099e-03  1.61590e-03  1.72934e-03
  9.54888e-04  4.53484e-04  2.26603e-04  1.42908e-04  1.80353e-04  2.80513e-04
  3.76536e-04  4.44242e-04  4.90693e-04  5.01088e-04  4.55005e-04  3.65143e-04
  2.63509e-04  1.74812e-04  1.08683e-04  0.00000e+00  0.00000e+00  0.00000e+00
  0.00000e+00  0.00000e+00  0.00000e+00  0.00000e+00  0.00000e+00  0.00000e+00
  0.00000e+00  0.00000e+00  0.00000e+00  0.00000e+00  0.00000e+00  0.00000e+00
  0.00000e+00  0.00000e+00  0.00000e+00  0.00000e+00  0.00000e+00  8.28697e-17
  4.08203e-16  1.64442e-15  1.05444e-14  6.58628e-14  4.02899e-13  2.30962e-12
  1.23689e-11  6.05109e-11  2.64318e-10  1.00814e-09  3.29138e-09  9.09556e-09
  2.12006e-08  4.19505e-08  7.19128e-08  1.11584e-07  1.68540e-07  2.67917e-07
  4.65514e-07  8.72135e-07  1.69700e-06  3.29023e-06  6.12323e-06  1.06187e-05
  1.67570e-05  2.34912e-05  2.83958e-05  2.86509e-05  2.42826e-05  2.18058e-05
  3.49765e-05  8.72605e-05  2.35035e-04  6.01657e-04  1.11967e-03  1.07927e-03
  5.37918e-04  2.78389e-04  2.14992e-04  1.53608e-04  9.13484e-05  6.31589e-05
  6.65949e-05  7.12005e-05  7.05405e-05  9.39001e-05  1.77517e-04  3.37245e-04
  5.39736e-04  6.93609e-04  8.75820e-04  1.45874e-03  1.60935e-03  9.19525e-04
  4.27516e-04  1.99235e-04  1.62328e-04  2.91612e-04  4.95104e-04  6.41959e-04
  6.91511e-04  7.21261e-04  7.18468e-04  6.25923e-04  4.73730e-04  3.21913e-04
  2.02670e-04  1.20852e-04  0.00000e+00  0.00000e+00  0.00000e+00  0.00000e+00
  0.00000e+00  0.00000e+00  0.00000e+00  0.00000e+00  0.00000e+00  0.00000e+00
  0.00000e+00  0.00000e+00  0.00000e+00  0.00000e+00  0.00000e+00  0.00000e+00
  0.00000e+00  0.00000e+00  0.00000e+00  0.00000e+00  9.30256e-17  4.67608e-16
  1.75176e-15  1.11881e-14  7.04991e-14  4.30519e-13  2.46779e-12  1.31361e-11
  6.38326e-11  2.75701e-10  1.03733e-09  3.33734e-09  9.07459e-09  2.07624e-08
  4.01100e-08  6.64845e-08  9.84935e-08  1.40715e-07  2.12228e-07  3.54894e-07
  6.49439e-07  1.24527e-06  2.38007e-06  4.33079e-06  7.24218e-06  1.08674e-05
  1.44226e-05  1.68881e-05  1.78355e-05  1.82588e-05  2.13296e-05  3.50552e-05
  8.15157e-05  2.20361e-04  5.43684e-04  9.10773e-04  7.92980e-04  3.56548e-04
  1.68884e-04  1.43447e-04  1.11531e-04  6.29341e-05  2.83700e-05  1.87241e-05
  2.43801e-05  3.99740e-05  7.73352e-05  1.54931e-04  2.77175e-04  4.13982e-04
  5.16080e-04  6.57945e-04  9.81325e-04  1.01600e-03  6.18674e-04  3.00449e-04
  1.59851e-04  2.10255e-04  4.58064e-04  8.14738e-04  1.04932e-03  1.03550e-03
  1.02504e-03  1.01591e-03  8.57572e-04  6.16090e-04  3.96539e-04  2.37941e-04
  1.36367e-04  0.00000e+00  0.00000e+00  0.00000e+00  0.00000e+00  0.00000e+00
  0.00000e+00  0.00000e+00  0.00000e+00  0.00000e+00  0.00000e+00  0.00000e+00
  0.00000e+00  0.00000e+00  0.00000e+00  0.00000e+00  0.00000e+00  0.00000e+00
  0.00000e+00  0.00000e+00  7.23270e-18  1.05198e-16  3.15573e-16  1.87778e-15
  1.22585e-14  7.61071e-14  4.63499e-13  2.65631e-12  1.41050e-11  6.78043e-11
  2.88963e-10  1.06884e-09  3.37551e-09  9.00867e-09  2.02193e-08  3.82138e-08
  6.15964e-08  8.79886e-08  1.20536e-07  1.75237e-07  2.86895e-07  5.22640e-07
  1.00913e-06  1.95041e-06  3.58736e-06  6.07737e-06  9.38641e-06  1.34175e-05
  1.84205e-05  2.48491e-05  3.17065e-05  3.65502e-05  4.25229e-05  6.88772e-05
  1.57520e-04  3.44579e-04  5.27377e-04  4.70791e-04  2.49395e-04  1.25145e-04
  9.68924e-05  7.67022e-05  4.76345e-05  2.57991e-05  1.81340e-05  2.07915e-05
  3.39516e-05  6.69909e-05  1.29979e-04  2.20335e-04  3.15229e-04  3.90328e-04
  4.71204e-04  5.71156e-04  5.38249e-04  3.59041e-04  2.05134e-04  1.58609e-04
  2.77367e-04  6.04767e-04  1.12392e-03  1.56113e-03  1.52261e-03  1.41769e-03
  1.35009e-03  1.09020e-03  7.47604e-04  4.61620e-04  2.67544e-04  1.49044e-04
  0.00000e+00  0.00000e+00  0.00000e+00  0.00000e+00  0.00000e+00  0.00000e+00
  0.00000e+00  0.00000e+00  0.00000e+00  0.00000e+00  0.00000e+00  0.00000e+00
  0.00000e+00  0.00000e+00  0.00000e+00  0.00000e+00  0.00000e+00  0.00000e+00
  0.00000e+00  9.03655e-18  8.71966e-17  3.45972e-16  1.84714e-15  1.29143e-14
  8.13852e-14  4.96046e-13  2.83870e-12  1.50279e-11  7.15962e-11  3.00691e-10
  1.09196e-09  3.37976e-09  8.83876e-09  1.94560e-08  3.60687e-08  5.69674e-08
  7.97184e-08  1.07482e-07  1.55801e-07  2.58658e-07  4.84649e-07  9.71497e-07
  1.96072e-06  3.79741e-06  6.90014e-06  1.18135e-05  1.94914e-05  3.14556e-05
  4.80016e-05  6.32469e-05  6.58877e-05  5.56246e-05  5.43388e-05  9.27628e-05
  1.79576e-04  2.58690e-04  2.43397e-04  1.56144e-04  9.17526e-05  6.82626e-05
  5.80021e-05  5.49797e-05  5.94404e-05  5.86744e-05  4.85759e-05  4.38077e-05
  6.22625e-05  1.11511e-04  1.83586e-04  2.56770e-04  3.10060e-04  3.41974e-04
  3.51997e-04  3.14467e-04  2.37302e-04  1.73734e-04  1.80863e-04  3.15913e-04
  6.23266e-04  1.14612e-03  1.71181e-03  1.79609e-03  1.68523e-03  1.54688e-03
  1.20648e-03  8.06175e-04  4.88159e-04  2.78621e-04  1.53290e-04  0.00000e+00
  0.00000e+00  0.00000e+00  0.00000e+00  0.00000e+00  0.00000e+00  0.00000e+00
  0.00000e+00  0.00000e+00  0.00000e+00  0.00000e+00  0.00000e+00  0.00000e+00
  0.00000e+00  0.00000e+00  0.00000e+00  0.00000e+00  0.00000e+00  0.00000e+00
  1.05963e-17  1.03351e-16  3.82666e-16  1.89522e-15  1.27871e-14  8.44080e-14
  5.18302e-13  2.96355e-12  1.56200e-11  7.38488e-11  3.06044e-10  1.09252e-09
  3.31395e-09  8.49062e-09  1.83261e-08  3.33825e-08  5.20188e-08  7.24405e-08
  9.88089e-08  1.47820e-07  2.56492e-07  5.04530e-07  1.06323e-06  2.26268e-06
  4.66410e-06  9.17826e-06  1.73528e-05  3.17760e-05  5.53893e-05  8.64749e-05
  1.10229e-04  1.05351e-04  7.30917e-05  4.50027e-05  5.10773e-05  9.16552e-05
  1.32067e-04  1.33390e-04  1.01426e-04  7.10116e-05  5.51065e-05  5.74169e-05
  9.48801e-05  1.47374e-04  1.54493e-04  1.11160e-04  6.84171e-05  6.46226e-05
  1.05629e-04  1.74834e-04  2.43899e-04  2.86886e-04  2.95341e-04  2.77230e-04
  2.42393e-04  2.00663e-04  1.72228e-04  1.94480e-04  3.07807e-04  5.31266e-04
  8.70908e-04  1.23708e-03  1.41508e-03  1.49561e-03  1.42513e-03  1.12301e-03
  7.56988e-04  4.62023e-04  2.65350e-04  1.46646e-04  0.00000e+00  0.00000e+00
  0.00000e+00  0.00000e+00  0.00000e+00  0.00000e+00  0.00000e+00  0.00000e+00
  0.00000e+00  0.00000e+00  0.00000e+00  0.00000e+00  0.00000e+00  0.00000e+00
  0.00000e+00  0.00000e+00  0.00000e+00  0.00000e+00  0.00000e+00  1.16909e-17
  1.04204e-16  3.75134e-16  1.92611e-15  1.25860e-14  8.47246e-14  5.20557e-13
  2.97956e-12  1.56188e-11  7.33127e-11  3.00842e-10  1.05801e-09  3.15151e-09
  7.91523e-09  1.67524e-08  3.00016e-08  4.63134e-08  6.49515e-08  9.14864e-08
  1.44125e-07  2.63597e-07  5.42325e-07  1.18992e-06  2.64091e-06  5.72352e-06
  1.19904e-05  2.43906e-05  4.79779e-05  8.77152e-05  1.36851e-04  1.64793e-04
  1.43776e-04  8.86331e-05  4.22893e-05  3.43488e-05  6.15634e-05  9.30278e-05
  1.00254e-04  8.72240e-05  7.19289e-05  5.93801e-05  7.20735e-05  1.65202e-04
  2.94349e-04  3.08673e-04  2.04740e-04  1.03666e-04  7.46471e-05  1.18072e-04
  2.03777e-04  2.90333e-04  3.41581e-04  3.45614e-04  3.15575e-04  2.70829e-04
  2.24276e-04  1.90314e-04  1.97070e-04  2.73113e-04  4.21212e-04  6.14229e-04
  8.03523e-04  9.71264e-04  1.11822e-03  1.10862e-03  9.02563e-04  6.28973e-04
  3.95355e-04  2.32551e-04  1.30952e-04  0.00000e+00  0.00000e+00  0.00000e+00
  0.00000e+00  0.00000e+00  0.00000e+00  0.00000e+00  0.00000e+00  0.00000e+00
  0.00000e+00  0.00000e+00  0.00000e+00  0.00000e+00  0.00000e+00  0.00000e+00
  0.00000e+00  0.00000e+00  0.00000e+00  0.00000e+00  1.30904e-17  1.01666e-16
  2.79076e-16  1.86239e-15  1.19186e-14  8.05201e-14  4.95358e-13  2.84312e-12
  1.48767e-11  6.95109e-11  2.83240e-10  9.85344e-10  2.89227e-09  7.13524e-09
  1.48129e-08  2.60898e-08  4.00322e-08  5.71326e-08  8.43781e-08  1.40934e-07
  2.68972e-07  5.66683e-07  1.26450e-06  2.86340e-06  6.38230e-06  1.38654e-05
  2.93880e-05  6.00751e-05  1.12625e-04  1.75440e-04  2.03372e-04  1.66338e-04
  9.68991e-05  4.39767e-05  3.39019e-05  6.57580e-05  1.03797e-04  1.11473e-04
  1.00393e-04  9.12901e-05  8.07900e-05  1.01442e-04  2.46210e-04  4.49847e-04
  4.63658e-04  2.91209e-04  1.34552e-04  9.17527e-05  1.56188e-04  2.84302e-04
  4.17078e-04  5.01058e-04  5.18323e-04  4.77622e-04  3.97538e-04  3.08221e-04
  2.35019e-04  2.03071e-04  2.33934e-04  3.24920e-04  4.49057e-04  5.79343e-04
  7.09552e-04  8.09440e-04  7.99955e-04  6.67311e-04  4.82987e-04  3.15403e-04
  1.91783e-04  1.10977e-04  0.00000e+00  0.00000e+00  0.00000e+00  0.00000e+00
  0.00000e+00  0.00000e+00  0.00000e+00  0.00000e+00  0.00000e+00  0.00000e+00
  0.00000e+00  0.00000e+00  0.00000e+00  0.00000e+00  0.00000e+00  0.00000e+00
  0.00000e+00  0.00000e+00  0.00000e+00  1.32715e-17  9.74119e-17  2.60387e-16
  1.69397e-15  1.09107e-14  7.32908e-14  4.52167e-13  2.59083e-12  1.35283e-11
  6.30714e-11  2.55886e-10  8.84290e-10  2.56998e-09  6.25386e-09  1.27751e-08
  2.22158e-08  3.41927e-08  5.05698e-08  7.98213e-08  1.41533e-07  2.76161e-07
  5.76064e-07  1.25885e-06  2.80568e-06  6.21472e-06  1.35030e-05  2.86143e-05
  5.80966e-05  1.07248e-04  1.64085e-04  1.88549e-04  1.56441e-04  9.74314e-05
  4.92848e-05  3.66500e-05  8.06469e-05  1.43502e-04  1.50582e-04  1.27648e-04
  1.16455e-04  1.08439e-04  1.40398e-04  3.07004e-04  5.19058e-04  5.11938e-04
  3.10941e-04  1.43674e-04  1.16599e-04  2.25856e-04  4.25623e-04  6.38681e-04
  7.88017e-04  8.53715e-04  8.05353e-04  6.34409e-04  4.49213e-04  3.08244e-04
  2.24336e-04  2.09699e-04  2.56266e-04  3.38986e-04  4.36160e-04  5.30054e-04
  5.88330e-04  5.73662e-04  4.85582e-04  3.62613e-04  2.45300e-04  1.54126e-04
  9.17207e-05  0.00000e+00  0.00000e+00  0.00000e+00  0.00000e+00  0.00000e+00
  0.00000e+00  0.00000e+00  0.00000e+00  0.00000e+00  0.00000e+00  0.00000e+00
  0.00000e+00  0.00000e+00  0.00000e+00  0.00000e+00  0.00000e+00  0.00000e+00
  0.00000e+00  0.00000e+00  1.29517e-17  5.12644e-17  2.45443e-16  1.63879e-15
  1.01024e-14  6.61551e-14  4.05113e-13  2.30249e-12  1.19639e-11  5.56138e-11
  2.25207e-10  7.76852e-10  2.24897e-09  5.43754e-09  1.10343e-08  1.92272e-08
  3.04631e-08  4.83806e-08  8.36575e-08  1.57240e-07  3.07511e-07  6.14016e-07
  1.25311e-06  2.60062e-06  5.40983e-06  1.11299e-05  2.23829e-05  4.30173e-05
  7.52587e-05  1.11306e-04  1.30335e-04  1.20766e-04  9.54156e-05  6.74737e-05
  5.39882e-05  1.12884e-04  2.16609e-04  2.12799e-04  1.59016e-04  1.34847e-04
  1.22050e-04  1.52838e-04  2.89644e-04  4.37650e-04  4.10955e-04  2.50064e-04
  1.31521e-04  1.49791e-04  3.18453e-04  6.04572e-04  9.15409e-04  1.15263e-03
  1.33405e-03  1.30098e-03  9.43544e-04  6.08490e-04  3.89885e-04  2.56865e-04
  2.11345e-04  2.34725e-04  2.92222e-04  3.59927e-04  4.21970e-04  4.55148e-04
  4.38216e-04  3.73026e-04  2.83516e-04  1.96115e-04  1.25997e-04  7.65019e-05
  0.00000e+00  0.00000e+00  0.00000e+00  0.00000e+00  0.00000e+00  0.00000e+00
  0.00000e+00  0.00000e+00  0.00000e+00  0.00000e+00  0.00000e+00  0.00000e+00
  0.00000e+00  0.00000e+00  0.00000e+00  0.00000e+00  0.00000e+00  0.00000e+00
  0.00000e+00  1.22801e-17  5.23677e-17  2.56899e-16  1.64582e-15  9.96607e-15
  6.26317e-14  3.74156e-13  2.09126e-12  1.07482e-11  4.95437e-11  1.99975e-10
  6.89974e-10  2.00221e-09  4.86483e-09  9.99093e-09  1.79761e-08  3.05679e-08
  5.40566e-08  1.03157e-07  2.03847e-07  3.98755e-07  7.62900e-07  1.43589e-06
  2.66990e-06  4.89232e-06  8.79459e-06  1.54423e-05  2.61865e-05  4.16283e-05
  5.93425e-05  7.41886e-05  8.52682e-05  9.88725e-05  1.20558e-04  1.69144e-04
  3.01493e-04  4.08291e-04  2.94240e-04  1.75112e-04  1.38285e-04  1.16276e-04
  1.23943e-04  1.94612e-04  2.66991e-04  2.46839e-04  1.61275e-04  1.14952e-04
  1.83694e-04  3.98606e-04  7.40963e-04  1.10404e-03  1.38626e-03  1.72250e-03
  1.74564e-03  1.16576e-03  7.03828e-04  4.35790e-04  2.78649e-04  2.37715e-04
  2.78649e-04  3.38658e-04  3.81889e-04  4.08216e-04  4.14939e-04  3.87408e-04
  3.24801e-04  2.45268e-04  1.69485e-04  1.09142e-04  6.65424e-05  0.00000e+00
  0.00000e+00  0.00000e+00  0.00000e+00  0.00000e+00  0.00000e+00  0.00000e+00
  0.00000e+00  0.00000e+00  0.00000e+00  0.00000e+00  0.00000e+00  0.00000e+00
  0.00000e+00  0.00000e+00  0.00000e+00  0.00000e+00  0.00000e+00  3.95516e-19
  1.15229e-17  5.22494e-17  2.96783e-16  1.87393e-15  1.11031e-14  6.46780e-14
  3.77418e-13  2.05376e-12  1.03405e-11  4.69356e-11  1.87676e-10  6.46179e-10
  1.88730e-09  4.66278e-09  9.90215e-09  1.89596e-08  3.55021e-08  6.97302e-08
  1.43311e-07  2.93910e-07  5.82762e-07  1.10978e-06  2.03330e-06  3.57536e-06
  5.97604e-06  9.36585e-06  1.36048e-05  1.83085e-05  2.33293e-05  2.95504e-05
  3.96722e-05  5.92619e-05  9.83159e-05  1.76790e-04  3.40350e-04  5.91991e-04
  6.22892e-04  3.23898e-04  1.49395e-04  1.20899e-04  9.99872e-05  8.58525e-05
  1.03156e-04  1.28480e-04  1.22378e-04  9.57488e-05  1.03708e-04  2.02093e-04
  4.23664e-04  7.50026e-04  1.07062e-03  1.31760e-03  1.71508e-03  1.77718e-03
  1.14413e-03  6.72961e-04  4.08653e-04  2.72278e-04  2.92896e-04  4.23036e-04
  5.38441e-04  5.56162e-04  5.16156e-04  4.72378e-04  4.14101e-04  3.31635e-04
  2.41371e-04  1.62103e-04  1.02239e-04  6.14384e-05  0.00000e+00  0.00000e+00
  0.00000e+00  0.00000e+00  0.00000e+00  0.00000e+00  0.00000e+00  0.00000e+00
  0.00000e+00  0.00000e+00  0.00000e+00  0.00000e+00  0.00000e+00  0.00000e+00
  0.00000e+00  0.00000e+00  0.00000e+00  0.00000e+00  5.52218e-19  9.36006e-18
  6.36048e-17  3.71716e-16  2.23541e-15  1.31875e-14  7.47485e-14  4.20036e-13
  2.23751e-12  1.09826e-11  4.87430e-11  1.91585e-10  6.54809e-10  1.92285e-09
  4.85515e-09  1.07657e-08  2.20689e-08  4.49003e-08  9.46158e-08  2.03050e-07
  4.27647e-07  8.67867e-07  1.69505e-06  3.19107e-06  5.76351e-06  9.84886e-06
  1.55500e-05  2.19532e-05  2.67196e-05  2.74647e-05  2.51870e-05  2.60981e-05
  3.93572e-05  7.62357e-05  1.58547e-04  3.25455e-04  5.36943e-04  5.14840e-04
  2.48486e-04  1.10686e-04  9.55785e-05  8.01410e-05  5.81830e-05  5.16666e-05
  5.72959e-05  5.91793e-05  6.13906e-05  9.43469e-05  1.95755e-04  3.86836e-04
  6.42542e-04  8.73779e-04  1.05331e-03  1.32372e-03  1.33598e-03  8.95999e-04
  5.42487e-04  3.31347e-04  2.60463e-04  4.10318e-04  7.44380e-04  1.00914e-03
  9.74137e-04  7.81153e-04  6.32133e-04  5.09857e-04  3.81406e-04  2.61977e-04
  1.67920e-04  1.02167e-04  5.97623e-05  0.00000e+00  0.00000e+00  0.00000e+00
  0.00000e+00  0.00000e+00  0.00000e+00  0.00000e+00  0.00000e+00  0.00000e+00
  0.00000e+00  0.00000e+00  0.00000e+00  0.00000e+00  0.00000e+00  0.00000e+00
  0.00000e+00  0.00000e+00  0.00000e+00  7.27682e-19  1.24222e-17  9.57630e-17
  4.73907e-16  2.84952e-15  1.65058e-14  9.07407e-14  5.00597e-13  2.61174e-12
  1.25436e-11  5.44124e-11  2.09601e-10  7.07554e-10  2.07982e-09  5.34532e-09
  1.22949e-08  2.65357e-08  5.68965e-08  1.24498e-07  2.73419e-07  5.87124e-07
  1.22070e-06  2.46443e-06  4.84912e-06  9.27209e-06  1.70018e-05  2.91161e-05
  4.46760e-05  5.81539e-05  6.06046e-05  4.87853e-05  3.24068e-05  2.66197e-05
  4.22712e-05  9.03444e-05  1.84555e-04  2.90878e-04  2.85608e-04  1.69646e-04
  9.72451e-05  7.99072e-05  6.27715e-05  4.19583e-05  3.24226e-05  3.39901e-05
  3.76090e-05  4.69834e-05  8.36792e-05  1.72632e-04  3.21698e-04  5.02714e-04
  6.54815e-04  7.57835e-04  8.52085e-04  8.17083e-04  6.07176e-04  4.04373e-04
  2.69442e-04  2.84377e-04  6.01452e-04  1.23110e-03  1.72991e-03  1.62069e-03
  1.19471e-03  8.77236e-04  6.49694e-04  4.51724e-04  2.92187e-04  1.78609e-04
  1.04751e-04  5.95702e-05  0.00000e+00  0.00000e+00  0.00000e+00  0.00000e+00
  0.00000e+00  0.00000e+00  0.00000e+00  0.00000e+00  0.00000e+00  0.00000e+00
  0.00000e+00  0.00000e+00  0.00000e+00  0.00000e+00  0.00000e+00  0.00000e+00
  0.00000e+00  0.00000e+00  9.01734e-19  1.50532e-17  1.11440e-16  5.88191e-16
  3.50551e-15  1.93032e-14  1.09360e-13  5.97935e-13  3.07715e-12  1.45590e-11
  6.20234e-11  2.34675e-10  7.81864e-10  2.29039e-09  5.94501e-09  1.39930e-08
  3.11368e-08  6.85897e-08  1.52671e-07  3.39132e-07  7.37922e-07  1.56460e-06
  3.25029e-06  6.65700e-06  1.34374e-05  2.64113e-05  4.91177e-05  8.23106e-05
  1.16121e-04  1.27753e-04  1.02838e-04  5.86807e-05  2.56003e-05  1.90021e-05
  4.24288e-05  9.56444e-05  1.56443e-04  1.73545e-04  1.37900e-04  9.86291e-05
  7.37832e-05  5.30868e-05  4.07906e-05  4.36112e-05  5.02158e-05  4.84727e-05
  4.87468e-05  7.64593e-05  1.50484e-04  2.67766e-04  3.97756e-04  4.95612e-04
  5.41227e-04  5.48083e-04  5.06420e-04  4.14435e-04  3.11529e-04  2.46405e-04
  3.26399e-04  7.22991e-04  1.46836e-03  2.09973e-03  2.08002e-03  1.57170e-03
  1.10373e-03  7.65762e-04  5.03762e-04  3.12309e-04  1.84819e-04  1.05708e-04
  5.89463e-05  0.00000e+00  0.00000e+00  0.00000e+00  0.00000e+00  0.00000e+00
  0.00000e+00  0.00000e+00  0.00000e+00  0.00000e+00  0.00000e+00  0.00000e+00
  0.00000e+00  0.00000e+00  0.00000e+00  0.00000e+00  0.00000e+00  0.00000e+00
  0.00000e+00  1.05294e-18  1.71318e-17  1.21601e-16  6.87253e-16  4.07417e-15
  2.22609e-14  1.24952e-13  6.85079e-13  3.50258e-12  1.63960e-11  6.89809e-11
  2.57526e-10  8.48232e-10  2.47085e-09  6.43328e-09  1.53141e-08  3.45741e-08
  7.69739e-08  1.72134e-07  3.83567e-07  8.39874e-07  1.80148e-06  3.81082e-06
  8.01741e-06  1.68163e-05  3.48019e-05  6.89687e-05  1.23883e-04  1.86075e-04
  2.13027e-04  1.73572e-04  9.80603e-05  3.80195e-05  1.63254e-05  3.31588e-05
  7.98296e-05  1.32547e-04  1.56338e-04  1.40457e-04  1.07019e-04  7.49391e-05
  5.48495e-05  6.47418e-05  1.02776e-04  1.24317e-04  1.03657e-04  7.42418e-05
  8.24515e-05  1.46493e-04  2.51617e-04  3.59478e-04  4.28431e-04  4.42376e-04
  4.17835e-04  3.75158e-04  3.21744e-04  2.65969e-04  2.43050e-04  3.37282e-04
  6.62313e-04  1.23092e-03  1.78955e-03  1.92880e-03  1.56130e-03  1.11834e-03
  7.68595e-04  4.99248e-04  3.06384e-04  1.79837e-04  1.02154e-04  5.66282e-05
  0.00000e+00  0.00000e+00  0.00000e+00  0.00000e+00  0.00000e+00  0.00000e+00
  0.00000e+00  0.00000e+00  0.00000e+00  0.00000e+00  0.00000e+00  0.00000e+00
  0.00000e+00  0.00000e+00  0.00000e+00  0.00000e+00  0.00000e+00  0.00000e+00
  1.15502e-18  1.83523e-17  1.23757e-16  7.51221e-16  4.52230e-15  2.39907e-14
  1.35397e-13  7.38638e-13  3.75607e-12  1.74675e-11  7.29107e-11  2.69660e-10
  8.80451e-10  2.54939e-09  6.62908e-09  1.58309e-08  3.58891e-08  7.99383e-08
  1.78089e-07  3.95145e-07  8.63632e-07  1.85426e-06  3.93737e-06  8.34884e-06
  1.77624e-05  3.76056e-05  7.69169e-05  1.43408e-04  2.22942e-04  2.61180e-04
  2.19077e-04  1.34922e-04  6.39942e-05  3.45208e-05  5.15051e-05  1.04695e-04
  1.63226e-04  1.88111e-04  1.68839e-04  1.26518e-04  8.39381e-05  6.69014e-05
  1.18549e-04  2.28630e-04  2.79893e-04  2.17642e-04  1.30730e-04  1.09813e-04
  1.74058e-04  2.91339e-04  4.05522e-04  4.65690e-04  4.59225e-04  4.13715e-04
  3.59870e-04  3.07604e-04  2.60772e-04  2.45004e-04  3.14942e-04  5.26817e-04
  8.75745e-04  1.22597e-03  1.33525e-03  1.15813e-03  8.98052e-04  6.49715e-04
  4.36116e-04  2.73821e-04  1.63336e-04  9.38408e-05  5.24355e-05  0.00000e+00
  0.00000e+00  0.00000e+00  0.00000e+00  0.00000e+00  0.00000e+00  0.00000e+00
  0.00000e+00  0.00000e+00  0.00000e+00  0.00000e+00  0.00000e+00  0.00000e+00
  0.00000e+00  0.00000e+00  0.00000e+00  0.00000e+00  0.00000e+00  1.19310e-18
  1.95148e-17  1.26024e-16  7.96916e-16  4.62015e-15  2.43439e-14  1.36455e-13
  7.39464e-13  3.76412e-12  1.74285e-11  7.23784e-11  2.66081e-10  8.63376e-10
  2.48593e-09  6.44047e-09  1.53548e-08  3.47330e-08  7.69023e-08  1.69599e-07
  3.72018e-07  8.04292e-07  1.70775e-06  3.57971e-06  7.47613e-06  1.56469e-05
  3.26113e-05  6.58491e-05  1.21808e-04  1.89704e-04  2.28719e-04  2.11474e-04
  1.58412e-04  9.99238e-05  6.65727e-05  7.98774e-05  1.45710e-04  2.29852e-04
  2.67665e-04  2.36317e-04  1.68116e-04  1.00736e-04  7.91428e-05  1.80592e-04
  3.87790e-04  4.80051e-04  3.61495e-04  2.04449e-04  1.58625e-04  2.43150e-04
  4.03663e-04  5.53352e-04  6.15516e-04  5.83698e-04  5.11175e-04  4.33841e-04
  3.58734e-04  2.90959e-04  2.51810e-04  2.77290e-04  3.90145e-04  5.68863e-04
  7.33791e-04  7.92640e-04  7.41679e-04  6.32249e-04  4.92476e-04  3.49442e-04
  2.28873e-04  1.40953e-04  8.29415e-05  4.71752e-05  0.00000e+00  0.00000e+00
  0.00000e+00  0.00000e+00  0.00000e+00  0.00000e+00  0.00000e+00  0.00000e+00
  0.00000e+00  0.00000e+00  0.00000e+00  0.00000e+00  0.00000e+00  0.00000e+00
  0.00000e+00  0.00000e+00  0.00000e+00  0.00000e+00  1.16356e-18  1.89991e-17
  1.21218e-16  7.55083e-16  4.28512e-15  2.28596e-14  1.28339e-13  6.92645e-13
  3.51303e-12  1.62203e-11  6.71702e-11  2.46229e-10  7.95842e-10  2.28095e-09
  5.88239e-09  1.39620e-08  3.13953e-08  6.88212e-08  1.49543e-07  3.22220e-07
  6.83066e-07  1.41733e-06  2.88462e-06  5.79622e-06  1.15526e-05  2.27252e-05
  4.31345e-05  7.56300e-05  1.16015e-04  1.51224e-04  1.70400e-04  1.64878e-04
  1.34482e-04  9.91421e-05  9.47835e-05  1.80989e-04  3.54910e-04  4.60635e-04
  4.03121e-04  2.62468e-04  1.32271e-04  8.33374e-05  2.08557e-04  4.72575e-04
  5.88821e-04  4.41005e-04  2.55553e-04  2.19963e-04  3.57702e-04  5.99596e-04
  8.15334e-04  8.75946e-04  8.01103e-04  7.02777e-04  5.87562e-04  4.61972e-04
  3.49077e-04  2.66370e-04  2.40719e-04  2.79249e-04  3.57135e-04  4.34018e-04
  4.78733e-04  4.82079e-04  4.43330e-04  3.67745e-04  2.75046e-04  1.88148e-04
  1.19958e-04  7.25083e-05  4.20858e-05  0.00000e+00  0.00000e+00  0.00000e+00
  0.00000e+00  0.00000e+00  0.00000e+00  0.00000e+00  0.00000e+00  0.00000e+00
  0.00000e+00  0.00000e+00  0.00000e+00  0.00000e+00  0.00000e+00  0.00000e+00
  0.00000e+00  0.00000e+00  0.00000e+00  1.24585e-18  1.76791e-17  1.08276e-16
  6.79954e-16  3.82215e-15  2.03152e-14  1.12232e-13  6.06205e-13  3.05187e-12
  1.40770e-11  5.82619e-11  2.13421e-10  6.88647e-10  1.96769e-09  5.05229e-09
  1.19239e-08  2.66057e-08  5.76287e-08  1.23044e-07  2.59269e-07  5.35294e-07
  1.07555e-06  2.09913e-06  3.98732e-06  7.38290e-06  1.32715e-05  2.28856e-05
  3.73794e-05  5.82703e-05  8.89283e-05  1.28414e-04  1.60548e-04  1.67986e-04
  1.43502e-04  1.10361e-04  2.31779e-04  6.46851e-04  9.18778e-04  7.59397e-04
  4.44979e-04  1.94428e-04  8.69909e-05  1.80778e-04  4.06585e-04  5.05615e-04
  3.89467e-04  2.57255e-04  2.82979e-04  5.04086e-04  8.57003e-04  1.16301e-03
  1.21103e-03  1.10693e-03  1.03918e-03  8.35174e-04  6.02810e-04  4.23491e-04
  2.86009e-04  2.16023e-04  2.13838e-04  2.49780e-04  2.96401e-04  3.37316e-04
  3.57748e-04  3.44485e-04  2.96832e-04  2.29504e-04  1.61562e-04  1.05472e-04
  6.49495e-05  3.82302e-05  0.00000e+00  0.00000e+00  0.00000e+00  0.00000e+00
  0.00000e+00  0.00000e+00  0.00000e+00  0.00000e+00  0.00000e+00  0.00000e+00
  0.00000e+00  0.00000e+00  0.00000e+00  0.00000e+00  0.00000e+00  0.00000e+00
  0.00000e+00  0.00000e+00  1.17935e-18  1.59069e-17  9.35783e-17  5.70623e-16
  3.23924e-15  1.67795e-14  9.29587e-14  4.94807e-13  2.47454e-12  1.14058e-11
  4.72595e-11  1.73346e-10  5.59726e-10  1.59752e-09  4.08794e-09  9.59493e-09
  2.12389e-08  4.54520e-08  9.53382e-08  1.96204e-07  3.93510e-07  7.63064e-07
  1.42309e-06  2.54683e-06  4.37032e-06  7.19526e-06  1.14873e-05  1.85152e-05
  3.21014e-05  5.92958e-05  1.04107e-04  1.60572e-04  2.19673e-04  2.76562e-04
  3.74265e-04  7.89956e-04  1.48431e-03  1.50334e-03  1.07839e-03  6.19551e-04
  2.71378e-04  1.01513e-04  1.20785e-04  2.46803e-04  3.10359e-04  2.63215e-04
  2.29679e-04  3.37264e-04  6.35595e-04  1.07886e-03  1.45882e-03  1.52343e-03
  1.58514e-03  1.69869e-03  1.23120e-03  7.86174e-04  5.03215e-04  2.97658e-04
  2.02957e-04  2.02430e-04  2.39874e-04  2.78317e-04  3.10119e-04  3.28761e-04
  3.19363e-04  2.77287e-04  2.15450e-04  1.52169e-04  9.95724e-05  6.14092e-05
  3.61686e-05  0.00000e+00  0.00000e+00  0.00000e+00  0.00000e+00  0.00000e+00
  0.00000e+00  0.00000e+00  0.00000e+00  0.00000e+00  0.00000e+00  0.00000e+00
  0.00000e+00  0.00000e+00  0.00000e+00  0.00000e+00  0.00000e+00  0.00000e+00
  0.00000e+00  1.12199e-18  1.29231e-17  7.97073e-17  4.47882e-16  2.60756e-15
  1.31532e-14  7.17047e-14  3.79974e-13  1.88523e-12  8.65755e-12  3.59462e-11
  1.32212e-10  4.28018e-10  1.22295e-09  3.12429e-09  7.30244e-09  1.60542e-08
  3.40009e-08  7.02317e-08  1.41546e-07  2.76590e-07  5.19955e-07  9.34665e-07
  1.60258e-06  2.62933e-06  4.19331e-06  6.78178e-06  1.19127e-05  2.33790e-05
  4.76019e-05  9.14499e-05  1.61824e-04  2.75808e-04  4.95691e-04  1.06715e-03
  2.39895e-03  2.78554e-03  1.20053e-03  6.96600e-04  5.58364e-04  3.00718e-04
  1.21651e-04  7.72734e-05  1.16078e-04  1.51628e-04  1.60897e-04  2.06489e-04
  3.67910e-04  6.88027e-04  1.12511e-03  1.47788e-03  1.59794e-03  2.04111e-03
  2.37143e-03  1.61164e-03  9.63695e-04  5.47039e-04  2.77924e-04  2.04344e-04
  2.67773e-04  3.48582e-04  3.75691e-04  3.72692e-04  3.72600e-04  3.55382e-04
  3.03427e-04  2.30621e-04  1.59193e-04  1.02050e-04  6.18577e-05  3.59139e-05
  0.00000e+00  0.00000e+00  0.00000e+00  0.00000e+00  0.00000e+00  0.00000e+00
  0.00000e+00  0.00000e+00  0.00000e+00  0.00000e+00  0.00000e+00  0.00000e+00
  0.00000e+00  0.00000e+00  0.00000e+00  0.00000e+00  0.00000e+00  7.86940e-20
  1.10778e-18  1.11031e-17  6.28101e-17  3.59153e-16  2.02056e-15  9.89361e-15
  5.32948e-14  2.77480e-13  1.35858e-12  6.21387e-12  2.57439e-11  9.50542e-11
  3.08994e-10  8.85471e-10  2.26386e-09  5.28074e-09  1.15578e-08  2.43010e-08
  4.96526e-08  9.85990e-08  1.89239e-07  3.48904e-07  6.15744e-07  1.04246e-06
  1.71546e-06  2.83155e-06  4.92802e-06  9.39466e-06  1.92185e-05  3.94787e-05
  7.75127e-05  1.45048e-04  2.67743e-04  5.20782e-04  1.14929e-03  2.39097e-03
  2.40413e-03  6.16932e-04  2.73329e-04  3.93262e-04  2.74567e-04  1.32234e-04
  6.43661e-05  5.87101e-05  7.86374e-05  1.14480e-04  1.95468e-04  3.64116e-04
  6.40463e-04  9.72760e-04  1.20050e-03  1.30231e-03  1.74636e-03  2.00708e-03
  1.45807e-03  9.15996e-04  4.75159e-04  2.24332e-04  2.56480e-04  4.73148e-04
  6.38154e-04  6.06057e-04  5.07417e-04  4.75809e-04  4.47605e-04  3.71247e-04
  2.70899e-04  1.79508e-04  1.11023e-04  6.53209e-05  3.70094e-05  0.00000e+00
  0.00000e+00  0.00000e+00  0.00000e+00  0.00000e+00  0.00000e+00  0.00000e+00
  0.00000e+00  0.00000e+00  0.00000e+00  0.00000e+00  0.00000e+00  0.00000e+00
  0.00000e+00  0.00000e+00  0.00000e+00  0.00000e+00  1.22155e-19  5.84845e-19
  9.59183e-18  4.56609e-17  2.89158e-16  1.53453e-15  7.34731e-15  3.87448e-14
  1.96774e-13  9.44560e-13  4.26799e-12  1.75994e-11  6.49422e-11  2.11970e-10
  6.10021e-10  1.56437e-09  3.65374e-09  7.99042e-09  1.67510e-08  3.40441e-08
  6.71128e-08  1.27824e-07  2.34414e-07  4.14064e-07  7.09826e-07  1.20358e-06
  2.08380e-06  3.80785e-06  7.41057e-06  1.49411e-05  2.98978e-05  5.76256e-05
  1.05794e-04  1.84371e-04  3.06095e-04  5.07523e-04  8.37803e-04  9.31840e-04
  5.30686e-04  3.63039e-04  3.36753e-04  2.36082e-04  1.28143e-04  6.47286e-05
  4.67116e-05  6.06375e-05  1.03400e-04  1.88320e-04  3.33519e-04  5.38286e-04
  7.51517e-04  8.73997e-04  9.19920e-04  1.09490e-03  1.18513e-03  9.69203e-04
  6.50890e-04  3.25548e-04  1.95914e-04  4.07129e-04  8.34606e-04  1.06991e-03
  9.01522e-04  6.81079e-04  6.40014e-04  5.96408e-04  4.72909e-04  3.27359e-04
  2.06851e-04  1.22963e-04  7.00416e-05  3.86481e-05  0.00000e+00  0.00000e+00
  0.00000e+00  0.00000e+00  0.00000e+00  0.00000e+00  0.00000e+00  0.00000e+00
  0.00000e+00  0.00000e+00  0.00000e+00  0.00000e+00  0.00000e+00  0.00000e+00
  0.00000e+00  0.00000e+00  0.00000e+00  1.80576e-19  8.73585e-19  5.22264e-18
  4.09992e-17  2.39133e-16  1.21582e-15  5.70946e-15  2.86943e-14  1.42105e-13
  6.55866e-13  2.89120e-12  1.17400e-11  4.29934e-11  1.40201e-10  4.04800e-10
  1.04335e-09  2.45022e-09  5.38417e-09  1.13208e-08  2.30246e-08  4.53693e-08
  8.65049e-08  1.59565e-07  2.85689e-07  5.01016e-07  8.74965e-07  1.55515e-06
  2.86181e-06  5.45124e-06  1.05369e-05  2.00843e-05  3.67578e-05  6.28584e-05
  9.61919e-05  1.22296e-04  1.24710e-04  1.51015e-04  2.66515e-04  3.55945e-04
  3.47712e-04  2.82002e-04  1.91916e-04  1.12611e-04  6.43305e-05  4.90685e-05
  6.26682e-05  1.04886e-04  1.81420e-04  2.96808e-04  4.40265e-04  5.72489e-04
  6.41413e-04  6.54802e-04  6.83850e-04  6.88297e-04  5.90448e-04  4.03677e-04
  2.18804e-04  2.27039e-04  5.65173e-04  1.06235e-03  1.25516e-03  1.08833e-03
  9.25427e-04  8.89294e-04  7.81503e-04  5.80599e-04  3.81040e-04  2.31004e-04
  1.32947e-04  7.37944e-05  3.98656e-05  0.00000e+00  0.00000e+00  0.00000e+00
  0.00000e+00  0.00000e+00  0.00000e+00  0.00000e+00  0.00000e+00  0.00000e+00
  0.00000e+00  0.00000e+00  0.00000e+00  0.00000e+00  0.00000e+00  0.00000e+00
  0.00000e+00  5.34515e-20  2.53599e-19  8.96818e-19  5.84188e-18  3.97205e-17
  2.13169e-16  1.12511e-15  4.75068e-15  2.29486e-14  1.08137e-13  4.80798e-13
  2.02683e-12  7.96683e-12  2.85357e-11  9.19711e-11  2.65137e-10  6.87611e-10
  1.63342e-09  3.63858e-09  7.74358e-09  1.58808e-08  3.14752e-08  6.04444e-08
  1.12913e-07  2.06305e-07  3.71482e-07  6.65953e-07  1.20163e-06  2.19719e-06
  4.06224e-06  7.49116e-06  1.34700e-05  2.29137e-05  3.53726e-05  4.65699e-05
  4.77445e-05  3.77129e-05  5.02988e-05  1.27280e-04  2.19495e-04  2.45587e-04
  2.06947e-04  1.45559e-04  9.22107e-05  6.02417e-05  5.25014e-05  6.87410e-05
  1.10078e-04  1.78818e-04  2.73176e-04  3.79098e-04  4.66971e-04  5.06705e-04
  4.99425e-04  4.75494e-04  4.39842e-04  3.66915e-04  2.54574e-04  1.73135e-04
  2.53012e-04  5.63247e-04  9.37566e-04  1.14558e-03  1.24422e-03  1.21561e-03
  1.11177e-03  9.04548e-04  6.38616e-04  4.05790e-04  2.40619e-04  1.36206e-04
  7.46063e-05  3.98538e-05  0.00000e+00  0.00000e+00  0.00000e+00  0.00000e+00
  0.00000e+00  0.00000e+00  0.00000e+00  0.00000e+00  0.00000e+00  0.00000e+00
  0.00000e+00  0.00000e+00  0.00000e+00  0.00000e+00  0.00000e+00  0.00000e+00
  6.80927e-20  3.38019e-19  1.20361e-18  6.85816e-18  4.12891e-17  2.06489e-16
  1.05600e-15  4.49112e-15  2.05616e-14  9.11203e-14  3.88882e-13  1.56202e-12
  5.83299e-12  2.00329e-11  6.27535e-11  1.78803e-10  4.66287e-10  1.12928e-09
  2.58273e-09  5.63915e-09  1.17956e-08  2.37143e-08  4.61675e-08  8.78727e-08
  1.64950e-07  3.07482e-07  5.72341e-07  1.06822e-06  2.00245e-06  3.76075e-06
  7.00438e-06  1.26594e-05  2.13281e-05  3.12669e-05  3.59641e-05  3.04135e-05
  3.15727e-05  7.02636e-05  1.37422e-04  1.85655e-04  1.86954e-04  1.52652e-04
  1.08697e-04  7.33270e-05  5.44530e-05  5.46266e-05  7.53713e-05  1.18944e-04
  1.86860e-04  2.74975e-04  3.67498e-04  4.37295e-04  4.60626e-04  4.37907e-04
  3.91223e-04  3.35210e-04  2.65397e-04  1.87339e-04  1.50583e-04  2.29247e-04
  4.44700e-04  7.15011e-04  9.68213e-04  1.14208e-03  1.15555e-03  1.06091e-03
  8.58081e-04  6.06046e-04  3.86596e-04  2.30137e-04  1.30632e-04  7.16542e-05
  3.82838e-05  0.00000e+00  0.00000e+00  0.00000e+00  0.00000e+00  0.00000e+00
  0.00000e+00  0.00000e+00  0.00000e+00  0.00000e+00  0.00000e+00  0.00000e+00
  0.00000e+00  0.00000e+00  0.00000e+00  0.00000e+00  0.00000e+00  8.54842e-20
  4.27296e-19  1.53008e-18  8.13110e-18  3.26600e-17  2.02993e-16  1.08182e-15
  4.55600e-15  2.05545e-14  8.72605e-14  3.56921e-13  1.36174e-12  4.81550e-12
  1.56559e-11  4.69418e-11  1.30766e-10  3.42021e-10  8.49886e-10  2.01956e-09
  4.58420e-09  9.90580e-09  2.04282e-08  4.06779e-08  7.94180e-08  1.54035e-07
  2.99249e-07  5.84742e-07  1.15094e-06  2.28187e-06  4.54750e-06  9.03487e-06
  1.75270e-05  3.17672e-05  4.95251e-05  5.74353e-05  4.04576e-05  3.04703e-05
  8.53876e-05  1.64353e-04  1.89895e-04  1.63631e-04  1.20785e-04  8.30414e-05
  5.82991e-05  4.88798e-05  5.62732e-05  8.31660e-05  1.33546e-04  2.10269e-04
  3.09161e-04  4.11527e-04  4.84215e-04  4.99949e-04  4.65229e-04  4.09686e-04
  3.45623e-04  2.67364e-04  1.85458e-04  1.41889e-04  1.81265e-04  3.05055e-04
  4.68136e-04  6.24592e-04  7.39958e-04  8.08916e-04  8.04444e-04  6.87539e-04
  5.06725e-04  3.34258e-04  2.04107e-04  1.18063e-04  6.56600e-05  3.54295e-05
  0.00000e+00  0.00000e+00  0.00000e+00  0.00000e+00  0.00000e+00  0.00000e+00
  0.00000e+00  0.00000e+00  0.00000e+00  0.00000e+00  0.00000e+00  0.00000e+00
  0.00000e+00  0.00000e+00  0.00000e+00  0.00000e+00  1.01985e-19  5.12427e-19
  1.84290e-18  9.03180e-18  3.87305e-17  2.20329e-16  1.13186e-15  4.82902e-15
  2.14564e-14  8.99300e-14  3.56826e-13  1.31404e-12  4.43861e-12  1.37329e-11
  3.93602e-11  1.06662e-10  2.78909e-10  7.10990e-10  1.75861e-09  4.16413e-09
  9.34462e-09  1.99027e-08  4.07638e-08  8.17794e-08  1.63314e-07  3.27920e-07
  6.64807e-07  1.36151e-06  2.81325e-06  5.84899e-06  1.21390e-05  2.46594e-05
  4.70321e-05  7.78831e-05  9.73185e-05  7.26654e-05  3.51327e-05  7.53852e-05
  1.54486e-04  1.73543e-04  1.38806e-04  9.51089e-05  6.31356e-05  4.62385e-05
  4.41152e-05  5.81289e-05  9.25735e-05  1.54285e-04  2.49760e-04  3.77250e-04
  5.13327e-04  6.06541e-04  6.11718e-04  5.55427e-04  5.01705e-04  4.44442e-04
  3.50044e-04  2.36148e-04  1.56785e-04  1.49619e-04  2.04891e-04  2.84756e-04
  3.66570e-04  4.54174e-04  5.40682e-04  5.73766e-04  5.16546e-04  3.99306e-04
  2.74525e-04  1.73341e-04  1.02920e-04  5.83938e-05  3.19860e-05  0.00000e+00
  0.00000e+00  0.00000e+00  0.00000e+00  0.00000e+00  0.00000e+00  0.00000e+00
  0.00000e+00  0.00000e+00  0.00000e+00  0.00000e+00  0.00000e+00  0.00000e+00
  0.00000e+00  0.00000e+00  0.00000e+00  1.15402e-19  5.81998e-19  2.09741e-18
  1.03206e-17  4.48238e-17  2.34911e-16  1.12470e-15  5.11868e-15  2.25891e-14
  9.39834e-14  3.68767e-13  1.32337e-12  4.34334e-12  1.29764e-11  3.59252e-11
  9.50268e-11  2.47726e-10  6.43001e-10  1.64036e-09  4.02012e-09  9.32697e-09
  2.04785e-08  4.30640e-08  8.83247e-08  1.79687e-07  3.66640e-07  7.54071e-07
  1.56420e-06  3.26724e-06  6.84816e-06  1.42937e-05  2.91725e-05  5.60777e-05
  9.47753e-05  1.25130e-04  1.07556e-04  5.59111e-05  5.83083e-05  1.07856e-04
  1.23722e-04  9.93341e-05  6.73938e-05  4.52187e-05  3.59951e-05  4.00538e-05
  6.00289e-05  1.02476e-04  1.78073e-04  2.99151e-04  4.69739e-04  6.61947e-04
  7.90550e-04  7.62362e-04  6.41184e-04  5.88433e-04  5.64742e-04  4.65092e-04
  3.11143e-04  1.91478e-04  1.54473e-04  1.82141e-04  2.34161e-04  2.93693e-04
  3.63353e-04  4.27968e-04  4.49421e-04  4.07788e-04  3.22401e-04  2.27748e-04
  1.47536e-04  8.95302e-05  5.17011e-05  2.87138e-05  0.00000e+00  0.00000e+00
  0.00000e+00  0.00000e+00  0.00000e+00  0.00000e+00  0.00000e+00  0.00000e+00
  0.00000e+00  0.00000e+00  0.00000e+00  0.00000e+00  0.00000e+00  0.00000e+00
  0.00000e+00  0.00000e+00  1.23693e-19  6.25192e-19  2.25945e-18  1.11431e-17
  4.84644e-17  2.33204e-16  1.15800e-15  5.28009e-15  2.31886e-14  9.61769e-14
  3.73941e-13  1.32655e-12  4.28162e-12  1.25227e-11  3.38780e-11  8.79802e-11
  2.27916e-10  5.96755e-10  1.55104e-09  3.89086e-09  9.25347e-09  2.08102e-08
  4.46781e-08  9.30136e-08  1.90782e-07  3.90009e-07  7.99288e-07  1.64436e-06
  3.39057e-06  6.98051e-06  1.42354e-05  2.82704e-05  5.28609e-05  8.77057e-05
  1.17507e-04  1.11865e-04  7.08384e-05  4.86409e-05  6.12116e-05  6.88998e-05
  5.77118e-05  4.10090e-05  2.96814e-05  2.74908e-05  3.65395e-05  6.12136e-05
  1.10297e-04  1.98153e-04  3.43273e-04  5.57441e-04  8.12067e-04  9.84865e-04
  9.08386e-04  6.71949e-04  5.89438e-04  6.27737e-04  5.56762e-04  3.69434e-04
  2.22343e-04  1.88552e-04  2.33505e-04  2.96757e-04  3.50124e-04  3.94017e-04
  4.22497e-04  4.15698e-04  3.64940e-04  2.85423e-04  2.01822e-04  1.31527e-04
  8.04133e-05  4.67741e-05  2.61414e-05  0.00000e+00  0.00000e+00  0.00000e+00
  0.00000e+00  0.00000e+00  0.00000e+00  0.00000e+00  0.00000e+00  0.00000e+00
  0.00000e+00  0.00000e+00  0.00000e+00  0.00000e+00  0.00000e+00  0.00000e+00
  0.00000e+00  1.25849e-19  6.36417e-19  2.30101e-18  1.13541e-17  4.90067e-17
  2.26528e-16  1.14003e-15  5.29730e-15  2.27941e-14  9.44708e-14  3.64839e-13
  1.28595e-12  4.11174e-12  1.18787e-11  3.16496e-11  8.10125e-11  2.07989e-10
  5.44541e-10  1.42762e-09  3.63141e-09  8.78325e-09  2.00994e-08  4.37927e-08
  9.19904e-08  1.88889e-07  3.83370e-07  7.74161e-07  1.55860e-06  3.12420e-06
  6.20925e-06  1.21341e-05  2.29364e-05  4.06918e-05  6.44402e-05  8.46300e-05
  8.43678e-05  6.09172e-05  3.85187e-05  3.28158e-05  3.25704e-05  2.80897e-05
  2.16887e-05  1.82850e-05  2.11578e-05  3.35064e-05  6.08733e-05  1.13261e-04
  2.06777e-04  3.62686e-04  5.96163e-04  8.77730e-04  1.06668e-03  9.64570e-04
  6.78763e-04  5.81226e-04  6.72801e-04  6.10997e-04  3.78878e-04  2.25260e-04
  2.33535e-04  3.33209e-04  4.26210e-04  4.69068e-04  4.78599e-04  4.74538e-04
  4.43166e-04  3.74212e-04  2.83868e-04  1.96189e-04  1.25820e-04  7.60975e-05
  4.39499e-05  2.44479e-05  0.00000e+00  0.00000e+00  0.00000e+00  0.00000e+00
  0.00000e+00  0.00000e+00  0.00000e+00  0.00000e+00  0.00000e+00  0.00000e+00
  0.00000e+00  0.00000e+00  0.00000e+00  0.00000e+00  0.00000e+00  0.00000e+00
  1.21390e-19  6.13208e-19  2.21508e-18  1.09178e-17  4.66480e-17  2.15530e-16
  1.02338e-15  4.90105e-15  2.13778e-14  8.76661e-14  3.37866e-13  1.18910e-12
  3.77964e-12  1.08454e-11  2.86178e-11  7.23314e-11  1.83474e-10  4.77136e-10
  1.25156e-09  3.20609e-09  7.83823e-09  1.81496e-08  3.99391e-08  8.42907e-08
  1.72537e-07  3.45974e-07  6.84113e-07  1.33748e-06  2.58252e-06  4.90325e-06
  9.07529e-06  1.61223e-05  2.67710e-05  3.98746e-05  5.03638e-05  5.07263e-05
  3.94270e-05  2.55853e-05  1.76608e-05  1.45058e-05  1.23031e-05  1.06683e-05
  1.14523e-05  1.70781e-05  3.09246e-05  5.87242e-05  1.10209e-04  2.00312e-04
  3.47416e-04  5.61111e-04  8.04977e-04  9.42813e-04  8.19185e-04  5.86822e-04
  5.54808e-04  6.59603e-04  5.68231e-04  3.21596e-04  2.02589e-04  2.82672e-04
  4.46930e-04  5.53392e-04  5.60226e-04  5.35383e-04  5.35537e-04  5.08687e-04
  4.22965e-04  3.10045e-04  2.06542e-04  1.28298e-04  7.56550e-05  4.28567e-05
  2.34947e-05  0.00000e+00  0.00000e+00  0.00000e+00  0.00000e+00  0.00000e+00
  0.00000e+00  0.00000e+00  0.00000e+00  0.00000e+00  0.00000e+00  0.00000e+00
  0.00000e+00  0.00000e+00  0.00000e+00  0.00000e+00  0.00000e+00  1.11158e-19
  5.59959e-19  2.01794e-18  9.90819e-18  4.18344e-17  1.96673e-16  9.11913e-16
  4.22731e-15  1.86385e-14  7.66724e-14  2.95196e-13  1.03781e-12  3.29743e-12
  9.43770e-12  2.47656e-11  6.19114e-11  1.54758e-10  3.97413e-10  1.03623e-09
  2.65797e-09  6.53635e-09  1.52478e-08  3.37587e-08  7.13787e-08  1.45344e-07
  2.87368e-07  5.55041e-07  1.05019e-06  1.94512e-06  3.51120e-06  6.12515e-06
  1.01799e-05  1.57608e-05  2.20018e-05  2.65657e-05  2.65878e-05  2.15480e-05
  1.46211e-05  9.39300e-06  6.61574e-06  5.42531e-06  5.62353e-06  8.14195e-06
  1.48406e-05  2.88289e-05  5.53224e-05  1.02632e-04  1.82389e-04  3.06541e-04
  4.75481e-04  6.50585e-04  7.30590e-04  6.37061e-04  5.05916e-04  5.06046e-04
  5.42871e-04  4.30842e-04  2.40099e-04  1.97115e-04  3.61920e-04  5.76864e-04
  6.51970e-04  5.78462e-04  5.21325e-04  5.92646e-04  6.09234e-04  5.03342e-04
  3.54784e-04  2.26218e-04  1.35169e-04  7.72141e-05  4.26530e-05  2.29277e-05
  0.00000e+00  0.00000e+00  0.00000e+00  0.00000e+00  0.00000e+00  0.00000e+00
  0.00000e+00  0.00000e+00  0.00000e+00  0.00000e+00  0.00000e+00  0.00000e+00
  0.00000e+00  0.00000e+00  0.00000e+00  0.00000e+00  9.64087e-20  4.83601e-19
  1.73687e-18  8.49792e-18  3.53000e-17  1.64750e-16  7.58462e-16  3.47001e-15
  1.54047e-14  6.29691e-14  2.42197e-13  8.53035e-13  2.71697e-12  7.78981e-12
  2.04104e-11  5.06109e-11  1.24533e-10  3.14140e-10  8.09199e-10  2.06706e-09
  5.09144e-09  1.19222e-08  2.64771e-08  5.59717e-08  1.13288e-07  2.20888e-07
  4.16934e-07  7.63774e-07  1.35720e-06  2.33022e-06  3.83565e-06  5.97829e-06
  8.66266e-06  1.13838e-05  1.31690e-05  1.30268e-05  1.08383e-05  7.69012e-06
  4.96558e-06  3.33253e-06  2.87602e-06  3.81860e-06  6.95944e-06  1.38981e-05
  2.73938e-05  5.19046e-05  9.39681e-05  1.61529e-04  2.60359e-04  3.84948e-04
  5.04654e-04  5.64205e-04  5.40204e-04  5.00846e-04  4.91307e-04  4.47821e-04
  3.23371e-04  2.01945e-04  2.39921e-04  4.86756e-04  7.66954e-04  8.67472e-04
  7.59209e-04  6.36129e-04  7.45787e-04  7.61754e-04  6.01130e-04  4.02585e-04
  2.45429e-04  1.41345e-04  7.83879e-05  4.22898e-05  2.23074e-05  0.00000e+00
  0.00000e+00  0.00000e+00  0.00000e+00  0.00000e+00  0.00000e+00  0.00000e+00
  0.00000e+00  0.00000e+00  0.00000e+00  0.00000e+00  0.00000e+00  0.00000e+00
  0.00000e+00  0.00000e+00  0.00000e+00  7.94356e-20  3.96133e-19  1.41578e-18
  6.87779e-18  2.80919e-17  1.29730e-16  5.97171e-16  2.70651e-15  1.17996e-14
  4.86579e-14  1.86327e-13  6.58736e-13  2.10801e-12  6.08229e-12  1.59935e-11
  3.95215e-11  9.58544e-11  2.36594e-10  5.98066e-10  1.51225e-09  3.71411e-09
  8.70222e-09  1.93369e-08  4.08058e-08  8.20858e-08  1.58065e-07  2.92357e-07
  5.20371e-07  8.90928e-07  1.46248e-06  2.28670e-06  3.37104e-06  4.61875e-06
  5.77482e-06  6.45338e-06  6.32334e-06  5.37652e-06  4.00503e-06  2.75302e-06
  2.03214e-06  2.13348e-06  3.47659e-06  6.88513e-06  1.38594e-05  2.69110e-05
  4.98878e-05  8.79149e-05  1.46132e-04  2.26102e-04  3.19619e-04  4.03924e-04
  4.50052e-04  4.51290e-04  4.33455e-04  4.05377e-04  3.41579e-04  2.45262e-04
  1.90172e-04  2.82079e-04  5.47670e-04  8.27156e-04  9.89154e-04  1.01571e-03
  9.45262e-04  1.00096e-03  9.13256e-04  6.70362e-04  4.27928e-04  2.52130e-04
  1.41523e-04  7.69233e-05  4.08336e-05  2.12557e-05  0.00000e+00  0.00000e+00
  0.00000e+00  0.00000e+00  0.00000e+00  0.00000e+00  0.00000e+00  0.00000e+00
  0.00000e+00  0.00000e+00  0.00000e+00  0.00000e+00  0.00000e+00  0.00000e+00
  0.00000e+00  0.00000e+00  6.20491e-20  3.07530e-19  1.09245e-18  5.26619e-18
  2.10818e-17  9.60969e-17  4.42600e-16  1.97686e-15  8.49330e-15  3.50959e-14
  1.34192e-13  4.76595e-13  1.53695e-12  4.48417e-12  1.19051e-11  2.95047e-11
  7.08806e-11  1.71138e-10  4.21786e-10  1.04749e-09  2.55065e-09  5.95812e-09
  1.32175e-08  2.78078e-08  5.56014e-08  1.05937e-07  1.92750e-07  3.35261e-07
  5.57176e-07  8.82497e-07  1.32548e-06  1.87314e-06  2.46394e-06  2.97698e-06
  3.25686e-06  3.18890e-06  2.78723e-06  2.21616e-06  1.72348e-06  1.57345e-06
  2.07558e-06  3.71731e-06  7.36497e-06  1.45250e-05  2.76549e-05  5.03770e-05
  8.71619e-05  1.41677e-04  2.13045e-04  2.90873e-04  3.53971e-04  3.80415e-04
  3.66365e-04  3.29203e-04  2.82670e-04  2.24917e-04  1.66934e-04  1.58626e-04
  2.64320e-04  4.85670e-04  7.01755e-04  8.30353e-04  9.14920e-04  1.00938e-03
  1.06803e-03  9.18794e-04  6.50935e-04  4.07981e-04  2.37835e-04  1.32521e-04
  7.16072e-05  3.78164e-05  1.95921e-05  0.00000e+00  0.00000e+00  0.00000e+00
  0.00000e+00  0.00000e+00  0.00000e+00  0.00000e+00  0.00000e+00  0.00000e+00
  0.00000e+00  0.00000e+00  0.00000e+00  0.00000e+00  0.00000e+00  0.00000e+00
  0.00000e+00  0.00000e+00  2.26241e-19  7.75807e-19  3.81472e-18  1.49362e-17
  6.70296e-17  3.05650e-16  1.34922e-15  5.77658e-15  2.35654e-14  9.06900e-14
  3.23003e-13  1.05292e-12  3.11773e-12  8.41689e-12  2.10970e-11  5.06327e-11
  1.20052e-10  2.87429e-10  6.94934e-10  1.66397e-09  3.85419e-09  8.51243e-09
  1.78331e-08  3.54422e-08  6.69346e-08  1.20278e-07  2.05749e-07  3.34840e-07
  5.17459e-07  7.56638e-07  1.04094e-06  1.33690e-06  1.58765e-06  1.72722e-06
  1.71356e-06  1.56372e-06  1.36489e-06  1.26130e-06  1.45322e-06  2.24537e-06
  4.16074e-06  8.12946e-06  1.57655e-05  2.97062e-05  5.38397e-05  9.29129e-05
  1.50589e-04  2.25042e-04  3.03122e-04  3.59151e-04  3.67851e-04  3.27649e-04
  2.64429e-04  2.02452e-04  1.46153e-04  1.02461e-04  1.04143e-04  1.91349e-04
  3.63744e-04  5.53932e-04  6.78350e-04  7.38777e-04  8.29139e-04  8.72452e-04
  7.50981e-04  5.39943e-04  3.44712e-04  2.04262e-04  1.15281e-04  6.28838e-05
  3.34328e-05  1.73984e-05  0.00000e+00  0.00000e+00  0.00000e+00  0.00000e+00
  0.00000e+00  0.00000e+00  0.00000e+00  0.00000e+00  0.00000e+00  0.00000e+00
  0.00000e+00  0.00000e+00  0.00000e+00  0.00000e+00  0.00000e+00  0.00000e+00
  0.00000e+00  1.58378e-19  7.06210e-19  2.61924e-18  1.00142e-17  4.40804e-17
  1.98807e-16  8.68279e-16  3.68508e-15  1.49465e-14  5.73805e-14  2.05219e-13
  6.77858e-13  2.04408e-12  5.64827e-12  1.44743e-11  3.51011e-11  8.25360e-11
  1.92299e-10  4.49321e-10  1.04665e-09  2.38372e-09  5.21526e-09  1.08565e-08
  2.14398e-08  4.01832e-08  7.15376e-08  1.21009e-07  1.94390e-07  2.96133e-07
  4.26740e-07  5.79364e-07  7.36919e-07  8.72597e-07  9.57793e-07  9.78365e-07
  9.52119e-07  9.38444e-07  1.04457e-06  1.44816e-06  2.45855e-06  4.63789e-06
  9.00918e-06  1.73828e-05  3.27928e-05  5.98725e-05  1.04611e-04  1.72305e-04
  2.62116e-04  3.58407e-04  4.26366e-04  4.29569e-04  3.69267e-04  2.87436e-04
  2.13127e-04  1.43808e-04  8.23749e-05  5.83470e-05  1.02136e-04  2.10951e-04
  3.42747e-04  4.43304e-04  5.05918e-04  5.69853e-04  5.95676e-04  5.26509e-04
  3.95707e-04  2.64027e-04  1.62344e-04  9.43116e-05  5.25889e-05  2.84234e-05
  1.49717e-05  0.00000e+00  0.00000e+00  0.00000e+00  0.00000e+00  0.00000e+00
  0.00000e+00  0.00000e+00  0.00000e+00  0.00000e+00  0.00000e+00  0.00000e+00
  0.00000e+00  0.00000e+00  0.00000e+00  0.00000e+00  0.00000e+00  0.00000e+00
  1.05257e-19  5.01144e-19  1.70323e-18  6.92650e-18  2.74044e-17  1.21810e-16
  5.26074e-16  2.20348e-15  8.88771e-15  3.40837e-14  1.22215e-13  4.09632e-13
  1.26400e-12  3.60229e-12  9.53001e-12  2.37022e-11  5.60646e-11  1.28335e-10
  2.89428e-10  6.49036e-10  1.43632e-09  3.08597e-09  6.35258e-09  1.24429e-08
  2.31483e-08  4.09028e-08  6.86603e-08  1.09459e-07  1.65558e-07  2.37116e-07
  3.20622e-07  4.07809e-07  4.86514e-07  5.45474e-07  5.83272e-07  6.18802e-07
  7.01256e-07  9.24863e-07  1.46216e-06  2.63484e-06  5.04857e-06  9.83233e-06
  1.90351e-05  3.62052e-05  6.70291e-05  1.19477e-04  2.02035e-04  3.17493e-04
  4.50390e-04  5.55934e-04  5.81122e-04  5.24617e-04  4.31192e-04  3.31430e-04
  2.29127e-04  1.23976e-04  5.19626e-05  4.38979e-05  9.01197e-05  1.57642e-04
  2.22030e-04  2.82889e-04  3.42330e-04  3.72041e-04  3.44984e-04  2.74478e-04
  1.93353e-04  1.24431e-04  7.49349e-05  4.29559e-05  2.37096e-05  1.26869e-05
  0.00000e+00  0.00000e+00  0.00000e+00  0.00000e+00  0.00000e+00  0.00000e+00
  0.00000e+00  0.00000e+00  0.00000e+00  0.00000e+00  0.00000e+00  0.00000e+00
  0.00000e+00  0.00000e+00  0.00000e+00  0.00000e+00  0.00000e+00  6.65461e-20
  3.12694e-19  1.05247e-18  4.19968e-18  1.67774e-17  7.04134e-17  3.00161e-16
  1.24334e-15  4.97827e-15  1.90100e-14  6.88049e-14  2.33178e-13  7.39792e-13
  2.18503e-12  6.03418e-12  1.55866e-11  3.77475e-11  8.62941e-11  1.89576e-10
  4.07804e-10  8.66250e-10  1.80470e-09  3.64057e-09  7.03706e-09  1.29664e-08
  2.27344e-08  3.79158e-08  6.01251e-08  9.05816e-08  1.29454e-07  1.75164e-07
  2.24074e-07  2.71442e-07  3.14559e-07  3.58357e-07  4.22872e-07  5.53673e-07
  8.40537e-07  1.45611e-06  2.73317e-06  5.31144e-06  1.04048e-05  2.02614e-05
  3.88826e-05  7.29427e-05  1.32433e-04  2.29508e-04  3.72121e-04  5.48079e-04
  7.07068e-04  7.87271e-04  7.72086e-04  6.35395e-04  4.72104e-04  3.51628e-04
  2.03832e-04  8.31113e-05  4.01814e-05  5.52942e-05  8.97331e-05  1.27756e-04
  1.73010e-04  2.21036e-04  2.49752e-04  2.41229e-04  2.00585e-04  1.47300e-04
  9.82018e-05  6.08380e-05  3.56547e-05  2.00179e-05  1.08510e-05  0.00000e+00
  0.00000e+00  0.00000e+00  0.00000e+00  0.00000e+00  0.00000e+00  0.00000e+00
  0.00000e+00  0.00000e+00  0.00000e+00  0.00000e+00  0.00000e+00  0.00000e+00
  0.00000e+00  0.00000e+00  0.00000e+00  0.00000e+00  1.96546e-21  1.85860e-19
  6.56478e-19  2.76915e-18  9.60856e-18  3.85601e-17  1.61300e-16  6.62579e-16
  2.63317e-15  1.00202e-14  3.64396e-14  1.26273e-13  4.10625e-13  1.26564e-12
  3.67389e-12  9.96811e-12  2.50923e-11  5.84187e-11  1.27276e-10  2.65128e-10
  5.38620e-10  1.07531e-09  2.09870e-09  3.96466e-09  7.19223e-09  1.24709e-08
  2.06278e-08  3.25119e-08  4.87843e-08  6.96163e-08  9.44269e-08  1.21951e-07
  1.51154e-07  1.83509e-07  2.26999e-07  3.02315e-07  4.53320e-07  7.67185e-07
  1.41482e-06  2.73016e-06  5.36115e-06  1.05479e-05  2.06109e-05  3.97388e-05
  7.50673e-05  1.37631e-04  2.41578e-04  3.97344e-04  5.91366e-04  7.59375e-04
  8.28284e-04  7.95133e-04  6.09127e-04  5.02426e-04  4.50080e-04  2.66971e-04
  1.16710e-04  8.04606e-05  1.12877e-04  1.52417e-04  1.77987e-04  1.98680e-04
  2.20099e-04  2.29917e-04  2.14218e-04  1.75659e-04  1.28561e-04  8.58253e-05
  5.33421e-05  3.13786e-05  1.76807e-05  9.61372e-06  0.00000e+00  0.00000e+00
  0.00000e+00  0.00000e+00  0.00000e+00  0.00000e+00  0.00000e+00  0.00000e+00
  0.00000e+00  0.00000e+00  0.00000e+00  0.00000e+00  0.00000e+00  0.00000e+00
  0.00000e+00  0.00000e+00  0.00000e+00  0.00000e+00  1.05275e-19  4.74533e-19
  1.52332e-18  5.19533e-18  2.00645e-17  8.27078e-17  3.35613e-16  1.31685e-15
  5.01786e-15  1.84027e-14  6.47024e-14  2.18958e-13  7.02911e-13  2.15230e-12
  6.17455e-12  1.63093e-11  3.93218e-11  8.67949e-11  1.78621e-10  3.50917e-10
  6.70349e-10  1.25352e-09  2.28746e-09  4.04508e-09  6.88603e-09  1.12383e-08
  1.75410e-08  2.61478e-08  3.72072e-08  5.06193e-08  6.62628e-08  8.48168e-08
  1.09585e-07  1.49708e-07  2.25668e-07  3.79387e-07  6.94021e-07  1.33305e-06
  2.61623e-06  5.16346e-06  1.01595e-05  1.98175e-05  3.81274e-05  7.18795e-05
  1.31541e-04  2.30253e-04  3.75854e-04  5.45694e-04  6.47812e-04  5.75358e-04
  4.47843e-04  4.96306e-04  6.41691e-04  5.35685e-04  2.70638e-04  1.26905e-04
  1.45121e-04  2.32541e-04  3.00303e-04  3.27617e-04  3.26954e-04  3.16353e-04
  2.94640e-04  2.51001e-04  1.92016e-04  1.33384e-04  8.57222e-05  5.18505e-05
  2.99192e-05  1.66285e-05  8.95199e-06  0.00000e+00  0.00000e+00  0.00000e+00
  0.00000e+00  0.00000e+00  0.00000e+00  0.00000e+00  0.00000e+00  0.00000e+00
  0.00000e+00  0.00000e+00  0.00000e+00  0.00000e+00  0.00000e+00  0.00000e+00
  0.00000e+00  0.00000e+00  0.00000e+00  6.75121e-20  2.52121e-19  7.76085e-19
  3.00024e-18  1.03444e-17  4.03632e-17  1.62283e-16  6.32368e-16  2.39161e-15
  8.89523e-15  3.20214e-14  1.11551e-13  3.77135e-13  1.21300e-12  3.68056e-12
  1.02509e-11  2.58278e-11  5.87806e-11  1.22237e-10  2.37252e-10  4.39456e-10
  7.89505e-10  1.38339e-09  2.36246e-09  3.91196e-09  6.25072e-09  9.60335e-09
  1.41593e-08  2.00430e-08  2.73638e-08  3.64835e-08  4.87468e-08  6.80089e-08
  1.03401e-07  1.74279e-07  3.19512e-07  6.15546e-07  1.21165e-06  2.39733e-06
  4.72844e-06  9.25552e-06  1.79158e-05  3.41480e-05  6.36906e-05  1.15142e-04
  1.98677e-04  3.18511e-04  4.51190e-04  5.16669e-04  4.40513e-04  3.97895e-04
  6.08525e-04  7.11022e-04  4.78295e-04  2.14777e-04  1.35380e-04  2.23131e-04
  3.46310e-04  4.09701e-04  4.51026e-04  4.70912e-04  4.62290e-04  4.18613e-04
  3.34853e-04  2.38104e-04  1.54695e-04  9.40882e-05  5.45046e-05  3.04251e-05
  1.64873e-05  8.70560e-06  0.00000e+00  0.00000e+00  0.00000e+00  0.00000e+00
  0.00000e+00  0.00000e+00  0.00000e+00  0.00000e+00  0.00000e+00  0.00000e+00
  0.00000e+00  0.00000e+00  0.00000e+00  0.00000e+00  0.00000e+00  0.00000e+00
  0.00000e+00  0.00000e+00  0.00000e+00  1.27914e-19  5.49543e-19  1.52609e-18
  5.27190e-18  1.88907e-17  7.50694e-17  2.92201e-16  1.10609e-15  4.13852e-15
  1.53059e-14  5.53552e-14  1.94510e-13  6.59310e-13  2.09685e-12  6.15090e-12
  1.62633e-11  3.85437e-11  8.24062e-11  1.61580e-10  2.96612e-10  5.19873e-10
  8.80533e-10  1.45020e-09  2.32317e-09  3.60938e-09  5.42366e-09  7.87058e-09
  1.10530e-08  1.51499e-08  2.06712e-08  2.90858e-08  4.41226e-08  7.41866e-08
  1.36717e-07  2.66291e-07  5.30107e-07  1.05755e-06  2.09566e-06  4.11046e-06
  7.96573e-06  1.52192e-05  2.85636e-05  5.23544e-05  9.28750e-05  1.57238e-04
  2.48439e-04  3.53889e-04  4.36166e-04  4.69466e-04  5.13929e-04  5.84844e-04
  5.22384e-04  3.25402e-04  1.74368e-04  1.74351e-04  2.93888e-04  3.83031e-04
  3.63877e-04  4.13012e-04  5.33336e-04  6.12954e-04  5.75817e-04  4.43939e-04
  2.97702e-04  1.82542e-04  1.05587e-04  5.86828e-05  3.16792e-05  1.67128e-05
  8.63754e-06  0.00000e+00  0.00000e+00  0.00000e+00  0.00000e+00  0.00000e+00
  0.00000e+00  0.00000e+00  0.00000e+00  0.00000e+00  0.00000e+00  0.00000e+00
  0.00000e+00  0.00000e+00  0.00000e+00  0.00000e+00  0.00000e+00  0.00000e+00
  0.00000e+00  0.00000e+00  6.20809e-20  2.61562e-19  7.62737e-19  2.64802e-18
  8.51378e-18  3.32536e-17  1.30910e-16  5.01737e-16  1.88972e-15  7.15197e-15
  2.66147e-14  9.72779e-14  3.41960e-13  1.13793e-12  3.48180e-12  9.65585e-12
  2.39393e-11  5.32054e-11  1.07121e-10  1.98923e-10  3.47124e-10  5.77566e-10
  9.26580e-10  1.44074e-09  2.17508e-09  3.18716e-09  4.53836e-09  6.30939e-09
  8.68160e-09  1.21504e-08  1.80469e-08  2.96340e-08  5.41748e-08  1.06636e-07
  2.16421e-07  4.39835e-07  8.83238e-07  1.74534e-06  3.39214e-06  6.48431e-06
  1.21789e-05  2.24102e-05  4.01939e-05  6.97249e-05  1.15698e-04  1.80892e-04
  2.61711e-04  3.45593e-04  4.18026e-04  4.66090e-04  4.56399e-04  3.65811e-04
  2.48223e-04  1.88594e-04  2.28154e-04  3.27029e-04  3.61898e-04  2.88188e-04
  3.08474e-04  5.41422e-04  7.58329e-04  7.29444e-04  5.42504e-04  3.47665e-04
  2.04474e-04  1.14123e-04  6.15513e-05  3.24056e-05  1.67427e-05  8.50366e-06
  0.00000e+00  0.00000e+00  0.00000e+00  0.00000e+00  0.00000e+00  0.00000e+00
  0.00000e+00  0.00000e+00  0.00000e+00  0.00000e+00  0.00000e+00  0.00000e+00
  0.00000e+00  0.00000e+00  0.00000e+00  0.00000e+00  0.00000e+00  0.00000e+00
  0.00000e+00  0.00000e+00  1.19215e-19  4.83944e-19  1.45044e-18  3.74181e-18
  1.44875e-17  5.73186e-17  2.21581e-16  8.46211e-16  3.25433e-15  1.24651e-14
  4.67329e-14  1.69182e-13  5.81109e-13  1.84763e-12  5.33687e-12  1.38513e-11
  3.21530e-11  6.72225e-11  1.28172e-10  2.26694e-10  3.77362e-10  5.98955e-10
  9.14460e-10  1.35069e-09  1.93679e-09  2.70859e-09  3.72743e-09  5.14531e-09
  7.37445e-09  1.14994e-08  2.01725e-08  3.93179e-08  8.11732e-08  1.69599e-07
  3.49556e-07  7.04112e-07  1.38436e-06  2.66060e-06  5.00562e-06  9.21940e-06
  1.65903e-05  2.90491e-05  4.91899e-05  7.99047e-05  1.23302e-04  1.78845e-04
  2.41365e-04  2.99377e-04  3.33369e-04  3.23120e-04  2.73608e-04  2.24230e-04
  2.19365e-04  2.73886e-04  3.49452e-04  3.70684e-04  3.05751e-04  2.93630e-04
  5.80858e-04  8.55493e-04  8.05926e-04  5.81542e-04  3.63095e-04  2.09039e-04
  1.14610e-04  6.08793e-05  3.16299e-05  1.61528e-05  8.12017e-06  0.00000e+00
  0.00000e+00  0.00000e+00  0.00000e+00  0.00000e+00  0.00000e+00  0.00000e+00
  0.00000e+00  0.00000e+00  0.00000e+00  0.00000e+00  0.00000e+00  0.00000e+00
  0.00000e+00  0.00000e+00  0.00000e+00  0.00000e+00  0.00000e+00  0.00000e+00
  0.00000e+00  5.56558e-20  2.07412e-19  7.67575e-19  2.73123e-18  6.18892e-18
  2.39306e-17  9.62950e-17  3.76605e-16  1.45576e-15  5.65762e-15  2.15862e-14
  7.96882e-14  2.79317e-13  9.11785e-13  2.72771e-12  7.37312e-12  1.79007e-11
  3.90700e-11  7.72877e-11  1.40485e-10  2.37524e-10  3.78915e-10  5.76113e-10
  8.42135e-10  1.19161e-09  1.64556e-09  2.24714e-09  3.11006e-09  4.54386e-09
  7.36366e-09  1.35848e-08  2.77807e-08  5.94623e-08  1.27110e-07  2.64996e-07
  5.34916e-07  1.04594e-06  1.98685e-06  3.67621e-06  6.63305e-06  1.16606e-05
  1.99139e-05  3.28857e-05  5.22034e-05  7.90998e-05  1.13460e-04  1.52453e-04
  1.89085e-04  2.12709e-04  2.15774e-04  2.04804e-04  2.01894e-04  2.31806e-04
  3.03718e-04  3.96711e-04  4.63117e-04  4.56891e-04  4.68244e-04  6.75212e-04
  8.40097e-04  7.51699e-04  5.35121e-04  3.33260e-04  1.91866e-04  1.05206e-04
  5.58577e-05  2.89866e-05  1.47756e-05  7.41016e-06  0.00000e+00  0.00000e+00
  0.00000e+00  0.00000e+00  0.00000e+00  0.00000e+00  0.00000e+00  0.00000e+00
  0.00000e+00  0.00000e+00  0.00000e+00  0.00000e+00  0.00000e+00  0.00000e+00
  0.00000e+00  0.00000e+00  0.00000e+00  0.00000e+00  0.00000e+00  0.00000e+00
  0.00000e+00  8.52987e-20  3.25104e-19  1.21954e-18  3.18953e-18  1.01622e-17
  4.12102e-17  1.62688e-16  6.42721e-16  2.48642e-15  9.55673e-15  3.54635e-14
  1.25732e-13  4.18070e-13  1.28384e-12  3.58858e-12  9.08301e-12  2.07192e-11
  4.27710e-11  8.06094e-11  1.40185e-10  2.27718e-10  3.49420e-10  5.11747e-10
  7.21906e-10  9.92029e-10  1.35020e-09  1.87418e-09  2.77735e-09  4.62898e-09
  8.86389e-09  1.88103e-08  4.14928e-08  9.05611e-08  1.91004e-07  3.86769e-07
  7.53003e-07  1.41507e-06  2.57650e-06  4.55577e-06  7.82556e-06  1.30363e-05
  2.09923e-05  3.25307e-05  4.82484e-05  6.80245e-05  9.03748e-05  1.12028e-04
  1.28847e-04  1.39206e-04  1.48179e-04  1.68182e-04  2.14212e-04  2.95441e-04
  4.05668e-04  5.14852e-04  5.79450e-04  6.19849e-04  6.93345e-04  7.11539e-04
  6.00941e-04  4.27429e-04  2.70222e-04  1.58223e-04  8.80558e-05  4.73185e-05
  2.47860e-05  1.27227e-05  6.41190e-06  0.00000e+00  0.00000e+00  0.00000e+00
  0.00000e+00  0.00000e+00  0.00000e+00  0.00000e+00  0.00000e+00  0.00000e+00
  0.00000e+00  0.00000e+00  0.00000e+00  0.00000e+00  0.00000e+00  0.00000e+00
  0.00000e+00  0.00000e+00  0.00000e+00  0.00000e+00  0.00000e+00  0.00000e+00
  0.00000e+00  1.25979e-19  6.36028e-19  1.82147e-18  4.24901e-18  1.66788e-17
  6.87953e-17  2.71954e-16  1.06410e-15  4.03401e-15  1.49792e-14  5.30475e-14
  1.77716e-13  5.54959e-13  1.59534e-12  4.17616e-12  9.93165e-12  2.14066e-11
  4.20676e-11  7.58615e-11  1.26793e-10  1.98643e-10  2.94752e-10  4.18861e-10
  5.77536e-10  7.87798e-10  1.09856e-09  1.64584e-09  2.79874e-09  5.51283e-09
  1.20635e-08  2.73629e-08  6.10231e-08  1.30493e-07  2.65775e-07  5.16530e-07
  9.62451e-07  1.72766e-06  2.99824e-06  5.03862e-06  8.19669e-06  1.28817e-05
  1.94962e-05  2.83019e-05  3.92175e-05  5.16054e-05  6.42770e-05  7.61324e-05
  8.76385e-05  1.02450e-04  1.27802e-04  1.72775e-04  2.44209e-04  3.40041e-04
  4.41481e-04  5.17539e-04  5.56043e-04  5.63171e-04  5.21980e-04  4.24993e-04
  3.04507e-04  1.97154e-04  1.18565e-04  6.76278e-05  3.71149e-05  1.97826e-05
  1.02971e-05  5.24604e-06  0.00000e+00  0.00000e+00  0.00000e+00  0.00000e+00
  0.00000e+00  0.00000e+00  0.00000e+00  0.00000e+00  0.00000e+00  0.00000e+00
  0.00000e+00  0.00000e+00  0.00000e+00  0.00000e+00  0.00000e+00  0.00000e+00
  0.00000e+00  0.00000e+00  0.00000e+00  0.00000e+00  0.00000e+00  0.00000e+00
  0.00000e+00  2.64444e-19  1.05149e-18  1.76507e-18  6.92239e-18  2.84226e-17
  1.11411e-16  4.32190e-16  1.64131e-15  5.97841e-15  2.10948e-14  7.04493e-14
  2.20763e-13  6.47038e-13  1.74160e-12  4.28222e-12  9.60918e-12  1.97026e-11
  3.69884e-11  6.40813e-11  1.03416e-10  1.56989e-10  2.26792e-10  3.16423e-10
  4.35420e-10  6.11962e-10  9.26322e-10  1.60071e-09  3.22691e-09  7.26117e-09
  1.69387e-08  3.86972e-08  8.42090e-08  1.73199e-07  3.37316e-07  6.25375e-07
  1.11011e-06  1.89576e-06  3.12401e-06  4.97290e-06  7.64207e-06  1.13179e-05
  1.61162e-05  2.20145e-05  2.88158e-05  3.62441e-05  4.42982e-05  5.38770e-05
  6.74100e-05  8.90106e-05  1.23652e-04  1.74883e-04  2.40800e-04  3.09988e-04
  3.63889e-04  3.88689e-04  3.80623e-04  3.39825e-04  2.73505e-04  1.98719e-04
  1.32200e-04  8.19885e-05  4.81704e-05  2.71451e-05  1.48004e-05  7.85009e-06
  4.05999e-06  0.00000e+00  0.00000e+00  0.00000e+00  0.00000e+00  0.00000e+00
  0.00000e+00  0.00000e+00  0.00000e+00  0.00000e+00  0.00000e+00  0.00000e+00
  0.00000e+00  0.00000e+00  0.00000e+00  0.00000e+00  0.00000e+00  0.00000e+00
  0.00000e+00  0.00000e+00  0.00000e+00  0.00000e+00  0.00000e+00  0.00000e+00
  7.11455e-20  4.25717e-19  1.67284e-18  2.76436e-18  1.09590e-17  4.40913e-17
  1.68736e-16  6.30119e-16  2.28173e-15  7.89105e-15  2.62164e-14  8.18340e-14
  2.40847e-13  6.60458e-13  1.66714e-12  3.86202e-12  8.21609e-12  1.60691e-11
  2.89363e-11  4.83562e-11  7.56208e-11  1.11965e-10  1.59248e-10  2.22553e-10
  3.16908e-10  4.86007e-10  8.53667e-10  1.75925e-09  4.06992e-09  9.77963e-09
  2.29674e-08  5.11013e-08  1.06687e-07  2.09270e-07  3.87853e-07  6.83689e-07
  1.15316e-06  1.86941e-06  2.92048e-06  4.40115e-06  6.39747e-06  8.96682e-06
  1.21238e-05  1.58550e-05  2.01992e-05  2.54246e-05  3.22869e-05  4.22562e-05
  5.75151e-05  8.04582e-05  1.12417e-04  1.51635e-04  1.91660e-04  2.22656e-04
  2.36196e-04  2.28976e-04  2.02816e-04  1.63942e-04  1.21338e-04  8.29963e-05
  5.31168e-05  3.21958e-05  1.86729e-05  1.04427e-05  5.65922e-06  2.97833e-06
  0.00000e+00  0.00000e+00  0.00000e+00  0.00000e+00  0.00000e+00  0.00000e+00
  0.00000e+00  0.00000e+00  0.00000e+00  0.00000e+00  0.00000e+00  0.00000e+00
  0.00000e+00  0.00000e+00  0.00000e+00  0.00000e+00  0.00000e+00  0.00000e+00
  0.00000e+00  0.00000e+00  0.00000e+00  0.00000e+00  0.00000e+00  1.59236e-18
  9.43923e-18  6.02025e-17  1.85357e-16  9.07470e-16  4.53163e-15  2.00964e-14
  8.50582e-14  3.35479e-13  1.21882e-12  4.05544e-12  1.23313e-11  3.48164e-11
  9.42858e-11  2.53678e-10  6.89299e-10  1.86796e-09  4.91950e-09  1.23054e-08
  2.88216e-08  6.27859e-08  1.26944e-07  2.38357e-07  4.16308e-07  6.77520e-07
  1.02895e-06  1.46083e-06  1.94425e-06  2.43739e-06  2.89949e-06  3.30469e-06
  3.64674e-06  3.93054e-06  4.15676e-06  4.31351e-06  4.38731e-06  4.39252e-06
  4.40384e-06  4.57430e-06  5.14111e-06  6.44523e-06  8.99118e-06  1.35479e-05
  2.12497e-05  3.35974e-05  5.21867e-05  7.79676e-05  1.10022e-04  1.44421e-04
  1.74446e-04  1.93027e-04  1.95993e-04  1.83462e-04  1.59202e-04  1.29309e-04
  1.00113e-04  7.59049e-05  5.80858e-05  4.58557e-05  3.74512e-05  3.11408e-05
  2.57508e-05  2.07635e-05  1.61349e-05  1.20246e-05  8.58806e-06  0.00000e+00
  0.00000e+00  0.00000e+00  0.00000e+00  0.00000e+00  0.00000e+00  0.00000e+00
  0.00000e+00  0.00000e+00  0.00000e+00  0.00000e+00  0.00000e+00  0.00000e+00
  0.00000e+00  0.00000e+00  0.00000e+00  0.00000e+00  0.00000e+00  0.00000e+00
  0.00000e+00  0.00000e+00  0.00000e+00  0.00000e+00  3.42694e-18  2.15312e-17
  9.63869e-17  4.48071e-16  2.28397e-15  1.16265e-14  5.25816e-14  2.25604e-13
  8.92415e-13  3.23147e-12  1.04735e-11  3.02821e-11  7.87892e-11  1.90204e-10
  4.48101e-10  1.08257e-09  2.72443e-09  6.96589e-09  1.74037e-08  4.12746e-08
  9.15624e-08  1.89048e-07  3.63150e-07  6.49532e-07  1.08197e-06  1.67764e-06
  2.42034e-06  3.25220e-06  4.08666e-06  4.84213e-06  5.47810e-06  6.00652e-06
  6.46509e-06  6.86990e-06  7.18332e-06  7.33365e-06  7.28975e-06  7.14504e-06
  7.15178e-06  7.70371e-06  9.33619e-06  1.28167e-05  1.93384e-05  3.07500e-05
  4.96557e-05  7.90688e-05  1.21149e-04  1.74748e-04  2.32669e-04  2.81795e-04
  3.09068e-04  3.09295e-04  2.85651e-04  2.45136e-04  1.97121e-04  1.51671e-04
  1.15615e-04  9.07296e-05  7.49196e-05  6.44932e-05  5.60779e-05  4.76876e-05
  3.88610e-05  3.01038e-05  2.21603e-05  1.55482e-05  0.00000e+00  0.00000e+00
  0.00000e+00  0.00000e+00  0.00000e+00  0.00000e+00  0.00000e+00  0.00000e+00
  0.00000e+00  0.00000e+00  0.00000e+00  0.00000e+00  0.00000e+00  0.00000e+00
  0.00000e+00  0.00000e+00  0.00000e+00  0.00000e+00  0.00000e+00  0.00000e+00
  0.00000e+00  0.00000e+00  1.22201e-18  7.54452e-18  3.76928e-17  1.90270e-16
  1.03203e-15  5.37544e-15  2.76047e-14  1.28286e-13  5.55108e-13  2.21915e-12
  8.01012e-12  2.55577e-11  7.15235e-11  1.76034e-10  3.89403e-10  8.10261e-10
  1.69547e-09  3.78527e-09  9.06411e-09  2.22485e-08  5.32722e-08  1.20910e-07
  2.57231e-07  5.11334e-07  9.48394e-07  1.63733e-06  2.62166e-06  3.87904e-06
  5.29437e-06  6.68236e-06  7.87017e-06  8.79377e-06  9.52942e-06  1.02217e-05
  1.09488e-05  1.16177e-05  1.19928e-05  1.18840e-05  1.13746e-05  1.08976e-05
  1.11296e-05  1.28992e-05  1.72986e-05  2.60268e-05  4.18370e-05  6.88387e-05
  1.12143e-04  1.75923e-04  2.58894e-04  3.48221e-04  4.18696e-04  4.47175e-04
  4.32801e-04  3.91118e-04  3.33254e-04  2.67919e-04  2.07338e-04  1.61452e-04
  1.32955e-04  1.17880e-04  1.09098e-04  1.00105e-04  8.75989e-05  7.18782e-05
  5.52322e-05  3.99728e-05  2.74426e-05  0.00000e+00  0.00000e+00  0.00000e+00
  0.00000e+00  0.00000e+00  0.00000e+00  0.00000e+00  0.00000e+00  0.00000e+00
  0.00000e+00  0.00000e+00  0.00000e+00  0.00000e+00  0.00000e+00  0.00000e+00
  0.00000e+00  0.00000e+00  0.00000e+00  0.00000e+00  0.00000e+00  0.00000e+00
  0.00000e+00  2.26883e-18  1.66695e-17  7.95667e-17  3.92144e-16  2.17895e-15
  1.19993e-14  6.08615e-14  2.86869e-13  1.26579e-12  5.10421e-12  1.83589e-11
  5.79481e-11  1.58779e-10  3.78350e-10  7.94098e-10  1.51448e-09  2.77861e-09
  5.31452e-09  1.12527e-08  2.60145e-08  6.17675e-08  1.43224e-07  3.16375e-07
  6.58841e-07  1.28536e-06  2.33362e-06  3.91131e-06  6.00243e-06  8.38313e-06
  1.06496e-05  1.24162e-05  1.35731e-05  1.43810e-05  1.52868e-05  1.65721e-05
  1.80502e-05  1.90710e-05  1.89808e-05  1.77489e-05  1.61622e-05  1.54528e-05
  1.69062e-05  2.19619e-05  3.27950e-05  5.30894e-05  8.86379e-05  1.47073e-04
  2.35202e-04  3.51656e-04  4.74986e-04  5.59496e-04  5.65861e-04  5.11361e-04
  4.45281e-04  3.81102e-04  3.13070e-04  2.48814e-04  2.02602e-04  1.80926e-04
  1.78132e-04  1.80991e-04  1.76421e-04  1.58537e-04  1.30320e-04  9.88559e-05
  7.00813e-05  4.69463e-05  0.00000e+00  0.00000e+00  0.00000e+00  0.00000e+00
  0.00000e+00  0.00000e+00  0.00000e+00  0.00000e+00  0.00000e+00  0.00000e+00
  0.00000e+00  0.00000e+00  0.00000e+00  0.00000e+00  0.00000e+00  0.00000e+00
  0.00000e+00  0.00000e+00  0.00000e+00  0.00000e+00  0.00000e+00  0.00000e+00
  3.98762e-18  3.05838e-17  1.29447e-16  7.52083e-16  4.69742e-15  2.49038e-14
  1.25108e-13  5.97128e-13  2.66243e-12  1.07783e-11  3.86860e-11  1.21017e-10
  3.27456e-10  7.66989e-10  1.57124e-09  2.87179e-09  4.85862e-09  8.11096e-09
  1.45211e-08  2.93550e-08  6.54546e-08  1.51472e-07  3.46718e-07  7.63563e-07
  1.59026e-06  3.08751e-06  5.50737e-06  8.89342e-06  1.28382e-05  1.64669e-05
  1.88908e-05  1.98894e-05  2.01827e-05  2.09785e-05  2.31289e-05  2.63567e-05
  2.90891e-05  2.94717e-05  2.70338e-05  2.32669e-05  2.05331e-05  2.08735e-05
  2.60242e-05  3.84138e-05  6.23817e-05  1.05090e-04  1.76340e-04  2.85254e-04
  4.30045e-04  5.79204e-04  6.61865e-04  6.19880e-04  5.03758e-04  4.14273e-04
  3.61650e-04  3.11190e-04  2.58149e-04  2.24865e-04  2.27010e-04  2.57652e-04
  2.92376e-04  3.03181e-04  2.78189e-04  2.27876e-04  1.70278e-04  1.18196e-04
  7.72264e-05  0.00000e+00  0.00000e+00  0.00000e+00  0.00000e+00  0.00000e+00
  0.00000e+00  0.00000e+00  0.00000e+00  0.00000e+00  0.00000e+00  0.00000e+00
  0.00000e+00  0.00000e+00  0.00000e+00  0.00000e+00  0.00000e+00  0.00000e+00
  0.00000e+00  0.00000e+00  0.00000e+00  0.00000e+00  1.08185e-18  7.48431e-18
  3.43208e-17  2.28206e-16  1.47589e-15  8.84290e-15  4.59212e-14  2.37790e-13
  1.14612e-12  5.16409e-12  2.09384e-11  7.48150e-11  2.32523e-10  6.24077e-10
  1.45145e-09  2.95559e-09  5.35549e-09  8.85128e-09  1.38607e-08  2.17742e-08
  3.67368e-08  6.98151e-08  1.48685e-07  3.38527e-07  7.81059e-07  1.75110e-06
  3.69670e-06  7.15539e-06  1.23861e-05  1.87456e-05  2.44213e-05  2.73745e-05
  2.70898e-05  2.53137e-05  2.49350e-05  2.81629e-05  3.48580e-05  4.17394e-05
  4.41561e-05  4.02218e-05  3.26733e-05  2.61935e-05  2.41934e-05  2.85868e-05
  4.15886e-05  6.75644e-05  1.14133e-04  1.91873e-04  3.10445e-04  4.66644e-04
  6.22006e-04  6.92039e-04  6.14964e-04  4.67624e-04  3.69697e-04  3.23793e-04
  2.81356e-04  2.34371e-04  2.20278e-04  2.65038e-04  3.57626e-04  4.53989e-04
  4.94215e-04  4.57021e-04  3.72887e-04  2.76615e-04  1.89303e-04  1.21032e-04
  0.00000e+00  0.00000e+00  0.00000e+00  0.00000e+00  0.00000e+00  0.00000e+00
  0.00000e+00  0.00000e+00  0.00000e+00  0.00000e+00  0.00000e+00  0.00000e+00
  0.00000e+00  0.00000e+00  0.00000e+00  0.00000e+00  0.00000e+00  0.00000e+00
  0.00000e+00  0.00000e+00  0.00000e+00  1.64170e-18  1.14609e-17  7.31611e-17
  3.69371e-16  2.50215e-15  1.45941e-14  7.89947e-14  4.14275e-13  2.03920e-12
  9.22910e-12  3.74121e-11  1.33260e-10  4.11827e-10  1.09993e-09  2.55509e-09
  5.22539e-09  9.57483e-09  1.60629e-08  2.53141e-08  3.85942e-08  5.88707e-08
  9.37104e-08  1.63668e-07  3.24679e-07  7.20451e-07  1.68333e-06  3.86713e-06
  8.25587e-06  1.56458e-05  2.53011e-05  3.38362e-05  3.68387e-05  3.30754e-05
  2.63400e-05  2.27317e-05  2.71026e-05  4.03067e-05  5.66482e-05  6.55338e-05
  6.06717e-05  4.66505e-05  3.32296e-05  2.67415e-05  2.91152e-05  4.15498e-05
  6.74855e-05  1.13707e-04  1.89593e-04  3.02848e-04  4.48002e-04  5.87309e-04
  6.47422e-04  5.86179e-04  4.72096e-04  3.86283e-04  3.24696e-04  2.53350e-04
  1.92130e-04  2.04502e-04  3.22059e-04  5.15958e-04  6.91290e-04  7.27536e-04
  6.50127e-04  5.41868e-04  4.13787e-04  2.84434e-04  1.79066e-04  0.00000e+00
  0.00000e+00  0.00000e+00  0.00000e+00  0.00000e+00  0.00000e+00  0.00000e+00
  0.00000e+00  0.00000e+00  0.00000e+00  0.00000e+00  0.00000e+00  0.00000e+00
  0.00000e+00  0.00000e+00  0.00000e+00  0.00000e+00  0.00000e+00  0.00000e+00
  0.00000e+00  0.00000e+00  2.33795e-18  2.10323e-17  8.84134e-17  6.56471e-16
  4.16681e-15  2.32432e-14  1.28530e-13  6.77903e-13  3.35924e-12  1.52527e-11
  6.18004e-11  2.19477e-10  6.75390e-10  1.79964e-09  4.18750e-09  8.64493e-09
  1.61558e-08  2.79785e-08  4.59383e-08  7.28563e-08  1.12960e-07  1.72804e-07
  2.65063e-07  4.23387e-07  7.50143e-07  1.53983e-06  3.51845e-06  8.08615e-06
  1.69191e-05  2.97982e-05  4.15497e-05  4.38632e-05  3.40652e-05  1.94950e-05
  1.14331e-05  1.88494e-05  4.55507e-05  8.33737e-05  1.08914e-04  1.03139e-04
  7.44519e-05  4.57558e-05  2.99229e-05  2.80403e-05  3.85896e-05  6.27401e-05
  1.05150e-04  1.72370e-04  2.68473e-04  3.86190e-04  4.96019e-04  5.51590e-04
  5.33494e-04  4.75720e-04  4.08088e-04  3.23258e-04  2.16726e-04  1.54672e-04
  2.41635e-04  5.42752e-04  9.88479e-04  1.21501e-03  9.17320e-04  6.72590e-04
  6.56510e-04  5.64503e-04  3.98730e-04  2.48013e-04  0.00000e+00  0.00000e+00
  0.00000e+00  0.00000e+00  0.00000e+00  0.00000e+00  0.00000e+00  0.00000e+00
  0.00000e+00  0.00000e+00  0.00000e+00  0.00000e+00  0.00000e+00  0.00000e+00
  0.00000e+00  0.00000e+00  0.00000e+00  0.00000e+00  0.00000e+00  0.00000e+00
  0.00000e+00  3.12724e-18  2.90614e-17  1.59157e-16  1.02215e-15  6.57668e-15
  3.50055e-14  1.94298e-13  1.03514e-12  5.16520e-12  2.34492e-11  9.49764e-11
  3.36393e-10  1.03249e-09  2.74786e-09  6.41526e-09  1.33846e-08  2.55474e-08
  4.57714e-08  7.87590e-08  1.32175e-07  2.17665e-07  3.51285e-07  5.52951e-07
  8.48029e-07  1.28690e-06  2.02836e-06  3.57759e-06  7.22862e-06  1.52116e-05
  2.85858e-05  4.19025e-05  4.31526e-05  2.77777e-05  7.97874e-06  1.66773e-06
  2.28906e-05  8.10021e-05  1.64447e-04  2.20989e-04  2.03001e-04  1.34493e-04
  7.11187e-05  3.64747e-05  2.67271e-05  3.40739e-05  5.55864e-05  9.28007e-05
  1.48717e-04  2.23458e-04  3.08717e-04  3.84619e-04  4.28382e-04  4.34189e-04
  4.10930e-04  3.57267e-04  2.66514e-04  1.65339e-04  1.53950e-04  3.85377e-04
  1.00721e-03  1.90073e-03  2.13285e-03  9.64644e-04  4.27729e-04  7.17714e-04
  7.28188e-04  5.21624e-04  3.18306e-04  0.00000e+00  0.00000e+00  0.00000e+00
  0.00000e+00  0.00000e+00  0.00000e+00  0.00000e+00  0.00000e+00  0.00000e+00
  0.00000e+00  0.00000e+00  0.00000e+00  0.00000e+00  0.00000e+00  0.00000e+00
  0.00000e+00  0.00000e+00  0.00000e+00  0.00000e+00  0.00000e+00  0.00000e+00
  3.84552e-18  1.96559e-17  2.23317e-16  1.52384e-15  9.55875e-15  4.94605e-14
  2.78607e-13  1.49092e-12  7.43706e-12  3.38255e-11  1.36869e-10  4.84095e-10
  1.48259e-09  3.94542e-09  9.24004e-09  1.94530e-08  3.77951e-08  6.96490e-08
  1.24555e-07  2.19228e-07  3.81700e-07  6.55947e-07  1.10500e-06  1.81003e-06
  2.86762e-06  4.40005e-06  6.62143e-06  1.00620e-05  1.59783e-05  2.57564e-05
  3.63919e-05  3.73443e-05  2.46062e-05  1.51656e-05  3.23699e-05  9.22232e-05
  2.06713e-04  3.54282e-04  4.36217e-04  3.72108e-04  2.27423e-04  1.08430e-04
  4.64734e-05  2.61091e-05  2.97591e-05  4.91175e-05  8.23029e-05  1.28982e-04
  1.85774e-04  2.43011e-04  2.86158e-04  3.04665e-04  3.00295e-04  2.78566e-04
  2.35075e-04  1.68207e-04  1.16094e-04  1.81164e-04  4.99165e-04  1.04965e-03
  1.29262e-03  1.43780e-03  1.25449e-03  7.76565e-04  9.91450e-04  9.15910e-04
  6.27241e-04  3.72251e-04  0.00000e+00  0.00000e+00  0.00000e+00  0.00000e+00
  0.00000e+00  0.00000e+00  0.00000e+00  0.00000e+00  0.00000e+00  0.00000e+00
  0.00000e+00  0.00000e+00  0.00000e+00  0.00000e+00  0.00000e+00  0.00000e+00
  0.00000e+00  0.00000e+00  0.00000e+00  0.00000e+00  0.00000e+00  4.65878e-18
  2.26173e-17  3.46443e-16  2.13342e-15  1.16543e-14  6.77670e-14  3.82450e-13
  2.04499e-12  1.01900e-11  4.62741e-11  1.86984e-10  6.60291e-10  2.01998e-09
  5.37260e-09  1.26012e-08  2.66735e-08  5.24111e-08  9.83500e-08  1.80240e-07
  3.27063e-07  5.90883e-07  1.06178e-06  1.88770e-06  3.29856e-06  5.63513e-06
  9.37048e-06  1.50459e-05  2.29164e-05  3.23095e-05  4.14859e-05  4.85380e-05
  5.15603e-05  5.59485e-05  8.51689e-05  1.61546e-04  2.83716e-04  4.41805e-04
  5.99286e-04  6.44612e-04  5.08913e-04  2.96381e-04  1.35230e-04  5.32883e-05
  2.53733e-05  2.71186e-05  4.64343e-05  7.90932e-05  1.22561e-04  1.70796e-04
  2.11849e-04  2.31707e-04  2.24377e-04  1.97497e-04  1.62599e-04  1.22687e-04
  8.14515e-05  7.34289e-05  1.77748e-04  4.58772e-04  7.14661e-04  4.92832e-04
  1.21995e-03  2.18348e-03  1.62488e-03  1.32927e-03  1.02379e-03  6.65875e-04
  3.89125e-04  0.00000e+00  0.00000e+00  0.00000e+00  0.00000e+00  0.00000e+00
  0.00000e+00  0.00000e+00  0.00000e+00  0.00000e+00  0.00000e+00  0.00000e+00
  0.00000e+00  0.00000e+00  0.00000e+00  0.00000e+00  0.00000e+00  0.00000e+00
  0.00000e+00  0.00000e+00  0.00000e+00  0.00000e+00  5.32268e-18  5.02953e-17
  4.78776e-16  2.70942e-15  1.57016e-14  9.07714e-14  5.07097e-13  2.70163e-12
  1.34538e-11  6.08944e-11  2.45498e-10  8.64919e-10  2.64031e-09  7.00693e-09
  1.64078e-08  3.47319e-08  6.84421e-08  1.29187e-07  2.38779e-07  4.38325e-07
  8.04661e-07  1.47808e-06  2.70565e-06  4.90740e-06  8.77911e-06  1.54249e-05
  2.63544e-05  4.27053e-05  6.28588e-05  8.03816e-05  8.99461e-05  9.95997e-05
  1.35024e-04  2.36088e-04  4.15515e-04  6.03893e-04  7.16235e-04  7.38921e-04
  6.62154e-04  4.81732e-04  2.75388e-04  1.26118e-04  4.94096e-05  2.36923e-05
  2.77409e-05  5.04084e-05  8.77209e-05  1.37041e-04  1.90989e-04  2.34324e-04
  2.49857e-04  2.33584e-04  1.99018e-04  1.57403e-04  1.08508e-04  5.97109e-05
  4.55216e-05  1.25156e-04  3.34536e-04  5.96223e-04  8.56456e-04  1.40523e-03
  1.64523e-03  1.42741e-03  1.22859e-03  9.31358e-04  6.09349e-04  3.61644e-04
  0.00000e+00  0.00000e+00  0.00000e+00  0.00000e+00  0.00000e+00  0.00000e+00
  0.00000e+00  0.00000e+00  0.00000e+00  0.00000e+00  0.00000e+00  0.00000e+00
  0.00000e+00  0.00000e+00  0.00000e+00  0.00000e+00  0.00000e+00  0.00000e+00
  0.00000e+00  0.00000e+00  0.00000e+00  1.60058e-17  6.04301e-17  6.64599e-16
  3.68605e-15  2.09581e-14  1.19783e-13  6.66018e-13  3.53154e-12  1.74189e-11
  7.84444e-11  3.14514e-10  1.10317e-09  3.35191e-09  8.84644e-09  2.05875e-08
  4.33012e-08  8.47745e-08  1.58869e-07  2.91376e-07  5.31104e-07  9.70636e-07
  1.78213e-06  3.27399e-06  5.97763e-06  1.07792e-05  1.90777e-05  3.27383e-05
  5.30285e-05  7.74261e-05  9.72244e-05  1.06680e-04  1.21972e-04  1.88548e-04
  3.79524e-04  7.12309e-04  9.70490e-04  9.09388e-04  6.63617e-04  4.56902e-04
  3.05509e-04  1.79990e-04  8.85988e-05  3.89063e-05  2.42053e-05  3.43401e-05
  6.35580e-05  1.11241e-04  1.77578e-04  2.55804e-04  3.25366e-04  3.60089e-04
  3.61575e-04  3.60481e-04  3.40036e-04  2.59825e-04  1.47627e-04  6.66793e-05
  7.26021e-05  1.87405e-04  3.78029e-04  5.86881e-04  7.54568e-04  8.40322e-04
  9.16224e-04  8.95025e-04  7.19430e-04  4.93552e-04  3.04938e-04  0.00000e+00
  0.00000e+00  0.00000e+00  0.00000e+00  0.00000e+00  0.00000e+00  0.00000e+00
  0.00000e+00  0.00000e+00  0.00000e+00  0.00000e+00  0.00000e+00  0.00000e+00
  0.00000e+00  0.00000e+00  0.00000e+00  0.00000e+00  0.00000e+00  0.00000e+00
  0.00000e+00  0.00000e+00  2.14002e-17  1.06444e-16  9.43026e-16  5.06730e-15
  2.79297e-14  1.59426e-13  8.78641e-13  4.61932e-12  2.25575e-11  1.00572e-10
  3.99581e-10  1.38868e-09  4.18079e-09  1.09239e-08  2.51392e-08  5.21873e-08
  1.00563e-07  1.84827e-07  3.31363e-07  5.89531e-07  1.05223e-06  1.88937e-06
  3.39510e-06  6.04774e-06  1.05744e-05  1.79663e-05  2.91862e-05  4.39858e-05
  5.86079e-05  6.59221e-05  6.45849e-05  7.02490e-05  1.21337e-04  3.18233e-04
  7.64300e-04  1.10032e-03  8.08536e-04  3.48577e-04  1.71045e-04  1.36864e-04
  1.05454e-04  6.63688e-05  3.97452e-05  3.43492e-05  4.99590e-05  8.67244e-05
  1.49330e-04  2.44071e-04  3.67778e-04  4.89976e-04  5.57207e-04  5.86944e-04
  6.91832e-04  7.47119e-04  5.88365e-04  3.53116e-04  1.65320e-04  7.98997e-05
  1.03340e-04  1.95248e-04  3.02004e-04  3.99715e-04  5.07260e-04  6.08950e-04
  6.20321e-04  5.21716e-04  3.76316e-04  2.43394e-04  0.00000e+00  0.00000e+00
  0.00000e+00  0.00000e+00  0.00000e+00  0.00000e+00  0.00000e+00  0.00000e+00
  0.00000e+00  0.00000e+00  0.00000e+00  0.00000e+00  0.00000e+00  0.00000e+00
  0.00000e+00  0.00000e+00  0.00000e+00  0.00000e+00  0.00000e+00  0.00000e+00
  0.00000e+00  2.84530e-17  1.80639e-16  1.34915e-15  6.81372e-15  3.74654e-14
  2.16350e-13  1.18503e-12  6.14761e-12  2.96623e-11  1.30230e-10  5.09483e-10
  1.74382e-09  5.17190e-09  1.33139e-08  3.01505e-08  6.14258e-08  1.15633e-07
  2.06449e-07  3.57691e-07  6.12828e-07  1.05100e-06  1.80808e-06  3.09478e-06
  5.19757e-06  8.43989e-06  1.30529e-05  1.88285e-05  2.44775e-05  2.73435e-05
  2.60785e-05  2.66435e-05  3.85630e-05  5.05428e-05  6.32197e-05  2.70488e-04
  6.25366e-04  4.86377e-04  2.86291e-04  2.73563e-04  2.39551e-04  1.69894e-04
  1.06602e-04  6.88375e-05  5.88275e-05  7.41330e-05  1.16356e-04  1.95109e-04
  3.25187e-04  5.10936e-04  7.06753e-04  7.92698e-04  8.04914e-04  1.09594e-03
  1.18905e-03  8.84160e-04  5.95335e-04  3.23664e-04  1.56100e-04  1.17748e-04
  1.58418e-04  2.27233e-04  3.06933e-04  3.93614e-04  4.57547e-04  4.57274e-04
  3.89704e-04  2.89888e-04  1.94053e-04  0.00000e+00  0.00000e+00  0.00000e+00
  0.00000e+00  0.00000e+00  0.00000e+00  0.00000e+00  0.00000e+00  0.00000e+00
  0.00000e+00  0.00000e+00  0.00000e+00  0.00000e+00  0.00000e+00  0.00000e+00
  0.00000e+00  0.00000e+00  0.00000e+00  0.00000e+00  0.00000e+00  0.00000e+00
  3.99013e-17  2.70897e-16  1.42305e-15  9.38127e-15  5.30671e-14  2.99415e-13
  1.62787e-12  8.36155e-12  3.97201e-11  1.71146e-10  6.55534e-10  2.19606e-09
  6.38182e-09  1.61147e-08  3.57870e-08  7.13045e-08  1.30624e-07  2.25615e-07
  3.76075e-07  6.16994e-07  1.00774e-06  1.63593e-06  2.60114e-06  3.96196e-06
  5.64156e-06  7.32043e-06  8.42221e-06  8.50716e-06  9.02982e-06  1.80213e-05
  5.69476e-05  1.58480e-04  3.21008e-04  4.10599e-04  4.51741e-04  1.25495e-03
  2.28912e-03  2.19330e-03  1.41803e-03  7.66641e-04  3.94096e-04  2.06103e-04
  1.19654e-04  9.06653e-05  9.93777e-05  1.43073e-04  2.33908e-04  3.94085e-04
  6.35316e-04  8.93859e-04  9.69545e-04  1.03733e-03  1.83966e-03  1.50426e-03
  9.53425e-04  8.39139e-04  4.97330e-04  2.57047e-04  1.93556e-04  2.25713e-04
  2.82206e-04  3.36832e-04  3.83445e-04  4.05648e-04  3.84466e-04  3.21925e-04
  2.40226e-04  1.62806e-04  0.00000e+00  0.00000e+00  0.00000e+00  0.00000e+00
  0.00000e+00  0.00000e+00  0.00000e+00  0.00000e+00  0.00000e+00  0.00000e+00
  0.00000e+00  0.00000e+00  0.00000e+00  0.00000e+00  0.00000e+00  0.00000e+00
  0.00000e+00  0.00000e+00  0.00000e+00  0.00000e+00  5.57994e-18  7.31396e-17
  3.80690e-16  1.98880e-15  1.35417e-14  7.48806e-14  4.21061e-13  2.26976e-12
  1.15372e-11  5.39241e-11  2.27320e-10  8.49300e-10  2.77240e-09  7.86251e-09
  1.94219e-08  4.22334e-08  8.22756e-08  1.46872e-07  2.46270e-07  3.97343e-07
  6.28979e-07  9.84578e-07  1.50978e-06  2.20900e-06  2.96591e-06  3.47237e-06
  3.30546e-06  2.39513e-06  2.22319e-06  8.32587e-06  3.53144e-05  1.15983e-04
  3.11307e-04  6.89099e-04  1.18648e-03  1.70223e-03  3.13106e-03  4.94807e-03
  4.35642e-03  2.51309e-03  1.22761e-03  5.83120e-04  2.87218e-04  1.58355e-04
  1.12273e-04  1.13688e-04  1.55102e-04  2.48825e-04  4.18637e-04  6.72614e-04
  9.15640e-04  8.79139e-04  1.07776e-03  3.01683e-03  2.66742e-03  1.56700e-03
  1.15287e-03  6.09632e-04  3.19829e-04  2.74596e-04  3.33523e-04  3.94901e-04
  4.26518e-04  4.35391e-04  4.21911e-04  3.76741e-04  3.03822e-04  2.21712e-04
  1.48449e-04  0.00000e+00  0.00000e+00  0.00000e+00  0.00000e+00  0.00000e+00
  0.00000e+00  0.00000e+00  0.00000e+00  0.00000e+00  0.00000e+00  0.00000e+00
  0.00000e+00  0.00000e+00  0.00000e+00  0.00000e+00  0.00000e+00  0.00000e+00
  0.00000e+00  0.00000e+00  0.00000e+00  8.37021e-18  9.28493e-17  5.72716e-16
  2.86926e-15  1.88328e-14  1.04087e-13  5.88061e-13  3.15634e-12  1.59145e-11
  7.31887e-11  3.01943e-10  1.09870e-09  3.48876e-09  9.64160e-09  2.32818e-08
  4.96081e-08  9.47781e-08  1.65945e-07  2.73235e-07  4.34134e-07  6.78272e-07
  1.04502e-06  1.55896e-06  2.16851e-06  2.66510e-06  2.69720e-06  2.13361e-06
  1.99779e-06  5.66794e-06  1.95348e-05  5.38822e-05  1.26918e-04  2.66540e-04
  4.77035e-04  6.46998e-04  6.70545e-04  7.90743e-04  1.42047e-03  2.05620e-03
  1.67533e-03  9.97098e-04  5.26635e-04  2.73474e-04  1.55021e-04  1.10801e-04
  1.09877e-04  1.46128e-04  2.31951e-04  3.87045e-04  6.07070e-04  7.74919e-04
  5.98065e-04  4.66512e-04  1.95097e-03  2.28775e-03  1.56043e-03  1.05818e-03
  5.48417e-04  3.15193e-04  3.26785e-04  4.28850e-04  5.03272e-04  5.24427e-04
  5.15897e-04  4.82505e-04  4.14183e-04  3.20566e-04  2.25453e-04  1.46563e-04
  0.00000e+00  0.00000e+00  0.00000e+00  0.00000e+00  0.00000e+00  0.00000e+00
  0.00000e+00  0.00000e+00  0.00000e+00  0.00000e+00  0.00000e+00  0.00000e+00
  0.00000e+00  0.00000e+00  0.00000e+00  0.00000e+00  0.00000e+00  0.00000e+00
  0.00000e+00  0.00000e+00  1.18092e-17  1.33460e-16  5.38595e-16  3.99335e-15
  2.51740e-14  1.42652e-13  7.99981e-13  4.31413e-12  2.15637e-11  9.78649e-11
  3.95653e-10  1.40415e-09  4.34153e-09  1.17013e-08  2.76493e-08  5.78656e-08
  1.08971e-07  1.88955e-07  3.10464e-07  4.97240e-07  7.90368e-07  1.24439e-06
  1.89531e-06  2.68482e-06  3.37970e-06  3.68747e-06  4.01218e-06  7.10449e-06
  1.89684e-05  4.46096e-05  7.93558e-05  1.09672e-04  1.24473e-04  1.24284e-04
  2.19823e-04  7.46374e-04  1.09191e-03  3.77629e-04  2.22470e-04  4.63768e-04
  4.50010e-04  3.05336e-04  1.84612e-04  1.20868e-04  9.65130e-05  9.59187e-05
  1.22098e-04  1.90898e-04  3.17744e-04  4.92812e-04  6.30368e-04  5.67666e-04
  4.72006e-04  9.29107e-04  1.13798e-03  9.46133e-04  7.03131e-04  4.11318e-04
  2.88744e-04  3.58063e-04  4.87548e-04  5.63420e-04  5.92158e-04  6.02257e-04
  5.69801e-04  4.78501e-04  3.56313e-04  2.40710e-04  1.51106e-04  0.00000e+00
  0.00000e+00  0.00000e+00  0.00000e+00  0.00000e+00  0.00000e+00  0.00000e+00
  0.00000e+00  0.00000e+00  0.00000e+00  0.00000e+00  0.00000e+00  0.00000e+00
  0.00000e+00  0.00000e+00  0.00000e+00  0.00000e+00  0.00000e+00  0.00000e+00
  0.00000e+00  1.56534e-17  1.80140e-16  7.20190e-16  4.93140e-15  3.29495e-14
  1.87181e-13  1.05942e-12  5.70182e-12  2.83323e-11  1.27140e-10  5.05340e-10
  1.75463e-09  5.29913e-09  1.39624e-08  3.23499e-08  6.66783e-08  1.24418e-07
  2.15712e-07  3.59075e-07  5.91684e-07  9.80627e-07  1.62433e-06  2.62190e-06
  3.98640e-06  5.53635e-06  7.02045e-06  9.20999e-06  1.68903e-05  4.13892e-05
  9.03681e-05  1.40076e-04  1.39562e-04  7.68590e-05  4.00339e-05  2.80513e-04
  1.02909e-03  1.54505e-03  9.28232e-04  2.38383e-04  1.13588e-04  1.42193e-04
  1.28522e-04  1.11912e-04  1.15404e-04  1.14058e-04  1.01478e-04  1.02545e-04
  1.44448e-04  2.40087e-04  3.79073e-04  5.16261e-04  5.96715e-04  6.74483e-04
  8.42284e-04  8.84417e-04  7.36358e-04  5.24674e-04  3.37128e-04  2.88534e-04
  3.89052e-04  5.19120e-04  5.83498e-04  6.34657e-04  6.84730e-04  6.57875e-04
  5.40771e-04  3.89301e-04  2.54370e-04  1.55182e-04  0.00000e+00  0.00000e+00
  0.00000e+00  0.00000e+00  0.00000e+00  0.00000e+00  0.00000e+00  0.00000e+00
  0.00000e+00  0.00000e+00  0.00000e+00  0.00000e+00  0.00000e+00  0.00000e+00
  0.00000e+00  0.00000e+00  0.00000e+00  0.00000e+00  0.00000e+00  0.00000e+00
  1.94797e-17  2.27674e-16  8.90297e-16  6.24057e-15  3.98148e-14  2.36514e-13
  1.34333e-12  7.22470e-12  3.57391e-11  1.58967e-10  6.23155e-10  2.12695e-09
  6.30080e-09  1.62819e-08  3.70677e-08  7.53941e-08  1.39864e-07  2.43998e-07
  4.15388e-07  7.12029e-07  1.24405e-06  2.19256e-06  3.80263e-06  6.31492e-06
  9.82525e-06  1.42187e-05  1.98875e-05  3.12882e-05  6.44132e-05  1.39782e-04
  2.26644e-04  2.27659e-04  1.22488e-04  5.29481e-05  2.21850e-04  6.63317e-04
  9.57594e-04  7.16716e-04  3.07927e-04  1.19052e-04  7.45019e-05  7.19385e-05
  1.40077e-04  2.38377e-04  2.50106e-04  1.79405e-04  1.15845e-04  1.13063e-04
  1.76693e-04  2.86758e-04  4.08925e-04  5.13129e-04  6.01274e-04  6.72977e-04
  6.67461e-04  5.60578e-04  4.09355e-04  2.97256e-04  2.95879e-04  4.01509e-04
  5.16322e-04  5.75206e-04  6.43591e-04  7.13816e-04  6.86992e-04  5.57252e-04
  3.94588e-04  2.53921e-04  1.52923e-04  0.00000e+00  0.00000e+00  0.00000e+00
  0.00000e+00  0.00000e+00  0.00000e+00  0.00000e+00  0.00000e+00  0.00000e+00
  0.00000e+00  0.00000e+00  0.00000e+00  0.00000e+00  0.00000e+00  0.00000e+00
  0.00000e+00  0.00000e+00  0.00000e+00  0.00000e+00  0.00000e+00  2.23090e-17
  2.69850e-16  1.09701e-15  7.59885e-15  4.76928e-14  2.84721e-13  1.62172e-12
  8.70626e-12  4.30031e-11  1.90160e-10  7.38532e-10  2.48914e-09  7.26397e-09
  1.84673e-08  4.13771e-08  8.30719e-08  1.53273e-07  2.69417e-07  4.69951e-07
  8.38586e-07  1.54235e-06  2.88371e-06  5.35567e-06  9.67422e-06  1.67455e-05
  2.74524e-05  4.19944e-05  5.93808e-05  8.38518e-05  1.41291e-04  2.38171e-04
  2.73999e-04  1.68942e-04  5.53799e-05  9.74802e-05  2.86962e-04  4.31329e-04
  3.84725e-04  2.48450e-04  1.57695e-04  9.90688e-05  9.22821e-05  2.90762e-04
  5.86675e-04  6.08708e-04  3.85134e-04  1.84257e-04  1.09423e-04  1.40168e-04
  2.29196e-04  3.29869e-04  4.07560e-04  4.51435e-04  4.64895e-04  4.42492e-04
  3.79412e-04  2.98190e-04  2.48893e-04  2.75600e-04  3.70382e-04  4.66859e-04
  5.24048e-04  5.83258e-04  6.39707e-04  6.17242e-04  5.05586e-04  3.61763e-04
  2.34837e-04  1.42371e-04  0.00000e+00  0.00000e+00  0.00000e+00  0.00000e+00
  0.00000e+00  0.00000e+00  0.00000e+00  0.00000e+00  0.00000e+00  0.00000e+00
  0.00000e+00  0.00000e+00  0.00000e+00  0.00000e+00  0.00000e+00  0.00000e+00
  0.00000e+00  0.00000e+00  0.00000e+00  0.00000e+00  2.54355e-17  2.64823e-16
  1.31425e-15  8.56969e-15  5.39583e-14  3.26521e-13  1.86215e-12  1.00089e-11
  4.93522e-11  2.17487e-10  8.39934e-10  2.80760e-09  8.10306e-09  2.03175e-08
  4.48172e-08  8.86808e-08  1.62241e-07  2.86245e-07  5.09039e-07  9.38884e-07
  1.80102e-06  3.53362e-06  6.93868e-06  1.34128e-05  2.52839e-05  4.60356e-05
  7.88201e-05  1.18124e-04  1.36252e-04  1.22110e-04  1.45295e-04  1.98916e-04
  1.51902e-04  4.96066e-05  3.27288e-05  1.15445e-04  2.07448e-04  2.38399e-04
  2.30839e-04  2.15165e-04  1.54524e-04  1.16032e-04  4.23331e-04  1.03780e-03
  1.14905e-03  6.93306e-04  2.92493e-04  1.29592e-04  1.33585e-04  2.15527e-04
  3.06632e-04  3.61995e-04  3.70300e-04  3.47154e-04  3.09029e-04  2.61060e-04
  2.13296e-04  1.93127e-04  2.25409e-04  3.01570e-04  3.79922e-04  4.32477e-04
  4.75282e-04  5.09793e-04  4.94331e-04  4.15327e-04  3.06300e-04  2.04316e-04
  1.26637e-04  0.00000e+00  0.00000e+00  0.00000e+00  0.00000e+00  0.00000e+00
  0.00000e+00  0.00000e+00  0.00000e+00  0.00000e+00  0.00000e+00  0.00000e+00
  0.00000e+00  0.00000e+00  0.00000e+00  0.00000e+00  0.00000e+00  0.00000e+00
  0.00000e+00  0.00000e+00  0.00000e+00  4.14621e-17  3.03524e-16  1.50174e-15
  9.39102e-15  5.77705e-14  3.57690e-13  2.04170e-12  1.09927e-11  5.41514e-11
  2.38510e-10  9.18958e-10  3.05744e-09  8.75249e-09  2.16748e-08  4.70289e-08
  9.13900e-08  1.64777e-07  2.89366e-07  5.19274e-07  9.78345e-07  1.93192e-06
  3.92079e-06  8.00087e-06  1.61724e-05  3.21408e-05  6.23113e-05  1.14843e-04
  1.86934e-04  2.29425e-04  1.77921e-04  1.24685e-04  1.34888e-04  1.19696e-04
  6.67821e-05  5.93986e-05  1.28932e-04  2.20987e-04  2.74205e-04  2.95025e-04
  2.95020e-04  2.23989e-04  1.50663e-04  4.57977e-04  1.28563e-03  1.53569e-03
  9.13349e-04  3.69048e-04  1.52794e-04  1.52032e-04  2.46455e-04  3.47924e-04
  4.01041e-04  3.94895e-04  3.48467e-04  2.84700e-04  2.21040e-04  1.69890e-04
  1.48558e-04  1.70270e-04  2.25449e-04  2.87034e-04  3.36788e-04  3.76269e-04
  4.01752e-04  3.91346e-04  3.36300e-04  2.55726e-04  1.75754e-04  1.11751e-04
[truncated: 4,633,430 more chars]
